# Supplementary material for: Evidence for ~12-h ultradian gene programs in humans
Source: NPJ Biol Timing Sleep. 2024 Aug 9;1:4. doi: 10.1038/s44323-024-00005-1 (PMC11325440; doi:10.1038/s44323-024-00005-1)
Supplement: Supplementary file 2 — Table S1 RPKM values of gene expression in three humans [file 44323_2024_5_MOESM2_ESM.xlsx]

## Sheet: key for time series
Sample #	Time Points (hours)	Sample Labels
1	0 hr	D1_8AM
2	2 hr	D1_10AM
3	4 hr	D1_12PM
4	6 hr	D1_2PM
5	8 hr	D1_4PM
6	10 hr	D1_6PM
7	12 hr	D1_8PM
8	14 hr	D1_10PM
9	16 hr	D1_12AM
10	18 hr	D1_2AM
11	20 hr	D1_4AM
12	22 hr	D1_6AM
13	24 hr	D2_8AM
14	26 hr	D2_10AM
15	28 hr	D2_12PM
16	30 hr	D2_2PM
17	32 hr	D2_4PM
18	34 hr	D2_6PM
19	36 hr	D2_8PM
20	38 hr	D2_10PM
21	40 hr	D2_12AM
22	42 hr	D2_2AM
23	44 hr	D2_4AM
24	46 hr	D2_6AM

## Sheet: First
Gene	JH2_D1_8AM	JH2_D1_10AM	JH2_D1_12PM	JH2_D1_2PM	JH2_D1_4PM	JH2_D1_6PM	JH2_D1_8PM	JH2_D1_10PM	JH2_D1_12AM	JH2_D1_2AM	JH2_D1_4AM	JH2_D1_6AM	JH2_D2_8AM	JH2_D2_10AM	JH2_D2_12PM	JH2_D2_2PM	JH2_D2_4PM	JH2_D2_6PM	JH2_D2_8PM	JH2_D2_10PM	JH2_D2_12AM	JH2_D2_2AM	JH2_D2_4AM	JH2_D2_6AM
RN7SL2	1.21935e+06	1.19353e+06	1.00236e+06	917884	1.05449e+06	1.09884e+06	1.42213e+06	1.49058e+06	1.39026e+06	1.48384e+06	1.4597e+06	1.25136e+06	1.45623e+06	344558	481842	298347	1.14212e+06	1.46533e+06	1.59734e+06	1.32996e+06	1.55764e+06	1.61233e+06	1.43188e+06	181012
RN7SL1	946201	1.008e+06	852482	797873	893279	932225	1.23236e+06	1.30502e+06	1.2118e+06	1.24136e+06	1.21248e+06	1.08174e+06	1.24536e+06	248969	427123	269442	709500	1.29391e+06	1.45045e+06	1.24806e+06	1.2866e+06	1.1932e+06	1.29396e+06	143882
HBB	9147.53	17305.4	128145	102366	93280.1	66055	12249.6	13729.4	18482.9	26979.1	18713.4	7560.43	36673.7	249711	232322	281263	130630	19874.7	5350.34	33453.5	20456.6	38669.4	33253.9	310123
HBA2	5526.87	5986.81	57775.2	52204.1	42330.1	36466.8	9173.07	10378	15980.7	17792.5	16321.4	5669.25	19904.2	112138	112656	100121	66969.1	14350.9	3712.74	25156	13706.4	9862.82	19344.1	109868
SNORD3A	25607.1	25969	12137.8	24032.6	14770.8	15910.1	13429.4	13582.7	42239.7	7135.71	9020.89	29315.6	8557.72	1385.19	3975.31	1062.62	584.907	8276.47	7023.51	13133	8899.95	14092.8	7209.24	994.922
RN7SK	29639.7	25588.7	4516.35	12842.8	10009.7	9090.75	9184.03	3704.56	2746.21	3232.43	6176.88	20470.4	2872.65	12116.2	7542.7	5001.34	6010.09	1994.55	1010.32	2673.24	2073.07	4968.56	3546.76	3264.68
RPPH1	4564.39	5784.16	3710.27	4978.78	4174.02	4986.61	2764.98	2493.53	2931.28	2687.65	3211.19	5953.71	3950.09	2282.67	5947.21	2733.14	3838.82	2942.52	1970.23	2404.07	2450.27	4348.83	4381.07	1164.72
RNA45S5	3853.42	2659.7	3052.07	3199.72	3043.73	3713.11	1979.54	2423.47	5564.72	2950.74	3167.14	1390.85	3361.79	324.299	1004	214.263	1103.44	3707.42	1482.75	2347.14	3601.94	3120.52	2521.2	195.517
HBA1	405.506	698.906	3501.33	3054.48	2692.11	2519.38	300.601	441.954	745.418	694.667	1286.37	336.237	1398.57	7817.41	5991.1	3093.56	9120.57	720.926	182.341	954.626	801.72	1866.96	1576.81	1979.04
RMRP	4421.81	3423.14	470.76	1512.35	1076.33	1178.16	1522.37	815.787	1759.62	417.908	1588.35	4064.89	454.756	1420.33	419.907	501.918	238.188	398.45	368.53	626.977	442.907	720.438	527.665	396.157
SCARNA2	2231.3	2294.32	1118.19	2741.21	1903.31	1391.37	497.735	240.964	550.452	294.75	550.096	1354.6	461.145	761.862	460.47	805.819	246.425	329.627	162.145	109.203	549.142	625.442	326.167	1027.63
MIR6723	918.623	700.869	284.541	352.548	375.156	368.791	727.166	935.957	1291.02	633.226	1747.91	1547.96	452.128	94.5347	176.606	48.5227	242.329	783.417	789.788	960.845	471.462	266.158	684.913	23.5586
SNORD3C	552.36	842.632	254.468	376.038	239.586	448.017	490.752	599.667	2733.06	518.871	1052.4	2137.06	447.602	11.0195	277.296	25.5519	41.1263	621.777	622.61	994.581	513.908	284.796	515	9.36948
FTL	197.386	210.762	558.257	530.424	476.388	460.739	314.305	301.972	302.94	304.962	365.811	368.517	281.826	1071.06	938.247	761.581	956.491	316.832	209.582	563.572	226.221	226.175	339.931	957.744
TMSB4X	111.235	256.941	249.183	771.013	270.485	1133.75	261.054	210.247	248.606	159.932	253.331	330.879	161.534	877.165	1079.74	1013.16	123.599	215.779	150.869	239.687	148.042	112.682	184.337	407.462
MALAT1	1636.3	1927.81	139.929	563.019	577.614	237.117	676.314	180.067	64.0038	123.451	222.611	1329.58	37.5657	178.606	105.036	350.828	31.4726	25.7546	48.3193	16.1153	17.2809	8.81631	53.479	314.613
ACTB	235.647	251.34	199.971	429.115	242.424	637.6	335.929	274.931	305.173	257.683	344.641	515.968	167.822	777.436	487.277	615.67	176.954	292.213	211.174	443.788	165.224	117.316	236.07	381.938
SNORD17	359.752	819.076	720.969	1786.19	991.251	705.82	44.067	44.3382	76.164	75.4102	136.193	71.2134	141.489	258.219	201.758	44.7667	195.601	165.915	16.8038	38.8858	170.511	320.508	109.934	76.1369
PPBP	27.4991	134.186	230.436	900.952	244.082	1160.37	92.153	60.5895	82.2259	62.4304	109.847	93.3088	99.5267	1052.15	1136.21	929.545	136.685	79.5938	39.95	67.5267	80.2882	116.473	75.6653	490.017
SCARNA10	1256.45	1997.71	65.1043	477.288	244.734	249.236	533.348	174.518	54.1736	61.7404	207.389	1276.82	36.0907	158.073	89.6653	287.901	25.9168	27.0293	39.825	7.7936	8.10699	7.61931	27.8071	133.62
UBB	56.2153	91.6128	465.12	391.203	357.65	230.126	76.0938	85.4354	99.0028	140.684	130.105	67.3262	152.22	922.191	945.969	720.941	724.724	107.682	41.6501	180.963	96.9706	101.098	164.787	916.127
SNORA73B	437.986	826.08	764.366	1531.02	937.185	637.789	50.9299	98.7925	235.083	45.2461	178.177	79.4941	54.156	174.886	140.532	61.751	61.1905	43.7316	8.82199	0	49.9058	369.366	32.1504	41.8217
S100A8	98.2977	108.657	85.7338	124.229	100.512	189.456	591.766	521.083	431.59	427.162	508.242	522.262	201.279	22.3515	73.7361	37.9242	76.3841	409.679	341.197	828.213	189.485	61.7641	268.668	10.1044
SLC25A39	21.8225	37.6038	292.781	192.758	208.316	139.008	20.021	22.757	28.2356	43.167	28.5654	11.6812	82.0146	519.52	525.932	517.794	422.213	35.104	9.62279	51.4788	39.6142	76.0074	82.8569	686.076
PF4	16.3964	67.6729	108.582	364.031	124.61	596.429	47.0172	43.4374	59.0124	43.7182	98.1959	68.3859	51.6779	621.992	421.537	486.192	80.3769	44.2601	37.8337	66.935	45.3827	30.3353	54.4531	163.29
S100A9	53.2649	62.6185	52.1636	64.1419	47.6434	96.2744	341.883	303.315	229.781	220.39	205.376	284.793	101.459	11.1333	40.7206	22.1222	32.9596	215.161	190.091	447.487	98.9277	38.1913	137.224	4.62413
OAZ1	27.9736	34.9409	172.569	157.698	138.035	150.779	41.5303	46.9582	52.4644	54.3206	64.8708	56.7231	54.2189	446.25	358.037	341.946	283.199	55.5806	27.2348	90.1092	42.0342	50.5803	57.6367	364.412
EEF1A1	267.285	269.349	66.867	122.704	111.595	99.0966	192.276	145.838	162.527	112.179	151.227	369.619	68.1789	129.435	64.7912	80.8456	42.1144	103.894	79.9817	207.995	67.591	42.6088	108.591	83.4289
FTH1	36.8016	65.8071	85.4112	216.401	87.3854	316.003	103.558	84.1915	96.9111	74.4676	110.993	139.399	68.7755	348.931	270.555	231.358	96.1935	92.5845	69.4519	131.35	64.7306	34.4166	84.9897	120.298
MIR4539	75.4309	125.221	199.607	505.687	331.212	422.277	0	51.8607	92.5685	127.091	40.4482	3.27085	84.7957	82.6598	69.4368	46.2064	80.5676	163.318	29.8687	35.7207	143.152	205.12	84.6628	13.7663
SCARNA21	541.664	585.587	20.5371	209.358	154.672	106.404	140.195	38.0731	25.1545	33.6723	77.3792	644.215	9.21692	112.31	15.7811	47.9063	16.1674	1.82071	12.2649	0	8.16265	0	9.49934	47.4224
RNU4-2	85.9405	465.937	259.356	384.103	199.785	159.273	48.5705	60.7785	274.505	58.3066	80.8965	129.442	86.1078	3.76869	111.139	22.3091	6.15355	63.26	15.5346	1.52003	54.9242	26.2794	33.7024	11.716
MIR5047	554.782	375.662	33.8265	204.001	152.558	113.247	159.226	49.9903	6.94264	11.9148	29.1227	229.614	9.25044	151.445	50.1839	155.68	17.353	15.0755	7.965	0	0	0	9.83181	188.704
FKBP8	15.7643	32.7842	192.849	125.2	130.033	96.6364	12.1416	13.1607	20.1627	29.2615	19.7512	10.0072	61.4028	317.634	288.416	289.166	320.387	29.6334	8.30458	30.1628	27.2101	46.8341	52.7075	304.118
GPX1	22.0906	29.9088	85.2406	143.82	82.692	226.017	33.1423	43.8095	40.6406	35.8552	36.5162	44.6251	34.3079	380.234	238.958	304.567	121.645	43.6463	21.0403	84.7875	29.8751	12.5288	54.9906	276.973
HIST1H4E	145.995	130.002	44.1353	61.5279	61.4095	70.2607	194.826	117.987	111.874	102.714	157.072	252.992	58.582	79.6372	55.2548	42.2844	25.9736	109.301	93.4884	241.612	54.903	26.6777	93.8847	29.6617
RPL41	90.9094	119.342	70.9761	105.053	82.7916	75.2798	85.5367	84.6618	92.5778	85.8864	95.4748	145.096	56.0012	198.646	142.982	156.342	90.4447	68.1207	44.7751	112.248	39.6476	22.9963	74.4834	182.483
FAM46C	3.75934	14.3435	188.905	131.6	137.989	89.2093	3.90436	4.7828	5.3368	11.5649	5.4369	2.32089	27.0241	249.013	339.664	262.493	227.395	9.87854	2.48373	11.0471	9.13025	12.4552	20.3074	536.3
TMSB10	177.391	173.715	35.9697	88.6747	71.2992	65.0611	114.746	84.706	119.17	76.981	128.249	244.888	59.0975	86.5144	41.1343	43.9065	25.3398	85.0449	64.9988	148.601	64.9037	30.1168	97.1804	32.7181
HIST1H2AC	35.8304	55.362	44.372	97.1053	49.9998	186.847	51.7396	61.2873	82.3326	52.8093	101.787	111.065	33.6726	242.497	106.479	228.884	19.9773	74.319	47.7754	125.611	30.1726	21.0864	53.1206	104.149
ACTG1	100.674	90.7419	39.4609	88.7143	58.848	125.731	81.7036	90.6599	85.2247	68.8723	77.7679	162.368	46.1564	157.434	75.7558	103.077	21.443	74.0934	58.2042	123.962	43.4669	22.5281	56.1301	66.6742
HLA-B	159.411	117.121	42.0037	116.324	78.8879	141.1	83.2226	77.241	58.9636	50.2127	71.2596	170.523	32.7752	151.362	71.9998	123.785	18.3643	48.0557	34.9258	80.4436	27.7313	20.2405	40.6594	79.5684
SNORA71D	147.053	150.037	97.3854	144.075	75.1543	73.7176	13.6473	12.1982	152.185	68.208	221.586	71.1054	94.6829	8.34299	62.4383	2.31805	122.154	40.966	16.5937	31.0614	65.3012	40.276	93.806	3.68329
RPLP1	121.841	95.8559	37.0253	59.9441	54.0741	55.4849	117.134	107.279	92.959	72.0309	91.3424	178.973	44.0295	89.5388	51.3204	48.3082	42.3322	62.5841	52.4474	127.446	38.4297	33.6907	53.3188	53.1882
SH3BGRL3	28.6154	38.9521	53.2497	93.0316	48.8926	132.208	44.5852	46.6204	56.5704	46.7066	82.4686	80.7451	38.4579	269.626	126.415	150.058	97.6597	48.4798	30.6814	66.0465	37.9182	21.7497	53.954	79.6944
HIST1H2BC	24.6659	33.5092	43.6242	60.5245	37.2749	74.718	113.75	110.523	105.804	82.1524	104.722	111.119	37.7515	150.64	89.174	90.9278	43.8636	56.2176	57.7371	148.754	31.183	16.9196	68.0894	69.1942
RPS28	116.21	111.42	33.4301	57.3759	55.2001	54.673	76.3483	60.7918	106.036	66.282	111.199	198.001	39.4458	90.9337	37.5791	42.6758	21.5565	80.2513	60.4923	143.36	51.6444	33.6371	69.0529	36.2663
RPS27	76.0895	132.268	26.5146	57.092	47.6018	40.7175	123.891	97.9563	116.5	67.9991	148.61	182.867	39.2629	112.597	30.5539	36.8957	26.6052	69.7138	47.3869	99.0844	43.1615	20.7101	70.3449	36.0787
RPS2	161.883	119.959	41.2825	77.3096	68.5081	67.2776	91.7335	64.5469	85.4653	57.4203	92.1272	152.19	39.7558	100.347	51.3314	45.8556	39.7035	61.997	40.0986	97.7088	41.2847	35.9784	60.3084	38.384
SCARNA17	264.248	247.979	45.3858	186.446	123.969	99.1635	87.0289	17.8113	12.3681	9.05639	35.164	143.109	10.7116	141.997	60.6129	91.0535	16.193	8.95219	7.09471	0	6.6891	14.7738	8.17372	87.8347
B2M	42.5537	75.528	30.6753	102.312	43.2473	150.581	80.6665	47.2801	46.4022	38.8352	55.0988	100.846	26.4773	209.233	135.034	208.466	18.5006	32.0991	26.916	48.4662	25.5531	11.9385	33.5192	107.612
HLA-E	80.6624	76.9524	42.0736	128.773	59.9834	197.962	40.1276	31.8922	27.5536	25.2942	40.6505	85.3283	20.5726	242.481	121.159	209.539	20.7875	22.3515	17.133	39.3374	16.5153	6.39621	22.4288	117.133
HLA-C	127.681	87.2858	43.7956	96.646	69.4395	119.512	59.7824	58.7343	55.7891	46.7027	51.79	136.009	31.5697	138.362	64.8106	97.1253	25.1705	49.4284	31.4733	79.5807	31.0038	17.7723	39.3215	64.2682
IFITM2	44.6719	41.2027	28.8151	47.965	34.1741	74.7758	117.248	100.104	91.8409	88.8129	96.5919	125.968	57.3719	23.7031	21.8563	15.741	34.1243	108.769	83.5286	183.424	63.2762	16.339	67.2293	7.30868
HIST1H3B	30.9312	17.5837	20.9188	32.2508	29.77	36.8028	158.515	118.988	103.698	107.284	99.2353	118.083	47.7711	9.56943	18.6565	14.3454	17.332	85.4384	71.7187	227.492	34.3065	27.196	59.713	2.2884
HIST1H1C	50.6596	59.7937	30.4743	46.2596	43.785	55.7215	124.198	78.1882	108.834	91.3144	88.8535	128.957	41.7028	32.4251	26.4527	32.7028	8.63587	67.4484	56.99	185.923	31.739	24.4061	61.3369	11.1103
HLA-A	109.7	79.2792	33.1158	72.3208	54.5285	95.5224	84.8786	54.2817	49.1474	40.8558	68.4363	118.842	24.7852	120.048	55.5643	99.0271	20.7975	40.4294	33.4985	79.0143	23.0484	18.8331	31.7171	62.3275
PCBP1	26.6129	30.7518	69.4815	73.5527	64.7321	68.4966	40.4058	28.595	26.382	27.8466	43.4067	51.8103	30.8568	158.302	120.577	119.121	136.416	33.3097	19.5711	46.1715	23.7358	17.3927	25.8436	176.342
RPS12	53.6518	69.1382	57.5819	70.9944	61.6185	49.3635	47.6602	47.2307	43.4494	40.8429	46.6586	97.0119	33.8864	112.242	94.813	98.2663	53.2456	34.0909	22.9964	52.5079	29.5147	23.2338	42.552	110.786
NRGN	6.00118	17.0547	43.9268	149.807	43.7031	240.154	6.56694	8.40825	12.5987	8.86158	22.6541	15.5673	15.0062	233.89	180.912	172.039	32.6149	14.5594	8.00716	12.4929	12.7565	7.69561	13.6966	71.6165
HIST1H1E	37.0103	46.0743	23.176	32.3193	35.6293	36.7995	125.409	95.7828	97.2854	77.2566	86.2552	114.501	29.46	26.6256	17.0677	24.1786	17.3688	72.0167	61.5131	134.601	31.0311	15.5094	58.8656	10.1983
RPL13A	101.189	91.5163	21.4231	43.0639	43.5333	36.7415	64.1051	53.5642	63.1249	41.1279	64.935	130.036	28.4576	75.1696	27.0775	38.7919	19.8153	41.9116	29.8227	78.9852	27.8413	16.4515	43.1546	34.0939
UBA52	17.1623	22.3929	55.2061	54.6599	42.7822	39.2405	15.2537	17.8902	23.5635	28.5602	36.6801	30.043	28.0031	172.4	109.441	118.383	106.531	25.228	10.1023	36.371	20.3356	20.7498	30.8493	143.303
HIST1H4B	35.1698	57.9974	16.9017	35.098	26.8021	43.0127	100.233	100.021	88.9708	100.792	57.7832	107.196	32.7134	20.3425	18.8312	18.6677	0	53.4891	40.9963	126.673	41.8078	35.9567	33.0481	8.72074
EIF1	22.2258	35.1722	57.7825	76.0963	48.8078	71.1481	24.1499	26.9038	22.7915	28.3686	28.2787	46.16	22.2334	123.964	104.951	92.0897	75.8367	30.1836	15.5162	33.6331	15.5435	19.9076	25.0643	101.975
HIST1H1B	30.6775	21.3432	18.5161	21.3661	19.65	33.2865	113.129	111.448	74.6993	72.3938	78.6437	70.0541	44.7885	7.51113	10.7272	10.0556	10.1984	72.0379	58.3512	161.964	25.4876	27.4722	46.4626	3.61919
HIST2H2AC	28.3973	44.5812	24.2679	37.6774	38.7383	33.3816	71.3053	33.9681	70.6974	56.166	51.6479	90.2665	39.6901	68.0951	36.1846	29.4026	26.662	73.3076	33.0356	122.12	29.3211	15.1413	41.9971	24.8622
RPS11	45.7435	61.5561	29.3275	38.8172	36.3537	35.7172	61.0591	31.7368	55.1077	43.346	64.9491	95.136	24.4869	89.8074	46.5656	50.8946	38.8362	36.5105	29.3513	54.8613	23.9723	15.0597	40.3786	46.7607
FAU	83.1079	63.0525	30.6099	48.9479	46.549	49.2665	40.7904	43.2649	45.1007	38.0759	54.1194	101.866	27.8424	60.712	47.614	40.071	37.9568	36.2361	27.1994	52.6959	20.5752	11.4343	33.9387	35.1996
MKRN1	3.14773	6.68478	74.1688	58.6271	57.6604	36.808	2.31035	2.5611	4.15433	6.55248	4.53728	2.7666	11.672	143.128	148.697	127.526	118.563	5.48355	1.62497	6.64865	5.54625	6.1005	10.5681	224.031
HIST1H3H	11.1117	13.1137	34.791	60.6435	45.8337	85.0154	30.0434	38.8241	34.86	35.0139	47.2039	37.3416	30.8022	94.3685	94.4864	86.1157	23.5846	32.4033	36.415	80.6547	15.7774	15.3878	33.6042	38.0146
RPS15	65.1301	53.5478	29.1748	38.0441	35.9955	33.6397	35.9431	34.3257	47.3362	37.185	59.0233	88.6532	24.8708	72.171	45.7903	49.0928	33.9207	33.9093	27.0601	81.652	20.9823	8.74381	41.3882	48.1736
MIR4523	80.4033	49.3792	47.699	156.081	66.9115	101.536	59.5517	0	47.7935	0	24.6207	25.598	28.4887	62.8933	50.0878	40.1795	37.7239	56.442	8.65761	46.5922	6.12198	0	23.7483	24.8622
PIM1	10.2249	14.6184	76.506	54.6092	57.5518	43.835	6.22232	4.86642	7.52349	8.95359	7.39599	8.98973	15.1898	127.49	143.518	116.389	112.548	8.44186	3.80686	13.3876	8.28896	17.3592	14.8882	145.102
RPLP2	68.8526	69.748	28.7543	41.3017	37.0618	39.4526	53.0341	40.5517	44.321	35.9349	57.5985	88.6166	25.7131	60.5585	37.6525	35.8213	29.9655	34.1304	22.0723	59.6113	24.082	10.9342	36.2717	38.714
SNORA66	25.2473	68.3141	34.3696	49.8303	23.1423	18.7615	59.2159	14.5744	206.191	39.4174	113.133	129.85	17.388	0	35.9524	2.00433	0	30.2265	26.9492	24.1719	45.5236	0	54.2105	0
HIST1H4C	25.83	34.0492	22.2697	30.004	20.245	30.2681	53.1193	90.5109	54.295	65.9898	65.3395	87.5581	26.091	60.1782	28.8916	28.298	19.7049	36.7223	40.8461	103.315	14.4416	6.78643	41.176	21.3419
RNU4-1	53.7344	104.957	80.63	179.781	100.832	43.9872	57.0704	24.7968	100.042	14.8935	89.3232	27.2571	30.5136	9.84046	35.1787	7.03463	9.46841	9.59667	7.60547	0	4.88908	0	13.6553	1.76491
HIST1H2AG	30.1958	20.5251	9.91334	18.2986	11.555	29.6781	41.2557	100.587	71.7964	59.8133	83.3331	81.1801	31.3456	35.3901	15.2107	19.6987	15.9293	48.9398	42.584	146.326	22.9021	13.5524	32.2462	10.3343
LYZ	17.4549	17.4578	14.9418	16.5193	17.1034	23.3238	75.9676	73.6356	67.4782	63.5254	75.7373	95.6557	29.1436	19.1889	15.8858	11.5879	12.9431	53.6915	50.7803	112.192	31.8249	12.6709	49.9951	5.19748
HBM	3.4892	4.06596	58.5337	34.3876	43.766	21.6088	3.01504	10.1379	11.7894	10.6409	5.18958	6.17141	21.8171	140.7	117.554	124.938	56.752	15.0123	5.2599	23.1847	13.8149	23.1379	24.7341	175.825
ADIPOR1	3.35622	6.97015	68.8712	49.2212	48.3099	36.6411	4.42787	4.36297	5.94592	8.08956	5.72948	3.50527	14.2356	128.42	129.292	111.094	108.46	6.99355	2.51879	9.60038	6.53729	8.6792	12.9721	170.531
TPT1	38.7689	63.0236	27.0619	37.6233	31.8459	29.6735	61.1969	36.8837	43.447	35.8329	40.7485	77.5058	20.7466	57.3729	46.6405	47.1948	26.9981	30.5793	21.495	56.5295	19.9117	10.0937	35.545	56.1212
SCARNA22	42.0467	53.1168	37.3006	53.0195	46.0351	72.171	99.9873	35.0952	99.974	17.1573	126.198	67.5103	27.7513	0	29.921	7.67737	6.9412	16.0805	7.965	37.721	4.50578	19.0563	34.0836	0
GAPDH	26.2505	28.2484	16.4152	30.5628	20.2201	43.962	57.0847	53.5668	56.4275	48.8475	58.9764	84.0652	27.7501	41.1262	24.5718	25.4559	14.4208	50.3022	41.6452	93.48	25.0691	15.5297	37.6337	13.1202
RPL37A	55.7944	62.4865	17.5721	30.7673	28.329	26.5011	75.6305	48.373	49.7482	41.2041	59.0129	92.7946	17.9359	50.0724	20.9843	23.7311	12.3997	33.1371	23.0907	60.4668	20.4166	11.3544	32.0483	21.5916
SCARNA5	144.42	222.808	19.4027	110.259	55.1178	47.6408	26.4823	28.8081	7.49206	12.4291	14.8407	122.127	9.98249	9.87585	7.83378	22.8219	2.67518	2.71142	3.58138	6.16759	0.506495	1.90411	7.07325	12.5702
DEFA3	10.3509	11.3795	10.0618	14.897	10.2326	26.3073	113.2	92.3908	76.9815	68.9056	48.1177	57.5972	28.5501	4.59978	11.748	7.07644	6.38655	48.7292	46.457	138.789	20.9525	7.36409	31.0706	2.04282
SNORD95	141.361	108.164	59.4975	162.727	47.794	41.1309	43.4822	9.71628	57.8553	32.1511	11.5566	12.4604	11.0124	0	18.787	17.7717	0	29.9117	7.90178	17.0098	20.1151	27.3073	10.404	0
RPL10	59.2861	70.4628	15.6542	31.8049	27.4846	25.1884	68.5245	45.7126	51.5623	32.9156	47.9702	96.1745	23.099	42.3658	18.2618	21.3634	8.98819	30.7681	24.3608	57.8048	20.2892	7.76987	31.4695	19.2765
TXNIP	105.507	88.9687	14.2044	34.3284	29.1281	27.6235	63.6627	36.8274	32.7249	22.8912	34.3472	107.306	17.9931	40.4562	15.8188	41.9268	5.44315	28.9636	21.5521	34.8852	15.7272	5.7798	22.8392	29.5241
HIST1H4F	26.5807	64.8102	12.9185	25.8884	17.0915	16.9516	41.8723	62.7928	64.6156	31.7297	36.2715	123.19	21.9949	15.1618	11.7072	13.1839	14.4833	29.7004	41.3942	110.074	26.7837	15.1035	34.732	11.0499
RPL8	58.0789	49.7101	19.9255	32.4484	29.2675	24.6444	35.6367	40.9507	41.559	37.2001	50.423	86.3593	21.6262	47.488	26.76	32.0654	23.1822	32.7337	22.0374	50.1059	20.9722	11.4771	29.6586	28.3424
TUBB1	3.31404	10.2107	16.8369	61.718	17.9823	117.044	3.77076	4.05961	5.44079	3.73495	8.46019	4.85258	3.99965	175.333	69.758	196.792	6.19667	4.93961	4.21065	3.3013	4.1475	1.69867	5.95586	99.9797
YPEL3	12.3066	10.2965	46.098	44.998	39.7046	35.8266	11.1421	9.93287	11.829	12.4246	12.1873	12.2688	13.7169	115.816	91.7026	88.2164	81.8712	12.0061	4.64268	16.4189	9.37983	14.6813	16.4157	103.241
RPL13	77.645	57.7845	17.9647	31.3026	29.7433	27.8759	43.9053	32.6573	39.1669	26.1535	37.5848	85.2975	15.7533	45.9248	21.0602	22.5507	16.445	26.2126	19.0319	46.0034	18.3392	23.7959	25.9347	26.3596
BNIP3L	1.85148	9.2723	55.0778	42.0581	40.9217	26.0879	2.88743	2.34375	2.96172	8.55975	2.94882	1.60926	12.2724	92.6127	103.6	95.3802	69.0898	6.01828	1.77495	4.22643	4.38002	5.68055	11.3642	208.936
HIST1H2AI	8.09356	11.5491	10.7213	18.7677	8.27477	15.3473	113.532	77.7665	71.0547	41.4097	50.7112	53.9795	16.0255	16.4287	11.8106	11.3678	20.8786	30.5367	49.2505	121.1	11.1083	10.1579	19.2164	7.58648
MYL6	19.1174	22.9322	29.2543	43.0486	30.6359	47.0615	32.4693	27.394	24.3996	21.197	26.6652	36.2137	18.3784	85.4449	67.5091	69.958	33.5061	19.3246	15.4649	43.2261	12.3343	8.32574	15.6859	56.1924
SNORA68	98.7939	66.3435	62.5526	144.819	59.3651	59.8923	0	12.6567	83.5205	2.68755	45.6183	59.0229	5.21641	16.6474	34.5286	4.40952	0	11.335	8.98308	14.5031	2.11738	0	11.0885	0
TRIM58	1.18385	8.49333	58.7526	38.8428	41.6994	33.8693	1.46296	1.679	2.92076	7.78115	3.7454	1.38603	19.3474	93.6336	115.493	86.1599	91.3279	9.10808	2.29613	4.78393	8.17039	15.5828	17.8165	138.12
RPS6	74.7942	71.4351	15.2448	31.3105	29.2549	24.222	48.3278	32.2563	37.6161	27.0791	41.139	88.86	17.3359	34.0289	18.4403	19.2534	11.8596	25.6811	19.7275	48.9791	15.8062	7.77661	25.1845	20.8705
RPS8	57.2088	68.2189	14.2316	24.4579	27.783	18.7883	41.8972	40.992	45.2138	32.129	41.4572	98.6522	17.5253	32.5788	14.7098	18.6695	10.6847	28.0454	20.623	54.613	18.451	2.46536	31.0963	21.0251
HIST1H4H	17.1759	27.7974	20.778	22.9812	17.8908	32.5894	17.3958	52.238	49.1925	36.9551	31.7962	57.1961	30.9172	38.8356	31.2668	36.6363	14.5824	29.5598	30.0817	109.454	13.5535	16.2765	18.4018	21.7452
RPL7A	62.0435	58.9674	16.907	30.1118	26.0188	26.3236	54.1564	39.3219	40.9598	26.7082	45.032	75.5798	18.6118	33.8319	20.9743	20.0347	6.79179	24.7973	19.4351	50.3114	16.2198	4.86164	28.8751	19.3855
TERC	63.4481	56.3696	38.9207	48.6771	48.2178	33.8349	10.6295	5.42905	8.46663	12.1526	18.834	44.8201	22.0493	64.2139	51.8572	63.2452	37.3774	18.9419	3.09063	9.97961	9.99064	23.1807	13.4434	50.9985
RNVU1-7	31.1575	11.1868	8.36186	1.26285	2.44798	9.94832	6.26382	48.8332	106.891	10.1712	57.7127	84.9623	9.87089	0	2.02075	0.325092	6.80214	21.4489	42.4962	124.151	4.29286	104.9	57.9517	0
LINC01000	62.9336	40.9446	29.6507	41.2213	32.1384	22.2468	35.4068	44.3211	64.76	39.1613	41.3326	29.7386	34.3708	3.92662	7.55748	3.56459	13.8141	36.9677	26.5712	55.3871	34.0006	21.5469	25.9007	3.72384
ATP6V0C	5.05524	5.6333	39.7883	31.6016	27.782	24.0742	7.66735	7.55188	9.40216	10.0849	9.22504	6.07055	14.2714	129.466	83.9983	94.848	74.412	10.4401	4.71918	14.5125	7.54084	7.14831	14.1218	106.951
GUK1	7.61987	7.09069	54.4045	38.4284	37.691	27.4685	7.97094	7.02681	8.29579	11.8598	9.98553	4.88913	15.2114	91.2696	91.5112	83.1189	79.1542	8.63868	2.63749	14.2303	9.71402	12.4862	15.1838	96.3115
RPL7	43.6622	57.97	16.7528	30.0707	26.0187	20.3412	38.2882	28.587	36.2079	28.0372	40.4212	69.3036	17.0976	34.054	27.3694	30.27	19.9412	26.0819	17.3802	37.2706	13.7704	5.96304	27.1283	42.3084
PNRC1	24.1412	25.8105	34.0757	33.7812	28.8031	24.8178	17.0019	16.2051	19.6534	17.9084	21.1556	29.7176	21.2245	62.2794	50.9385	46.3198	59.7611	22.7775	10.804	27.6873	15.3112	16.501	24.7029	73.3007
DCAF12	1.54341	3.98413	50.1332	35.6314	35.1563	25.2363	2.11518	2.77842	3.06816	4.41006	2.64374	1.38961	9.06069	91.9189	106.377	92.0101	75.786	4.00921	1.31876	5.94298	3.99154	5.69759	8.30454	151.612
RPL3	81.8211	68.3555	14.6218	34.6502	29.3922	26.7941	46.0079	25.2646	31.0597	23.2536	30.1215	79.3798	16.7378	31.7624	20.1474	18.5235	7.01604	23.2221	16.1584	39.775	14.2798	5.96914	21.9564	16.6616
PTMA	31.7546	42.3927	21.7257	37.3462	28.4934	59.7912	22.8691	20.0747	28.7201	23.2073	42.819	42.9984	18.2344	45.6239	62.9734	41.6125	25.0816	20.0115	18.4992	20.2104	18.499	3.58804	17.9675	22.965
MIR142	115.789	68.2839	8.40672	85.6996	40.7622	38.6094	0	10.5539	7.98005	4.10856	0	108.276	0	38.6832	5.44176	57.6048	18.5213	0	12.5884	22.1714	0	0	3.76698	54.7731
RPS18	44.3918	62.6333	10.979	24.7547	20.2396	18.0895	66.5134	40.4284	36.0845	29.2088	42.7856	73.8488	17.201	25.3697	12.8457	14.5022	4.58867	24.5586	20.2496	44.3162	18.4033	8.51368	25.6337	13.7544
EEF2	48.0599	43.8487	23.3902	29.928	29.416	23.8094	26.7881	21.8616	24.7398	19.1235	29.7429	55.9883	13.5935	57.9507	35.2307	42.7631	28.8664	19.8966	12.9744	30.6177	13.455	8.46789	19.5076	39.2513
HIST1H2AE	15.2726	21.2212	11.3468	24.236	15.4229	27.0559	64.0524	45.3125	39.6986	44.9975	37.8664	43.8433	26.4474	24.9675	17.7118	21.8365	3.95585	20.7154	22.5957	104.882	17.7255	9.85476	22.0809	6.98454
RPL19	59.285	57.6853	13.6569	27.8628	23.1819	22.5626	45.682	34.2901	30.5351	26.0008	39.3654	80.3547	14.4896	36.2425	16.6474	12.762	12.4647	23.967	15.5671	38.3324	16.884	4.3169	25.1049	12.8217
RPS14	40.8829	48.0908	17.4147	26.5066	23.6999	19.1493	41.5329	34.0685	36.5154	30.2612	31.5215	64.6478	17.0685	32.5066	24.9477	25.3362	12.4668	24.9758	18.4068	42.7252	15.2319	5.05115	23.6843	28.5387
JUND	17.924	22.9645	47.5977	37.4545	38.7221	37.1568	8.80913	11.5898	12.2902	17.5414	15.454	20.9948	19.203	55.268	49.2004	49.1053	58.7863	18.3676	4.86908	9.82636	15.8523	17.1234	23.4568	64.7344
FBXO7	1.53794	4.6957	46.3182	39.1762	37.2964	23.4557	2.03789	2.09441	2.49062	3.92351	3.02959	1.44063	7.81676	94.7201	84.936	76.0611	70.8734	3.20429	1.02403	5.69765	3.12421	5.82315	6.87069	137.648
SCARNA7	110.603	135.81	5.81783	50.2078	40.5524	36.0622	28.5352	33.5433	3.15575	3.61055	11.0313	107.641	4.55514	21.4701	12.338	20.5182	0	2.66486	5.73239	7.7936	2.98679	0	6.95179	9.62679
YOD1	0.799361	5.14689	48.2644	34.6086	37.4784	21.7335	2.02484	2.15057	1.36846	2.87041	1.11618	0.623224	5.47004	75.2872	89.9378	74.4963	59.7083	2.40748	0.719571	1.45511	3.05295	4.69521	5.34728	179.645
RPS21	50.6371	47.1017	9.23021	23.328	22.4723	17.3356	37.9816	39.0637	34.5702	28.6414	38.1702	81.6814	14.5332	32.0558	12.4211	12.0472	4.68218	27.0931	19.0783	49.3122	16.1501	10.5432	20.9331	10.4295
MIR3609	91.2471	158.346	4.57115	51.7768	24.2554	13.1962	42.8028	0	8.6783	13.4042	6.06724	186.438	0	11.0705	8.87687	10.663	0	0	0	0	7.04028	0	6.14488	8.73631
RNU11	14.0588	18.7669	12.1897	8.43771	2.4782	8.53085	36.7787	29.0949	82.2831	13.2387	143.816	145.371	11.9913	6.5603	28.406	2.36956	0	3.72234	15.4875	38.102	2.08601	0	26.7037	0
HIST1H1D	43.7798	47.4482	8.94228	27.4544	22.7344	15.4395	61.4773	37.946	35.9641	13.9543	39.0427	66.4273	14.4352	16.6414	8.77405	19.6243	7.01905	27.3247	12.3012	45.7886	12.504	15.6691	23.1982	9.56732
RPL12	32.6247	38.7429	14.6656	24.5179	20.1144	18.7144	40.9923	28.1718	27.6579	21.2051	40.1577	58.5255	16.3648	41.4901	22.154	21.3317	21.763	21.1888	13.7465	36.3763	15.1331	9.78697	19.6601	26.4356
GRINA	5.60852	4.47483	36.2643	26.3047	25.1665	19.5202	2.95719	9.98031	7.59804	8.97692	11.419	6.19494	12.8096	104.072	74.3704	77.4323	64.5958	7.10826	2.84634	12.765	6.28971	6.66012	11.4187	86.0528
GABARAP	12.8905	13.9972	19.4546	20.2382	21.7728	22.5649	21.826	20.5459	24.2786	21.572	20.4649	39.3281	16.0598	52.6728	40.6504	39.4574	37.5047	27.2944	18.668	39.4416	15.4355	12.8003	23.6529	42.5155
OST4	13.0991	14.038	21.0288	47.4691	17.5738	80.3942	7.96006	8.0302	12.4582	7.87194	33.058	19.6891	7.26227	105.251	67.0761	51.0538	23.7588	6.35318	10.2324	9.96449	10.5662	7.12409	9.22234	30.11
RPL36	36.421	46.6931	12.0208	24.1404	18.9274	19.1671	33.7068	22.3692	34.5405	27.0137	45.7091	73.228	13.7244	38.2708	11.7769	15.4223	10.7476	23.215	17.7613	41.1283	16.2122	1.59893	22.5938	11.0185
RPL10A	54.6946	51.0383	10.2136	19.9627	20.3461	16.6067	34.6593	26.9942	32.293	24.1699	33.1264	69.236	14.0835	27.2648	10.101	15.2713	6.71548	19.9972	17.8552	45.3672	16.7358	6.33609	26.3586	12.9689
SNORA54	52.226	82.3913	48.313	113.656	73.4395	46.0354	0	11.6121	21.1666	17.4363	11.8385	36.6973	21.622	0	15.3962	10.8364	0	10.2137	4.04726	0	11.4476	1.0759	7.99334	13.4305
HIST1H4D	9.54738	25.471	13.4519	12.6973	11.3039	17.5208	41.5198	37.1112	52.0225	52.594	32.4027	58.8218	20.4795	12.066	10.7071	12.2029	9.45668	28.7543	24.1446	84.0944	9.59167	6.12998	26.7897	1.385
SLC4A1	1.96682	4.11043	45.2462	30.7278	36.382	19.977	2.74874	3.77702	3.8326	5.30419	3.97005	1.33186	9.77984	71.0755	99.5108	68.8573	74.9601	5.29366	2.13798	9.82341	5.27709	7.78128	10.0916	84.8455
SNORA57	57.8102	85.6042	55.222	137.608	57.032	36.07	20.6832	0	6.98923	1.5993	3.25758	31.6109	16.2969	2.97195	9.21447	2.86255	14.142	8.43148	1.33641	0	7.56003	40.8552	4.39902	5.11706
C6orf25	3.08044	9.00892	18.5563	56.8083	21.356	102.646	4.37568	6.27588	5.82852	4.07193	10.0249	7.64008	6.42582	110.409	62.1161	94.1451	11.6399	5.71211	3.90557	5.28644	4.56101	0.078654	6.42793	40.1424
FLNA	16.3068	15.6676	14.3156	46.8643	18.1817	85.4032	9.42392	6.4088	6.38897	5.33969	9.90948	15.8688	5.04474	116.008	43.3791	99.8644	6.55193	6.18834	4.43907	9.38339	3.87247	2.60038	6.04438	46.6347
PFN1	28.9272	28.3161	11.7837	22.2353	17.1124	28.2583	34.9197	33.7943	31.865	28.0104	30.3627	54.53	15.5094	28.9373	14.6975	19.4056	8.61916	27.1581	20.4513	61.5472	13.888	6.81506	20.1671	10.9808
RPS16	40.7649	48.0308	9.76234	21.6297	19.2624	16.757	33.3528	20.1318	30.6182	25.1449	38.4346	69.5941	12.0136	33.7387	11.5626	14.175	6.70726	21.6633	13.9718	43.9163	12.8513	7.73389	23.5273	11.2083
RPS17	29.276	41.8745	11.4429	18.6642	16.4678	16.9184	36.6333	27.9583	30.6427	25.1483	37.2188	60.1423	15.2041	36.1958	15.6064	19.008	11.6601	18.7368	17.184	34.8453	12.6892	8.33417	21.8485	19.7893
YBX3	2.64593	5.39768	43.4371	29.017	28.8945	21.7497	2.39772	3.15585	4.52538	7.2388	4.60828	1.98046	11.9688	83.0776	72.8441	61.6117	69.9344	6.69076	1.60347	6.95639	6.03751	9.7788	12.3988	81.393
CFL1	31.3558	24.0001	10.1812	27.8595	16.2337	33.3176	25.4385	26.853	26.4294	19.1923	24.4758	45.3273	15.2422	39.0739	20.6589	25.5973	8.80327	22.0565	18.6963	41.0382	12.9205	6.16563	20.8554	14.729
HIST1H3C	14.9494	8.75535	6.17454	11.0547	15.8897	17.1453	41.404	47.3431	49.9144	39.7161	28.5517	35.4876	27.2072	0.19295	5.67294	4.18157	7.56122	30.9283	36.875	72.8421	15.9518	11.5325	24.6331	2.49164
SLC25A37	1.34967	3.08063	37.5893	29.7242	28.5569	19.9934	1.37906	1.96217	2.49024	5.07391	2.86	1.66607	7.13347	81.7831	73.557	66.6082	58.4764	3.63942	1.1528	6.10098	3.657	3.26137	6.38191	103.836
SNORA38	11.0603	77.4356	42.2485	29.8109	24.3315	5.08943	53.1792	41.7359	93.3575	35.2029	22.0627	2.9735	22.7757	0	36.2248	3.23122	0	19.0347	3.01704	0	2.13342	0	19.8622	0.962679
S100A6	20.2722	17.5046	8.40736	12.6762	10.595	15.9564	46.1915	33.4582	31.077	31.9277	38.8717	60.4769	15.5629	13.5381	8.10199	7.17578	6.18996	32.0576	23.6476	62.6525	15.3497	4.67445	19.0609	5.22379
OR2W3	2.78086	3.79036	31.1516	31.5592	34.4825	26.8112	0	0	0	2.52165	1.7977	1.24604	6.48509	65.7905	79.8073	59.9724	69.3858	1.86117	0.842857	7.93792	3.42702	3.50094	8.49663	95.4733
LINC00657	13.6896	19.0652	11.9947	31.4363	14.0636	61.3589	11.7281	13.2133	10.3301	8.36245	9.26608	24.0585	7.16333	79.5966	31.3141	98.0287	2.87663	7.99436	6.07475	10.2288	6.00855	2.77402	9.01664	46.3535
PHOSPHO1	3.2961	4.02742	32.0852	23.701	23.0938	16.8798	2.52292	3.91009	5.65492	6.10479	8.2351	3.76742	9.87947	80.6021	62.0001	70.3324	63.6591	5.50275	2.12666	10.6046	6.85278	6.56578	9.59212	73.724
KLF2	56.4653	40.6114	15.1295	31.5398	33.3936	34.3701	17.0638	10.0921	14.0712	11.742	24.7292	47.7308	10.1053	38.6006	10.8983	24.0304	6.45333	15.0904	6.7387	20.9621	13.1433	14.0259	12.0049	24.6208
TAGLN2	7.34296	11.8074	14.8274	41.7501	14.5233	72.1081	11.236	13.6101	11.9508	8.09169	11.9452	17.2076	9.3145	76.7254	49.8136	64.4212	8.05109	13.1272	8.11389	16.4576	6.77897	4.52033	10.9081	24.7705
RPLP0	43.7468	35.7817	9.64481	18.636	17.0393	17.8246	41.8162	23.9677	25.1194	22.6572	25.4415	53.0643	10.174	22.514	10.073	13.6714	6.01619	19.1005	12.8425	39.5682	11.7338	13.7263	16.7423	13.6875
RPS23	40.7309	43.0388	10.2777	20.8042	15.0836	13.4817	36.8152	23.949	26.0162	23.4463	31.6158	59.603	12.2277	19.93	11.1276	11.0772	4.47456	20.2357	15.4706	32.5039	12.1551	7.39957	18.9679	13.4628
HIST1H2AJ	10.3095	3.9801	9.16313	4.48182	5.33463	17.9264	78.0005	35.3239	58.5143	31.4833	29.2996	37.9985	7.90185	5.44699	6.90198	2.42893	8.47039	29.4756	35.3798	62.0026	5.45261	12.6608	23.889	1.59204
RPL30	19.2228	33.9233	9.96443	21.2657	13.6375	14.2932	19.5871	19.4263	21.9585	19.8631	30.5785	50.2131	10.8748	47.4198	21.0916	26.4996	15.5217	18.969	12.8782	26.894	10.8479	6.81965	20.1821	28.8625
RPL29	22.5773	40.9456	9.71493	15.9692	17.0241	14.5927	39.6411	23.6653	29.0151	21.7195	41.6189	56.4592	16.483	20.0082	10.9207	12.137	3.85503	19.5905	17.8051	29.2554	16.3614	3.77284	22.4383	10.6764
RPL18	45.6325	36.8924	11.1933	24.2182	18.5756	20.0059	21.7152	22.1769	22.0987	13.6852	24.0198	54.5301	12.3486	30.1274	16.8339	17.5763	8.51172	17.776	13.5767	33.259	11.3209	8.14969	18.1804	13.6638
PPDPF	11.537	12.1756	16.7478	34.5179	20.285	33.5764	12.9146	12.5328	12.9676	9.41545	10.4608	19.4559	12.8755	70.9404	35.4395	41.6333	35.7959	11.1008	6.6518	22.6333	11.4303	12.1688	16.3628	31.7684
FAM210B	1.04968	3.56237	38.1712	25.7821	26.8237	17.9504	2.163	1.55609	2.03231	3.47556	2.31821	1.10865	6.44899	63.8215	69.1379	63.9441	48.2636	2.96782	1.07375	3.21398	3.12387	6.14375	5.60462	114.061
RPS25	23.1044	37.034	12.5251	23.7761	14.7028	14.4231	30.4086	22.7079	28.3897	17.1827	29.749	52.5819	12.331	36.7365	16.2423	20.9214	13.4064	15.7334	10.693	23.5878	12.1301	4.01777	21.2059	19.7
AHSP	0.633386	5.77999	26.3758	19.7673	24.4568	16.1341	1.85695	3.76216	6.21223	12.1474	9.21272	3.61851	10.1584	73.099	70.7582	59.0976	59.4208	8.44794	1.51179	14.1798	5.80327	7.03301	12.0854	58.9197
HIST1H2AM	5.09635	9.86648	5.81954	7.01698	7.83153	15.5684	34.8047	57.7141	37.0654	34.252	30.3985	36.6711	19.2322	14.1848	11.7629	11.3856	0	24.7647	29.8483	70.8545	8.67386	11.9564	21.198	2.73978
MIR1281	24.3326	25.8854	11.8511	55.6122	32.2167	28.4362	0	0	35.356	0	0	3.63428	4.28261	91.8443	19.288	19.7463	20.6583	37.2234	9.21875	0	10.43	58.8157	15.1726	1.17661
HIST1H2BH	5.83982	11.7169	8.1743	20.7107	11.9654	31.3885	16.5168	24.9651	37.1635	15.4192	34.8331	29.0913	15.7802	46.4701	24.0615	25.7167	13.7074	16.5535	13.3531	55.9764	5.63223	14.012	12.338	12.8569
DMTN	2.28771	4.67376	37.5878	26.849	26.7595	22.0246	2.77148	2.29233	3.67225	5.28442	5.18499	1.41568	9.20318	63.2417	69.6857	57.5622	58.8499	4.28404	1.35737	5.49624	4.6169	6.63664	8.00286	64.0872
C9orf78	3.17183	7.45025	34.0168	21.8123	24.2115	18.0824	3.33486	2.58587	4.03087	5.71269	3.99988	3.65107	9.05235	62.7656	67.9618	53.2352	59.6304	3.93718	1.8274	3.02392	4.46556	3.51947	10.2095	81.4499
RPL18A	32.274	31.8583	10.7416	17.5443	15.9757	14.2552	23.2454	13.3631	23.5651	15.7966	34.6397	52.9485	10.8351	29.9068	14.2291	16.6735	11.7585	18.223	12.5067	32.2077	14.3379	4.37663	19.348	13.5847
HNRNPA1	41.8094	43.0182	8.85453	20.4235	17.1292	12.2315	33.7297	27.7565	24.0692	18.621	25.2679	55.8989	8.78109	20.1964	11.7134	14.1649	5.59317	16.0666	12.1193	23.4468	10.507	2.00994	17.0609	11.2584
MIR4442	87.1614	57.3728	1.36452	21.6381	20.9723	2.86484	0	19.7951	10.3621	12.4483	18.1111	61.5115	0	67.4145	4.94632	28.6469	0	11.2504	13.3741	0	0	0	14.6743	26.5527
RPS3A	37.8783	45.7453	10.1501	19.3654	17.4918	12.8089	36.5677	22.4527	24.1899	16.2304	21.928	57.33	10.3339	17.8	10.4659	10.9464	6.09991	13.8983	10.5442	31.2626	9.31313	7.78903	15.0316	11.9194
SCARNA12	103.819	99.0116	9.1423	26.8472	32.9601	18.1281	42.4857	0	3.21419	1.76516	2.69655	72.6855	0	26.5692	2.63018	16.3894	3.21352	2.32646	1.475	0	5.21502	0	0	6.82432
HIST2H2AB	8.47295	11.8954	4.08139	10.1704	7.61716	10.9254	49.2996	40.0797	36.8053	25.7977	18.4184	51.253	15.2281	12.2566	7.50307	6.54538	3.04342	19.6295	31.1133	62.1922	16.6578	5.61244	17.191	5.24746
HIST1H4L	7.62064	7.44027	8.79068	11.095	9.55879	16.3469	24.4587	12.4723	35.7622	33.0603	68.6731	39.8972	16.8363	19.7079	11.7058	6.29821	0	22.0886	21.8819	68.301	8.89706	0	22.0586	2.44372
RBM38	3.1262	3.4881	33.8102	23.2076	25.0401	18.5222	2.31044	2.47472	2.74872	4.35851	3.884	2.96571	7.86001	62.2166	59.16	55.5508	55.3777	4.58858	1.37132	8.01937	4.19284	6.70791	6.95367	76.1251
RPL4	39.6013	41.1037	10.3451	18.483	17.1596	14.8435	29.8175	16.7549	22.7412	14.0845	26.8925	60.1043	9.55762	23.4956	12.1413	14.125	5.48056	16.0296	9.72086	25.0257	7.34395	5.15872	15.1709	14.6085
R3HDM4	4.59209	6.50405	33.1349	24.3914	24.6672	20.5281	3.82903	3.79155	4.73277	6.6617	4.1215	4.11912	9.76321	47.6741	58.1239	51.737	49.0375	6.40052	2.51838	8.08697	5.08561	7.22491	8.87762	69.46
UBXN6	3.7786	4.68615	31.0391	24.4451	21.5086	16.5544	3.30668	4.22794	4.75003	5.95322	5.7119	2.34783	9.95458	68.6408	53.7883	49.8675	56.5621	6.03145	1.39352	7.85972	5.27374	5.92917	8.82805	50.6297
MIR4530	18.2494	37.4414	31.0185	18.4917	37.0403	77.1204	6.11468	0	3.09939	6.38294	17.335	0	30.9724	0	7.60874	2.85616	19.9205	29.1639	14.2232	0	12.5719	73.2571	8.77841	0
HBD	1.70328	3.68867	32.4552	24.9679	27.2479	12.6896	4.09004	1.3036	4.33915	5.56025	2.29207	2.83474	7.58022	51.4164	70.1207	51.923	37.7359	5.16475	2.32312	12.7404	7.19673	3.23486	6.1904	69.9258
RPL23	27.9241	32.3663	6.29406	16.1725	13.1385	11.132	31.3252	22.1506	22.3641	18.5441	40.4374	55.0428	9.66427	20.2371	7.68552	8.42644	4.78136	14.8749	12.4286	33.759	11.8438	2.97781	16.7683	6.21241
BSG	3.63286	3.83291	27.6731	20.7921	21.6831	15.994	4.14819	5.36953	6.1516	6.12467	6.01906	4.787	7.35409	51.4624	59.151	46.8869	51.4184	6.35498	3.59393	12.0346	5.25558	8.2432	8.07448	58.1645
HIST2H2BE	5.84507	10.2965	8.34857	23.338	10.5349	36.7828	20.1787	12.7354	19.7536	15.2218	21.8344	21.8939	13.0559	43.7841	30.4761	42.8343	7.36006	15.5412	9.40536	28.8272	8.36093	2.85744	14.5951	18.7209
HBG2	2.84466	1.37277	23.3873	20.2421	22.3739	12.6073	0	2.91763	5.56371	6.36555	6.55917	0.616754	7.26779	58.783	61.1505	53.2481	40.0442	4.02708	1.25157	9.16029	5.31008	10.1477	7.20958	78.4726
HIST1H3F	5.63931	10.6861	5.49323	6.88876	4.02044	11.5331	57.6827	19.2658	43.5777	27.3581	29.6852	53.0636	9.18096	12.1633	6.50208	6.63578	1.06395	24.2631	26.9203	47.372	1.51079	13.0631	12.3073	2.45421
H3F3B	17.0509	16.9637	7.80568	17.2984	11.4831	22.7187	31.9249	29.4381	23.6411	19.5972	18.9883	40.2925	9.1461	17.7786	8.8549	19.5326	2.44219	23.8559	17.2287	37.3935	11.9415	3.6277	14.8797	9.8698
MCL1	32.5591	39.0002	11.9301	26.4273	22.1577	21.1627	24.256	21.1593	17.1626	13.2744	11.4609	43.2751	9.45014	14.6469	8.57801	19.0117	3.7271	17.0476	8.61672	20.9862	10.8291	7.42282	11.5286	14.1329
RPL27A	27.4491	30.8036	8.05262	14.9229	13.2201	13.8174	28.5698	19.3462	21.5759	18.2614	28.2729	41.1004	10.0758	24.2016	12.9054	11.2877	10.5838	14.1111	12.2827	27.6528	9.34912	5.61423	15.6029	10.3713
RPL6	32.3158	34.0029	7.93018	17.4994	13.9687	11.797	29.6253	17.4697	20.0869	17.7517	20.615	44.5424	8.08114	20.4195	8.78777	10.5791	6.85207	14.7085	11.5895	28.2233	10.0304	3.86598	15.208	9.63761
SDPR	1.17021	7.8307	11.471	37.7263	12.0054	60.9635	2.88981	3.34566	4.54816	2.94771	5.87318	3.50907	4.84801	63.1245	55.2868	72.0154	6.01839	3.36947	2.20227	3.00632	4.44935	2.86599	4.21814	39.2631
EIF1B	1.70195	6.1743	28.2429	25.9544	21.3532	17.5861	5.98771	2.50871	3.98348	5.03504	3.71328	4.21814	4.33878	52.4287	48.0677	39.9329	39.1493	4.57665	1.74098	5.54353	2.2057	2.45869	6.56648	74.485
RPL11	22.5212	33.3815	7.43501	14.6597	10.768	10.7783	26.2637	20.9068	22.1812	17.3288	28.0388	47.7116	8.40858	21.8933	9.08568	11.0691	5.70682	14.4873	12.2311	26.5599	9.02756	2.42007	13.0442	9.15871
IFITM1	28.698	35.2315	5.84765	17.2051	11.3781	12.5018	19.8989	20.3724	18.0065	11.8962	28.2065	53.2725	8.65876	24.9389	7.5705	9.31558	4.54419	12.1513	13.8238	25.0769	11.4226	2.58064	12.5262	6.39333
H1F0	5.20069	5.36178	11.8889	16.0442	10.2234	23.5193	19.0316	21.5864	16.0902	14.6251	15.7279	15.9191	13.2504	37.5922	22.7776	38.6019	9.78833	15.3666	10.8536	25.2957	8.33956	2.66943	11.9557	24.4058
BAG1	3.20712	5.77872	31.4116	23.0681	21.0626	15.2028	4.75006	2.88856	4.26466	6.5628	5.68664	2.69843	10.3579	46.5122	47.4473	35.9988	39.7435	5.98964	1.43378	7.63761	6.31225	5.18962	10.9722	47.8891
LTB	46.2149	26.1575	8.76525	20.8549	15.1241	20.459	17.974	13.4152	13.5729	8.93452	14.6888	39.2081	6.93659	28.035	11.6647	20.3894	1.12863	9.89152	6.93258	22.7296	7.61723	8.36399	9.74229	12.7958
MAF1	4.81953	6.2033	25.283	19.8013	18.2751	13.7786	3.51913	5.70314	5.40536	5.82568	4.83716	5.9896	8.0664	43.7442	44.1733	47.9852	36.7488	5.39919	2.91463	8.00961	6.22685	7.70686	7.70582	52.4164
LOC729737	24.6937	19.5414	14.9742	22.9841	17.542	17.1603	21.5122	19.5361	24.2645	19.5359	32.5038	11.0421	19.6177	2.67496	6.26723	3.101	12.3651	20.6418	16.1355	22.7493	15.5047	12.3108	12.3308	1.38171
SPN	20.006	21.0629	8.30348	15.6297	12.9961	15.7052	23.144	23.2934	19.5787	17.5102	20.6606	28.4256	13.1812	17.6706	9.27059	13.4894	8.1233	18.1632	13.2478	34.4201	10.738	7.63911	10.5005	7.53727
CDKN2D	4.58047	5.20432	24.9072	22.0432	18.7076	27.5948	4.48766	3.66676	5.92799	6.24605	4.72271	8.26156	5.64835	43.6841	40.537	42.1566	27.8617	7.63354	3.12368	10.7247	3.74662	4.36213	7.93938	54.5791
NKG7	10.4762	13.5023	6.89668	9.43129	9.23342	13.3319	16.3808	20.132	17.7239	22.5801	17.638	33.22	14.0416	36.5826	11.8903	19.3739	7.06983	20.9189	15.3878	24.6463	10.3629	6.93939	17.7883	10.5213
H1FX	24.8977	16.1161	6.06656	11.338	14.0306	19.0416	28.1754	11.4748	13.7056	11.4642	23.9952	38.2865	10.8188	12.4589	5.46631	11.038	11.4327	18.0066	15.9221	39.8213	8.03536	5.18101	15.984	7.75765
RPL9	27.0564	39.4801	6.91737	15.2411	13.177	10.5641	29.4225	15.9038	21.9476	13.6339	19.3689	41.862	10.2831	11.0154	7.59613	9.23951	3.62292	12.0577	10.6084	23.4583	7.79335	6.11749	13.1118	8.36357
RPS20	28.0041	31.4	6.42617	15.7546	11.4759	12.9672	21.0203	14.8761	21.4992	14.8516	23.2378	39.7591	9.03081	19.6717	10.1387	8.19463	4.91773	14.1681	9.73541	25.443	8.51168	4.9817	12.1835	9.47792
CORO1A	36.0416	27.4715	7.9372	19.9177	17.2976	15.6312	15.9821	23.3854	12.9554	12.1104	11.4771	40.3445	7.3455	18.1598	6.90893	13.4722	3.89326	13.3455	9.59257	24.8475	9.56594	6.93552	11.0168	11.436
SNORA37	12.4492	52.8243	22.6786	61.0084	16.5982	18.5992	0	27.2847	30.9459	0.923629	50.7955	22.8199	9.85996	5.49235	13.9461	0	3.84341	5.84321	0	0	1.09152	13.3361	6.3513	0
HIST1H4I	5.91873	11.8058	7.65977	10.0755	4.34021	7.26275	62.0062	19.7149	22.0476	13.2029	37.3873	30.2333	12.5006	0	5.11819	6.19608	9.38001	28.8607	16.6834	38.81	3.80556	8.94158	9.30036	3.2627
CCL5	1.70928	6.90408	11.5681	32.0232	11.0201	52.7776	5.68583	3.95083	5.72496	3.9032	9.48027	7.26855	5.70147	57.3578	50.5891	43.622	10.2141	4.5115	3.63146	6.6833	5.92833	3.47114	7.21273	19.2406
MIR8086	50.235	33.818	17.6948	15.5887	18.7064	40.2463	0	0	11.1978	8.96814	23.4861	12.6614	18.6501	0	11.1995	6.30608	7.99678	13.5085	16.0585	16.1319	33.3089	0	12.3338	2.04957
HIST1H2BJ	6.07049	6.90187	5.13185	15.9313	6.67724	21.7483	19.5771	22.8009	20.2073	8.17441	15.1366	26.9284	12.2602	36.4567	21.3586	32.0334	2.83462	8.35786	10.7635	29.8539	5.26923	5.77764	11.2422	9.24652
RPS4X	31.7273	31.7295	8.13039	13.4494	13.2853	12.7308	22.3097	17.2972	18.5818	10.5706	18.7361	41.7279	7.10206	14.5624	8.53169	8.75509	6.05344	10.6901	9.47001	19.5629	7.83755	5.47517	12.6506	7.38485
HBQ1	2.93371	1.65226	19.5598	16.1573	19.2193	17.697	0	2.11036	3.48773	6.61934	6.31107	2.55173	7.24399	58.624	35.7033	41.2782	44.247	3.56395	2.00066	8.36015	5.32598	6.88269	6.77923	37.1758
RPL28	18.3918	21.6136	5.39443	13.1125	9.37545	9.56288	15.4736	12.6614	19.0719	16.9077	29.0738	39.046	7.08594	23.9549	7.84181	12.1762	8.30095	17.419	12.2511	20.7287	7.39275	3.05456	14.0637	10.1213
PRDX5	4.29858	4.65345	18.7691	16.5475	13.7907	11.3543	9.89871	8.79303	8.82696	8.61082	8.83452	8.56234	8.29469	37.2889	37.1168	30.2395	32.58	7.1961	4.23727	14.055	4.18347	3.64843	7.93879	41.054
HIST1H2BF	3.05572	8.32998	4.25223	12.0411	8.24724	15.8465	25.8807	5.10105	22.2003	13.8544	27.6553	22.8199	11.0252	28.4229	18.0565	26.7815	2.30605	15.7767	9.03009	30.9025	8.18637	6.15513	15.6242	7.68352
SLC6A8	1.40769	2.55867	24.4948	16.5496	16.9839	11.1044	0.392071	1.08821	1.84088	3.0444	2.16452	0.898823	6.52224	39.6868	46.7099	44.486	41.6653	2.21066	1.35598	3.46142	2.63045	7.38475	6.02367	55.8407
HIST1H3G	10.3166	8.41829	6.65607	4.87833	5.15806	8.0148	19.4308	31.4583	13.3798	21.9416	21.3068	17.65	14.1134	0	4.15648	2.16914	2.12334	15.3337	15.1369	86.2803	9.34684	7.65108	9.47391	0
MIR4449	24.3326	43.6816	15.2372	25.1039	23.3177	5.81649	0	57.9665	5.25958	0	0	14.8675	10.5119	0	3.58661	0	0	30.4555	0	0	2.13342	58.1474	12.4139	0
HDGF	4.40442	5.30498	21.4458	16.6215	15.4048	15.8036	5.82733	2.89036	5.23618	5.58759	5.6554	5.02867	6.32826	36.7804	42.088	36.1173	36.4947	4.85899	2.94586	5.98913	3.73049	3.92835	6.49623	36.1611
HIST1H2AH	4.8564	6.90187	3.99144	4.30577	8.48566	10.9739	40.2221	23.4373	39.6928	21.7984	29.264	25.2964	5.04832	0.36825	4.33078	0	0	15.1486	20.0781	29.4083	12.8804	0	22.1437	1.45302
NCOA4	2.09078	4.46242	19.2072	19.4524	16.5092	16.3355	5.33803	3.6665	3.27125	3.72876	3.67439	5.06192	3.96159	38.8822	37.5761	39.7861	24.4543	3.66686	2.57191	5.85425	2.21425	2.54064	4.23294	61.3773
ATF4	15.0249	18.3512	9.75236	25.1585	12.766	27.0598	11.2639	10.1637	8.07473	5.4311	16.1945	20.2891	6.52051	33.5029	24.6061	25.2295	9.26131	5.43133	7.11161	12.2874	2.64672	2.11438	5.85227	13.8837
SCARNA6	70.2534	63.3876	14.0915	47.1052	24.6516	26.3382	15.4476	0	0	3.5834	7.29893	29.5114	2.1735	8.65664	1.60184	4.60995	0	0	0	0	0	0	0.616028	6.21036
RPL23A	16.7519	26.4785	7.08398	12.6631	10.3694	9.16944	18.1973	12.8255	18.9237	14.5157	19.8035	36.1102	9.67331	16.8424	9.75001	8.09171	7.62116	12.6634	9.33043	17.0479	8.43225	1.93588	12.772	8.10367
GNB2L1	26.2955	27.2392	6.77256	12.2264	11.1024	9.11727	18.3992	14.304	14.126	10.8068	16.796	35.1221	6.97527	19.4793	6.899	8.38801	5.23933	11.2686	8.688	22.1725	7.78779	4.56983	11.6693	7.94779
FRAT2	15.2948	10.8164	11.6922	26.722	16.3562	17.0182	14.8305	22.0467	21.0956	16.1566	17.2799	14.6854	8.60018	4.45833	5.0886	6.43166	5.73375	17.0924	9.12092	16.3294	18.0717	14.3438	10.5527	2.88149
ZFP36L2	29.824	23.9963	9.45756	18.2481	15.7373	13.3745	18.8923	12.1309	11.805	9.49219	12.6972	32.3429	8.167	18.8291	5.48304	14.6062	5.77746	11.8608	8.05024	9.42923	6.79751	5.91654	7.5989	10.5467
LCN2	4.66835	5.17239	4.04244	8.32982	4.16212	12.6348	32.1636	29.4492	23.1971	21.0437	28.6765	22.601	7.65478	4.91162	6.17367	3.66266	5.82129	17.01	17.1865	37.5321	6.78878	4.46297	12.608	0.809487
HIST1H3I	9.79424	12.8206	7.47484	8.46665	11.6429	5.63358	20.1003	28.9808	30.2012	22.4808	17.8074	26.3314	5.33306	8.54077	7.94018	6.7063	0	16.0658	20.0377	29.6549	6.49418	0	12.3671	3.99603
GLUL	2.08949	2.82256	18.4025	17.1244	14.9904	14.1571	3.54213	3.33589	3.92288	4.31378	4.81458	4.25484	4.52232	39.3939	41.4497	32.3842	28.7876	4.16568	2.54655	7.04593	3.11261	3.55357	5.25933	51.3687
RPS13	12.3665	25.7937	6.65756	9.74957	8.64427	4.67871	21.0753	17.019	16.6585	15.1023	17.673	32.8281	7.1168	15.1924	7.67417	8.80462	4.532	15.4261	7.88734	25.664	10.3824	5.32245	10.4349	10.5507
PRDX6	2.9808	3.54453	17.4534	18.414	15.3369	14.202	2.97278	3.07995	3.22568	4.15839	4.74325	3.69865	5.63977	41.5349	38.2844	37.0661	26.356	4.35169	1.63317	8.93873	2.93627	3.46397	6.10503	46.7781
RPL32	18.013	21.9922	6.21148	10.7953	10.1607	9.91817	15.7335	10.4511	16.4467	16.2981	17.9147	33.8517	7.71683	19.0924	9.56423	11.108	6.27406	10.201	8.24938	16.9832	7.48786	3.60842	11.9232	11.7732
RPL15	16.7536	20.5322	4.96043	9.55464	8.74616	9.49556	24.6149	18.4564	16.5685	12.7566	19.3645	36.8415	6.87777	13.3495	6.1128	9.11144	3.84815	11.792	9.60526	22.418	6.76145	2.80298	10.7214	8.27739
RPL27	17.322	21.9277	4.4035	11.5314	7.86499	8.88473	21.1839	14.0206	16.0681	14.2683	24.1831	32.4772	7.30674	11.545	4.60253	5.73673	5.42247	13.3512	9.48109	22.0196	7.71538	9.85352	12.5993	4.96952
HIST1H2BN	5.52766	10.7015	5.29398	10.8397	4.76875	8.12235	27.0735	4.08993	19.3281	28.1285	28.1066	10.9271	11.0737	19.3302	10.3333	8.07444	7.17751	11.1919	9.97842	42.9602	7.21276	5.01047	7.664	3.53768
FOXO4	2.09525	3.44201	19.7303	14.525	14.1415	10.9797	1.29811	2.20313	2.27943	3.35538	3.35152	1.72709	5.35413	39.1979	42.9397	38.9793	36.6681	3.3678	1.59063	3.8013	2.688	3.49383	4.37058	43.9923
ALAS2	1.35979	1.80204	20.2036	16.0718	15.4647	10.055	1.57131	1.62464	2.24745	2.53887	2.78966	1.15022	4.51279	39.3891	47.8703	35.5741	31.6774	2.3345	0.741856	5.77438	2.91719	3.13252	4.68288	46.0635
LYL1	3.35581	3.31866	19.0234	15.3589	13.3402	13.0037	3.43831	4.39384	3.06565	5.70804	8.16207	2.80155	5.00795	38.0999	31.9364	31.8239	28.5808	6.29209	2.07171	8.29708	6.26863	4.6748	5.78855	37.4026
JUNB	16.8827	9.95825	15.707	22.0679	19.6018	14.1633	21.0243	9.52233	8.50626	8.9886	11.0921	36.0946	4.58447	14.8745	3.88444	8.57269	3.95876	8.16312	6.14042	20.2994	10.9326	11.6595	7.76006	6.22773
HIST1H2BG	7.23401	6.88674	6.38314	10.4953	6.32947	9.51074	28.5352	8.38686	23.064	8.05055	20.7707	34.9185	12.5006	6.383	6.29111	14.7697	5.58334	13.5815	11.4362	32.8244	4.43982	5.0669	15.1315	1.86031
HIST2H3D	12.4591	8.029	5.40136	11.7829	8.78488	9.03019	29.5967	11.0504	20.5089	19.0324	16.9936	20.6128	7.59062	12.9842	5.0762	1.74995	0.271226	11.5458	14.8145	41.7392	4.92974	5.21233	17.5696	2.08545
RNF10	2.1461	2.95411	22.7427	16.2561	16.591	11.8296	1.13571	1.33934	2.06196	2.77313	2.36149	1.2247	4.7705	39.3816	41.2385	30.2163	37.1197	2.33743	0.731773	3.41801	2.31389	4.75925	4.36682	44.6018
ATHL1	68.8636	44.8618	7.54997	30.0339	27.6491	17.6239	11.8653	3.72203	1.21875	3.36474	4.3344	34.6607	1.0061	10.3557	1.96571	9.18833	0.832515	0.958854	1.24624	0.392595	1.07469	0.464618	1.27569	13.4134
HIST1H2AL	3.72754	4.27522	2.52872	9.0334	2.70493	8.78042	21.4925	19.3189	18.4645	19.7735	29.4325	29.6464	11.317	4.14555	6.24529	1.81498	0	26.9969	21.3953	36.0247	5.99173	0.281565	12.8999	1.48703
LRP10	7.74707	7.1331	16.6906	17.3189	16.1467	14.2776	5.19149	5.37334	5.23549	4.68539	5.97908	8.98812	5.77057	29.54	27.6942	25.344	24.469	6.28939	4.26112	11.339	5.29244	3.8664	5.25336	33.0327
MIR3916	37.2754	45.5404	4.86293	13.2196	14.2365	12.2517	0	0	1.84645	6.33767	30.9816	43.8433	0	22.6121	1.51096	15.3139	17.142	2.67296	0	0	0	0	13.9458	12.1666
GPSM3	22.5836	15.6806	5.87967	13.929	11.5457	16.5198	12.2345	8.97347	12.1839	11.2437	19.6375	24.9541	7.2907	16.5662	6.62687	10.2753	5.67909	13.7828	10.3371	22.027	8.5821	4.11636	9.36757	4.66043
RPS27A	20.3233	27.4848	5.7848	9.06848	10.212	9.86197	15.2968	14.6408	17.5719	15.7718	15.909	33.3791	5.91176	11.0061	7.42922	9.1085	3.29404	9.15747	7.83699	18.335	6.02282	1.10531	10.327	8.98939
TLN1	4.8264	5.35009	7.28589	24.7608	8.11702	43.7662	3.13033	1.97588	2.59416	2.277	3.21195	4.63492	2.20977	57.442	23.6656	54.7126	2.88494	2.27543	1.87714	2.87322	1.81133	2.23082	2.46316	26.9577
LIMD2	35.9605	25.6914	8.54081	20.2452	17.3115	20.8078	12.2666	5.76869	7.4368	6.86267	10.1144	31.1998	5.11687	12.9394	6.08557	11.397	4.23711	8.9714	4.9653	10.3875	5.67047	4.70966	5.17949	8.55389
HIST1H2BL	2.90057	2.69997	2.82544	5.71488	4.43123	8.47435	38.9288	25.2237	28.7361	12.0989	20.3581	20.3616	16.0811	5.08315	2.9263	7.0616	6.01965	13.0344	9.89031	38.7959	7.4599	0	9.7667	0.841547
MIR4537	5.4284	8.03536	22.0059	40.1245	35.0925	35.1209	9.38143	2.59545	3.73625	10.9588	7.59889	0.768106	6.33592	9.87897	10.7472	15.2329	8.97486	11.5549	0	0	8.26648	16.3153	8.97883	11.8121
SCARNA9	38.0498	58.9021	2.58989	11.1474	14.785	7.06876	49.4718	22.3984	3.44182	0.675061	0	61.7106	1.96539	2.75979	1.07294	6.64551	0	0	1.41023	0	0	0	2.32101	0
RIOK3	0.857295	2.99732	20.8976	16.5034	17.0628	11.0495	1.1974	0.710139	0.933304	2.18934	1.18491	0.997019	3.57042	33.2952	35.7093	32.3376	26.2514	1.5873	0.558362	1.10298	1.66758	1.80737	3.27046	67.7372
RPSA	26.3405	24.0014	5.42009	11.5354	10.1173	8.77243	17.6681	11.6087	11.5948	9.95446	11.8587	34.1671	6.6972	12.9525	6.06654	9.22743	3.47306	9.37979	6.85523	19.9201	5.00386	6.14988	7.979	5.75338
MRFAP1	12.4919	13.0073	13.853	15.2618	10.9964	10.6354	13.6169	8.30627	11.3181	8.8025	5.58012	15.3125	6.10187	21.5652	19.1479	21.7641	11.1663	7.43451	5.55418	9.04798	3.87441	3.04277	7.8442	26.2003
ZFP36	22.1895	12.2567	8.26584	16.1424	16.4019	12.9409	6.27196	8.74693	13.3929	9.65815	13.9977	30.9749	5.63282	17.5333	3.06274	11.0329	5.69996	12.5825	8.26454	21.9669	5.98122	2.83649	4.15087	7.10642
EEF1B2	21.3129	26.5285	4.63144	10.4609	8.86538	7.56614	15.1914	15.4591	14.8801	9.42899	15.641	34.0027	5.89244	13.3536	6.34366	6.60046	4.42148	7.30577	7.52091	13.5559	6.79548	3.68921	10.1678	4.5329
HSPA8	26.2514	28.3155	4.624	10.5606	10.6777	7.64765	19.1216	12.6263	10.4269	7.84646	12.1245	32.9381	4.86966	13.4382	4.53495	11.8209	2.8659	7.75456	4.8918	14.1585	4.65089	1.8304	7.44219	9.23409
MIR4538	0	3.36012	16.4093	63.7253	28.3087	36.9123	0	0	0	0	0	0	7.41221	11.3544	15.1741	7.51879	38.1385	20.9382	0	0	19.8572	0	0	0
YBX1	2.8387	4.16349	13.355	13.0409	11.357	8.91186	6.23756	5.83598	5.7058	6.26342	7.00522	5.56643	5.81194	33.8057	30.3491	26.0684	25.0944	4.97983	2.50964	9.32263	4.09963	1.18707	6.74177	28.1944
RPL35A	9.83602	16.5636	6.07875	10.0449	7.02158	8.93708	16.4266	10.445	10.8364	9.98155	16.7357	19.0713	5.15953	27.3658	9.8444	13.4745	7.14844	7.84351	5.28542	14.4773	5.23986	4.17778	8.87233	14.702
GLRX5	1.29	3.81479	17.8469	13.4695	12.3745	8.25322	1.77667	1.29976	2.03293	4.01527	1.8701	0.564577	6.48662	34.1408	30.0413	28.1721	26.82	3.91098	1.02294	2.68648	2.77763	5.20749	6.83536	47.3409
FAM134A	4.80685	6.49898	18.2493	13.8804	13.2735	11.2512	2.50012	1.47571	1.88893	3.57822	3.81135	3.62276	7.37525	26.0117	31.1883	24.8103	24.4861	4.63819	1.72818	3.66113	3.18117	4.83109	7.04304	39.8779
MIR23A	1.99994	11.9676	6.26185	38.3007	46.7464	27.6084	35.1804	0	0	16.3217	9.97354	8.06511	14.2558	0	20.7532	2.19103	0	0	0	0	21.2173	0	0	0
RPS15A	13.65	20.6807	5.80995	10.0888	8.19621	8.32278	11.9941	11.0384	12.6529	10.8493	17.133	24.1724	5.29581	17.5088	8.20489	11.1326	6.13032	9.07321	6.11136	14.4625	5.2659	3.92703	8.85929	9.97821
RPL38	11.6093	15.564	5.6249	9.68164	8.72806	6.89149	10.699	10.8249	12.3518	8.93851	18.3625	22.5098	5.98121	23.1476	8.50278	12.179	9.99565	8.29455	5.32599	13.5997	5.56437	3.80531	9.39748	9.13501
HIST1H2BI	5.34537	6.3973	1.67365	9.71556	3.06231	6.58847	12.929	24.1629	31.3769	16.0864	21.1034	20.658	4.76281	9.32254	2.81676	2.80606	4.82186	12.9366	14.8091	25.0126	7.73303	0	8.99937	3.48944
MAP2K3	1.15521	2.05097	19.0505	12.2298	13.6584	10.4369	1.00765	0.977379	1.17474	1.87386	0.999832	0.885516	4.17017	30.559	34.0152	27.8116	31.0726	1.86899	0.569691	2.21444	1.74948	3.0505	3.30042	48.6747
PFDN5	9.01296	9.0835	10.3968	12.4751	10.2349	6.21264	9.58542	6.7317	7.8519	7.5938	10.979	13.9794	6.41589	25.9649	17.489	17.7495	12.3609	5.11811	3.63312	12.0527	4.01196	4.99441	7.61775	20.0567
PABPC1	18.1162	18.1133	5.57446	12.1853	7.70257	12.2743	13.0828	8.49554	9.66871	7.28984	12.0509	23.9223	5.21097	16.0895	10.7246	13.0117	4.42864	7.86328	5.67089	14.052	4.91336	1.75324	7.21369	10.4127
S1PR4	32.3112	15.446	8.19655	14.9974	10.6975	17.8105	10.1975	8.25123	8.27023	6.7231	8.21644	22.6396	6.16213	12.9376	4.63044	9.1254	5.67295	7.64014	3.99498	10.8842	3.88429	4.23141	6.26688	8.80353
DPM2	4.00518	3.65946	14.4281	11.394	11.823	8.26662	3.28281	1.65521	3.27676	3.12808	3.22154	2.48932	3.85435	29.652	32.0929	25.5566	34.0406	2.55705	0.675498	6.82802	2.53367	2.69355	4.88207	30.6813
TUBA1B	7.81142	7.73601	3.81541	9.08657	7.16014	14.2751	14.4279	12.1863	12.9083	10.1362	14.4133	20.2656	4.20699	18.5042	9.67637	11.9096	3.05067	12.1663	10.5209	20.0104	6.78037	3.32786	6.88244	5.23524
CAMP	3.8796	3.86923	2.7704	4.34491	2.99464	7.65092	34.5615	22.5445	16.507	17.4973	17.4239	18.1155	7.06181	0.825772	2.6265	1.44162	0.751213	9.2538	14.1105	42.0654	2.75703	3.5783	9.47277	0
HMGN2	10.6599	10.1772	4.25575	7.75674	6.32434	8.98037	21.6846	18.1044	18.1687	12.1907	13.9925	19.6158	5.27332	4.85512	4.13918	4.68649	3.25105	13.5663	9.85744	25.6763	7.35304	2.97067	7.82146	4.72923
CXCR2P1	2.3239	3.84463	5.52134	22.0585	5.98319	37.2925	1.52294	3.62996	3.57533	3.17952	6.36264	5.60455	3.46458	37.6895	29.8334	38.4887	4.23612	3.35246	1.91108	2.90983	3.36193	0.619548	2.99189	16.1222
MIR4785	19.9994	8.37729	21.2903	18.4411	6.41617	3.94406	44.5618	0	0	6.52867	0	56.4558	0	0	4.53977	0	0	8.60473	0	38.1673	0	0	0	6.09257
RPS7	17.0074	20.2617	4.96144	9.17101	7.97214	7.27806	14.9511	11.6773	11.5363	9.37263	14.5004	27.8921	5.70283	10.9277	5.52352	6.7009	3.37428	7.88374	6.45915	16.2533	6.07329	1.40359	8.42926	7.83961
GYPC	1.72008	2.18081	14.5973	11.8649	10.7296	7.57817	1.47925	2.4503	2.99494	3.85453	3.8958	1.63779	5.05481	37.1225	28.7527	25.0564	32.5171	3.03427	0.938416	4.64515	2.95498	2.84219	5.63896	28.8014
HIST1H3J	5.1923	4.38644	2.67766	6.93246	2.51968	9.83814	11.4618	14.9403	32.3167	14.4573	14.7238	11.9064	9.19238	2.77921	2.87229	5.13074	0	23.1284	13.3305	33.1799	4.41859	4.42964	11.9984	0
SNORD22	55.6173	45.0683	12.3349	27.9431	17.5244	10.6636	0	3.64361	17.9076	0.945621	5.77832	1.55755	7.34162	6.32601	6.38759	1.26941	0.983731	4.98528	1.58036	0	6.70503	0	6.50252	0
HIST1H2BE	0.671243	6.42672	5.46437	4.52303	5.69133	7.28064	25.5833	15.1273	14.7631	11.7779	12.2739	17.1438	6.11379	12.4193	7.61846	10.1728	7.40851	12.1297	10.0707	25.1276	1.61846	0	15.0679	5.25822
RPL26	11.971	18.8078	4.27449	7.29862	6.52539	6.29544	17.3242	9.15733	11.991	9.97752	15.6232	28.5201	6.49564	14.2457	5.95508	5.56218	6.94138	8.48193	6.00988	13.7972	4.98666	4.17877	8.6906	5.73073
AIF1	9.22076	7.2601	4.45719	8.66294	7.08039	5.37018	15.1766	11.8977	14.1353	13.4	23.7984	30.8783	7.62328	2.3061	2.8065	2.363	2.60948	14.6857	11.5834	23.0354	5.14857	2.56606	9.62301	2.71043
SAP25	33.9764	21.0707	9.21967	33.958	23.7352	25.6512	4.22594	3.38151	3.67206	3.02492	11.8093	13.4248	3.34333	12.304	3.50567	8.30933	5.68177	1.68332	0.140427	0	2.48247	2.61311	1.84895	6.67629
PITHD1	1.27507	2.51967	16.8047	12.2304	11.8371	8.89839	0.556388	1.0516	0.969446	1.77869	0.690089	1.25559	3.96904	24.8145	31.6792	25.7073	24.7346	2.16888	0.53588	1.63241	1.83032	2.31154	3.17842	51.8063
RPS9	17.4377	18.116	4.59135	9.74533	8.93796	8.46646	11.7755	8.26385	10.8894	9.82665	10.8656	22.5443	5.31321	10.9825	6.55415	6.84694	4.28988	10.1391	7.1556	16.098	5.43315	3.9954	10.3048	5.26822
SNORA73A	30.3275	35.8738	11.9247	20.0104	16.8087	7.88176	11.5795	0	5.0309	4.02917	16.4138	37.9229	0	17.5417	4.57423	6.95414	0	0	2.40489	0	0	0	1.58322	2.45553
GP9	0.798759	1.48703	8.39202	21.5291	8.29784	38.6805	1.76935	3.50406	1.8992	1.95562	3.24569	2.02813	3.5146	44.0398	21.1822	42.6845	3.91818	4.20036	0.726292	2.47547	1.11275	0	0.796905	14.5227
MIR223	5.30892	1.58842	1.66224	15.0624	8.51601	6.97978	0	13.912	15.7787	7.58216	19.8564	7.1364	6.30712	16.1026	5.59512	7.75492	0	12.5629	9.05113	35.0712	0	0	23.8347	11.5521
HIST1H2BM	6.54688	3.13411	2.04984	3.01838	4.20072	6.45552	28.4072	22.4172	17.9014	16.5632	19.0451	18.041	11.4075	7.94297	5.51985	2.74943	5.83621	11.2672	10.9385	17.2997	1.57854	0	6.24592	2.56427
UBC	16.2456	15.6878	5.78627	9.35854	7.89859	10.7358	10.2817	11.3223	10.0144	9.5052	8.57307	20.8556	6.26317	12.4881	6.31337	9.68366	4.08667	9.6524	6.09626	15.6468	5.5543	3.11652	8.39336	6.17225
MIR5690	45.9985	32.3124	2.50474	8.51126	12.8323	5.25874	51.5979	0	0	13.0573	0	24.1953	1.58398	0	9.72808	8.03378	0	0	2.72774	0	0	0	0	11.3148
KRT1	0.386095	0.693114	14.1358	11.1368	10.4166	6.34512	1.69038	0.818398	1.74423	1.13434	1.92543	0.622799	2.18132	43.0641	29.4226	27.9077	23.776	1.43968	0.333513	1.6626	1.14194	2.98641	2.51342	42.1077
SAT1	5.57125	7.3515	5.30766	16.9887	5.54323	21.7236	6.03092	5.70665	6.62336	4.8965	9.73607	12.8018	3.46967	33.5076	12.245	28.3443	2.82991	6.10526	5.19569	6.57092	2.38809	0	6.03933	12.9726
TRAPPC1	7.7629	7.02073	3.59063	16.018	6.67094	24.7034	6.3105	5.67126	6.81679	8.56715	8.21185	16.6013	2.37549	27.6127	16.3914	17.0737	4.19408	4.40271	3.66967	13.5976	3.233	1.11945	5.74265	10.02
RPL37	10.9552	15.9585	3.92671	7.24719	6.05213	4.31607	16.7837	9.4082	12.4101	9.633	19.1306	27.5684	6.19345	11.0761	4.68888	4.18923	2.91242	8.03036	7.47096	13.3749	6.33234	6.18546	9.77054	3.17845
MIR3175	43.609	31.7684	26.1209	14.7934	19.9866	18.6959	0	0	0	0	9.45543	28.0359	10.5119	0	4.91878	8.30884	0	0	0	0	0	0	0	9.90184
HEMGN	0.434966	3.79337	14.0577	12.2436	11.1045	8.89032	0.661229	1.0188	0.957606	3.10936	1.36576	0.660486	3.9745	29.9676	27.0451	24.1117	27.3613	2.19028	0.86791	0.99328	1.98099	1.23391	3.8604	43.1875
BTG1	27.4326	26.0846	5.31945	10.4843	10.1201	5.73783	17.6999	10.7739	6.6091	6.02101	8.33435	28.3202	4.93796	6.7605	3.81611	7.63677	2.77895	5.45436	4.48208	10.373	2.00435	2.1428	5.21914	6.31976
HIST4H4	17.3635	16.7517	5.10371	15.0806	8.76996	11.1812	9.5579	3.34292	15.5872	17.9301	9.42483	28.5802	2.24525	13.3276	5.40081	7.76433	3.30935	3.96402	6.76638	7.80305	3.75937	0	5.96591	5.08911
SELENBP1	1.10799	0.932371	16.2508	12.1199	11.0289	7.64772	1.21815	1.56062	1.79061	2.06281	3.05052	0.721425	3.757	29.8784	34.1334	24.1761	26.545	2.42826	0.365995	3.0752	2.204	2.5265	2.99241	32.2092
RPL14	13.8783	20.5126	3.68859	7.72423	7.83554	6.78094	12.0633	10.7523	12.8441	9.02815	12.6575	29.6636	5.30248	8.20974	4.49114	6.39025	1.14656	8.10989	8.19073	13.4559	4.7665	1.53666	8.54632	5.7397
ZCCHC3	13.927	12.8019	11.9377	16.1885	14.4162	13.6456	10.3087	12.896	14.4796	7.26039	10.4752	10.6774	10.611	3.30871	5.18595	2.53329	6.78871	10.2071	4.11684	9.01762	7.45652	3.69598	9.45024	1.68233
ARHGDIA	15.32	12.9102	5.52802	11.3437	9.7791	11.0857	15.3663	5.9752	10.3067	6.36448	11.5817	16.709	6.30199	13.52	5.39159	8.31241	4.30196	7.69853	7.45099	14.4704	5.3833	5.16711	6.26485	5.53018
LOC100133331	20.1844	8.12194	8.61881	16.4135	8.1436	9.2984	10.4374	14.3602	14.3599	8.94973	26.4723	6.4947	8.6855	2.0825	2.32954	0.638434	11.5773	8.04157	4.48714	7.46611	7.81743	9.19116	5.45855	0.636336
AZU1	6.76453	3.04634	3.20974	4.17974	3.7395	6.57845	15.7431	15.2532	16.4985	12.3217	11.3027	21.3265	8.11926	0.401891	2.5102	1.43888	2.22027	14.1621	12.912	36.7018	8.27279	2.90778	10.058	0.515943
SNORD13	18.2494	21.8408	19.3395	22.9013	3.86028	21.2246	0	0	30.0403	2.29131	11.6678	1.88703	3.33549	0	10.9254	3.07587	0	26.5754	0.957332	0	18.9546	0	1.57561	0
HIST1H4A	7.45675	6.57572	4.17793	11.1348	3.77726	4.9018	18.87	10.5586	16.7967	8.96814	5.87152	29.5432	9.32504	1.9046	3.69074	4.44292	0	11.4822	8.29687	28.2308	4.92063	0	11.8933	4.95314
S100A12	2.08344	2.2164	1.20802	3.886	2.68778	5.47832	20.9942	12.2943	13.3018	17.6329	19.369	23.1311	7.63943	0.842576	2.6274	0.338151	3.0791	14.6744	14.2082	30.2455	4.68856	3.35735	11.4323	0.335818
NEAT1	22.489	20.768	6.58908	15.159	12.6079	16.9357	7.5965	3.70113	4.00695	3.1279	6.54187	12.7117	4.2457	17.6342	7.86314	17.5224	4.7474	3.35328	1.62428	0.914182	3.52308	3.21804	2.75256	16.7133
CALM3	7.79929	7.39946	6.35202	16.8677	6.6434	26.1284	9.59558	3.95642	4.40837	3.73901	5.70554	10.7724	3.37377	25.9613	20.6605	20.9892	3.44739	4.72032	3.14529	7.17562	3.39896	1.2778	4.41991	8.04213
CIRBP	29.4677	21.825	5.06257	13.4859	12.7209	10.8194	9.88231	4.76613	3.72553	3.41713	6.82892	20.3897	2.85739	13.914	6.08016	12.1267	2.23575	3.37639	2.2987	5.87612	3.04774	0.978671	3.87196	13.3056
MIR5095	11.6133	11.9132	12.4668	25.8884	11.4054	11.9965	0	0	7.88936	10.8317	24.8205	8.9205	1.31398	15.0962	4.84193	0.605853	23.9449	0	5.65696	9.742	0	0	13.0346	0
ZYX	8.09685	6.29157	6.53751	12.843	8.5432	20.296	7.02583	6.12437	7.66899	5.26455	9.31809	13.0369	4.70978	21.0323	9.32439	13.6578	3.24826	8.49862	5.32955	12.1693	6.19287	4.74499	6.30821	5.60828
ELANE	4.90834	2.14212	2.95808	4.7641	2.95994	6.91406	12.2479	19.9477	15.3559	14.4568	15.0914	16.1227	5.69968	0.940266	1.91479	1.83287	3.47787	12.6391	11.9797	31.1517	7.33214	9.13235	7.78725	0.0963652
STRADB	0.595328	1.32319	12.8474	9.80784	9.99213	6.96203	0.821353	1.18861	1.29656	1.75152	1.22247	0.685934	2.63886	28.5968	29.1915	27.6724	16.1399	1.22258	0.518572	2.48232	1.60187	3.87715	2.18425	46.8944
FURIN	1.99348	2.08609	16.0007	12.2869	11.7243	9.89609	1.79652	1.53371	1.2842	1.61888	1.48549	1.43885	2.34885	26.3125	25.9756	22.4026	24.3031	1.79989	0.937563	3.41661	1.63849	3.02644	2.99797	32.7663
HLA-F	35.4934	22.0561	6.23811	18.9731	14.593	11.8116	10.2978	5.00179	4.29858	2.95085	5.76518	21.4254	2.74684	12.668	3.50558	9.48542	0.563837	1.90491	1.30838	4.17057	1.92153	0	1.65644	11.2558
MT2A	5.16936	3.37454	10.2017	7.11098	7.32294	8.64984	0	6.02055	4.65574	5.11366	2.08317	3.15855	6.45149	31.3585	19.8618	15.0449	17.8211	11.188	3.63211	5.05915	3.6259	2.27185	3.6922	23.9286
SNORD89	28.1745	47.5133	5.6137	22.7091	23.4777	4.2093	25.5315	0	4.56753	1.04516	6.38656	8.6075	6.08581	0	6.22938	3.74141	0	2.20402	0	0	0	0	1.4374	5.5734
GUCD1	1.4305	1.61064	13.8611	9.65913	9.29938	6.63817	0.794637	1.37449	2.04748	2.2888	1.42363	1.54339	3.11568	24.5659	29.4137	27.2607	21.3495	1.97599	0.827922	3.97894	1.57933	3.57433	3.06327	29.2147
BTF3	5.96231	7.26914	8.85149	9.6232	7.90967	5.78578	6.63535	4.30815	6.26853	5.04795	6.57375	9.405	3.30878	21.1107	15.6189	14.7674	15.3926	3.57744	2.01919	8.9314	2.95342	1.69119	4.39306	21.9762
TUBB	8.38091	8.79316	3.86615	6.87584	4.91658	10.8166	14.8737	9.14597	11.9895	8.39008	11.9812	15.1338	4.71284	9.52411	5.49893	10.3549	3.36795	10.6734	6.87755	13.9848	4.36481	1.64596	6.8982	6.04244
CDC34	1.98796	2.29481	14.1704	9.97035	10.0416	6.94187	1.04165	1.06405	1.86053	2.64646	1.54684	1.34561	5.08082	21.9978	25.2513	20.5743	25.7955	2.25659	1.00957	2.91837	2.76036	4.62631	5.06387	26.4271
DDX5	31.3554	31.1496	2.70516	12.2691	11.0296	5.79784	14.2271	6.01862	3.38102	3.17298	5.74484	26.2281	1.75349	7.90536	1.98455	10.2344	1.63514	1.96707	2.28315	3.77861	1.24991	0.799462	2.60614	9.09459
MMP24-AS1	4.23987	5.45721	11.7723	8.68149	7.11279	9.51832	3.56494	3.38207	2.85314	2.54618	6.78201	8.06511	3.1046	21.6921	17.5884	17.7035	21.1904	4.33678	2.56407	10.9217	2.70038	4.6408	6.19539	11.4888
GP1BA	4.07897	4.97679	4.57779	17.7349	5.29271	30.5745	1.24246	1.07352	2.14124	2.20485	5.37157	3.70285	2.72713	34.8665	16.9893	34.028	5.53188	1.23076	0.397383	1.63309	2.04362	2.01672	1.78371	9.63657
MIR4507	2.8076	0	12.3069	29.8712	10.2941	23.993	65.8504	0	0	0	28.0026	0	0	0	4.55224	0	0	0	0	0	10.8312	0	0	4.88745
HIST1H2BO	2.18837	2.61903	2.3492	3.76962	3.29543	5.3432	19.4308	13.8722	18.9547	10.7157	21.3068	21.4321	4.95205	3.7929	3.1427	1.82664	0.796253	4.57322	9.38062	24.7826	1.50756	0	13.3337	0
SNORA48	27.0362	33.651	8.12649	22.2449	13.3823	9.95266	0	0	0	0	0	26.1668	3.42609	5.90427	5.96175	6.31882	0	4.65293	0	0	1.043	22.546	0	1.41193
RPL24	11.5396	16.6968	4.72542	7.13656	6.19199	4.75599	10.887	5.14635	10.7284	6.83568	15.7339	20.636	4.47734	9.37552	4.86888	5.62507	2.24563	7.11824	5.19918	11.3443	4.35172	1.05774	7.94578	5.77813
PNPLA2	5.62447	4.91099	12.43	10.5867	11.3141	8.21467	0.179655	0.894653	2.13348	2.89342	2.00089	4.03034	3.91733	18.1084	17.8699	19.4767	22.0736	2.41051	1.37307	4.43362	3.33493	1.70602	3.51259	24.8014
HNRNPH1	29.3857	31.9557	5.28767	14.9406	11.5539	4.9072	14.2616	3.7841	3.32802	2.84637	6.28083	24.2229	1.74463	5.78116	2.15287	7.72577	0.597412	2.34304	2.13855	1.48212	1.12125	0.0970607	2.24918	6.66391
FAM101B	10.2865	7.70895	4.27898	7.3483	4.75935	8.82279	13.1833	11.9889	9.1136	8.19506	8.42756	16.132	6.38189	6.77491	4.06639	6.47544	3.41013	8.70404	6.4805	17.4738	5.31476	2.88603	5.82773	2.59008
ARRB2	7.94506	5.85755	8.4471	10.0854	8.20057	7.66416	5.44416	3.51749	5.97633	5.08764	5.79879	7.7559	3.82388	16.4303	14.1725	14.5942	13.3668	4.95349	2.88548	8.85958	3.53069	2.76525	5.47849	12.5954
RPL36AL	9.28463	12.0742	4.25756	5.80772	5.79654	5.23833	12.7744	9.68101	7.30072	7.27896	14.3402	16.0185	3.35832	12.0628	6.02163	5.76668	4.2827	6.22798	4.5369	13.952	5.21764	0.0662671	5.57973	7.22226
GABARAPL2	0.886278	2.15927	12.4477	11.477	10.3057	8.73078	0.608764	0.765312	1.24933	1.70492	1.07338	1.32752	3.249	22.0354	22.8402	18.5639	17.0699	1.93929	0.682112	2.04454	0.805929	2.75436	3.02688	35.5786
ABTB1	6.70676	4.80066	12.4621	12.5602	11.8513	9.99483	3.06461	1.48134	2.34637	3.59428	3.22006	4.74107	4.68948	14.7662	17.3871	17.0176	13.9481	3.83696	1.44564	3.40708	2.85524	4.10805	3.01514	20.0257
TGFB1	4.66002	5.50616	9.04738	21.4072	10.816	23.5839	2.61173	2.92946	3.62662	2.68813	4.35541	4.109	5.93395	18.948	14.4702	14.1358	9.58636	4.45013	1.65065	2.56423	3.32114	3.77164	3.40288	5.56826
ARF6	9.76437	11.9023	6.22773	8.95225	7.34253	7.53608	11.7477	5.64818	10.2325	6.43406	4.20814	14.7784	4.81197	8.42423	7.28268	7.95038	3.65372	9.4603	4.66121	9.50309	5.02254	3.34362	5.5203	8.65624
GRN	3.87695	3.1913	2.7811	5.51271	4.07092	6.44919	12.9993	14.8751	11.7499	9.86341	10.6504	10.9123	5.06	7.48616	3.31716	3.92834	2.37979	10.3373	9.53297	22.6589	6.58298	4.57012	7.35455	2.1942
RPS19	14.9817	12.1028	3.62544	6.31282	6.47062	6.63517	11.1371	7.23968	9.81111	7.67796	7.45016	19.9681	4.0625	8.39507	4.98589	4.16821	2.28519	7.12324	5.23831	14.5007	4.28576	2.14057	6.99687	4.46454
HIST1H3D	5.99105	5.1513	4.07943	5.69339	3.59883	6.92069	17.4622	5.28396	11.7555	9.39894	12.8596	12.4318	6.77198	7.44503	5.03612	3.41981	3.06172	8.90915	7.10027	24.7625	4.20734	0.949019	5.35331	2.96168
WBP2	2.71808	2.93847	8.73606	10.758	7.24726	11.5794	4.17373	2.82284	3.32064	1.98539	3.02051	3.87577	2.8188	27.5658	19.9074	19.3748	13.3359	2.93333	1.87409	4.387	2.62146	2.49099	3.18558	16.8547
C19orf43	12.1424	10.4596	6.77374	11.0261	9.07804	10.3836	5.29259	5.25623	9.07006	5.87556	9.34795	13.1925	4.82266	6.88784	7.43369	5.20594	10.765	5.76365	3.83496	8.62344	4.73267	2.69476	7.27657	3.9126
EEF1G	16.6411	13.9776	3.50112	6.71501	6.46886	6.0166	13.6726	7.28924	6.98462	5.35786	7.38796	19.4505	3.73701	10.4088	4.59021	5.40265	2.80843	5.99855	4.06194	9.68241	4.1494	2.11545	6.20695	5.26382
CD74	4.56074	5.11036	2.58088	5.37929	3.83113	7.32105	7.77268	8.23842	9.78421	7.23324	12.9935	18.0794	5.07546	17.4777	4.54161	8.18599	2.88486	6.91516	4.92526	11.7025	5.63223	2.65842	8.78773	5.75767
BAG6	4.14292	3.92313	11.1529	8.70205	9.13653	6.71025	1.94088	2.55929	1.68831	2.14367	2.50268	4.32031	2.7823	23.9271	20.2455	21.1381	16.4898	2.15921	1.02672	2.21017	1.74038	1.30661	2.16919	22.6303
PPP1R35	14.8093	10.3388	8.03719	18.9951	17.0814	21.1739	2.89452	4.87252	6.16211	3.82725	4.71839	6.8016	4.20297	9.88205	4.84238	3.33501	1.99075	7.00889	1.43074	2.35521	5.95121	6.2644	3.04734	4.83374
CEBPD	5.95185	4.19008	6.43104	10.1815	6.63232	9.05252	10.2645	4.77077	10.4056	6.85745	10.2818	13.6481	4.71395	7.57503	3.59521	5.88128	0.990808	9.13849	8.59532	11.4786	5.06495	2.85616	9.30001	6.70412
HIST1H2AB	7.65175	3.11357	2.68328	2.17094	3.08607	3.82279	1.0768	5.77477	13.0993	10.9906	14.7547	16.4571	9.93889	1.85669	3.27532	1.22949	1.55912	13.432	9.18396	33.2494	3.54228	5.54865	6.52706	0
ODC1	1.05251	1.83608	10.1767	12.0585	7.37466	10.5307	1.17153	1.097	1.71785	1.95086	2.9061	2.23012	2.68448	24.3378	21.323	25.3611	9.82937	1.71926	0.815089	2.38312	1.89255	0.43659	2.90325	25.542
PF4V1	1.47719	3.38845	5.7043	16.3276	4.90835	29.2124	4.18644	1.20429	0.585383	1.20555	1.84166	4.46777	3.31487	31.214	19.9592	20.6337	6.16615	0.847414	0.755533	0.361423	2.37446	0	2.90146	10.1252
CD37	15.1486	11.4406	2.96221	7.08998	5.18774	6.27474	6.33993	9.65117	9.27247	6.87084	9.22079	17.4487	4.81701	7.29351	3.54276	6.12841	2.24712	6.29963	6.14465	11.8633	4.42648	2.09286	6.92114	4.46044
HSPB1	5.03432	4.97066	8.14401	9.34363	6.07587	10.3142	3.3455	1.4365	2.79302	5.06722	10.8792	6.20334	4.12017	29.6741	13.6316	13.053	8.83322	4.04323	1.37328	3.81841	3.23691	2.05348	2.82523	12.8169
CD68	2.00222	4.92562	3.90072	6.98248	4.40979	9.65204	9.32693	7.5787	8.52953	5.21983	9.98494	13.6815	3.12753	22.0651	7.44868	13.1003	2.36095	5.50375	4.70314	10.6958	3.11113	4.43639	5.61818	4.40522
FEM1A	3.49417	3.72725	12.2246	10.3446	11.2622	8.21405	1.73705	2.18958	1.58034	2.20071	0.694481	2.96112	4.6926	15.0218	17.8338	15.437	14.1233	1.7975	0.518015	1.22662	1.8315	5.64594	3.06924	29.9998
BCL2L1	0.345013	1.11306	12.5418	9.18924	9.62263	7.27235	0.287326	0.513634	0.630112	0.958964	0.718975	0.423447	2.1108	24.2628	22.1151	18.5748	23.4969	0.815354	0.271088	1.3176	1.32376	1.61578	2.00354	29.6718
SNCA	0.291484	1.11463	11.9068	9.31727	8.72209	6.22064	0.293853	0.470359	0.538034	1.10177	0.635424	0.211377	2.0423	25.3684	21.7941	21.0127	17.1514	0.953786	0.230166	1.06788	1.06038	1.42304	1.99596	34.1007
MAZ	10.7603	8.44786	4.79755	10.4816	6.62803	10.3555	8.41249	9.00303	7.23192	5.10501	5.9623	11.61	4.04525	7.78069	6.0761	6.72726	5.35948	7.6296	4.91159	9.77263	4.12344	3.14713	4.47662	4.69533
SNORA16A	21.7904	16.9511	8.8694	13.1374	5.99208	12.8918	0	7.61351	22.0196	1.77833	10.8667	19.0393	5.17748	0.660926	8.4794	0	0	0	2.22901	0	6.30473	0	3.66859	0
CCNI	2.76301	3.77557	11.8007	8.00214	8.31128	6.23173	3.00746	2.39979	2.34716	2.52346	2.49184	4.03707	3.0612	16.6596	19.2307	16.7125	11.9596	3.01578	1.28941	3.51941	1.72279	1.64756	3.72844	27.1245
DEFA4	2.66605	1.73408	1.59691	3.00096	1.1422	5.52439	18.3513	12.3324	9.23297	11.8249	18.1126	13.7119	5.82972	1.54697	2.0486	1.01593	1.08253	9.57554	8.69541	25.1845	4.08051	2.04886	6.5051	0.302676
RPL39	8.72121	13.1994	3.10299	6.48717	4.8276	3.96471	13.3489	9.28993	11.6474	8.20357	7.20161	19.1836	5.04594	6.11498	4.59109	4.41535	0.817359	6.40815	5.46474	9.14493	3.38633	1.12932	5.78417	5.31116
ARL4C	16.9897	17.6337	3.82733	9.70251	9.53735	8.89649	11.3913	2.60582	4.19534	2.04865	7.37805	20.3929	2.39156	13.2857	4.14092	9.36634	1.60613	3.91319	2.18328	1.81585	1.33332	1.91265	3.18499	6.00061
HEXIM1	7.4447	7.72302	9.64862	12.6602	9.13129	8.6445	3.25605	1.53511	2.1401	1.59362	3.14456	5.90599	2.1507	17.5092	15.8009	13.3148	13.8586	2.4942	0.603409	2.77703	1.17706	2.10188	2.60264	18.2843
FECH	0.407701	1.06553	12.0582	9.45644	9.78192	6.19854	0.143027	0.253244	0.426696	0.591518	0.492365	0.309153	1.64213	20.5276	21.6563	17.9834	16.7951	0.596706	0.228131	0.879865	0.722563	1.13709	1.3024	40.6073
UBALD2	7.13926	5.26129	8.25118	8.29245	7.24674	7.89005	4.01759	2.00895	4.01589	4.90748	4.38068	6.89165	4.89542	17.614	12.8652	13.5869	12.6716	3.7932	2.92446	4.95892	1.84845	3.06191	3.38806	12.6469
KLF1	1.15494	0.911015	10.7827	7.93129	8.63763	5.76315	0.615646	0.66033	0.998582	1.54237	0.610869	0.282274	5.8626	22.3241	20.02	20.0531	16.7584	1.80696	1.00243	4.54697	1.67083	3.04547	3.47643	23.9434
ARL4A	0.17774	3.12695	11.286	10.0351	7.93424	5.6083	1.37569	0.459554	0.42261	2.00176	0.590916	0.238923	2.02712	14.4264	20.6111	19.2386	12.5248	1.49886	0.557569	0.62622	1.0971	2.48109	2.9126	42.9612
TAF10	9.30363	4.83312	5.18576	9.2096	8.29366	10.7532	7.31364	2.35763	7.29269	4.83935	9.00738	12.2313	3.56284	16.3112	6.19972	8.28848	3.90599	4.6627	3.83469	6.30364	4.43715	2.9655	5.39327	6.941
SOD2	1.93208	3.03797	4.83951	8.3464	4.95972	13.4372	7.50841	6.43825	5.9745	5.09101	5.29591	7.59806	3.77675	13.092	10.4211	14.1413	4.58073	6.67675	5.98524	10.0629	3.09245	0.92223	4.27942	11.2708
HNRNPA0	13.3349	11.0419	2.52669	5.47958	4.55549	5.59594	15.4073	5.75953	7.78034	5.66225	7.77064	19.4465	3.54647	8.53702	3.19132	5.55253	1.62927	4.36124	4.39592	11.9912	2.79998	0.713639	7.17973	4.11158
PTPRCAP	19.0808	13.9106	2.01947	8.67316	8.46787	6.88985	8.50934	3.19256	5.67105	4.77031	3.68557	19.598	4.20378	14.8354	5.70821	6.99254	1.88235	2.5438	1.69527	6.01646	3.0455	0	3.69504	7.22209
C16orf54	17.4127	13.1721	3.70321	9.37954	7.02053	8.69283	9.10236	4.83559	4.39408	3.72024	6.0075	15.0708	3.05746	8.52009	4.16834	6.94371	3.41691	6.00758	2.85665	8.80205	2.21804	5.54655	3.91798	4.30728
CNPPD1	4.02033	4.1757	12.0123	8.61589	9.30497	7.26775	3.16559	1.13379	2.62875	1.31241	1.14566	3.20394	3.68453	13.0303	21.1667	17.6913	10.8249	1.70504	1.27293	3.62546	2.38184	1.11928	3.54544	23.945
HIST3H2BB	1.61499	3.0925	10.72	10.9968	6.95762	6.1575	0	3.49851	3.83996	1.05441	4.83231	3.03929	7.93041	18.4182	20.6341	23.3548	4.38761	4.72499	1.32163	2.84501	0.623034	0	6.88807	14.7597
AP2M1	2.16325	2.6362	8.26624	8.85907	6.78089	7.29703	2.12949	1.95855	3.09738	3.02832	4.01595	3.52343	2.53872	22.7014	18.4949	18.4175	12.8696	2.73107	1.07682	3.38431	1.81223	1.43127	3.15463	18.9868
FCN1	4.98504	3.7653	4.07125	6.52774	5.6878	6.37064	10.7518	8.02672	10.7753	9.21777	11.5318	11.0122	3.00948	8.38483	3.18787	3.37357	3.65517	7.48435	6.03841	19.8818	3.46299	2.18031	5.96686	1.97225
MPP1	0.658078	1.26274	9.74375	8.91879	8.33029	6.88221	1.14804	1.05274	1.13797	1.18509	1.41939	1.082	1.78761	23.7279	21.9151	20.3616	15.0482	1.12787	0.44878	2.01198	0.959895	1.56274	1.82518	27.2595
PDZK1IP1	0.515726	1.50279	8.55116	8.87466	7.53281	8.40179	0.867757	1.45722	2.29253	2.23254	2.38552	1.35637	2.84148	24.9329	21.254	18.7352	13.1736	1.5243	0.74928	4.44382	1.66519	1.95119	2.41605	20.6195
CREBZF	12.9902	14.2664	8.9673	18.0587	14.7161	14.304	3.25471	3.11787	5.17834	3.22447	9.73961	5.77742	5.00684	3.99854	4.8812	3.34319	6.10342	3.74814	1.78752	2.2069	6.00399	1.43254	4.67255	3.137
SF3B5	13.0742	6.04549	3.10119	4.91775	7.4447	4.94835	18.5846	8.72093	7.0651	5.65833	3.62223	16.5096	4.07923	2.6437	2.82647	4.41278	0	7.84116	5.40366	16.8667	2.86579	0	9.7829	2.50009
RPL5	12.2696	14.6224	2.88471	5.12113	4.85867	4.55207	13.0729	7.32554	7.40745	6.28998	9.30211	20.9787	2.80656	8.03418	2.45143	4.59929	1.36636	4.20542	3.26236	9.21194	3.07585	1.56586	5.71733	3.63692
HNRNPA2B1	17.6813	20.8069	3.19955	7.39124	6.41508	5.35633	8.78288	5.23823	4.65166	4.97091	7.4653	18.2912	2.3535	6.5742	4.72212	9.94809	1.51827	3.58676	2.64082	3.92802	1.67286	0.524076	2.95793	7.46666
SNORA70G	32.9004	19.6875	2.5753	8.75101	7.53933	2.02758	9.64569	0	0	4.19536	0	31.7871	0	14.9686	3.66744	3.75458	0	0	0	0	0	12.1152	0	3.57954
ARL6IP1	1.39085	2.28435	10.2662	7.92369	8.32071	5.78731	2.18634	1.46823	0.861937	1.69056	0.860862	1.65084	2.81254	15.7256	18.3337	16.2047	11.7455	1.43874	0.766874	1.325	1.12736	2.85674	2.0593	37.2966
MIR3064	17.6964	31.7684	2.7704	9.41397	12.1657	1.45412	0	0	0	0	3.67711	26.7615	0	0	4.30394	23.4263	0	0	0	0	12.8005	0	0	8.66411
ICAM3	9.09065	8.15232	4.25007	7.37912	7.5494	7.24594	10.3122	9.01814	7.86259	6.87316	7.7822	13.019	4.86535	6.31098	2.81136	3.90772	2.2502	8.14223	3.73317	9.41803	4.56292	2.04318	5.42134	2.1991
RGS2	4.1919	3.83006	3.58466	4.95549	3.28464	4.35563	15.3292	13.355	8.46663	8.23995	6.14404	14.6628	5.42631	0.382803	2.52868	1.95878	1.83686	10.5887	9.77489	18.0643	3.95595	2.0837	6.37444	0.745415
GSPT1	1.23631	1.7154	10.2584	7.5721	8.02084	4.98695	1.1641	0.82714	1.04065	1.61777	1.47009	1.06748	2.48486	20.5321	19.8864	16.9947	16.6918	1.16479	0.365141	1.51464	1.3026	1.7123	2.45112	27.9269
SNORA61	8.98433	20.1607	0.703254	9.5588	2.57352	1.47649	19.7551	0	32.043	0	0	24.154	0	0	2.91343	0	0	0	3.06346	0	4.33248	14.2515	6.30244	3.42121
ITGA2B	0.505641	1.28594	4.15847	14.6149	4.32971	27.5828	0.672036	0.270894	0.831562	0.563966	1.00864	1.09884	0.814299	31.0823	13.552	31.003	1.37373	0.66716	0.459767	0.445374	0.4389	0.404859	0.595902	15.0517
NGFRAP1	1.7437	5.07484	4.16913	12.368	4.90394	21.5182	1.58012	1.13541	2.26145	2.58737	6.1924	4.36824	2.1971	21.2035	20.2276	19.7399	3.63372	1.84147	1.8918	2.67614	1.75816	0	1.86815	7.2781
SRRM2	26.6684	19.9273	3.49232	10.7819	10.6096	7.48304	7.23996	3.18882	3.29233	2.12274	4.64167	17.8316	2.0116	6.58059	2.08634	6.31936	1.83808	1.97489	1.6799	2.06642	2.19133	0.790517	1.97488	4.61444
RNF187	2.4658	2.62426	11.5341	7.38328	7.08404	5.73308	0.504589	1.30678	1.2198	1.80978	0.687739	2.09109	4.44329	14.6068	18.1173	16.1782	15.8204	1.79429	0.778714	1.77348	1.59607	3.33014	4.49501	23.7381
IRF2BP2	9.94224	10.2702	3.80857	7.18986	5.18033	7.79533	7.26271	7.11255	8.15499	4.73692	7.61723	13.7753	6.02677	4.22857	3.05295	4.48264	4.66846	6.02217	3.74993	8.19462	3.91052	5.03464	4.95612	3.89174
TUBB4B	2.5038	2.67548	5.03965	9.04879	5.10921	14.1861	6.15213	6.54034	4.03972	2.04337	1.98195	4.00676	2.83292	17.6839	13.6095	12.2566	7.99678	4.05255	1.82945	6.91367	3.73719	2.16146	3.27861	10.5592
DAZAP2	5.53373	6.44787	3.83121	5.86813	3.95074	7.31135	8.33139	7.61903	7.16497	5.05269	6.58789	14.4598	4.12243	9.3616	5.73876	7.87655	3.1631	6.30188	5.48005	9.78587	2.44833	2.40038	3.87418	7.13736
HMGB2	6.65994	6.97425	3.09808	5.43243	4.18606	4.62817	10.9901	11.8343	9.27495	9.86108	8.06592	10.9988	3.80537	2.04889	3.25495	4.18668	2.90792	9.0466	6.39094	11.872	4.45036	2.28536	4.37824	2.9812
S100A4	5.53822	6.66803	3.76055	4.4015	3.63916	6.09694	6.49475	8.41627	6.26678	4.02969	6.43327	20.2709	4.80913	4.69535	3.4404	4.67847	0.623149	8.72743	8.05419	16.5543	5.08393	3.0846	4.26884	2.8458
INAFM2	1.75634	2.49609	4.57115	12.769	4.62847	22.3694	2.70333	2.66559	1.63126	1.16461	2.18968	3.39381	2.1735	24.6381	13.2063	26.1965	2.56288	1.88916	0.486584	6.04297	0.635213	0	1.17045	6.87917
ARHGDIB	6.43889	7.18932	2.71757	7.12779	3.58899	9.38043	9.4802	6.07299	7.15928	5.86841	9.0082	13.2081	3.10109	9.19824	5.93572	6.87744	2.86287	5.27805	4.16261	9.91137	3.35987	0.843416	4.50326	3.78053
RPL34	8.80271	11.5568	2.68241	5.25181	5.18804	4.36412	10.0987	7.81256	7.00004	5.29788	9.81231	17.6701	3.13618	8.40278	3.26028	3.4565	2.04959	5.51005	3.80462	8.83832	2.3709	0.81392	6.22873	3.6067
CHD3	15.4023	13.4891	3.36545	7.00533	5.18718	5.27017	5.48797	5.01473	13.3001	4.57361	17.2339	9.31653	4.14488	2.56634	2.49478	2.42038	4.43423	4.37744	4.04618	4.51604	4.04489	1.65224	5.90901	1.71156
MIR1254-1	40.6379	31.5228	3.77002	13.8783	15.1758	11.8728	0	0	0	0	0	10.116	0	0	6.34498	5.4964	0	0	2.05283	0	0	0	0	5.24015
VHL	10.4074	11.2434	8.07433	9.65331	9.05607	9.42497	5.16364	7.51002	4.90299	4.46459	7.62185	6.4243	4.58256	5.65851	5.18825	4.45178	5.23153	5.43808	3.36673	3.47235	4.59759	1.61626	4.47916	3.92222
H2AFX	4.67405	3.18083	3.67299	4.48538	4.45237	3.7955	11.8225	11.3036	7.95375	4.3381	6.39859	8.25412	4.42778	3.50253	3.06112	5.99083	2.64551	7.17655	5.25	17.4903	5.65698	6.97814	5.2461	3.9885
RAD23A	3.46809	3.19104	8.50012	6.57295	7.15261	4.81699	2.23034	0.671019	1.90634	2.54122	2.66555	2.43121	2.17084	18.7308	17.6373	14.3535	17.2232	1.63655	0.953664	5.11859	1.6724	1.40279	3.62048	14.9551
SNORA49	23.4445	15.3045	9.3425	14.3615	11.7217	12.6095	16.2463	0	1.26691	0	0	10.0274	1.68804	7.75744	4.14686	1.55664	0	3.668	0	0	6.16667	0	1.19608	5.1015
RNU5A-1	0	19.414	5.46975	4.42537	2.85947	4.92164	1.46334	0.871974	45.9876	2.03672	0	3.35472	4.94147	0	10.9254	2.27842	3.17821	17.18	4.25481	3.66366	2.40693	0	5.60217	0
CTSD	4.68858	3.70717	4.1397	5.45359	4.07743	6.2325	9.77827	9.10302	7.99815	6.76244	6.80074	10.4926	4.50548	8.43805	5.26037	5.07492	3.09848	6.41501	4.88911	13.1176	3.25678	3.02555	4.82509	3.71917
MIR635	17.877	12.4805	4.66444	2.11334	8.19325	4.89653	48.9174	0	0	0	0	2.00256	0	13.5557	2.89857	11.9687	0	0	0	0	0	0	0	14.9117
AES	11.0473	9.71185	4.24526	7.87696	6.44698	5.62071	7.18416	5.68079	4.67698	4.5849	5.42956	15.3184	2.10404	10.9813	6.11504	6.65312	4.49854	4.80931	2.46506	3.92121	2.91216	1.47376	3.87785	6.26081
MKNK2	6.4232	4.75062	8.14404	7.79622	7.43246	7.36478	3.75387	2.69607	3.44007	3.14868	2.2729	4.91554	2.85424	13.2711	10.8511	11.0431	9.88973	3.55709	2.11066	4.79249	2.88276	4.85185	3.06932	11.9979
JHDM1D-AS1	0.920139	2.82646	10.1795	8.00583	7.45023	5.76639	1.58262	0.107165	0.291708	1.55193	1.52956	1.23688	3.88674	17.6012	16.3712	15.7033	13.2283	1.7947	0.752994	0.990573	3.90469	1.55689	3.58021	21.9175
RNF11	0.31418	1.36303	8.76481	7.21185	6.58586	6.64769	0.492793	0.649037	0.667651	1.02882	0.946603	0.554307	1.81961	16.7241	16.3533	18.2254	11.7798	0.983404	0.40441	0.974331	0.825706	1.97569	1.68822	34.9517
NCL	12.0128	16.6265	5.337	5.35458	7.68861	5.50409	7.99231	5.23346	6.89136	4.92631	9.23749	10.6713	4.70968	3.8435	5.29437	3.58278	3.59884	3.44136	3.07462	3.60615	3.49594	1.54778	4.47191	3.21367
SNORA71A	10.5794	18.3589	6.62486	10.5054	2.42433	2.08635	0	0	3.77317	3.45357	8.79309	14.2211	0	0	4.80294	1.54536	22.4547	2.73107	0.721467	0	4.08132	19.179	4.74967	0
RPS3	12.41	11.1756	2.82553	5.34315	5.24768	4.5144	7.01777	6.91888	7.2893	5.48444	6.78777	14.6515	3.19858	6.31686	3.4847	3.67884	1.78228	5.34217	3.66632	9.10437	3.09253	2.07109	5.00692	4.00256
EIF4G2	7.91468	9.7054	2.92798	8.3603	4.31381	9.16497	7.88228	3.65029	4.15458	3.58736	5.62699	10.5246	2.2181	13.3474	5.13314	13.5756	2.28465	3.57294	2.17559	5.46982	2.21954	0.894009	3.04767	7.60428
SRSF8	3.86142	5.08346	7.77979	8.55008	7.49446	5.9817	1.85072	1.60728	1.19756	0.767284	2.34429	3.88169	2.87215	15.5619	15.7339	14.5304	10.1771	0.520084	0.526664	0.640803	0.582912	1.15656	2.26123	24.0382
HBG1	0.644368	0.991512	7.95484	7.7045	6.15957	4.29635	4.64191	2.38006	1.2038	2.77962	2.75436	1.36114	3.49953	17.1432	15.9702	13.6145	9.76908	1.58423	0.251103	2.83783	3.19609	5.6739	2.16969	20.2308
NFE2	0.980822	1.10537	7.09396	6.06411	7.01256	6.1037	1.43778	2.3589	2.17662	1.96112	2.52717	1.38437	2.49879	20.2693	17.0215	15.0256	11.4638	2.29286	1.47153	5.20751	1.84462	1.51139	2.62373	16.7255
MIR3181	5.99981	9.57405	2.50474	9.9298	0.916596	6.57343	0	24.4571	0	0	0	0	0	50.9547	3.24269	0	0	0	0	0	13.5019	0	0	9.57404
MIR320E	24.7917	26.3738	0	9.76921	7.57489	21.7295	0	0	0	0	0	11.1085	0	11.6971	3.57308	13.0773	0	0	0	0	0	0	0	7.19285
DNAJB2	2.73392	3.12217	9.13869	7.29232	7.54442	5.12576	0.993444	1.1234	1.19022	1.35128	0.80011	2.14807	2.39404	17.4022	17.7311	15.707	14.4333	1.39164	0.525188	1.04576	1.81972	0.506096	1.8584	19.2965
HNRNPU	15.1476	15.2422	3.6888	10.0307	7.24334	6.94188	7.36547	4.46064	5.31947	3.8443	5.32259	13.6159	3.13745	4.8559	2.98849	4.57597	2.35249	3.49706	2.51251	4.94153	2.45465	1.00465	2.89117	3.23356
MIR4461	5.91873	9.44467	3.70634	1.39937	5.42526	3.89076	34.7049	3.44666	9.38195	4.83033	19.6775	7.95612	3.12515	0	5.75797	1.44095	0	5.09307	5.38176	0	5.70834	0	0	0
RPL35	11.2634	9.69276	2.41824	3.98186	3.86753	4.34848	7.96721	5.94685	7.69421	4.61068	11.1745	16.6306	3.76656	7.54845	2.6669	2.96412	1.66967	5.26147	4.21854	6.3515	3.55204	1.1344	5.6989	1.7273
SRGN	2.16289	2.72423	2.119	4.37969	2.26636	7.96327	14.5131	9.32145	8.27393	7.30263	6.49491	8.6402	3.37083	6.35397	4.17718	6.40482	1.34761	5.44092	5.37066	14.045	2.97761	2.41113	4.04275	3.52603
CDC42SE1	19.1263	16.156	2.58079	7.58845	7.62478	4.7881	6.98338	3.96141	3.57971	3.06142	4.02665	17.9088	1.83858	6.15326	2.11651	6.29657	1.57098	2.57656	3.21206	4.88952	2.09286	0.198221	2.49222	4.63404
PCBP2	2.90875	3.93211	6.14395	6.42823	5.60647	5.07584	3.61145	2.64171	2.58608	3.22665	3.29866	4.68663	2.79318	15.7313	12.7852	12.4385	9.17011	2.94825	1.7541	4.01198	1.68612	1.45263	3.32678	17.0031
HIGD2A	9.80341	11.4619	1.32223	4.38605	4.07829	4.95723	1.2381	4.26844	7.53076	8.86226	11.7835	19.4629	2.86687	5.03205	3.76594	3.6902	2.04876	5.96998	3.80559	9.742	3.20013	0	3.21633	1.96912
HMGB1	4.66115	7.85832	2.83	7.83408	3.28799	10.2313	4.51556	3.54043	4.62586	3.10936	3.7057	7.43705	2.58419	10.9414	10.4097	17.7618	3.02821	2.16241	2.21127	4.81961	2.18909	0.698049	2.6613	10.8923
TRIM56	15.8509	14.0058	5.73208	7.75831	9.25078	7.66253	6.92997	6.83379	4.24272	3.91487	7.43477	7.47623	3.74422	4.44226	2.54001	3.38508	3.36436	2.27329	3.25554	4.45658	2.45851	1.28134	2.67904	2.43054
LOC100128573	11.4015	12.1476	8.53282	12.0319	8.53919	4.02169	10.1096	13.5056	5.62023	4.08508	3.23586	8.22385	3.30373	2.19302	1.98391	1.9295	3.06924	8.37527	2.08607	2.44942	3.48662	0	0.936363	0.847157
UCP2	11.5382	10.3459	4.17186	7.1958	6.45049	6.32847	4.56619	2.24037	2.76041	1.90952	2.87997	12.2687	1.96631	12.7743	7.77857	8.17272	8.11271	2.05949	1.43729	2.91044	2.23939	1.06853	3.08723	7.81968
SHARPIN	2.4745	1.99509	9.00366	6.37395	7.07913	5.8388	1.34403	1.20132	1.48638	2.67844	1.55875	1.92575	2.80566	19.0085	15.7192	12.8127	9.9735	2.75689	0.657237	3.21199	1.00486	3.49432	2.04647	14.6571
TPP1	4.05543	5.24492	2.17089	6.12414	3.04779	11.4232	4.21891	6.56676	5.65074	4.60863	4.458	7.88404	2.45214	17.4589	6.85827	13.0262	1.70302	3.86493	3.73211	4.22502	1.32478	1.46249	2.83874	6.47134
PBX2	13.0363	13.4713	3.52014	8.14531	6.8212	6.33479	6.59229	3.87208	3.75519	3.77936	5.69568	11.4786	2.0141	7.30727	4.01038	6.37357	3.31806	3.2939	1.862	3.89037	2.24607	1.28599	2.91433	5.32386
TMC8	28.8614	17.8367	2.73722	8.74061	7.90359	7.11662	5.99681	1.92477	1.15322	1.79832	2.4685	15.6634	1.30892	7.33009	1.43688	5.49288	0.813387	0.886236	0.751353	1.03725	0.554398	0.705586	1.11563	6.46782
PPIA	8.19086	8.65822	2.45185	5.57032	3.99118	5.82814	6.14861	4.59157	5.96566	4.82984	8.11708	13.3697	3.15453	8.31312	3.31286	5.29206	1.2609	4.04693	3.22258	9.08432	3.4724	1.77453	4.89974	3.86822
TSPYL1	5.69102	7.01032	6.98841	7.42341	6.48885	6.51493	4.00437	1.53255	2.47527	2.0617	1.43057	6.60514	2.72641	9.95273	9.56048	9.59043	8.9327	2.34106	2.02571	4.97196	1.98129	2.26472	2.83544	13.628
TUBA4A	5.0076	4.24509	3.58375	10.5922	3.79776	16.2043	4.40437	2.10374	2.1616	1.99472	3.36931	5.72966	1.25121	16.0565	8.30296	15.6201	3.06206	2.8214	2.62221	4.7258	1.43738	1.72917	2.37532	5.47418
C7orf73	0.638861	2.08067	7.09611	6.08396	5.01116	5.00514	1.08082	0.640376	0.896467	1.76073	1.58427	1.08403	2.1069	15.1398	15.2796	16.289	10.7678	1.46898	0.628515	0.61499	1.01008	1.29108	2.02185	28.9425
SRSF5	20.4644	24.0633	1.55049	6.47475	8.24431	3.07879	8.81594	2.55365	3.05	3.89532	5.75234	16.4411	0.590675	2.71447	0.648141	5.02212	0.227943	1.2835	1.24097	3.32828	1.63995	0.270403	1.87502	4.67373
SNHG5	5.41037	10.4209	1.85281	4.01743	4.72681	3.50101	7.23706	7.23658	8.44212	4.96738	8.29107	17.2728	2.67818	3.33333	2.65912	2.74756	1.00481	5.52855	2.59427	8.31482	2.0383	0	8.25485	4.41483
TPI1	6.04347	5.94476	3.16235	5.22613	4.30647	6.3673	4.36887	4.78721	5.85607	5.50642	8.3947	12.0188	2.45883	7.43265	3.08731	4.9279	0.948867	6.94575	4.57304	11.4241	2.79455	2.73901	5.24995	1.83747
EIF5A	5.07578	6.68213	4.36622	6.3667	4.86073	4.65372	4.54265	3.76162	3.36651	3.92437	3.15296	11.1323	3.76619	8.8159	9.48599	9.35575	5.21656	3.67807	1.94935	4.07863	2.55073	0.411656	4.28774	10.5565
IER2	8.75248	5.45405	6.84076	9.38214	9.62127	8.43568	4.32176	1.74749	2.81649	3.19555	4.59453	12.0749	3.51817	5.3893	2.44346	5.46729	1.08949	3.28442	2.33367	7.58369	4.28415	4.62294	3.17608	5.54175
RAB2B	0.569214	2.30646	8.50885	5.95229	5.97411	4.65053	0.991754	0.397765	0.59937	1.6458	0.540692	0.7105	2.89817	15.5286	15.8505	14.3013	12.2887	1.60238	0.426997	0.859492	1.31755	2.1965	3.18527	22.6204
MIR29C	23.2265	18.8625	0	12.9442	8.36394	1.09059	35.0204	0	3.94468	0	0	13.3807	0	0	0.537992	0.605853	0	0	0	0	0	0	0	7.9421
BTG2	15.0089	12.3546	2.92302	6.23971	4.92045	4.88593	7.62155	5.52007	4.86634	2.95966	5.78969	13.3215	2.70165	5.0969	1.74656	4.58934	1.43277	3.6768	2.3752	5.69281	2.94355	2.37592	3.34498	3.10965
FBRS	8.63664	6.63812	5.23828	9.00546	6.10334	8.34613	2.95662	3.98435	5.11844	3.40815	4.68529	6.89972	3.64545	8.447	5.42108	5.47693	4.21509	3.90505	3.18297	5.39036	3.29195	3.19939	3.36666	4.11313
MIR151B	38.0196	23.6609	0	14.0229	2.78798	0	16.051	0	3.61596	0	0	22.4871	0	0	0	0.555365	0	0	0	0	0	0	3.41382	0
CCDC88B	10.7071	7.47155	7.38585	14.7703	11.4449	9.73188	3.85588	2.63639	5.15175	2.9173	5.05924	5.32644	3.28522	4.11189	3.19595	3.39896	2.67698	3.72164	1.67308	3.70057	3.52888	1.91813	2.68737	3.56264
HAGH	1.0087	1.26032	8.94422	6.4163	6.78287	4.06337	0.681362	0.786642	1.22797	1.13274	1.20728	0.867791	2.15385	18.0486	15.8369	13.1136	12.4759	1.38184	0.330187	2.08496	1.0818	1.61652	2.373	18.2056
CNN2	7.06356	7.34058	2.43671	4.7916	3.90675	4.56831	8.41736	5.11939	7.10869	6.49103	6.12699	12.026	3.03672	3.89726	2.50149	4.26721	1.0657	5.63632	4.79369	9.58209	3.24665	1.79978	4.80294	2.15531
HNRNPK	6.35217	8.15816	3.30874	5.37866	4.55054	5.25968	5.2431	4.79593	3.5895	3.68666	5.09625	8.7573	2.05103	8.91136	6.52232	9.87677	3.29298	3.23766	2.25702	4.90974	1.90399	1.13683	3.01086	10.5676
LST1	3.15406	3.67879	2.3768	2.73009	2.40107	5.02527	8.52607	4.68826	6.48251	8.2457	5.59847	13.2223	3.72592	3.59964	1.83757	2.20601	1.72468	7.59019	7.47357	14.9109	5.51674	0.533024	5.70012	0.628156
HMHA1	17.5589	12.2816	3.77226	9.43889	7.61684	8.34044	3.47752	2.52619	2.28157	1.60974	2.44805	10.2116	1.93166	9.05489	3.45745	7.91124	0.888227	1.45074	1.18153	2.25975	1.42676	1.37717	1.50334	6.72228
APOBR	8.37734	6.28643	5.81706	9.22447	6.76546	8.06059	3.7237	3.97745	5.5419	2.53624	6.45749	7.9009	2.88942	10.3892	3.91059	5.05765	3.95768	3.51715	2.32666	3.52082	2.73662	2.02085	3.03311	2.66084
CALM1	6.67082	8.56381	2.0077	6.03368	4.11791	7.05364	6.59495	4.93708	4.77987	2.96473	4.38401	9.88814	1.6997	9.23833	5.29903	10.9529	1.42686	3.88245	2.67134	4.36505	2.05729	1.04293	3.40989	6.56016
TGOLN2	14.3169	13.7772	2.55262	7.19305	4.75847	6.24626	8.17829	4.36212	3.66415	3.55857	2.97489	10.4817	1.51864	6.09153	3.74454	6.48868	1.8932	2.35883	1.98563	4.96246	1.98627	0.527848	1.94487	4.92644
CLU	0.350813	1.53783	2.96825	10.7575	3.17825	21.2109	0.956754	0.299307	0.805028	0.392833	1.24769	1.14055	1.13724	23.6765	12.5667	20.2713	2.2996	0.645872	0.701027	1.43721	0.881265	0.244038	1.19956	10.5841
RNASE3	1.85195	0.554101	1.93283	1.64197	1.55608	2.84061	15.0217	12.1864	11.3754	6.29747	6.15703	10.3727	1.71123	1.02982	2.00183	0.789018	0	7.03842	5.36753	22.2027	1.63727	0	5.88939	0.7388
MIR342	16.2217	16.7667	0.923465	5.22998	10.814	7.75532	0	11.8509	0	0	0	43.6113	0	0.894587	1.91286	3.23122	0	0	0	0	0	0	0	0
SNORD84	14.9739	20.1607	0	3.98283	6.86272	0	0	17.0035	0	0	0	22.6443	0	18.167	1.21393	3.41763	0	0	0	0	0	0	10.5041	0
CCDC85B	10.3097	5.31838	4.89766	7.31264	7.33203	10.7501	4.44704	0.579665	5.49438	0.483556	2.95482	6.0532	3.28496	9.27335	7.4166	5.97198	3.4207	1.52957	2.50522	6.61064	3.31442	4.83368	1.72908	2.93961
SNORA11	6.68681	11.3372	4.8852	15.0192	5.61853	7.32611	0	0	17.2241	5.45717	16.6733	0	1.76535	0	2.52979	1.62794	0	9.59001	0	0	6.44911	0	6.25433	0
ZNF818P	11.1521	10.2454	4.52044	6.66288	6.99867	6.75302	8.95399	6.66128	5.11621	5.06049	8.07683	4.60303	4.80114	1.15091	1.90574	1.60537	5.46088	3.46426	2.46145	3.53244	3.57035	1.17445	3.1682	1.10761
SNORD33	14.0718	28.4194	11.0148	19.9622	3.22465	4.62516	0	0	0	0	8.77191	11.8223	0	0	7.41522	2.5694	1.49337	0	0	0	0	0	1.97426	1.53101
SNORA38B	5.53013	6.61842	4.15559	8.62947	1.52072	2.18118	0	0.386443	38.1319	2.70791	0	11.894	4.37994	0	5.73858	0	0	1.90347	0	0	19.2008	0	3.72417	0
CXCL5	0.0945566	1.35798	2.4869	11.0328	2.51352	14.7936	0.997992	0.693796	1.40517	1.31186	0.392956	0.635528	1.38547	21.1372	16.3433	21.3744	1.96682	1.09844	0.967252	0.624649	0.273586	0.599966	1.16742	11.9543
TYROBP	3.13728	2.61486	2.75976	2.83455	2.24237	3.87915	9.19783	5.92447	7.41507	6.46186	8.94021	13.2039	3.60883	3.39847	1.64714	1.6776	2.15621	6.58838	6.08735	11.7333	3.53005	2.36978	4.31771	0.796445
RPS5	5.79254	9.64519	2.11088	3.91624	3.40063	3.87148	8.33791	5.4219	6.93251	4.75897	6.34419	12.6042	2.54706	6.29915	2.01661	3.62933	1.38161	5.3179	2.74801	6.74028	2.01792	1.52776	5.47951	3.50734
POLD4	9.58868	6.69414	4.1644	5.92362	4.70176	5.79492	4.71556	2.0714	2.88051	2.14568	4.19908	6.16749	1.87818	12.9469	5.617	6.25021	3.63272	3.77065	2.25	6.05435	0.745793	1.3084	2.95093	9.62475
SLC7A5P2	14.9104	13.4007	7.42632	9.96336	9.68318	8.28781	1.82283	2.59478	2.66919	3.66465	2.39244	6.03611	3.32848	5.13364	2.81894	3.21656	3.42134	2.82368	1.45261	0	3.77555	2.19167	1.80922	2.93131
GNB2	5.96887	4.47274	4.42804	5.2635	4.39916	5.95628	5.39173	3.84223	4.53893	5.79284	4.42472	7.08383	3.13033	5.57807	4.29839	5.39042	3.17294	5.8303	3.24541	10.6175	3.18952	1.02359	4.19467	4.3645
HLA-DRA	2.01759	2.73324	2.31628	2.44474	1.81085	3.07626	4.96216	7.15713	7.82879	5.94597	8.01201	14.4269	3.2847	9.74035	2.0991	5.81247	1.23712	5.40133	4.29972	6.82875	3.59446	0.711207	5.85002	3.96343
ITGB3	0.287676	1.26734	2.56705	9.24718	2.66987	17.6017	0.834679	0.578818	0.557227	0.431095	0.606002	0.653392	0.616748	23.7966	9.95038	27.4889	0.917993	0.586852	0.267214	0.702642	0.358771	0.343933	0.55948	12.3188
FCGR3B	2.8313	2.30218	2.138	2.90602	2.69448	4.49972	8.73048	11.1204	7.22697	6.98633	6.56142	10.3655	5.38184	1.46495	1.3718	1.04003	1.55539	7.62431	6.14457	13.4961	2.93947	1.02656	4.24333	0.391397
DUSP1	10.7936	4.66162	9.43324	11.0178	11.3347	6.87938	1.04565	1.68887	3.06851	2.60433	4.21255	6.62371	4.38585	3.84319	2.00878	4.45578	1.71323	4.40166	2.94431	4.13354	3.84715	2.8075	2.4756	4.37058
GNG11	0.3945	2.45147	2.67941	7.87791	1.93322	14.4427	1.17438	1.24054	1.55131	1.38688	2.97624	1.67248	1.63435	21.0595	10.0867	22.8731	1.00479	1.25342	1.11752	2.40563	1.11216	0	2.11173	9.72004
SRSF1	15.2173	17.2063	2.5174	6.13783	5.1006	3.80723	9.0826	5.27722	3.72621	2.44673	1.92551	13.8304	1.79886	3.41691	1.87812	4.16369	1.50406	2.36483	2.24589	1.90051	1.7524	0.30881	2.2688	4.03283
NACA	4.28547	7.73986	3.33182	5.274	3.81084	2.50979	8.24988	5.39818	5.96815	4.05155	6.30963	11.0724	2.77704	6.5633	4.42896	4.68275	3.43991	3.23747	2.93009	5.26169	2.20076	1.19057	3.47317	5.67743
THBS1	0.310924	0.969451	2.31593	9.68621	2.45626	18.4274	0.79642	0.263014	0.671191	0.313847	0.503251	0.571936	0.583239	24.7382	10.3692	25.2517	0.833605	0.35204	0.251096	0.576559	0.291981	0.24475	0.440814	12.3242
RNVU1-14	23.1456	24.5043	0	9.47137	19.5839	0	6.26382	0	0	3.63257	4.43944	10.7699	0	5.40025	0	2.92583	0	0	0	1.30685	0	0	0	1.54968
ARL6IP4	10.3844	7.98942	3.4596	6.02309	5.72054	7.93602	5.75903	3.80702	3.77053	3.59031	4.08167	10.7271	1.21546	5.18227	2.48826	2.50323	2.77954	2.377	3.41875	6.83373	3.50287	2.92121	4.4784	2.02588
HCST	6.35471	7.06901	3.46918	4.62293	3.65922	3.85602	6.97456	5.23768	4.06795	5.78454	5.5526	11.2801	2.51651	7.06734	3.80437	5.1173	3.94261	3.29496	3.66692	4.42521	2.04294	1.99389	3.74911	2.97829
PTMS	1.56264	3.81665	7.08938	5.13471	5.43711	4.52817	3.10409	0.902545	2.3127	1.5876	3.9229	1.07171	3.63713	8.41533	10.6517	9.00231	13.9708	2.08559	1.54411	2.3408	2.61435	2.45708	4.47421	10.2425
GSTP1	4.48629	3.9412	1.94263	2.50506	2.01238	2.9805	5.87681	9.28828	6.58178	5.80356	8.56831	12.4461	1.89	3.56109	1.7953	2.61434	1.013	5.58534	3.54767	15.0636	4.32682	0.86522	4.12471	0.996982
GNLY	3.13693	2.98809	2.58574	5.15384	3.40352	6.52298	5.8184	3.98153	2.85408	1.59352	4.46961	5.12034	3.27041	21.34	3.41503	10.0061	2.20126	3.52566	2.66315	3.85323	2.22276	2.69835	1.83228	6.24084
ARF1	2.11677	2.565	4.62279	6.56868	4.41011	8.63302	3.47532	2.04313	2.20195	2.1306	2.14056	3.68719	1.96292	13.9644	10.1419	11.55	4.70251	2.44382	1.66008	3.87137	1.44608	1.72684	2.07886	10.3867
RPL31	6.11902	8.94891	2.40794	4.9924	3.59365	3.2531	5.84264	5.93784	5.36648	4.5367	6.5588	12.5066	2.89324	5.88737	3.28272	3.59911	2.00847	3.84836	2.55391	5.77993	2.70889	1.01534	3.55593	3.04496
ZMAT2	1.95194	2.98341	5.62558	4.47042	5.02268	4.08128	1.79264	2.78553	1.78934	2.14958	3.04925	2.78191	2.47726	11.8837	12.7281	9.75611	9.72353	3.11644	0.994342	3.41786	1.90523	1.70535	2.61316	11.4014
SRSF6	10.8333	13.1935	1.54468	6.89035	4.28905	6.88739	6.08379	2.6567	1.51164	1.32825	2.95911	10.1527	1.12791	9.19425	4.79948	10.819	0.410216	1.4005	1.12725	2.01594	0.73579	0.829833	1.45568	6.59605
HSP90AB1	10.227	10.441	3.01863	4.77342	5.31965	3.14398	5.74177	2.48348	3.46098	4.3969	3.89661	11.2826	1.58706	4.89666	4.16852	5.8679	3.29014	2.76537	1.95954	4.63448	2.04198	0.873897	2.75829	5.64369
MIRLET7G	31.2847	18.7207	0	12.3278	4.7794	0	0	0	0	0	0	2.33632	0	16.8694	1.69083	1.26941	13.2804	0	0	0	0	0	0	6.05112
DDX17	18.6773	16.5434	2.1755	7.39249	6.56173	3.81324	5.83835	2.83528	1.887	1.79999	2.92461	13.8729	0.984497	3.29848	1.95343	5.46815	0.860501	1.51942	0.947676	2.15232	0.995962	0.358241	1.26638	4.26945
GPX4	7.49348	4.91113	3.4156	7.70144	4.11188	8.34394	6.3965	3.95403	4.06038	1.08165	3.30478	7.94871	1.41308	13.3279	5.30628	7.57655	1.08197	2.14938	2.71155	3.66685	1.27826	1.15516	1.77366	4.14853
UBXN1	10.1417	7.83601	4.32689	6.00769	3.77974	4.13925	2.48321	5.4515	2.71611	2.68311	4.0757	8.08973	3.6631	6.86203	4.78854	5.31116	4.21052	3.30855	1.74804	3.02671	1.88099	2.82854	3.25225	5.18965
TBC1D10C	18.2435	11.2987	3.1964	7.59304	7.11571	7.19247	6.76198	2.32842	2.35991	1.58144	3.37832	9.59336	1.27272	6.29324	1.6246	3.8489	1.18373	1.46411	1.24091	2.15087	1.29911	0.342727	1.51185	4.23716
MARCH8	0.365191	0.780729	8.34536	5.91189	6.19848	4.07082	0.244026	0.402058	0.260988	0.614752	0.300936	0.248947	1.37861	11.9401	15.2808	11.2617	13.2782	0.516583	0.12062	0.77285	0.584006	1.16471	1.11055	21.7454
FAM89B	4.89282	4.62789	4.05226	5.1497	3.97852	4.82454	9.53229	3.41908	5.81681	3.67105	1.44302	5.30408	3.31266	12.5426	4.83669	7.17592	2.077	2.6484	2.47561	7.41445	2.35945	0	1.24005	3.91524
MYH9	5.39326	4.73666	3.0203	9.07335	4.25939	12.8486	2.36317	1.76593	1.87721	1.27972	2.27711	4.80194	1.14449	14.4775	7.50064	13.3923	1.34407	1.56932	0.897816	1.90058	0.984931	0.737324	1.3948	6.92895
YWHAZ	2.37316	4.2126	2.18974	7.37247	2.6461	10.4957	4.18931	2.13154	2.86618	2.09416	2.04913	4.89782	1.76003	11.7662	9.07436	14.7344	1.52001	2.28023	1.58122	3.24994	1.49217	1.05655	2.02829	7.60726
PKM	2.96882	2.91319	2.86209	9.63595	3.54016	13.8777	3.05829	2.4293	2.59614	2.17249	2.52005	4.13026	1.74386	12.2454	9.4751	9.87115	2.06469	2.64396	1.90768	3.99398	1.43164	0.830215	1.84333	4.90889
PSME1	6.33859	7.11963	2.798	3.79574	2.95268	2.59568	6.885	4.13893	6.05319	2.37448	6.04564	10.4062	2.42783	5.9568	3.06636	3.60493	0.926317	5.18611	3.43685	8.16109	2.40522	0	5.59819	3.34642
SNORA71C	16.927	21.5243	0.662486	6.00311	6.78813	4.86815	0	0	10.0618	0	0	0	4.18951	0	2.0584	1.54536	11.6765	6.37249	1.44293	0	11.2236	0	0	0
JTB	5.75002	4.94909	6.19023	3.99465	4.45836	3.1844	6.60458	3.10989	2.38788	1.96063	2.09497	5.82347	1.31008	8.36187	7.17748	5.78167	4.9152	2.60951	2.49779	3.9893	1.59532	3.0344	1.98917	11.5693
PPP1R9B	3.89715	3.27944	6.53138	6.91057	6.66604	5.76415	1.3772	1.81757	2.8957	2.02331	3.78863	4.03424	2.65255	10.7334	8.16653	8.49458	7.29683	2.87443	0.966972	1.57075	1.85414	0.96198	2.79241	7.80629
COX7C	5.21412	7.36347	1.92641	3.73533	2.17462	3.01626	4.64716	7.19612	6.07481	4.4255	8.66748	11.0041	2.14742	5.09244	2.72224	3.7511	1.06243	4.39702	2.48906	8.26678	3.41957	0.661677	3.74545	1.79265
GLTSCR2	11.1418	8.62949	2.0059	4.48125	4.07353	4.07825	6.87457	5.14927	4.21459	3.77149	4.35667	9.85425	2.51698	6.7435	2.37312	3.7174	1.65539	3.22489	2.14995	4.94408	2.35673	0.126241	3.5811	2.86525
LOC100129917	19.9241	11.3572	4.67871	8.40612	10.4697	7.28258	6.64702	1.77036	1.63356	1.68209	3.85448	6.23385	1.02027	5.83481	1.64309	4.32793	1.67697	1.25629	1.17132	0	0.248481	0	0.771123	2.5041
EID1	5.44603	6.51777	4.02244	3.96188	3.42398	4.31438	0.8188	4.85466	5.14639	2.90605	0.696383	8.07154	3.09675	8.80982	6.09055	8.8476	2.96389	3.36453	2.9045	3.07495	2.02017	1.26576	3.68321	7.68762
RPL21P28	4.38502	8.335	5.16879	5.1228	6.02913	4.06949	7.56233	1.35187	4.59981	1.26305	5.57414	12.8291	0.817176	2.66005	4.51685	3.57946	7.00778	2.44155	1.93496	0.378664	0.248773	4.20855	4.9217	4.60249
CDKN1B	9.36563	8.37238	2.95028	9.11386	4.75042	5.78122	8.84016	2.07514	3.63222	2.63324	4.46173	8.32906	2.03535	4.15713	2.99079	4.24393	0.824233	2.40791	2.6093	4.19174	1.98279	0.854111	2.53183	4.39899
IL2RG	13.5769	12.1349	1.90375	5.29285	4.48082	2.7479	7.04939	4.7679	2.91604	2.62205	5.3982	12.8636	1.286	5.09254	2.08373	3.98665	1.20254	1.69448	1.8612	3.75295	0.966248	0.438404	1.89998	3.21743
ARPC5	2.99508	4.56127	1.95994	4.3019	2.80714	5.31592	7.62187	5.01262	5.09179	4.35088	4.13237	8.09241	2.04005	6.07748	3.09827	7.33363	0.928132	4.57466	4.09525	8.44193	2.22424	1.7918	3.15995	3.12829
ARHGEF1	18.962	12.1645	2.82717	9.22688	8.296	5.66264	3.1273	1.65527	1.58874	1.45416	2.19144	9.694	0.934465	6.42695	1.56555	4.68895	1.3339	1.13441	0.792296	1.21067	0.725713	1.06401	0.898604	5.37311
CD63	2.41543	2.53975	2.16079	4.18522	2.60941	5.19442	8.45737	8.10188	7.99938	6.11089	5.8507	8.39552	2.35032	4.06084	2.3722	2.62102	1.25971	4.98834	3.22384	9.67522	2.03005	0.406608	4.33768	1.35153
TMA7	4.73519	5.12301	3.32102	4.32593	2.72577	4.40764	5.06436	3.93101	4.50353	3.4007	5.22658	9.5223	1.83017	7.14671	5.09794	4.16394	3.98802	3.09672	4.18503	5.50547	3.54389	1.4765	2.67862	3.67636
RNY1	1.29199	12.37	2.42716	0	1.77641	0	0	4.06278	13.8238	2.10882	0	5.2102	2.04656	0	18.0156	2.83089	0	7.78233	17.6217	0	4.98427	0	2.90024	3.37364
PSMB10	10.7621	8.1696	2.88826	5.32163	3.80499	5.86181	4.18292	2.44954	3.58245	3.26227	3.98689	9.09335	2.67889	5.18551	2.07401	3.2564	3.60259	4.02182	2.76795	4.69454	2.49109	4.62672	1.38048	2.38196
HIST1H2AK	1.26953	2.8488	0.397491	1.12558	0.727299	3.96406	4.09418	9.64764	8.30098	7.51152	12.6621	14.5055	1.25685	3.27302	1.64672	3.47707	0	6.55456	5.62744	9.78435	0.918298	0	2.49358	0
SNORD94	15.9849	7.65225	2.00196	40.8168	7.32608	8.40631	0	0	5.06762	0	0	11.4599	0	2.58581	0.691143	0	0	0	0	0	0	0	0	0
FOXO3	0.378584	1.13062	8.18334	5.69211	6.11354	4.26914	0.361754	0.249855	0.316721	0.958365	0.487531	0.262305	2.27104	10.3069	11.7474	9.2676	11.4252	1.472	0.293239	0.397957	1.10214	2.01131	1.96852	21.2208
CTDSP1	7.33433	6.07774	2.16414	4.71194	4.13577	5.90675	4.5257	2.34793	3.35537	3.91729	4.81932	7.02002	2.41784	7.88505	4.10923	6.94835	1.38555	3.0069	2.72343	6.90549	1.79618	0.643925	2.9092	4.22799
MARCKS	4.46949	2.64608	5.53808	7.09918	4.87045	5.0635	6.16148	5.69829	4.15473	3.93862	5.57225	4.92145	4.38722	3.36027	2.32052	1.92736	1.69546	4.48018	3.63166	6.10759	3.71446	4.2237	2.9085	2.19342
CTSA	1.59578	2.40948	2.23096	8.02844	2.71286	16.0035	1.1533	0.790961	1.52212	1.02975	2.03578	2.21992	0.881778	18.2239	8.69485	17.0557	1.65414	1.24543	0.92375	1.60716	0.680048	0.790514	1.3329	6.04036
GPS2	5.66338	3.84515	4.50125	6.41175	4.5423	3.47232	2.23513	2.51152	1.42426	1.5999	4.34505	4.46524	1.50954	11.2316	8.12306	7.2386	7.53594	2.62411	1.44832	1.9186	0.577718	1.18465	2.20033	10.0957
PPP1R18	5.96314	4.85899	3.77387	6.04745	4.3437	6.21354	6.65085	4.97826	4.76639	3.28235	5.63119	6.54909	1.9796	5.13359	2.43978	3.40546	1.40032	4.3343	2.76875	5.04752	2.41059	3.08211	2.77687	2.26937
H2AFZ	5.14748	5.46742	1.41023	3.92491	2.44762	4.10282	7.01747	8.81274	6.04306	7.50912	2.56701	8.56274	3.05766	2.96645	2.06566	3.3131	0	4.76161	3.15932	9.06791	1.86169	0.816525	3.82758	1.82014
PVRIG	18.7625	13.1376	1.8766	7.4396	6.89717	5.31037	1.37519	3.57369	1.78136	1.96719	3.57374	10.9466	0.67077	3.28015	1.81683	6.25697	0.940273	0.840891	1.33283	1.24329	1.00531	1.06293	0.584966	3.82752
CALR	7.90571	7.85987	2.21923	4.02543	4.12305	3.94249	6.42296	3.67144	4.6846	2.99337	2.59539	10.8603	1.78618	6.90051	3.95398	4.33507	1.3466	2.60172	2.38301	6.47592	1.64923	0.606528	2.55906	3.49447
MPO	1.75247	1.38772	1.22943	1.92528	1.46143	3.33477	7.91156	7.59633	7.58176	6.89296	7.20621	7.98819	2.59855	0.343705	1.17076	1.06341	0.850199	6.21342	5.35553	16.4225	2.88474	1.79154	4.17053	0.206437
SPARC	0.365565	1.57166	2.84563	9.66166	2.73997	16.5702	1.16739	0.760471	0.695361	0.394728	1.14992	1.45153	0.579065	17.7681	10.6727	17.0713	1.26056	0.798521	0.536952	0.842137	0.526143	0.178425	0.782737	8.62039
RAP2B	2.6898	3.91488	3.29266	6.84367	3.14953	9.29718	4.57892	2.33437	2.41379	2.28014	2.53853	3.38243	1.73178	9.42171	6.42086	11.4133	3.37389	2.28471	1.4793	3.99963	1.08788	2.24937	1.67506	7.12174
EPB41	0.575945	1.12131	7.13274	5.70142	5.53115	3.63197	0.576201	0.366776	0.553579	0.872043	0.617777	0.516414	1.26969	12.2949	13.846	11.962	9.98013	0.685967	0.211984	0.721295	0.573	0.484564	1.09732	17.9715
RPS29	5.84281	7.14505	1.61362	3.35792	2.93189	3.35828	2.8462	3.69558	6.25158	3.97364	10.0114	13.9561	2.97827	4.82581	1.80726	1.79997	0.928513	3.42918	2.90156	4.8605	2.19625	2.33573	3.59844	1.51263
MIR570	25.5868	13.5098	0	4.27025	8.27772	8.90462	0	0	0	0	2.50195	14.1624	0	0	4.39268	5.4964	0	0	5.13209	0	0	0	0	5.89517
MIR5587	19.2824	6.59345	6.89985	27.3538	0	9.05397	0	0	0	0	0	18.5142	0	0	0	10.0594	0	0	0	0	0	0	0	0
SNORA78	16.094	12.3822	1.43973	16.3077	4.74176	12.091	0	0	2.73332	0	11.4656	0	9.10476	0	4.84616	0	0.975985	0	0.783957	0	3.32612	0	1.29026	0
LTF	1.88895	1.76597	1.3774	1.93688	1.49493	2.79636	12.2923	8.59745	7.13016	6.32175	6.7298	7.41548	2.59135	0.434644	1.1861	0.790449	1.25065	5.08328	5.07072	13.4679	2.12624	1.76217	3.9141	0.152638
C11orf21	14.1411	10.5388	2.43276	8.54221	6.57601	8.24028	4.03957	2.42519	1.2932	1.56412	2.28181	9.22592	1.6	4.66623	2.5532	4.55878	1.12142	1.84978	0.883116	2.39532	0.974174	0.493	1.10463	4.04643
CD7	13.185	12.5535	1.40394	4.95997	5.55353	2.70195	5.8844	3.07742	2.15768	1.26336	3.10571	12.1267	1.69112	9.71453	2.23301	5.2048	0.04532	1.65362	0.873674	1.64563	0.514829	2.27414	1.3181	2.34633
RHOB	4.12208	2.24575	4.9699	6.45847	7.83877	6.02606	2.38094	8.94242	3.80338	3.71554	3.98857	6.20262	1.16946	2.53787	1.49631	4.2688	0.992436	3.97058	2.3076	9.12209	3.14484	2.73259	1.79539	3.18621
SIAH2	0.522485	0.812899	7.94236	5.35974	5.38489	5.12189	0.543795	0.520282	0.527981	0.730218	0.423409	0.307273	1.5725	11.5291	11.659	11.4768	8.50583	0.708118	0.338496	0.776605	1.00153	1.48592	1.31947	18.4124
DDTL	4.6692	7.54237	3.69079	9.89931	4.93475	4.56211	4.3087	5.77679	5.55096	4.08127	7.84648	4.83596	4.12244	1.14536	2.30015	0.950391	4.13745	3.86416	3.18419	2.09754	3.61734	0	3.00693	0.688445
CXCR4	14.611	13.0574	1.84911	3.59051	3.65579	2.84866	6.56601	5.42665	2.50752	2.78544	2.86867	14.6918	1.70089	2.53572	1.13166	2.74488	0.781403	2.21097	2.03989	3.20895	1.03561	0.97331	1.37737	2.57018
ANKRD9	0.199243	1.13265	6.73742	5.75887	5.20499	9.85588	1.28511	0	0.177652	0.894323	0.414004	0	4.61575	12.0563	10.2408	9.24055	10.7838	1.41445	0.0339688	0.877478	1.201	0.451503	1.5654	12.5946
ALDOA	4.29621	4.04781	2.0784	4.86369	2.66781	6.96629	3.03282	3.49076	4.14612	3.8293	4.34099	7.82467	3.42935	6.33148	4.7805	5.38965	1.72361	4.26955	2.62536	7.77853	1.60865	0.977377	2.94049	3.16383
WDR26	1.5236	1.89275	6.29362	5.82683	5.18065	3.87543	0.95781	0.50225	0.741479	1.07133	0.844232	1.32945	2.26994	9.65328	10.3967	9.56606	8.1924	1.24206	0.417232	0.967917	1.09707	2.91016	1.42006	17.9106
MRPL41	16.5002	7.374	2.22345	6.07396	4.59478	6.31576	0	6.42192	1.48984	0	0.69439	10.6689	1.98507	3.29423	2.91239	5.56795	0	2.51618	0	4.59923	0.201439	4.73303	2.34426	5.5447
COX8A	4.14545	3.51798	1.27435	3.58188	3.03986	3.8151	4.77305	7.00506	6.54121	5.10547	1.75408	8.30799	2.746	3.38345	1.2954	2.53226	1.53578	6.03175	4.93443	10.0689	2.18078	2.45951	5.41418	0.59043
MIR4698	20.0744	8.73632	1.14279	9.06095	5.01836	0	0	0	0	0	0	44.1565	0	0	1.77537	3.99863	0	0	0	0	0	0	2.04829	0
VAMP2	10.9049	11.7503	1.71911	5.59823	4.87551	4.86252	4.29257	4.14319	2.40245	3.01838	3.23248	8.96942	1.44953	4.02459	1.8052	4.69239	3.26951	1.83735	2.41821	2.29493	0.992884	1.31333	2.39654	3.41828
TMEM14E	23.7115	24.932	1.06059	6.32694	5.43365	2.30095	0	0.118354	0.402705	1.29008	1.87695	16.3922	0.625996	1.4384	1.4646	3.42239	0.766899	0.291483	0.231003	0	0	0	0.887119	2.50609
SUN2	11.3337	9.31202	2.09828	6.15315	5.44249	5.07202	4.31523	2.65036	2.39503	2.05794	2.83627	8.93473	1.41648	7.16211	2.00652	5.19988	0.529403	2.20526	1.49068	4.06397	1.17635	1.6087	1.76123	3.75746
MYL9	0.875272	1.70746	2.883	10.4919	2.70374	14.4073	1.39597	0.972502	1.20705	0.90004	2.61895	1.83544	1.59442	15.8438	10.7005	10.3434	2.61573	1.64191	1.08635	1.67039	0.996107	1.09486	1.76831	3.17684
PYCR2	6.01773	6.34088	3.23585	7.70157	3.89718	8.85763	2.45464	0	1.71078	1.44131	2.99012	7.51768	1.73549	10.2769	6.39516	9.92492	1.8326	1.35085	1.02596	2.0645	0.820105	0.029645	1.32148	5.38013
MDM4	11.5315	12.0825	3.71457	6.43768	5.4357	4.4374	6.97691	6.22753	2.33268	2.53185	4.81402	8.23237	2.07759	1.44276	1.5459	1.80859	2.07266	1.71851	1.79605	1.7868	2.12851	0.564316	1.25228	1.37144
LAPTM5	5.29448	4.81429	1.85592	3.3594	2.8037	3.59767	6.74883	5.12136	4.8781	3.56472	5.12758	10.2268	2.47952	4.90491	1.87925	2.77199	1.32408	4.0706	3.22992	7.72171	2.00921	1.22064	3.07458	1.93348
RILP	0.332816	0.641726	7.85015	4.66883	4.99972	4.76457	0.563765	1.05949	0.791334	1.20718	0.922072	0.695925	1.17153	13.7288	11.0564	11.5327	8.28846	1.3683	0.353058	0.434294	2.31823	2.07822	1.03764	12.1344
TAF7	10.2419	7.49915	2.15113	5.73042	3.7902	3.30361	4.77451	2.71167	3.63014	2.59582	6.23907	8.55124	0.503836	5.47978	3.25936	4.48358	1.94431	3.50338	1.475	3.54872	1.34977	0.345975	1.2138	5.48161
BLVRB	0.671894	0.687861	5.78903	4.73126	4.69698	3.31525	1.02527	0.659021	1.4917	1.75733	1.04961	0.544084	1.88497	13.5878	12.7421	10.3999	8.81774	1.10757	0.469244	1.48547	1.29602	1.25475	1.78083	12.4889
GDI1	6.14717	6.27736	2.81731	8.57813	5.30801	9.00424	3.76116	2.18672	1.53575	2.07214	2.40653	4.16154	1.28772	8.43082	5.12073	7.96269	2.23129	1.9932	1.00246	2.6157	1.41772	0.948858	1.62489	4.43934
SNORD96A	12.1663	12.1338	0	5.75298	18.5865	0	0	0	0	0	40.4482	2.72571	0	0	0	1.48097	0	0	0	0	0	0	0	0
EIF2AK1	0.856637	1.07955	5.44835	4.99806	4.29154	4.33889	0.6759	0.573787	0.586641	0.798982	1.08932	0.806591	1.33192	12.7232	12.9191	11.1494	9.52843	0.720152	0.325746	1.25176	0.761461	0.604729	1.40456	15.0153
EIF4A2	11.1718	13.2599	1.45988	4.04391	4.58066	2.35188	8.74327	4.65345	3.43016	3.16473	2.26382	12.225	1.40768	2.43639	1.19013	4.02076	0.117581	2.20472	1.92041	1.52483	1.53606	0.732291	1.83942	2.99351
MIR4480	14.3939	12.3047	0	2.917	16.0211	0	0	19.3984	0	0	0	13.8205	0	4.98953	5.33446	2.25275	0	0	0	0	0	0	0	1.78977
ISCA1	0.32393	1.23572	6.97286	5.33622	4.82871	3.29525	0.636296	0.662106	0.462124	0.63447	0.215389	0.435436	1.22506	11.7902	10.746	10.6376	9.67372	0.585358	0.138066	0.879741	0.234312	0.616606	0.936207	20.7196
MIR647	28.8949	8.1903	0	6.4721	5.57596	0	0	0	0	0	0	16.3542	0	12.9156	1.47948	1.11073	0	0	0	0	0	0	6.82765	5.29473
MIR3679	45.0868	8.99327	2.68891	12.1828	13.7759	5.64541	0	0	0	0	0	0	0	0	0	4.70427	0	0	0	0	0	0	0	0
DRAP1	5.84988	8.16795	2.32398	4.37236	3.08468	2.64636	5.31116	3.75821	3.14079	3.79878	6.06462	3.7204	1.79349	6.98287	3.56962	5.51298	4.48591	2.86874	2.4022	3.23194	2.00198	0.684198	2.61222	4.07884
CTSG	1.27739	0.955485	0.933228	2.03861	1.07332	3.07894	11.2976	6.99232	8.22588	7.64494	5.83941	6.22451	2.02343	0.387448	1.38077	1.03015	0.948943	4.90059	4.60971	13.0485	2.41264	1.92979	3.94276	0
CLIC1	2.42676	2.42459	1.91313	3.84215	2.29394	5.11338	6.70818	4.36822	3.78661	5.23417	4.97049	7.165	2.29957	5.27073	2.81053	5.18275	1.85796	4.28832	3.78272	7.28409	2.06883	1.11949	3.5263	2.42341
RNVU1-19	15.736	21.9716	6.02188	6.20082	11.6194	3.4481	0	0	0	0	0	11.7516	0	12.1975	0.566986	0.319252	0	0	0	0	0	0	0.981219	1.14138
SNN	1.56487	1.82397	2.31774	7.20986	2.80643	12.7826	2.02664	1.80194	1.11623	1.46589	1.90008	2.81691	1.29329	11.3997	9.25774	14.3114	1.4441	1.61588	1.35484	1.93768	1.64048	0.271356	1.37457	6.25952
ARHGAP9	10.8785	7.91283	3.9116	8.37045	6.20138	4.66215	4.19237	3.16297	3.4046	1.81954	3.00327	8.21588	1.27869	2.57671	1.35249	3.47432	1.74601	2.86122	1.4549	2.87797	1.70539	1.63764	1.70422	3.23706
CDIPT	3.31471	2.33771	5.59695	3.9465	4.28624	3.36573	1.24946	1.8303	0.985171	1.69073	2.65664	4.93313	1.05481	9.42553	8.16727	8.66789	7.88979	1.73176	1.31189	1.52064	0.656503	3.32649	1.66089	9.78876
ORMDL3	6.42566	6.25822	4.25966	5.17061	3.87922	4.0929	1.663	2.19092	1.63319	1.06689	0.920813	5.21231	1.05294	6.62651	8.11928	10.6161	5.13559	1.14399	0.559085	2.66726	0.512875	0.401686	1.6165	10.0768
FERMT3	2.35805	2.45157	2.26805	7.75509	3.13721	12.4677	3.22289	1.71596	1.40168	1.50908	1.6638	2.78208	1.00098	13.7436	7.05529	12.6566	1.35386	1.54737	0.908163	2.19155	0.867151	0.338296	0.999632	5.87675
MIR650	12.1663	29.1211	0	7.55079	0	3.99883	0	0	0	4.96451	12.6401	0	0	15.6832	0	4.99829	0	0	0	0	0	0	0	0
S100A11	1.22469	1.71641	1.55399	2.21737	1.89066	3.47448	7.37001	6.09198	4.98092	6.97004	6.9646	9.74757	2.32282	0.430113	1.12871	0.694391	2.32577	6.46172	4.54954	10.2194	3.29479	0.964033	3.94285	0.504928
SF1	12.4354	9.31236	2.45233	5.22095	5.53955	4.22544	5.54233	1.89485	2.07192	1.55618	3.10157	10.3217	1.1611	5.17417	1.77192	3.4892	1.47964	2.13484	1.37728	2.85946	1.43366	0.892086	1.9561	3.45769
IL32	13.0515	9.03089	2.06858	4.01994	4.51222	3.70433	5.08924	3.24756	3.27265	2.14086	2.96094	12.4942	1.71855	5.04902	2.15292	4.45869	0	1.58848	0.728829	2.28206	1.15568	0.763248	2.18097	3.10073
HIST1H2BB	1.01621	0.405398	1.06059	2.16237	1.24198	7.34821	0	7.21958	8.05411	8.84627	11.8248	1.36602	2.14627	3.49325	1.31814	2.10291	0	5.82966	5.54408	14.4209	2.28687	0	0.760388	2.06384
AURKAIP1	6.91962	4.39628	3.15621	3.63559	4.61999	7.0196	0	7.19341	3.0468	2.37041	4.68622	7.34936	2.09745	5.70044	2.16078	2.49573	6.09234	4.33711	2.97114	1.12868	0.741516	3.01994	2.49295	2.75116
FIS1	2.50476	2.10475	4.70547	5.51883	3.57822	3.83608	0.124994	0.828606	1.45721	1.91368	1.72748	2.11331	1.62503	12.6728	9.62592	9.65296	7.12617	1.21525	0.508806	1.56469	0.513983	1.44919	1.76455	11.9443
SNORA74B	9.30363	12.4193	4.48152	15.7361	6.55995	2.35226	0	0	0	0	1.18965	1.92403	0	3.4731	3.7132	2.87483	0	0	0	0	3.45112	16.8663	4.01626	1.24582
CTDNEP1	4.73602	3.54514	3.0861	4.72276	3.1958	4.96288	1.865	3.20571	3.09568	2.90953	1.33633	5.52059	1.64712	9.20202	4.95875	6.1969	4.13958	2.94749	1.77577	3.84829	2.20799	2.26526	2.60879	5.04248
CRIP1	6.64326	7.29586	1.07672	6.15335	4.47748	3.03124	5.04101	4.25998	4.64577	3.06162	2.98815	4.51755	1.98082	9.7667	2.05289	3.71036	0	2.42112	2.34515	5.04831	3.84427	0	2.19303	2.27889
LAMTOR1	2.61048	2.17835	2.59452	5.86057	2.75505	7.47814	3.34221	2.40158	2.56249	2.03271	3.02566	4.31392	2.59865	9.41429	6.20527	7.68766	3.41595	2.84397	1.8619	4.07834	1.82475	1.04201	1.88164	4.55472
VIM	4.3478	5.74622	1.48862	2.66233	2.55174	1.86084	7.2446	4.66663	4.46233	4.72253	4.88759	10.5746	2.41542	2.53311	1.21211	2.27881	0.99585	3.06839	3.83958	6.72704	2.4888	1.74368	3.68627	2.08953
UBL5	5.33971	3.2732	2.20198	3.78742	2.56663	3.55293	6.10923	3.07155	5.80618	3.66692	6.7113	8.05312	1.44409	6.79439	3.42088	4.01884	1.65856	2.96982	4.12993	4.01499	1.38168	0	2.11956	2.18213
CYBA	5.487	4.0006	1.40723	3.91846	3.2958	2.9545	4.3264	4.20071	5.61039	4.73781	3.86012	8.43305	2.38796	2.98773	1.67608	3.33732	1.51042	4.64099	3.80575	7.61515	2.04092	0.0169748	3.93054	2.02933
PPP1CA	5.72223	4.10431	3.04334	3.39156	3.03572	2.78254	3.26335	4.75185	5.21863	4.06223	3.64849	6.69097	2.88688	5.34951	1.99541	3.37781	1.73031	2.49572	3.39448	7.19208	2.98621	1.17237	3.6072	2.18328
COX4I1	7.06904	5.40512	1.30341	3.7466	3.25783	2.77525	4.78976	4.68597	5.11244	2.54802	4.66773	9.81915	1.66408	4.00236	1.99943	2.12973	2.05055	3.04146	2.9996	6.68771	2.65135	1.29933	2.55658	1.77749
PTGS1	0.336368	1.64843	2.09909	8.65895	2.82541	14.4412	0.761724	0.547105	1.36514	0.705215	1.31111	1.25512	1.13453	14.9237	9.20575	13.9122	1.5559	1.16277	0.549741	0.544877	0.911707	0.336437	1.13261	6.48896
MIR421	10.3056	20.556	0	7.30967	6.29756	5.64541	0	0	0	4.20523	0	30.0149	0	0	0	1.88171	0	0	0	0	0	0	0	1.49498
RPL13AP5	3.77192	7.16962	1.80623	2.36065	2.33885	2.04196	9.36717	6.82207	3.16534	3.98368	4.05712	8.94761	3.16314	2.96111	1.1512	2.59283	0.565122	1.90926	3.48015	7.16585	1.71192	2.01118	2.49033	2.41401
SNORA21	4.39084	15.7648	2.06217	13.2362	2.01238	9.38073	0	0	11.7451	7.16681	0	5.90229	0.869402	7.32485	1.42386	0	0	0	0	0	0	0	6.16028	0
HCP5	11.9905	9.59999	1.8076	5.07925	4.52861	2.80983	4.62205	2.90934	3.29973	2.26517	2.39921	12.2377	2.02243	3.13173	1.54811	4.70308	0	1.14642	1.55211	2.77073	0.963689	1.45921	1.86917	2.70575
LAT	11.1494	9.25246	2.02549	8.08198	5.09866	6.18551	3.7932	1.2072	1.1944	1.23988	1.833	8.82767	0.815119	7.4175	3.02749	7.0693	0.748943	0.527144	0.551454	1.29501	0.567193	0.48865	0.935106	4.02037
RGS18	0.320236	1.46595	1.91175	7.65466	1.72208	10.2379	1.17671	0.615393	0.958122	0.984408	1.27759	1.11205	1.20898	13.6761	11.4957	16.3664	1.36846	1.31811	0.524128	0.901047	0.890523	0.522491	1.26998	8.36426
MIR378I	13.4469	2.29903	3.6088	2.7251	0	0	0	0	0	0	0	15.4935	9.12872	9.32254	1.24588	13.3288	0	6.61206	0	0	7.41082	0	0	2.50803
MRFAP1L1	6.90111	7.81818	2.09782	3.94445	2.76367	3.25926	2.98578	4.40109	3.26581	3.28081	4.00955	9.27666	2.1757	5.24312	1.62953	3.30314	0.341304	3.22865	3.42689	5.50809	2.26168	0.546589	3.00805	1.837
PSMB4	7.63214	6.74008	1.31045	2.48843	3.83641	2.99407	4.98042	2.17203	2.19519	2.76271	3.99026	12.0795	1.80368	7.01941	1.69653	2.78713	2.03797	2.43631	2.01476	5.60206	2.07765	0.89265	2.69422	2.08932
PLEKHO1	3.10336	2.76913	3.85229	9.25282	5.21724	11.2383	2.30278	1.89034	2.41608	1.7146	2.30546	2.34423	2.09901	7.33036	5.99361	6.36852	3.17103	2.38686	1.30165	1.57235	2.02627	1.15756	2.01901	2.46211
MSRB1	1.73083	1.46727	1.69804	2.47579	2.52521	3.90639	8.52503	6.0374	4.80127	3.69616	2.5415	5.50635	2.1248	2.06492	0.916744	0.969173	1.6654	6.35468	4.60336	12.5774	2.58742	2.69325	3.98246	0.426843
ZFP36L1	7.73407	6.93698	1.07506	3.25527	3.03825	3.05046	4.24589	4.46617	3.07161	3.75936	4.15361	9.27674	1.81745	5.20723	1.55992	3.5382	1.48642	3.81758	2.65454	5.04057	1.73773	0.662524	2.4611	1.72361
LOC729683	9.38897	9.56233	2.25832	5.90979	5.44297	6.94857	5.90634	2.88944	2.36547	1.67457	0.93024	11.2	1.23116	5.05434	1.16947	3.83741	0.369527	1.65865	0.424031	2.6471	0.779588	0.901774	0.697886	2.40834
MRPL53	5.95552	6.82207	2.13107	4.4656	2.33956	4.25051	2.59411	1.0107	1.82062	5.9713	2.82855	4.80335	2.56058	6.50296	4.69019	5.77891	2.74482	2.34273	2.901	0.999179	0	1.38813	2.48278	8.07169
RNF44	10.7978	7.96877	2.36189	5.65962	4.17495	4.46652	2.98605	1.80311	2.02348	2.01136	2.26347	8.34643	2.27551	6.44283	1.57634	4.0675	0.98263	2.61288	1.72716	2.11885	1.74661	1.5428	1.63527	3.79253
KIAA0430	1.47497	1.78672	5.72729	4.78955	4.98566	3.20575	0.687679	0.607342	0.544194	0.722732	0.686322	1.11803	1.12318	10.4013	10.6934	9.42667	8.19933	0.653916	0.236675	0.85206	0.470333	0.829842	1.15179	14.9266
AP5B1	5.38704	4.11106	3.08659	4.56354	4.62803	5.16133	3.73421	5.34947	2.98179	2.97247	3.40795	5.21851	2.72925	4.02203	1.72569	2.76372	1.66649	3.49074	2.05253	7.17188	1.85105	3.084	2.2276	1.89832
GIMAP4	8.80318	10.7346	1.63851	3.90056	3.29273	2.3031	5.95494	4.78804	2.8998	2.40685	4.68128	12.0123	2.19529	2.47506	1.4597	3.02853	0.282389	2.74766	1.87511	2.47397	1.47564	0.0401991	2.0906	1.65983
CLEC11A	1.78118	1.87443	1.23077	2.04755	1.57638	2.22064	2.3049	4.87143	4.89227	5.1128	5.20705	6.02706	3.64842	1.86294	1.07553	1.50278	0.990766	4.96808	5.31949	15.0577	2.25099	5.0106	4.2741	0.106919
PNRC2	5.04122	7.30221	1.7538	3.06489	2.20043	3.68213	3.9882	3.01953	3.47227	3.03666	3.65797	9.19674	2.05974	4.95124	2.80245	4.12027	1.90222	2.99527	2.29193	5.05121	1.50491	0.253863	3.23326	4.5968
SMIM1	0.498432	1.6811	6.04379	4.11386	3.65501	2.74036	0.956486	1.12407	1.99315	1.14637	2.10903	0.121819	1.22018	14.9806	7.46443	9.21679	10.6177	0.077982	0	2.4612	0.568117	1.72504	2.23774	8.36114
LENG8	19.5454	12.496	1.63902	8.11713	6.29908	3.91039	3.12259	1.31436	0.511875	0.72127	1.95884	10.0677	0.475624	3.98659	0.657699	3.80674	0.0865775	0.468001	0.38635	0.116435	0.218557	0.041082	0.648587	4.2703
ADRBK1	7.2907	5.50876	1.9125	4.6567	4.23912	4.5542	4.27071	3.65501	3.20828	2.85364	3.82273	7.72327	1.75241	3.84181	1.38325	3.33799	0.640537	2.9714	2.12235	6.76252	1.87508	1.72283	2.16585	2.22892
MYL12A	1.58401	3.81141	1.52441	6.93038	2.57528	8.07805	2.89393	1.92251	2.79498	2.59905	1.88475	4.3706	1.55829	8.31426	7.85631	10.2356	1.18911	2.20956	1.46683	2.88833	1.07743	0.302274	1.90887	4.39736
DOK2	3.08825	2.69953	3.31792	7.75257	3.1638	10.449	1.10069	0.952083	1.43978	2.24855	0.754944	4.2734	0.815312	10.9282	6.00873	8.70157	0.848269	1.92795	0.92914	3.82245	1.16803	1.97597	1.63116	4.3087
MIR7161	33.0228	21.8408	0	4.93113	0.796566	2.28505	0	0	0	0	0	0	9.63587	2.10867	1.12722	3.17352	0	0	0	0	0	0	0	5.29473
OGFR	7.17567	4.33198	4.05505	7.6627	6.26384	5.64787	1.45537	2.87962	4.70989	1.66205	4.17883	4.49136	2.14224	3.36845	2.04315	2.08589	1.97218	3.39538	1.96391	4.48455	2.74675	1.78832	2.26795	1.41254
PNMA1	2.70669	2.57826	2.45593	7.79689	3.62026	12.6728	4.53453	0.521106	0.788041	0.901613	0.642764	2.15334	0.831244	12.1302	7.64873	10.6913	0.468975	0.760524	0.414373	0.567638	0.372925	0.901263	0.929986	6.99554
PGRMC1	0.603727	1.4982	1.82357	5.61724	1.89618	12.7348	2.04071	1.38352	0.527749	0.347793	1.29875	0.358035	0.67505	14.4016	8.28018	17.5145	1.67337	0.39727	0.460153	0.391007	0.445262	0.370191	1.3353	7.99813
ISG15	4.21795	2.19833	3.57853	4.82543	4.48987	3.30938	0.797815	5.03925	4.2057	2.22084	2.71414	3.29219	3.66397	5.94279	6.44187	4.22347	2.07931	5.50286	2.59809	5.5928	1.44349	0	1.9853	3.55285
GIGYF1	11.3007	9.02242	3.29427	9.81214	7.60405	5.62571	2.35523	1.4139	1.71054	1.9326	1.27063	5.68143	1.41259	5.4915	2.12877	3.03219	1.94686	1.36708	0.817678	0.308031	1.19976	1.05966	0.992501	3.10477
TYMP	6.06489	3.40743	4.30425	7.50423	7.45864	6.64473	2.05469	1.53043	3.36477	1.62237	5.20889	4.71039	2.00145	4.37404	1.87931	4.42959	1.48752	4.14608	1.95311	0.989263	1.6573	1.09949	2.34469	3.63654
CEBPE	1.07629	1.17444	1.50654	1.16756	0.957537	2.66358	4.60325	8.95891	5.9461	6.30359	5.57786	3.8297	3.15903	0.614495	0.84175	0.578004	0.913769	5.39344	4.40389	15.6142	4.51848	1.95117	1.98967	0
MBNL3	0.223856	0.679187	5.78905	4.6604	4.62903	2.77049	0.119198	0.217733	0.182695	0.514498	0.285626	0.19844	0.753274	10.0577	10.7495	10.4709	6.27589	0.387339	0.155961	0.333954	0.28592	0.638348	0.765984	22.428
METTL7A	1.93608	3.34066	5.69702	5.05302	4.80709	3.43507	2.16025	2.65331	1.56426	1.84084	1.49982	2.6278	2.75417	6.16881	7.4913	6.0955	4.77161	1.82774	1.7177	1.24174	1.90351	1.17563	2.25742	9.54647
MIR4513	25.4643	16.2536	0	2.40822	4.66825	1.11595	0	2.96573	0	0	11.2879	13.6919	0	0	1.65151	2.47977	0	0	0	0	0	0	0	1.4776
TAPBP	7.94911	6.84968	1.41244	4.05955	3.41548	4.13464	4.55615	3.58285	2.52795	2.51385	2.92357	9.04253	1.73922	6.58821	1.78508	4.12572	0.776112	2.36842	1.78214	3.10699	1.63872	1.18888	2.31972	2.94917
MIRLET7I	6.95216	12.4805	5.44185	17.2589	10.3554	7.99767	0	0	0	0	0	0	0	0	0.563611	1.90411	0	5.98234	0	0	0	0	0	14.3714
TRAPPC5	1.14394	1.32628	4.70099	3.8541	4.3581	3.71292	2.4315	0.649497	1.78496	4.31781	2.85237	1.72993	2.49155	8.76099	7.48868	7.70223	2.91362	1.59959	1.80402	1.67933	1.79282	1.9442	4.57406	7.24979
IFI30	2.58726	1.95034	1.11517	2.90761	1.77096	2.60638	4.41327	6.84445	4.87343	2.96157	4.46839	11.9241	2.31527	3.40396	2.28817	1.39883	1.54046	4.13463	2.93303	8.78013	1.94438	0.182742	4.14844	1.25758
ATP5B	4.56814	4.0948	3.19645	3.5681	3.47526	2.43152	5.03179	2.75278	2.96826	2.35459	2.55171	6.11575	1.43549	7.34855	5.46361	5.4031	2.96764	1.71877	2.08105	3.50238	1.48047	1.35789	1.57761	5.18339
MIR3176	16.2217	4.85351	6.09487	17.2589	1.48692	4.26542	0	0	0	0	0	10.9028	0	0	1.05207	1.18478	5.50889	0	0	0	0	0	0	13.4133
RNU2-2P	14.8111	25.3227	0	12.0062	1.93946	2.7818	0	0	3.77317	0	0	4.26633	0	0	1.71534	3.86341	0	0	5.05027	0	0	0	1.18742	5.52494
TRMT112	4.67405	5.31967	1.26259	5.65547	2.14218	3.97624	13.2197	2.20949	1.41642	2.01946	3.65634	6.40618	0.580693	4.22528	1.84261	2.67747	2.87894	2.68135	2.4375	6.59251	1.23746	0	2.36589	2.75207
TMEM86B	5.04963	3.05489	6.39371	2.99129	4.55232	1.78739	0	0.756142	0.0659696	0.407576	0.368969	3.05826	1.80192	7.03531	9.0152	7.88277	8.76272	1.38474	0.643315	0.651688	0.802769	0.704179	1.30792	13.741
MIR1914	38.3238	14.1965	0	14.2386	0	2.3993	0	0	0	0	0	12.2657	0	0	0	0.666438	0	0	0	0	0	0	0	0
CHMP1B	3.96001	3.05486	2.47978	4.56854	3.76104	4.48497	4.86777	2.18378	3.28981	2.02474	2.69655	5.57968	1.09584	4.57292	3.66679	4.79139	0.445572	2.42226	1.98474	7.14413	1.88661	2.37858	2.73106	6.0007
CITED2	3.35131	5.90686	1.29732	2.98214	2.03862	2.08287	3.35848	3.21477	3.69443	4.82361	3.13997	12.7776	2.12343	0.480523	1.38315	2.04716	1.75889	5.08598	2.95031	10.6446	2.40945	0.497086	2.73562	1.0342
MIR1273C	18.9604	3.40376	0	2.68971	6.95185	9.97112	0	0	2.2541	0	0	2.54871	1.50169	0	3.07424	1.38481	0	1.63155	0	0	0	20.6237	0	6.60123
SERP1	3.54861	4.97983	1.49455	2.33881	2.50432	3.67456	5.26633	2.94059	3.84541	3.07545	3.02774	7.72509	2.03951	6.6485	2.57644	6.02074	0	4.16151	2.78407	4.56401	1.33264	1.4802	2.89026	2.56935
PRR13	4.41347	4.75732	1.53744	3.06826	1.74144	2.80519	6.8553	4.75894	5.10795	2.7193	5.53886	7.465	1.5973	3.26242	1.5165	2.39091	0.818889	3.26963	3.94662	6.22162	1.43766	1.43065	3.60861	1.01761
MRPS16	4.54932	3.33482	4.39191	4.46375	4.2569	2.76627	3.51225	0.794762	1.62253	1.98013	1.19738	2.70094	1.05091	6.87631	6.77387	7.1299	4.66704	1.17441	1.83561	1.50266	2.12068	1.27146	1.27653	9.99826
MIR29B2	21.6289	16.1784	1.12868	8.94908	8.26068	0	0	0	0	0	0	14.5371	0	4.37354	1.16897	0	0	0	0	0	0	0	0	4.70643
RNASE2	0.302581	1.62957	1.13687	0.751166	0.693384	2.68523	8.69362	7.71765	11.8708	7.03777	4.27536	6.5078	3.35508	0	1.66805	0.607737	0	1.43204	4.74598	8.88389	0.291825	0	5.94324	0.329206
ST6GALNAC4	1.61312	1.42404	5.13073	3.51183	4.23824	2.48828	0.693011	0.0725453	0.759506	0.547448	1.38058	0.880242	1.46736	11.2195	10.7676	9.01708	8.85455	1.01702	0.228729	1.10198	0.970436	1.10026	1.5058	10.4192
MIR5194	9.73303	16.7446	0	5.17768	3.34558	0.799767	5.70704	0	8.6783	0	0	4.90627	0	11.8085	1.57811	5.33151	0	0	0	0	0	0	0	6.35368
MRPL51	5.68321	5.59245	1.73988	2.95612	2.08375	3.23781	5.03562	4.98632	3.15302	4.32891	2.51927	7.80929	2.00053	2.75805	1.4334	2.12153	0.750563	5.75981	2.75605	6.67445	2.07067	0	2.26801	2.19851
S100P	1.40212	1.67804	2.05784	1.49177	1.90774	3.05313	4.62455	5.51134	6.0946	4.36257	6.04538	7.24456	3.01916	0.611337	0.937772	0.432025	1.0788	8.21943	5.13948	8.29765	4.01457	0	2.21304	0.381373
IRF2BPL	4.63589	4.68655	5.87201	6.45186	5.31172	5.07911	3.41846	4.28257	2.00413	1.54775	3.15257	4.86261	2.22527	2.62049	1.70832	2.06489	2.86245	2.26658	0.814319	1.23738	2.70976	6.43054	1.65559	1.81883
SNORD56B	0	4.92187	0	4.37551	2.82725	0	53.0513	0	0	0	0	2.7641	11.4002	0	0	0	0	0	0	0	0	0	0	0
BRD2	7.28499	6.58318	2.50513	5.83628	5.3025	5.62564	3.33199	2.01723	2.3915	1.51184	3.00386	6.99696	2.21432	3.95043	1.7985	3.73114	1.54383	1.92659	0.8293	2.48593	0.986494	2.19426	1.2756	3.52158
MIR4298	13.9996	11.9676	7.51422	2.83709	2.74979	0	0	0	0	0	0	21.507	0	10.9189	0	7.30343	0	0	0	0	0	0	0	0
RNPEPL1	4.59024	3.96088	2.53202	5.38895	3.23149	6.69704	2.73371	3.45399	2.15546	1.70279	2.51157	4.87436	1.53855	7.5942	4.13892	5.11816	1.88136	1.64682	1.91353	2.6405	1.73474	1.49996	2.06727	3.06224
HIST1H2BK	0.732874	1.97857	1.20602	3.19147	1.32011	4.3919	5.09676	3.59086	4.35637	3.61645	4.81639	5.72761	1.83583	6.93749	3.30508	4.93566	0.76691	3.09453	3.3358	6.58034	1.38077	1.26681	2.83117	2.29937
CEBPB	3.3228	3.1068	2.64429	3.24066	2.63331	5.05116	1.86717	2.12846	4.77327	3.95466	3.33712	8.0957	2.24791	2.22565	1.45913	1.74431	2.64474	5.12285	3.11575	8.2315	2.87086	1.31771	2.25322	0.964048
MLLT6	14.3255	10.4652	2.12075	5.75917	5.3786	3.76602	3.65303	1.64101	1.57892	0.985347	2.09734	7.92015	0.573754	4.08324	1.42515	3.37518	0.850799	1.23115	0.92218	0.895084	0.657916	0.979492	1.11799	2.54841
TAL1	0.245661	0.5989	4.55805	5.68558	3.76966	6.92008	0.426801	0.460957	0.378587	0.690563	0.801604	0.256841	0.85033	11.7563	9.00485	11.6824	4.95924	0.360148	0.229578	0.747983	0.386105	0.89895	0.908878	11.6256
WAS	5.91253	4.88913	1.41388	3.94943	3.65689	3.23261	2.96197	4.27205	3.79889	3.02946	4.07133	7.27903	1.86403	3.48221	1.33405	2.69021	1.81945	3.65526	2.44013	5.78646	1.5317	1.16205	2.53419	1.37399
HIST1H4J	3.28079	0.981609	1.79764	3.78145	1.50363	2.15667	25.0084	0	9.26335	6.69372	2.04514	6.06393	4.22246	3.48286	0	1.04833	0	1.76445	1.11868	0	1.58209	0	2.30145	0
TCEB2	1.51381	1.78201	3.35668	3.76687	2.8548	2.33282	2.67745	2.67929	2.89129	3.22022	2.3514	3.93636	2.84998	7.36152	6.29313	5.98129	3.0129	1.79379	1.47237	5.57395	2.32163	1.59711	2.28401	4.10403
CUTA	12.5354	7.70116	2.56424	1.95608	2.87256	3.40599	3.03809	1.45995	3.67598	2.52346	5.55671	4.71811	1.6547	6.94521	1.73439	1.67849	2.05756	2.5169	1.59574	2.20826	0.805985	0.757501	1.96974	1.81845
SET	4.50292	5.66332	2.30315	3.29954	2.64663	3.10316	5.15971	3.07456	3.70507	3.09512	3.90451	7.00786	2.15072	3.77416	2.36308	3.43104	1.06032	2.52402	2.06282	4.84424	1.72388	0.934719	3.04785	2.29375
KDM6B	6.26787	5.23569	3.23703	6.10162	4.98555	4.81021	3.46241	2.50529	3.53336	2.12936	3.83177	4.93133	1.57706	2.65978	1.23098	2.57549	1.30746	4.12743	1.53852	3.31191	2.06232	1.59151	2.10279	2.38199
RBM3	6.83583	6.1294	1.52976	3.00949	2.12137	1.8876	3.56847	3.81849	3.64303	2.48335	4.45269	11.4069	1.71418	3.95178	1.89012	2.74675	0.327477	2.61842	1.8267	3.3031	1.55004	1.02947	3.17481	2.38741
UBE2M	2.41462	2.80954	3.41611	5.10632	3.48391	3.40973	2.04509	1.01552	2.44534	1.38672	2.22992	4.68838	1.20412	7.81209	5.22009	5.17638	5.50467	1.73149	1.67716	5.18579	1.89753	1.29701	2.76034	3.44442
SNHG8	7.42349	8.88439	1.54954	2.3402	4.91441	4.42809	2.25702	3.50637	2.4515	4.03892	2.05669	9.97886	1.41544	2.83539	1.2928	2.25911	0	2.01101	1.96875	6.86159	1.59102	0	1.38867	1.85465
APEX1	7.40476	8.56437	1.07272	3.40998	2.96315	3.59623	2.98096	3.70705	1.83946	3.42743	4.50105	8.98803	1.53182	2.68173	1.68443	2.46194	0.281491	2.56774	2.52486	5.43516	1.70544	0.300535	2.23281	1.39483
PRF1	2.87795	3.1707	1.5327	3.24321	1.99699	4.03125	3.69044	1.02434	1.05521	1.18534	2.14611	4.33864	2.19417	18.992	2.94805	9.30165	0.502377	1.43497	1.33899	1.34249	0.85604	0.950825	1.38867	5.57176
SEPT1	14.0178	11.2583	2.13152	6.82603	4.92122	4.21073	1.99589	1.05957	1.65546	0.429317	1.44029	8.36084	0.931318	5.36866	1.74602	3.2884	0.656794	0.532552	0.485362	1.45366	0.567043	0	0.520974	3.21859
PIM2	11.3511	10.196	1.55058	4.50385	4.61808	3.52945	5.63516	3.03236	1.74878	0.960388	1.63016	9.49123	0.582521	2.76623	1.24818	3.37528	1.18642	1.49784	1.28737	1.40363	0.614769	0.600009	1.67854	2.0272
NPRL3	0.524429	0.936494	5.14723	4.35797	4.03159	2.94662	0.540557	0.565133	0.544711	0.903286	0.660704	0.40813	1.41002	10.1751	9.11082	9.09483	7.2949	0.669781	0.210818	0.948157	0.681481	1.48112	1.35071	11.9773
LGALS3	0.324154	0.382557	3.63685	3.31469	2.99604	2.39723	0.633568	0.956407	0.920604	1.26394	1.40698	1.00462	1.44057	11.5198	9.64736	9.24316	6.58203	1.12349	0.392994	1.61265	0.686052	1.11	1.50584	11.8656
PPM1A	0.484498	1.04175	5.36512	4.17818	3.99316	3.67075	0.773621	0.37969	0.48813	0.884631	0.532373	0.610801	1.20972	8.59306	9.23148	9.46529	6.08874	0.939816	0.246405	0.787601	0.630954	0.764199	1.35181	14.108
RPL23AP64	12.4546	14.0775	0.866569	5.07135	3.17116	3.94198	4.32761	3.14283	0.274196	0.752911	2.68377	12.4013	0	2.93815	0.822711	3.28482	0	0.198466	0	0	0.222442	0	0	4.71758
SNORA70	8.65158	7.11848	7.44928	20.7107	2.97385	11.3745	0	0	1.28567	0	0	2.90742	3.42609	2.62412	3.50691	1.97463	0	0	0	0	0	0	1.2138	0
SFPQ	10.6785	10.0976	1.41786	3.63518	3.90545	1.74988	5.45407	2.51765	1.94609	1.93524	2.77199	9.45986	1.02993	3.10898	1.06166	3.18449	0.220806	1.69822	1.0433	2.53784	0.590194	1.08165	1.03026	2.9295
UBL4A	1.38384	1.89277	1.79504	6.8358	2.28777	10.2015	1.79673	2.67658	2.23274	1.21004	2.46469	2.12594	0.391437	9.83379	5.04846	10.5222	1.6784	2.08389	0.876312	2.75704	0.142998	0	0.665661	3.95761
NAA38	3.61869	3.43479	0.234418	2.65522	3.08822	3.11704	3.80469	2.83392	3.11529	5.70282	5.3931	4.86434	1.48244	4.69314	2.42786	2.77967	0	6.76464	2.72308	2.56456	4.21213	0.113107	3.64141	1.24901
RPS24	3.97064	5.52131	1.614	2.85678	2.6847	2.1106	3.97319	3.0247	3.77939	2.66163	5.04243	7.61884	1.58494	4.03367	2.86886	2.6942	2.34954	2.27237	1.91317	4.29503	1.69182	0.901217	2.60146	2.44733
EEF1D	8.42078	6.22947	2.26282	3.92236	3.24528	3.41099	3.46631	3.22309	2.58722	1.90197	3.05066	6.66941	1.5757	5.22153	2.17507	2.33378	1.08238	2.03338	1.6447	4.01731	1.35488	0.618286	2.0598	1.97901
BCL9L	13.8638	9.88191	1.3685	5.26746	4.92183	3.55572	3.87324	2.23888	1.0698	1.37193	2.33418	9.02563	0.767528	3.5392	1.02934	2.91059	0.134327	0.79986	0.701334	1.24843	0.629448	0.492986	0.577141	2.74133
NOP10	2.82702	3.68545	1.13805	2.14842	2.12858	2.78757	4.26252	5.71487	3.60095	3.29594	6.37773	5.70024	1.75925	2.63365	1.70253	1.2536	3.51449	3.30146	3.64925	5.18765	2.53178	0.640628	3.05969	1.36213
PWARSN	15.1114	14.9738	1.17013	4.03381	3.46287	3.41804	3.81104	1.90189	0.965865	1.6576	1.48558	9.06446	0.321732	2.2178	1.31729	3.47127	1.93133	0.349552	0	0	0.470136	0	0.911873	2.15679
CENPB	6.0146	4.79882	1.60956	3.17224	2.33248	3.14275	2.29085	4.95736	4.03358	1.67814	2.99089	6.21922	1.46574	3.08727	2.38384	2.4968	0.872888	2.52143	3.08503	6.71649	1.6857	1.07173	3.34651	2.12535
SLC2A4RG	9.12253	7.04239	1.80971	5.82844	3.68628	4.34884	2.69495	4.51345	1.86274	1.76179	3.4149	5.89736	2.34405	2.68248	1.29847	2.23789	1.5963	2.36697	1.40095	3.62914	1.10818	0.631221	1.36781	1.37893
PSMF1	0.661424	0.746721	4.25255	3.75695	3.58612	2.54013	0.756821	0.709207	0.894572	1.06211	1.04608	0.691126	1.23435	10.6482	9.92716	7.63544	8.12996	0.903276	0.345145	1.50954	0.77221	0.536429	1.39158	10.0701
RBM8A	3.41795	4.44121	3.43983	3.4287	4.19596	2.43942	3.77924	2.07283	1.56732	1.89282	1.74509	4.9555	1.66291	5.27238	4.8135	4.74308	4.64295	1.30251	1.54838	3.87073	0.635745	0.66389	1.58931	5.60994
PYCARD	3.95805	2.23314	1.91202	2.08551	1.91768	3.49395	2.1219	2.05464	2.68886	1.84583	7.14345	9.72894	1.6122	2.60684	0.550077	0.82595	1.82421	3.69783	2.69922	7.80265	2.07228	4.10024	2.91934	1.82096
DYNLL2	2.04936	2.41434	3.40881	4.39107	1.96655	4.78527	1.87759	0.999475	1.82728	1.28922	1.5259	3.58698	0.997543	8.52101	6.56258	9.31591	3.15358	1.98391	0.66967	1.91165	1.35885	1.23841	1.36573	6.26171
SRSF2	11.1146	10.4136	1.46965	3.95746	3.55157	2.09584	5.91995	2.6302	1.78988	2.02375	2.87076	8.1548	1.05214	2.71306	0.847211	3.84865	0.338353	0.609665	1.5099	1.30011	1.02497	0.200691	1.34192	2.67868
STXBP2	2.75079	2.0515	2.59657	4.61349	2.97481	5.49608	2.47902	1.20732	1.48209	2.07907	2.25255	4.24415	1.38447	7.81738	4.76773	6.65078	2.60003	1.80736	1.41387	4.27693	0.901763	0.945779	1.68822	4.80625
SNORD25	19.6113	10.4314	0	6.18231	1.99736	2.86484	0	0	0	0	0	11.7165	0	10.5748	0	0	0	0	0	0	0	0	0	9.48311
SNORA62	2.84407	2.26917	2.96828	3.36213	0	3.73917	17.7882	0	2.2541	0.77369	14.1831	10.1949	0	0	0.307424	0.346202	5.63409	4.89464	1.29302	0	0	0	0	0
ATG16L2	7.966	4.54885	5.24647	8.62834	8.36065	6.89385	2.18089	0.897624	1.92598	1.29084	2.24683	3.46628	2.03473	1.96551	1.37087	2.657	0.756885	1.78999	0.562204	1.30874	1.2666	1.24254	1.31263	2.73254
SNORA32	7.23944	23.8263	0	5.99071	1.10598	0.793157	12.7347	0	5.73772	0	0	4.86573	2.86687	0	0	2.2031	0	0	0	0	0	0	0	5.25098
TNRC6C-AS1	15.6649	12.1939	1.5587	4.87284	4.74571	4.03611	4.16449	0.62618	0.828572	0.297938	1.32406	9.05636	0.578284	1.50996	0.807172	2.77544	0.281769	1.05667	0.950585	0.682095	0.22406	0	0.335252	3.94307
HMGN1	4.31101	5.55726	1.54453	3.8032	2.84082	3.73624	5.18135	2.45048	2.95779	2.29299	4.06443	6.31394	1.61376	3.43484	2.48992	4.09634	1.27464	2.43617	1.62354	4.03018	1.77895	0.583232	1.5888	2.49219
PSMB8	5.29445	4.22425	1.12681	3.55897	2.823	3.36664	5.88424	2.93803	2.59177	2.20279	4.2567	7.34953	1.37035	4.5552	1.95253	3.36142	0.940129	2.47149	1.58111	3.40358	1.83558	0.595964	1.6701	3.01194
SNORA7B	14.7046	15.7128	2.63088	12.6648	4.81378	1.38089	0	0	2.49735	0	0	0	0.831874	0	1.0218	0.767123	8.91727	0.903806	0	0	4.05196	0	0	1.3713
RAB1B	2.2781	2.11837	1.91919	4.3593	2.28346	6.52886	2.63313	2.65704	2.27966	1.60505	2.45196	4.58242	0.960558	7.58581	4.50686	6.6973	1.68365	1.76287	2.16829	3.29618	0.790333	1.39644	1.85791	3.71606
STAT6	6.73937	5.68633	2.77541	4.9225	4.00826	2.96147	1.95713	1.42749	1.17091	1.51084	2.12234	4.37639	1.11232	5.11723	4.15204	5.76811	3.12798	1.27913	0.951531	2.6106	0.923518	0.429848	1.24876	5.69525
FRAT1	3.35938	2.43866	2.65544	5.19526	4.54322	5.14071	1.29167	6.90787	4.25567	3.77535	1.83093	3.99757	2.92238	0.902011	1.46441	2.09158	0.514316	4.12287	1.1267	8.0038	1.43408	0	3.15241	0.934717
TREML1	0.717211	0.87552	2.40729	7.93593	2.07743	11.2398	0.370077	0.962273	1.05729	0.468258	1.33529	0.655584	0.590763	13.9398	7.13545	11.8385	0.876833	0.197491	0.586928	0.884418	0.415029	0	0.547393	4.76932
GID8	2.05212	2.14476	4.55047	3.59901	4.12923	2.97516	0.791194	0.800492	0.651687	0.802963	0.957954	2.73962	1.05756	6.73589	7.46134	6.57007	8.43677	1.22158	0.450509	0.742819	0.718465	0.78991	0.75724	10.3438
FBXW5	4.6278	3.59802	1.56532	5.43884	3.26662	6.75046	3.56525	2.98604	2.32921	1.79191	1.85302	4.67697	0.88288	7.04906	3.49433	5.20568	0.860366	1.56964	0.990557	3.57041	1.04252	0.551142	1.21324	2.57264
IL7R	14.6194	11.3812	1.03776	3.94095	3.77406	2.14078	4.97912	1.37799	0.985086	1.20045	1.98602	9.41148	0.452774	2.79381	0.749861	4.31137	0.158148	0.502981	0.494987	0.292316	0.346919	0.384273	0.720945	3.32374
GVINP1	15.8632	12.5533	1.2561	5.21681	3.90713	1.85703	3.05804	2.44715	1.13273	0.900364	2.52859	9.07779	0.3045	1.89621	0.672151	2.87513	0	0.747963	0.718163	0.539859	0.806078	0.106062	0.656655	2.13875
CCR7	18.008	13.3114	1.15498	3.99541	4.20375	1.94156	3.87289	1.42385	1.00747	0.579722	2.00946	10.6711	0.177665	1.77657	0.501116	1.88412	0.327994	0.268094	0.39944	0.585434	0.180289	0.214628	0.461587	2.21281
RAB24	5.02841	3.35092	4.04337	6.20106	4.3211	4.80799	2.74742	1.63713	1.97003	1.86533	2.94457	5.0695	2.85116	5.61541	1.46384	2.90051	2.08605	1.57344	0.779354	2.68429	1.32264	1.13948	0.705479	3.92909
CCNDBP1	1.58131	2.00987	5.1507	3.7648	3.35962	3.04596	1.10691	1.00222	0.786949	0.920372	0.672439	1.51596	1.3398	6.48429	7.71167	7.16687	6.82714	0.685633	0.38454	1.04373	0.815751	0.488896	1.34833	11.6618
MIR4439	7.29977	10.9204	0	7.76652	7.52755	1.19965	0	2.55052	0	0	0	17.172	4.33614	5.53526	1.18358	5.33151	0	0	0	0	0	0	0	0
IRF2BP1	4.44136	4.87244	2.10373	4.64457	3.49694	3.6682	7.27847	3.38213	3.58775	2.23054	3.50215	4.36283	1.71371	3.38506	2.84355	1.87143	2.2721	1.7639	0.543633	2.25692	1.64749	0	2.55637	1.85853
TRIM28	8.60034	5.73378	1.33176	3.94522	3.82382	4.00972	2.27477	2.49867	1.80595	1.88821	2.64173	7.44541	1.46227	3.17566	1.39446	3.17484	0.297623	2.59423	1.7372	4.25423	1.01429	1.4405	1.23285	2.50201
SNORA40	14.9444	5.50319	0	1.63077	4.2149	4.53411	0	12.4514	2.73332	0	0	3.09057	0	0	1.86391	7.55647	0	0	0.783957	0	5.54353	0	0	5.0029
RNF5	2.30296	1.26929	2.8463	2.88007	3.11087	2.62937	0	0.571724	2.37762	2.17622	2.92154	3.91036	2.30397	4.99988	6.38712	6.26325	5.91709	1.72095	1.52919	2.84698	0.818298	0.714139	1.63251	7.70143
HIST1H3A	1.24516	2.42158	0.389864	3.31195	2.99604	1.43242	0	4.35058	4.07084	5.58904	5.17461	13.3903	3.20511	0	1.21134	0.454713	2.90714	2.14293	4.8826	7.76867	0	0	2.79511	0
C11orf31	7.56313	6.50577	1.48002	2.10748	3.46628	2.17513	3.80117	2.66614	2.16757	1.1022	2.80631	7.44338	1.97887	2.62169	1.22628	2.56465	0.974631	1.91756	1.01312	5.15488	1.62819	1.59145	2.65274	3.11513
MIR4715	16.6324	4.42345	0	2.62161	4.23491	10.9335	0	11.6226	0	0	9.21605	9.93676	0	0	0	0	0	0	0	0	0	0	0	0
ATXN7L3B	6.66139	7.28422	0.819381	2.44681	2.48965	3.20602	6.41693	2.97861	1.64987	1.77978	4.02066	7.40871	1.19336	4.71444	1.2858	3.34486	0.639612	1.74011	1.56834	2.56118	0.879557	0.646941	1.02359	2.82999
SCARNA8	7.80128	4.66826	2.09366	3.95243	2.0431	2.19783	0	9.34543	11.9244	5.45717	3.70518	0	1.76535	4.05637	1.0842	0	0	2.877	5.32013	0	0	0	1.25087	0
HNRNPA3	8.10077	9.83456	1.24992	3.42911	3.11866	1.67849	4.16476	1.88391	2.48084	2.0944	1.74519	7.84028	0.944425	2.54748	2.11414	3.17126	1.08941	1.57259	1.13139	3.08243	0.787532	0.540432	1.45475	3.2716
FAM117A	0.824465	0.72543	4.71789	3.72033	4.01852	2.66886	0.174926	0.157299	0.303076	0.422747	0.604109	0.605173	0.900007	8.3033	8.28631	6.79908	9.5394	0.483081	0.125766	0.736549	0.332187	1.01282	0.666632	13.153
MIR4712	7.12173	28.7659	1.11492	0	5.71196	8.19273	0	0	4.23332	0	0	9.57322	0	0	0.577357	3.9011	0	0	0	0	0	0	0	0
SNORA5C	19.1819	8.28994	4.00393	3.77933	8.7913	2.10158	0	0	0	0	12.4002	5.72996	0	0	0.691143	3.89161	0	0	0	0	0	0	0	0
FAM214B	0.508306	0.793806	5.04628	3.79005	3.43194	3.50441	0.479786	0.389856	0.530603	0.657662	0.638873	0.699944	1.4336	8.46834	8.75224	7.5744	8.91523	0.800117	0.524191	0.946403	0.585893	0.88778	1.18278	8.29281
MAP1LC3B	0.905218	1.71532	3.39384	5.28469	2.96262	5.19531	1.15683	0.90424	1.07616	0.76717	1.09963	1.59122	1.3144	7.23719	8.016	7.6455	4.0003	1.04857	0.617319	0.851844	0.805883	0.378702	0.924826	9.93962
MIR7848	21.6825	9.5148	0	2.05057	1.32498	1.90044	0	0	0	0	0	3.88616	0	7.01498	0.468746	15.3083	0	1.24385	0	0	0	0	0	4.40354
RAC2	4.36322	3.74433	1.08523	2.51283	1.947	2.43975	3.87583	3.05704	3.48244	3.25422	4.67813	7.67934	1.74305	2.53054	1.07175	1.7978	0.546867	3.70836	2.70883	5.53849	1.96724	1.08432	2.43571	1.29817
TALDO1	1.70949	1.22159	2.47876	3.06664	2.1907	3.08215	2.84168	2.42396	3.02875	2.55322	2.56581	3.94889	1.71543	5.84957	4.80887	3.90022	3.5368	1.97802	2.00902	5.11658	1.35259	0.932734	2.14225	4.01958
MYD88	3.9519	2.96081	1.32789	1.64082	1.47252	3.25257	5.35035	4.20971	4.81279	2.09768	4.00566	8.33548	1.6286	3.07947	0.979373	1.98289	0.654666	3.20708	2.05961	4.52797	2.07614	1.31054	2.09157	1.39826
SERPINB1	1.81781	2.62503	1.3641	2.97299	1.9692	3.32811	4.68637	3.55887	2.98266	3.02836	3.09667	3.87736	1.89188	4.77543	3.3761	5.11864	0.127547	2.52086	2.16173	5.8885	1.40545	0.817053	2.51242	2.45831
E2F4	2.20485	2.36711	3.74951	4.59966	4.04204	1.67674	1.95192	1.8504	1.10502	1.07611	0.790519	2.73136	1.31826	7.7628	6.23861	5.58885	6.01949	1.09744	0.943441	1.96744	0.604584	0.293904	1.33439	7.03665
ITM2B	1.8855	2.71209	1.90682	4.14444	2.31749	6.74412	1.86825	2.13667	2.0318	1.63341	2.12025	3.15801	1.42147	7.45298	4.72795	8.18717	1.10001	1.71358	0.84576	2.27209	1.11832	0.575788	1.11472	5.09892
LY6G5B	6.71579	8.1539	8.04523	7.24876	6.73576	4.22277	0	2.17645	2.08279	1.9858	2.58869	1.83168	0.616696	1.83032	1.35717	2.38141	2.2311	1.4238	0.464625	0	2.06515	0	1.09242	3.00741
C6orf62	2.17234	3.79601	3.84469	3.32037	3.917	2.19901	1.38739	1.06903	0.921482	1.23185	0.406884	2.23464	0.953154	4.6401	8.53602	8.09317	3.63668	0.649427	0.28516	1.07798	0.295087	0.258847	0.789842	12.339
TMED4	8.59187	8.39687	1.05944	4.16473	3.66409	3.09658	4.86285	2.78176	1.81414	2.68023	2.15062	6.19834	0.9984	3.56188	1.65664	3.42835	0.366133	1.34164	0.769172	1.75316	0.831844	0	0.893598	2.95957
ISCU	2.22992	2.02914	3.47366	4.24829	3.22648	2.61676	1.14544	0.0257564	1.13929	0.90241	1.19476	1.95706	1.37204	7.87038	7.02201	6.13103	5.9456	0.602614	0.967724	0.946899	0.639864	0.718306	0.910123	10.6109
EHBP1L1	5.62603	4.51334	3.73223	4.55167	4.14974	4.11441	2.44322	1.19172	1.80798	1.70027	2.06041	3.8286	1.59437	5.43927	2.76796	3.47665	2.26884	2.01212	0.731372	1.49696	1.33955	1.63348	1.61811	3.53492
PAGR1	6.66253	5.88997	2.76203	7.44256	5.60699	4.73069	2.28681	1.93854	2.18027	2.10295	1.96806	2.8709	2.13279	2.80239	2.0476	1.36488	2.28625	1.55813	1.13985	2.35146	1.4553	0.883779	1.48517	1.57604
ZNF101	8.78597	7.48795	2.48892	4.53224	4.39279	3.4941	3.91397	3.03325	1.69564	2.17282	2.38675	4.70368	1.71706	1.3036	1.51706	1.68758	1.23514	2.00463	1.32283	0.935242	1.7791	1.24975	1.98506	1.70077
CD52	4.76559	6.17313	1.29902	2.46556	2.31261	1.95335	1.57798	4.77979	2.19957	1.92174	4.65993	7.53652	1.8206	3.29905	0.999955	1.14656	1.5232	0.820159	1.45291	8.23056	1.62218	1.06722	1.44734	2.43997
PBXIP1	9.21513	7.6822	1.49974	5.79466	4.35713	4.2196	2.36664	1.25307	1.04062	1.08145	1.41463	5.88312	0.933979	4.48388	2.52308	4.1599	1.12504	1.33904	0.605218	0.713878	0.457275	0.539965	0.982445	3.82522
PPP6R1	2.71354	1.97453	3.50605	4.05369	3.79116	3.6506	1.14962	0.760955	1.00324	0.812411	0.856788	2.05136	0.712385	7.47945	6.06621	6.82585	5.62863	0.960959	0.413523	2.11416	0.570201	0.517579	0.986857	8.84484
TSC22D4	4.8852	4.08713	2.57197	4.89326	4.02172	4.34698	2.50893	2.57831	1.74096	1.77401	2.49137	4.38301	1.59478	4.39316	3.14237	4.10277	1.81637	1.80159	0.990866	1.86427	1.5227	0.788143	1.43819	3.67449
FGD5-AS1	4.58894	4.6281	1.11393	3.03548	2.63487	4.21985	3.47683	2.09879	2.42128	1.7463	2.14276	5.54479	1.12302	3.76902	2.44951	4.97093	1.2476	1.95221	1.19552	6.7745	1.29294	0.771158	1.64934	2.55808
NDUFAF3	3.82035	3.21209	3.05854	3.29286	2.65962	3.62399	3.85636	1.80792	1.89721	1.81544	1.44697	3.7053	2.02995	7.09921	3.93613	5.40391	2.05283	1.49806	0.527658	2.27173	1.86559	0	0.922716	5.49291
SNORD116-13	3.10628	10.2234	0.972586	1.10163	4.27095	0	40.0707	0	0	0	0	0	0	5.65303	0	1.70154	0	0	0	0	0	0	0	0
PIK3IP1	17.9325	11.6569	0.910721	4.62783	3.47338	1.76297	3.05119	1.67362	0.967604	0.675122	1.28642	10.8331	0.391	1.51357	0.497576	2.26085	0	0.390366	0.336667	0.176285	0.334577	0	0.494196	1.80007
HNRNPDL	11.2993	11.4706	0.584668	3.58153	3.54556	2.35483	3.70935	1.63111	1.47243	1.4462	1.20363	10.3735	0.543291	2.39269	0.574645	2.5746	0.517672	1.00018	1.11751	1.70631	0.955611	0	1.09071	1.79117
ILK	3.70743	3.31558	1.37766	3.97339	2.23132	7.27122	1.64833	1.81494	1.54991	1.81208	1.59152	3.47759	0.935757	6.95711	3.00561	9.85663	1.34898	1.92817	1.09745	2.27272	0.825148	0.40622	0.868818	3.617
SKP1	0.940628	2.00601	3.87074	4.14857	2.99826	2.98939	0.995269	0.541166	0.739903	0.981214	0.928763	1.55913	1.24352	7.28917	6.74498	7.08182	4.89364	0.736381	0.347261	1.01748	0.654815	1.14751	1.39708	11.6344
EIF4EBP2	1.73308	2.40557	3.37513	3.07527	2.50024	2.52908	3.21972	1.58771	2.0816	2.32328	1.53451	3.89076	1.66979	4.50877	4.90351	4.06051	3.94391	2.31128	1.22656	3.29608	1.09708	2.14315	1.75134	5.70468
IRF1	6.75418	6.18644	1.69579	3.97718	3.02982	2.59695	3.49334	2.59366	1.68547	1.74205	2.59504	7.17339	1.02194	4.43545	1.21393	3.02497	0.459826	2.45364	1.65123	2.89975	0.952531	1.38616	1.26943	2.54425
CMTM5	0.541635	0.85448	2.12755	5.3785	1.4443	12.656	0.923905	0.722577	0.936612	0.924252	1.55518	1.05903	0.896965	10.3947	7.74418	8.91881	0.919697	1.31349	1.14169	1.80712	0.759828	0	0.607926	3.02148
NAP1L1	1.8631	3.37326	1.80536	4.69048	2.3642	6.54723	1.92149	1.57337	1.64588	1.32517	2.33196	2.86079	1.39978	6.38807	7.65235	7.25147	1.06598	1.37824	0.949147	1.24321	1.13281	0.193575	1.28939	4.0012
RASGRP2	13.0991	8.34251	1.43449	5.57244	4.45572	4.18642	2.05867	1.1607	0.804846	0.995793	1.3871	6.14805	0.717001	3.33321	1.35551	3.83779	0.741856	0.643522	0.746209	0.785831	0.584602	0.378183	0.530131	2.936
APRT	6.51236	5.1015	0.963909	3.35941	2.95757	2.49076	3.33258	2.7098	3.51918	1.25623	2.85401	8.83368	0.797128	2.47807	2.13102	2.22687	0.753954	3.71895	1.0901	3.82411	0.97068	0.53664	1.46188	2.2158
PIK3CD-AS1	13.5878	11.5777	1.711	7.28071	4.39985	5.67968	1.47222	0.645049	0.877926	1.02454	1.47308	6.15456	0	0.940742	1.12551	3.20915	0.940441	0.698998	0.352523	0	0.925884	0	0.49731	1.51049
IFITM3	5.17214	3.58738	1.10414	3.33506	2.6937	3.70906	3.58413	1.97142	2.51545	2.49425	1.56322	7.11054	2.60681	6.06115	1.56286	1.88878	0	4.14718	2.24456	4.14152	1.58718	0	1.84709	1.12545
TSTD1	5.50315	7.29641	1.82441	3.21453	3.06616	2.41171	1.64504	9.53855	2.30908	0.352249	1.79371	7.54254	0.854623	2.81468	0.664836	2.00966	0	2.1356	1.69249	4.11857	1.66511	1.17371	0.484445	1.92536
ZNF580	7.22513	4.75227	3.17831	7.66594	7.27954	6.5944	3.50125	2.2115	1.63273	0.682239	2.38223	4.01331	0.803975	1.01423	1.70397	1.76627	2.23059	0.924877	0.285046	0.350632	0.863838	2.00262	1.3404	1.35129
ABALON	0	0.459081	4.56395	3.70029	4.50062	3.53024	0.269907	0.670133	0	0	0	0.412509	0.54686	7.21358	7.96104	7.81656	11.4636	0.528131	0.156956	0	0.51794	0.764944	0.258324	10.25
GMFG	4.79726	3.59398	1.25367	2.43813	2.21596	2.84316	4.60697	3.80104	3.70484	2.72823	3.83029	6.2455	2.07925	1.0426	0.961565	1.55186	0.673467	3.21792	2.35704	6.23841	1.25687	0.787507	2.43781	0.756195
PRDX2	2.20814	1.68171	3.08874	3.23414	2.66805	2.14905	0.840754	0.38075	1.05687	1.47443	1.33477	1.81178	0.817658	7.98486	8.33227	6.12636	7.01191	1.11045	0.371575	1.72604	0.553155	2.5994	1.70591	5.05449
DNAJB1	6.07673	7.27259	1.63772	2.86437	3.11995	2.67994	1.98453	3.05042	3.01774	2.66797	3.06878	7.39302	1.18798	2.54307	2.23247	3.72194	0.587751	2.21737	1.25896	2.03258	0.667677	0.557789	1.25186	2.22613
MIR4632	11.9668	1.43218	8.99243	8.48801	0	12.5865	0	0	0	0	11.9355	0	0	0	0.77612	0.874018	0	8.23797	0	0	0	0	0	0
ARPC1B	2.46871	2.26805	1.6414	3.29093	1.96339	6.07134	2.32459	2.21983	2.1235	1.92585	1.84669	3.69917	1.36868	7.43063	3.7367	5.92625	0.819882	2.0681	1.73802	3.8373	1.2395	0.928	2.04554	2.20563
ARF5	3.52583	2.29218	0.65419	3.95196	1.95508	4.6355	3.77747	3.40678	3.51893	2.13145	2.09839	4.09588	1.27559	4.99064	3.02071	3.02023	1.73693	1.68554	1.45455	3.89796	2.56087	0.473472	2.54052	2.40584
RETN	2.13288	1.97828	0.934932	1.36155	1.12415	1.68249	2.00101	2.53376	7.09985	6.09231	4.07732	2.29366	3.463	0	0.622483	0.194723	1.90135	5.13895	3.34542	12.3679	1.43994	0	3.23179	0
EMD	6.70289	4.20199	2.03873	5.79574	3.04276	4.82588	0	0.691441	2.42856	1.45874	1.69787	3.34665	0.303359	7.08668	3.53988	5.94462	0	1.0437	1.43663	1.87428	2.83212	1.21515	1.21805	2.25032
SNORD15A	3.94582	3.54175	3.08862	10.4953	0.452105	2.59384	20.823	0	0	0	0	5.30408	0	0	0	0.360237	10.05	0	0	0	0	0	0	4.29303
SEPHS2	4.65745	4.60784	1.67214	2.90708	3.35838	3.26574	0.364124	1.58391	2.65775	2.78739	3.61299	8.01365	1.03285	2.0719	1.02701	2.40383	1.31806	4.00773	1.86336	5.56094	1.31762	1.68867	2.23038	0.89184
LY6G6E	0	0.543407	1.61849	6.73842	1.88889	13.6381	0	0	0.41523	0.0570087	0	0.5634	0	10.2548	7.97361	10.1018	1.83849	0.360658	0.666926	0.512737	1.07794	0	0.235211	6.29288
MIR3939	5.50926	9.89017	0.862481	3.90769	6.94365	3.62159	0	12.512	3.27483	0	0	1.85142	7.63597	0	0.89327	1.00594	0	1.18518	5.63561	0	0	0	0	0
POLL	2.1303	1.65626	4.24544	2.72423	3.30674	2.38167	1.00294	0.787786	0.536097	0.609129	0.697903	1.63037	1.07145	6.71612	8.22923	7.53532	6.29718	0.454935	0.159062	1.82617	0.344928	1.52223	0.83773	8.00554
MIR186	6.79048	8.12681	2.12612	0	5.44629	1.11595	19.9083	0	0	0	0	0	0	0	0	0.619943	0	0	1.1577	0	4.91182	0	1.90539	12.5596
LOC93622	4.70712	5.67816	2.10544	6.57147	5.71864	6.53239	0.788587	0.652642	1.59887	1.40246	1.11781	3.31437	2.42623	3.39934	2.56827	2.07367	2.66423	3.72901	0.254766	1.53559	2.45005	1.35451	0.922466	1.07304
MIR661	0	7.85287	1.02723	8.14467	3.75907	3.23501	0	0	0	0	0	11.0253	0	0	2.12779	0	12.5343	7.05781	0	0	0	0	0	7.85286
UQCRB	2.34662	3.83232	2.4287	2.71628	2.06134	1.83181	2.92391	2.33445	2.38292	2.42047	2.49218	5.25731	1.84565	4.4979	3.65155	3.48134	2.40733	1.73881	1.23356	3.58841	1.66597	0.23634	2.24972	4.8509
ELOF1	1.24923	1.62202	4.41322	2.2737	3.01394	1.81284	0.331697	0.387067	0.784606	1.07722	1.33217	1.52083	1.45611	6.9919	8.40011	7.56602	6.98395	1.09525	0.369702	0.761241	1.36396	0.705048	1.71959	7.12917
OPTN	0.688026	0.857735	3.97814	3.16666	3.25142	2.22875	0.282401	0.587632	0.540761	0.701881	0.756121	0.488123	1.17159	8.57468	8.17089	6.58011	8.35312	0.779528	0.299769	0.909032	0.446066	0.363797	1.07684	10.0874
C7orf43	8.55203	6.21412	2.80517	5.60855	5.28822	3.72555	2.0297	0.913019	1.29105	0.803184	2.20011	5.97603	0.967619	3.35564	1.14451	2.75127	0.403371	0.642455	1.08774	1.79351	0.458224	2.89157	0.457081	2.85044
TMEM259	6.61883	5.54192	3.15032	7.3349	5.64777	6.82293	1.38554	0.807859	0.906192	0.725755	1.33044	4.64499	1.26779	3.79935	1.62315	2.82535	1.87672	0.721504	0.346545	1.11899	1.15173	0.760019	0.442027	3.35044
PET100	3.01512	4.08328	1.39122	3.54559	1.81825	3.39032	1.76794	1.60794	3.2072	2.8492	1.84655	5.65288	0.691269	7.12363	3.29345	3.24527	1.01046	2.9359	1.29864	3.49441	1.8366	0.647293	2.58263	1.72654
ASB16	6.93556	7.70606	4.79049	6.97115	5.4149	2.95545	4.20977	2.31977	2.48603	2.00524	1.59321	1.49917	2.56711	0.82454	1.01716	0.572733	0.798914	1.72444	1.59243	1.35583	1.99998	0.979326	1.38867	0.257848
CLDN5	0.252369	0.226525	2.37052	5.19111	1.82171	13.811	0.147978	0	0.675062	0.15447	0.419515	0.763292	1.04937	13.0129	6.42429	10.5985	1.33913	0.434327	0.516314	0.833585	1.33869	0	0.212442	2.36135
MIR4292	30.5065	11.7354	0	0	5.99208	4.29726	0	0	0	0	0	0	0	0	0	0	0	0	0	0	0	0	0	11.3797
C9orf16	2.18854	1.80965	1.86883	3.27398	3.33737	6.04239	0.653299	1.7796	2.27069	0.876806	2.31511	5.18843	1.85942	6.63808	3.83237	3.66187	3.81749	1.78052	0.814084	2.92074	1.8421	0.865644	1.33985	2.92661
MIDN	3.99761	2.55713	2.46016	3.74479	3.36106	4.05962	1.6974	2.31669	3.14651	2.15999	2.08524	3.29834	1.63767	4.32326	1.29187	2.69319	1.19374	4.5431	1.60751	4.1687	2.03411	1.34947	1.84116	2.18368
GADD45B	3.35071	3.23264	1.71284	4.51077	4.10558	3.28148	3.68886	3.12992	2.43887	4.79941	5.11523	5.51525	1.13735	3.81635	1.61876	1.52329	0	1.64759	0.606235	3.51351	1.45092	0	1.30477	2.05341
SNORD116-20	10.872	11.1527	1.94517	4.40654	0.711825	0	0	0	5.53934	0	0	12.5267	0	9.42171	0	5.10463	0	0	0	0	0	0	1.74323	0
TUG1	8.52978	8.79294	1.31066	3.75209	3.48224	2.85541	3.91714	1.65293	1.27823	1.35715	1.76345	7.39988	0.999163	3.73075	1.43183	3.60704	0.91283	0.93753	0.86032	0.862852	0.442437	0	0.740154	2.72639
GAS2L1	0.201547	0.391966	2.06668	8.23783	1.6165	12.6362	1.1227	0	0.569069	0	0.251275	1.18529	0.438977	10.698	6.72365	9.14498	0.855566	0.39022	0.377977	0.184921	0.291573	0	0.508981	5.40529
GRK6	6.69281	4.75622	1.9909	3.85027	3.17917	3.30713	2.90224	1.17712	1.42813	1.34893	0.75071	4.99005	1.22326	5.13939	2.78835	4.09659	2.02443	1.20468	0.905449	2.45298	0.879818	0.523971	1.07458	4.55182
MIR320C1	4.97712	0.992764	0	0	0	1.09059	25.2925	0	0	4.06187	0	20.0711	0	0	1.07598	0	0	0	0	0	0	0	5.58626	0
ESPN	0.298799	0.550898	5.83831	3.58859	3.74188	2.83215	0.179938	0.184816	0.292821	0.428389	0.362453	0.0759884	1.42311	7.95575	7.7607	5.92619	8.1109	0.378725	0.167971	0.373438	0.697077	0.860105	1.133	9.97941
TPRG1L	1.64774	2.29501	2.88199	3.22409	3.05978	3.54829	2.4987	1.71722	2.33043	1.11288	1.41675	2.6732	1.12503	4.72204	5.17745	4.22246	5.08921	0.782279	0.464974	1.5848	0.95898	1.0558	0.765271	8.30837
MIR640	10.6455	14.5605	2.85697	5.39342	4.18197	1.99942	0	0	0	0	0	12.2657	0	0	0	5.55365	0	0	5.18555	0	0	0	0	0
MIRLET7D	3.35622	20.0835	2.10168	9.52218	0.769098	0	0	0	0	4.10856	16.7372	2.25576	0	0	0	3.6769	0	0	0	0	0	0	0	0
FMNL1	6.16364	4.63446	1.98026	4.36775	3.82096	3.68135	2.77126	1.83816	2.64532	1.60478	2.1696	5.27108	1.46177	3.11816	1.10378	2.50492	1.15203	2.44411	1.1567	2.31273	1.55268	1.22475	1.39392	2.15192
ST13	1.10596	1.58187	3.81187	3.40566	2.8352	2.15149	1.21262	0.856092	0.69482	1.0787	1.06869	1.75861	1.03973	7.54352	6.36074	6.02368	5.50397	0.808538	0.361778	0.871182	0.3859	0.529765	0.888095	10.6299
RNU5E-1	0	3.67072	4.60956	0.870199	0	0	0	0	11.6683	8.00996	0	0	3.88674	0	2.38706	1.34408	0	7.38995	0.83666	12.6073	2.36648	0	2.75401	0
SESN3	1.18053	1.72826	4.2091	3.28139	3.39903	1.83557	0.623245	0.52891	0.258942	0.609704	0.354825	1.31168	0.784912	5.99333	7.68395	7.45134	4.43069	0.491053	0.1827	0.326143	0.342409	0.493575	0.84341	14.0251
ZFAND5	1.15123	2.04772	4.09396	2.79429	3.23836	2.22174	1.84551	0.712221	0.71571	1.06883	1.29921	2.229	1.13765	4.44006	6.05191	5.78933	4.89595	0.85431	0.525795	1.24039	0.41764	1.13925	1.13802	11.3027
NFKBIA	5.75883	5.73447	2.02849	3.22309	3.7322	1.59707	3.64054	3.5841	3.10226	1.65229	1.86972	5.44302	2.45871	2.37445	1.4006	1.74157	1.14592	1.66473	1.16591	2.77399	1.95262	0	1.8179	2.36917
TNS1	0.1963	0.287608	4.27699	2.91746	3.07324	2.44578	0.239697	0.219195	0.324793	0.506205	0.359951	0.178181	0.734887	9.74552	9.59433	8.48178	7.42833	0.320418	0.0952256	0.683293	0.423534	0.443915	0.701859	8.3289
MIR5192	7.93453	4.748	0	5.62792	2.9092	11.4749	0	0	0	0	0	10.6658	0	0	2.57301	6.37463	0	0	0	0	6.12198	0	3.56225	0
SNORA71E	2.14699	2.56951	0	8.37566	3.93597	0	0	0	1.27622	2.62827	16.0603	11.5442	0	0	1.74056	0	0	0	2.92831	0	0	0	3.61464	5.13901
PGLYRP1	1.05692	1.18058	0.683908	1.39937	1.27558	1.62115	8.3044	4.46834	3.56011	3.22022	4.91938	4.45164	2.17644	0.277831	0.891114	0.218715	0.568304	4.42612	2.81101	9.30944	1.93676	1.05383	1.81895	0.13799
PIP4K2A	0.458931	0.76457	3.84943	3.26497	3.14496	2.5192	0.431509	0.354188	0.552358	0.548218	0.487437	0.537201	0.785503	8.16717	7.87334	6.96331	6.09482	0.544487	0.27198	0.535398	0.508423	0.491827	0.920797	11.6877
COX5B	2.52776	3.51579	0.770058	2.18059	1.97259	2.24549	3.52517	3.07925	2.27415	2.45321	2.9527	4.59174	1.67737	4.26865	0.952626	2.22042	0.754025	2.11635	1.72382	9.12657	1.77901	2.60088	1.53359	0.862222
MRPS34	6.21506	4.06993	0.367161	2.07939	4.51451	1.85006	3.71301	2.00764	2.23057	2.87104	0.779725	6.62051	1.48601	4.69496	1.33094	1.58446	1.29426	3.02721	0.959638	4.82014	0.904775	0	1.97426	2.24548
MXI1	0.197684	0.393217	4.67998	3.40154	3.41013	2.24285	0.18031	0.120873	0.254601	0.316689	0.209947	0.172234	0.726306	8.19341	8.42209	6.93034	5.84622	0.184283	0.102357	0.424558	0.331885	0.431379	0.540316	13.679
C9orf142	9.83291	6.55644	1.29013	3.454	3.43356	3.87828	2.85535	0	2.00397	0.534982	1.86804	6.92354	1.26088	2.15871	0.911032	4.03539	0	0.725248	0.447041	2.33708	0.993497	0	1.36641	4.52379
MIR5581	14.5995	2.91211	0	8.62947	2.23038	4.7986	0	0	0	0	0	19.6251	0	0	3.15622	5.33151	0	0	0	0	0	0	0	0
MIR4637	1.73804	3.12011	1.08837	0	0	0	52.9939	0	0	0	0	2.33632	0	0	0	0	0	0	0	0	0	0	0	0
VPS28	4.3831	2.92208	1.80525	3.25496	3.0065	3.28738	1.93186	1.57256	1.78357	2.18466	1.07579	5.25919	1.23482	6.65614	4.25451	5.29606	1.17382	1.1644	0.84256	1.42508	1.10647	0.506623	0.627324	4.51914
COX6A1	2.75151	2.43682	1.99869	1.71744	2.34556	2.78547	0.968023	2.23039	3.72908	2.60482	3.38466	5.2521	1.83056	5.5749	2.64109	3.6575	0.420487	2.32033	1.2009	4.12006	0.743038	1.49644	1.97649	3.01758
USF2	3.52072	2.76869	1.63029	3.93242	2.5224	6.53528	2.02486	1.00862	1.49142	1.13391	2.75809	2.79245	0.972223	7.98656	3.3726	5.92116	2.46228	1.49738	1.0855	1.22776	0.975739	0.0489089	1.12038	2.38931
EMP3	4.08517	3.23692	1.27025	3.597	1.80772	3.37069	5.78193	2.6972	2.78	1.97737	3.09099	5.30203	0.959496	3.23015	2.37539	2.94251	0.693661	2.47282	1.57548	2.2334	0.978194	0.357525	2.40325	1.76559
RUNX1-IT1	12.4916	11.446	0.73334	3.7379	5.76978	1.02644	5.95119	1.90948	0.5801	0.955734	1.46003	8.65813	0	0.94721	0.601285	2.20958	0	0	0.332762	0.143265	0.470607	0.0884595	0.547672	0.849423
H2AFJ	0.796266	0.905318	1.81998	3.64287	1.56924	5.65311	2.61462	0	0.993969	0.8123	1.91928	3.63923	1.00905	9.90218	5.04806	6.04829	3.38015	0.753706	0.352962	2.80544	0.499175	0	1.11715	5.61383
PRRC2A	7.70733	4.94913	1.1331	3.16624	2.66003	2.62584	3.23304	2.57364	1.92795	1.46976	2.0431	5.8055	1.12217	4.56153	1.20123	3.05771	1.07972	1.74067	1.09429	1.72913	0.996053	1.04445	1.24538	2.52216
MIR3183	3.47608	0	0	0	0	0	0	0	0	0	0	11.6816	0	34.793	0	4.44292	0	0	0	0	0	0	0	6.05112
GSTK1	7.01679	5.83852	1.28291	4.23224	3.66188	2.37363	2.79295	1.42267	1.52224	1.02408	1.48994	6.40286	1.11554	4.13227	2.44979	3.74075	1.00012	1.30014	0.873202	0.82707	0.815048	0.464253	1.17846	3.47719
EVI2B	1.19981	3.04922	0.769004	1.08129	0.944512	1.57742	4.83357	5.19328	3.2723	3.12184	5.39675	5.93895	2.21356	1.1474	0.99328	1.06702	0.910781	2.97584	2.34876	6.11288	1.78338	0.358251	3.62803	0.51601
ATPIF1	4.34726	5.20277	1.08891	3.39183	2.25806	1.76227	3.4837	2.81001	2.92866	2.18783	2.40883	6.42807	1.03293	3.03272	1.80915	2.56653	1.3533	1.9951	1.23527	4.25457	2.16624	0	1.78908	0.882894
CXCR2	1.19588	1.19756	1.49009	1.78302	1.40378	2.47872	5.20903	5.24431	3.64135	3.10717	4.34098	4.39613	2.28091	1.09558	0.933887	0.909084	0.549093	3.83272	3.62	6.39532	1.70652	0.58624	2.6571	0.244291
APOBEC3C	1.85655	1.80051	2.62583	4.9268	2.1272	2.4619	0.412919	1.2638	0.913305	1.93312	1.33024	2.7538	1.47042	5.0486	5.40799	5.07317	5.7885	1.01914	0.589385	2.9604	0.55569	0.63832	1.50894	5.73935
CTSB	1.15711	1.08466	2.68776	2.6037	2.39558	1.73486	1.48397	0.760786	0.725083	1.21414	1.18441	1.91554	0.61849	8.00822	7.22358	6.865	4.81515	0.833832	0.466462	1.08781	0.934563	0.59934	1.38829	8.35234
DOK3	1.953	1.3737	2.26358	4.15576	3.07784	4.9664	3.39529	2.21472	3.21796	1.53794	2.76236	2.1647	1.981	2.62928	1.93329	2.52124	0.436342	3.78863	1.8576	3.97362	2.36273	3.07468	1.40367	1.02888
GIMAP7	6.55183	8.5157	0.573508	3.48122	2.41084	1.83701	3.19454	2.16612	1.73091	2.54893	2.49833	9.05968	1.07875	3.19099	0.875741	1.98098	0.598118	1.19223	0.864786	1.48238	0.339727	0.383149	1.47601	1.78847
CXCR1	1.58346	1.28444	0.991573	2.47091	1.33855	3.4697	5.57086	4.34001	3.63949	2.84302	3.27563	6.1018	1.50495	0.298842	1.28942	0.436903	1.49373	3.20961	2.44767	5.11402	2.30773	2.04133	2.2117	0.520668
GP5	1.74039	1.43444	1.83011	6.8011	2.21232	10.1023	0	0.332727	0.429426	0	0.982548	1.41251	0.988295	7.76878	6.27198	8.99377	1.92365	0.67816	0	0.385648	0.190021	0	0.40542	4.83028
RNU86	0	0	1.66224	9.41397	6.08287	0	0	0	0	0	0	35.682	0	0	0	6.78556	0	0	0	0	0	0	0	0
ENSA	5.1585	4.29827	1.43839	2.37483	2.28391	2.073	4.33735	1.4487	1.82823	2.71658	2.23274	4.89319	1.43382	5.18395	2.11467	2.61599	1.04118	1.47405	1.18147	2.77192	1.23909	1.46451	1.17982	2.82103
MIR4635	1.84804	0	0	10.4864	4.23491	1.21484	0	0	0	0	0	22.3577	0	0	0	4.72412	0	0	0	0	0	0	8.29689	6.43411
CEACAM8	0.735543	0.838658	0.653555	0.94473	0.47833	1.37868	5.90986	4.95935	4.23043	4.7536	5.65086	4.47604	2.09407	0.410019	0.78003	0.370244	0.658232	3.37851	3.57904	8.53619	1.28458	0.783849	2.6552	0.0475834
GIMAP6	7.36702	6.95494	0.829633	3.06119	3.3948	2.11131	4.4021	1.85161	1.78983	0.933789	1.56832	7.25856	0.90622	3.82361	1.12614	3.47468	0.54536	1.01913	1.17728	0.94299	1.31648	0	1.28423	2.41113
BPGM	0.132574	0.449549	4.67396	4.03094	3.85424	2.26008	0.134742	0.0972746	0.29946	0.504911	0.154266	0.118807	0.689506	6.63487	8.01499	7.01034	4.3484	0.258582	0.0572597	0.201109	0.362275	0.140199	0.72416	14.3317
CITED4	4.18422	0.947393	0.354078	1.3636	1.65854	0.817732	2.51976	4.06978	3.76441	0.830623	2.44381	4.1044	3.40353	2.74405	0.80678	1.23893	1.05612	2.91934	5.62979	7.80265	2.61761	2.15263	1.3962	0.442937
MIR3136	20.5891	5.6002	0	0	0	0	21.9501	0	0	0	0	0	0	0	0	0.683527	0	0	10.2115	0	0	0	0	0
LINC01578	2.37742	3.09245	3.54081	3.84135	3.43287	2.81188	1.44246	0.98461	0.698411	0.711668	0.656124	1.87552	1.54852	5.5182	3.82199	4.93093	3.95892	1.2006	0.381849	1.0915	1.28367	0.624027	0.989054	8.00552
PIM3	3.22349	1.97776	3.29614	3.3283	4.17028	4.31847	1.67479	0.926686	3.83223	1.49851	1.62788	2.85217	1.03415	3.21781	0.899761	1.65399	0	4.2485	0.779136	2.75542	1.77089	4.84515	1.7861	3.08983
ACAP1	10.0222	8.01969	1.13162	5.57746	4.262	2.78682	1.76412	1.09216	1.44	1.29942	1.73744	5.86941	0.386827	2.18062	0.899605	2.96076	0.398073	0.781714	0.452981	1.27625	0.48989	0.0973966	0.603004	3.23933
ATP2A3	3.91997	2.56735	1.69802	5.2088	2.38334	7.85582	1.88519	0.769002	0.86364	0.510685	1.09998	2.55732	0.532636	7.79921	4.16569	6.37349	0.980096	0.677721	0.519934	1.14564	0.364188	0.410736	0.722524	3.75624
CHST2	2.75528	2.8441	2.19985	4.12847	3.64628	4.70917	0.7674	1.14319	0.655121	0.758906	2.11831	2.22223	1.88217	6.95726	4.80246	4.85483	2.63164	1.5411	0.493232	0.05056	0.863635	0.905338	1.35297	4.40666
RPL22	3.95987	5.42729	1.08956	2.07817	1.67737	1.27524	4.20992	2.00548	3.35244	2.74204	3.20815	6.61339	1.3939	1.9472	1.4203	1.64692	0.747096	2.04793	1.88214	3.90481	1.43699	0.507588	2.54774	1.56231
TNFAIP2	2.74571	1.60372	3.88299	5.19958	4.63016	4.20574	2.06445	2.53836	2.43645	1.76905	2.00913	3.00213	2.01856	2.76539	1.18433	2.51871	1.09305	2.19311	1.45137	2.97002	1.81186	1.22654	1.20911	2.144
EIF3G	6.18473	4.83967	1.63854	2.65739	2.60287	1.66143	4.53308	2.39988	2.22702	1.04346	3.06451	7.79408	1.9311	3.48124	1.2342	1.75907	1.26222	1.43284	0.770545	1.87697	1.00371	0.808566	1.06795	1.31991
BRD4	2.28362	1.83015	3.5112	3.10936	3.0791	2.05517	0.789065	0.600794	0.739318	0.685015	1.09589	1.71757	1.03083	7.97988	6.28349	5.07314	6.64729	0.716427	0.470443	1.03765	0.60305	0.458963	0.835299	5.89197
EFHD2	2.04189	1.38421	1.56477	2.47629	1.81603	2.98021	3.59184	3.11566	2.69062	3.1755	2.39734	4.16514	1.97345	4.04513	1.41458	2.02581	0.872845	3.07177	2.14715	4.70592	1.96931	1.42373	1.69882	1.7089
MIR4784	13.2723	2.26917	0	2.68971	1.73796	1.24639	0	0	0	0	0	15.2923	0	16.1026	3.68909	2.07721	0	0	0	0	0	0	0	0
SLC25A5	2.58183	3.00247	0.884641	2.8333	1.13863	2.56182	1.37106	3.67643	2.83775	2.50462	4.61571	8.44724	1.62045	1.7435	1.50071	2.366	0.992593	1.50906	1.59459	4.86287	1.3155	0.927275	2.02301	1.39921
MIR4312	15.3679	9.19613	1.20293	1.36255	2.64124	2.52558	0	0	0	6.27096	0	0	0	8.15722	2.49175	0.701514	0	0	0	0	0	0	0	8.36011
SNORD71	6.79048	6.09511	2.12612	0	2.33412	4.46382	31.8532	0	0	0	0	0	0	0	0	3.71966	0	0	0	0	0	0	0	0.7388
PPP1R15A	4.41446	2.04665	3.21263	5.72634	4.11932	4.4705	0.886137	1.72305	0.898326	1.493	1.12387	3.58181	0.881954	3.6188	2.14083	4.60389	1.148	1.30044	0.379699	3.21106	0.80548	1.5501	0.714197	3.5654
S1PR1	7.28141	8.36651	0.689696	2.82103	3.15488	1.44803	3.83897	1.78515	1.70947	0.649173	2.03428	7.15584	0.630007	4.34283	0.823448	2.91602	0.805208	0.605505	1.10579	1.16773	0.590133	0.610096	0.789787	2.27678
SNORA20	1.10603	15.2224	3.46299	8.62947	3.54834	5.08943	0	0	9.20426	0	5.51567	0	0	0	5.73858	0	0	0	0	0	0	0	0	0
ARHGAP4	9.47791	6.28682	1.31676	5.27501	4.34385	3.22702	3.52667	1.32084	1.02017	0.908517	1.4136	4.62439	0.593919	2.92165	0.822272	2.91348	0.459439	0.598709	0.51666	1.21433	0.6263	0.168178	0.537969	3.36441
CD93	1.14957	1.26323	1.64915	2.87608	2.30862	2.70673	4.73067	3.8267	2.60908	3.05333	2.39736	4.46727	1.48987	3.66428	1.58602	1.89293	1.1002	2.91366	1.39687	5.46165	1.49171	0.73888	1.68907	0.973291
VSIG2	0.739217	0.86626	0.94509	4.89368	1.35517	8.17989	0.830771	1.36674	0.366173	0.879786	1.58721	0.331225	0.512287	10.837	5.5134	9.59446	1.67359	0.874633	0.294066	0.316512	0.594117	0.809647	0.380274	3.68621
SNORD10	9.86455	2.36117	3.08862	6.29718	9.4942	2.59384	0	0	0	0	0	9.28214	0	0	0.639774	0.360237	0	0	0	0	0	13.4124	0	0
SNORD15B	4.99984	6.58216	3.13093	6.38344	0.916596	0.657343	0	0	0	0	0	12.0977	0	5.45943	1.94562	4.38206	5.94281	0	0	0	4.82211	0	0	0
HSPA6	1.85745	2.07478	4.10977	5.7969	5.73203	3.94796	3.26739	3.98046	1.9874	2.52647	2.57304	2.58006	1.07883	1.72771	0.501943	2.4193	0.420526	2.55733	1.90005	2.63588	0.716568	0	1.32036	1.56282
E2F2	0.153103	0.454558	4.42126	2.73993	3.45987	2.04385	0.103584	0.304503	0.252022	0.26912	0.127252	0.324539	1.00739	6.89423	8.06018	6.3351	7.4791	0.410437	0.13252	0.449516	0.590642	0.896719	0.654317	9.57934
ARHGAP30	5.72469	5.53109	1.62369	3.25558	2.89972	2.82969	2.72849	1.70338	1.7787	1.7591	2.23415	5.89716	1.12472	2.95355	1.17592	2.60452	0.888087	1.45655	1.21919	1.93579	1.00886	1.31019	1.17406	2.1934
CD3E	7.98215	8.32497	1.04857	3.13447	2.67161	2.04425	2.08182	1.88276	1.96077	0.976119	2.72073	9.91748	0.43875	2.68839	0.906365	1.85288	0.684098	1.02921	0.583843	0.72082	0.789269	0.0684729	1.25766	1.20542
PPM1M	7.10691	5.21598	1.7307	4.32999	3.27111	3.21437	3.41923	1.22035	1.66092	1.53676	3.18066	5.87896	0.408928	2.65305	1.15231	2.35132	0.412565	1.33287	0.724919	1.20382	0.410085	0.578124	1.29536	2.65673
ASCC2	0.660985	0.594176	3.41615	3.0047	2.87185	2.04894	0.285943	0.368488	0.56229	0.757608	0.835058	0.529159	0.777121	8.14768	7.89071	6.55268	6.13553	0.508108	0.144244	1.37141	0.490158	0.258296	0.962798	7.61976
CSDE1	2.42036	2.83084	2.70016	2.91747	2.32104	2.5219	2.05596	1.04159	1.22354	1.32361	1.28607	3.12948	0.792644	5.11949	5.01537	4.85484	2.96181	1.01082	0.554227	1.52128	0.496301	0.295952	1.22685	7.14322
TPM4	0.884272	1.55052	1.50152	3.7195	1.73419	7.2242	1.1817	1.03754	0.880127	0.778724	1.49044	1.53697	0.820883	8.97941	4.57868	9.3452	0.764714	0.920178	0.642302	1.17133	0.638637	0.246053	0.964799	4.13114
MIR4487	3.99987	3.59027	3.75711	0	1.83319	0	0	13.2767	0	0	0	0	0	0	0.648538	0	22.0733	5.16284	0	0	0	0	2.24471	0
C16orf72	3.81936	3.26766	2.73757	3.88063	3.96898	3.99384	2.41977	2.27025	3.86542	2.03265	3.42133	2.01021	2.68246	1.04308	1.25882	0.844851	1.54833	2.71264	1.4107	1.18563	2.1006	1.79476	1.88315	0.369624
MIR185	3.56086	1.0654	3.34475	8.83995	0	15.2151	0	0	0	0	0	0	0	11.8805	0.577357	1.95055	0	0	0	0	0	0	9.99168	0
FCER1G	1.07132	1.50321	1.041	2.67269	1.71004	2.74414	2.12281	2.49115	2.59119	2.01997	5.34261	3.22781	1.11183	7.50733	2.95896	3.58851	0.407731	2.19342	2.16659	3.36237	0.997611	0.535771	1.65854	1.38263
IER5	2.74287	1.3056	3.27905	5.08483	2.42847	2.33578	0	3.09287	1.63042	1.37361	1.34712	6.70371	1.48118	4.15971	1.85977	3.20983	0	2.52116	0.892746	0.640592	1.02207	5.368	2.09902	1.7634
APH1A	5.43987	4.21801	1.17547	2.41834	1.87865	3.24859	2.96508	2.11484	2.14054	2.34482	2.99302	6.02502	0.788872	1.37111	1.44105	3.32957	0.878156	2.50533	1.72425	2.13705	1.18231	0	2.27887	1.73388
SSNA1	4.04396	2.56805	2.53235	2.34152	2.83684	2.11583	1.25819	1.70131	1.47173	2.35737	1.50909	3.9938	1.3073	6.30813	3.50592	3.10427	1.61156	0.994238	0.0562818	0	1.19394	2.31905	1.85261	5.20794
NATD1	0.912725	0.576515	2.67995	2.50324	2.40298	2.05997	0.487611	0.737023	0.651053	0.976624	0.927196	1.02242	0.955823	6.84717	7.81053	6.80697	4.58915	0.794127	0.297387	0.982591	0.616196	1.45242	0.876458	8.1385
HIPK1	1.41793	1.77803	3.47059	3.08551	3.10026	2.13531	1.11914	0.581673	0.633479	0.444693	0.470406	1.53776	0.560318	6.56159	5.8857	6.02895	4.25554	0.484424	0.279209	0.782236	0.32809	0.223761	0.516973	10.3082
TOMM6	1.18986	3.98724	1.52744	2.74286	2.45397	1.68166	0.76745	1.43428	1.34383	1.89355	3.65913	3.75868	0.895264	6.89313	4.07068	3.99754	2.57598	1.48461	1.988	1.39738	0.172134	0.161779	1.5358	4.34971
MIR197	3.89321	6.98906	0	11.0457	2.67646	0	0	0	0	0	0	13.0834	0	0	0	1.42174	16.5267	0	0	0	0	0	0	0
PSAP	1.79222	1.63613	1.42767	2.75528	1.6428	3.81389	1.79384	2.6912	2.26446	1.81981	2.38338	3.66416	1.17519	5.58013	2.54639	4.05936	0.920036	1.87576	1.60594	3.5427	1.20996	0.744264	1.63265	2.97296
MTURN	0.398694	0.878969	1.89548	3.89582	1.82005	7.14186	1.15658	0.504056	0.442802	0.672162	0.741236	0.63466	0.556755	8.63046	5.69378	10.4408	1.28716	0.541699	0.37564	0.338852	0.414878	0.123633	0.488706	6.39249
SARAF	5.2624	5.7054	1.43039	2.89686	2.47477	1.62511	3.05174	1.83615	1.23749	1.30964	1.81443	6.18963	0.715641	2.58277	2.31126	2.975	1.9209	0.926808	0.9169	1.94194	0.564701	0.648671	1.2819	3.84109
SNORA28	9.26955	9.01366	2.17674	5.75298	2.12418	2.28505	0	0	0	0	7.70443	3.11509	0	0	4.50889	0	0	0	3.16071	0	0	6.30168	0	0
LOC728392	9.55977	5.72054	4.01029	4.87156	3.44554	4.63692	1.41497	2.33487	0.772385	1.13619	2.31427	5.6143	0.514567	1.74538	0.541754	1.35576	0.709187	1.51745	0.379768	0	0.0895141	1.34607	0	1.33294
EIF5	4.52966	4.77117	1.93247	2.26403	2.89547	1.88932	1.72407	1.52249	1.38563	1.56731	1.36503	5.37674	0.986053	4.13776	3.12243	3.35184	1.99031	0.524262	0.794838	2.41097	0.408762	0.432194	1.51629	4.40371
C12orf57	4.4379	3.91534	0.961973	1.49317	2.24255	2.01968	1.33446	4.23431	2.29978	2.32167	2.17531	5.58313	1.0815	1.69121	1.25462	2.4933	1.20762	2.79067	1.35802	5.34557	0.658483	0.0515726	2.23508	2.00564
MIEN1	2.43326	2.65888	1.39122	3.52683	1.30914	2.22544	0	0.776247	2.89277	1.81312	2.63793	4.97738	1.84338	3.91479	2.50439	2.24078	2.33529	1.82071	2.09226	3.57207	1.2244	0.863057	2.61232	3.49913
DDIT4	12.9407	9.76194	2.24139	2.78291	1.29343	0.950218	0.88794	0.793657	0.409161	1.17969	1.83075	4.44132	1.09034	3.50749	1.98659	1.33225	0.0584395	0.888466	0.938826	0.505243	0.92941	0	0.154515	4.2238
DGKA	13.4679	9.8361	0.899754	4.09921	3.92771	2.16611	2.82331	0.655983	0.539025	0.771321	1.66662	7.34804	0.263003	1.47594	0.2485	1.76069	0.03253	0.0714364	0.3092	0.0843721	0.0800662	0.121557	0.415715	2.02878
PABPN1	3.31033	3.0733	3.97823	6.59511	5.57782	5.24822	0.856341	0.654853	2.05455	0.774721	1.41616	1.21062	2.85317	2.33297	2.0838	0.986658	2.25251	2.84854	0.647372	1.39357	1.57285	1.10316	1.50258	0.677952
TMC6	10.7418	7.32434	1.52919	4.60652	4.02018	2.57042	1.94139	0.677872	0.587756	0.59299	0.908996	6.31346	0.450894	3.22175	0.65343	3.14584	0.254387	0.244941	0.240094	0.560827	0.462368	0.332706	0.294265	3.22411
TBCC	7.25113	7.09065	1.88273	2.94792	1.86428	2.09267	2.28143	2.93519	1.15641	1.08251	2.35193	3.92264	2.94154	3.48678	0.688213	2.45424	1.05106	0.760927	1.62822	0.649073	1.19399	0.240464	0.595507	2.34751
RGL2	6.03989	4.90183	3.14396	4.25728	3.31314	2.53113	2.92177	1.21344	0.964879	1.54038	3.35718	3.47594	1.18097	1.86632	0.863013	1.95753	0.817253	1.93275	0.785173	1.71792	1.29246	1.1805	1.31345	2.15212
MIR6739	3.89321	3.49453	0	0	2.67646	1.27963	43.3735	0	0	0	0	0	0	0	0	0	0	0	0	0	0	0	0	0
RPS26	3.14374	3.19805	1.1418	0.936532	1.0662	1.65327	12.3136	4.21792	2.76569	0.718378	3.13552	4.64849	0.746967	0.648402	0.570893	0.82659	0.373665	1.73132	1.32921	3.96896	1.33408	1.25382	1.97596	0.766163
SNORA25	4.4241	7.28027	1.3852	4.70698	3.54834	0	0	0	2.62979	0.902638	0	7.43375	0	4.02564	0	1.61561	0	1.90347	1.50852	0	0	13.033	0	0
HIST3H2A	1.17738	1.40908	1.47457	4.17555	3.37256	0.193492	0	0	4.19918	3.12284	0.978586	2.374	0.466252	6.78515	6.96787	5.80446	1.2495	0	0.602192	0	0.851647	0	0.66074	8.45449
STK11	1.83163	1.31217	4.05481	3.22047	3.5618	3.13307	0.438673	0.585887	0.981422	1.18953	0.664697	0.693558	1.97681	4.12754	4.77051	4.31712	4.03001	1.9202	0.571768	0.975189	1.11963	1.51411	1.78073	5.3918
TPM3	2.87377	3.03134	1.48433	2.90148	2.13095	3.89548	3.01683	2.16191	1.86139	1.80184	2.25347	3.64987	1.20553	4.09494	2.38182	3.76934	1.26871	1.71226	1.29751	1.93771	1.06277	0.747333	1.23681	2.37021
MIR5692C2	5.68813	12.4805	4.74925	1.34485	0	0	0	0	0	0	0	0	9.01017	14.9524	0	4.15442	0	0	0	0	0	0	0	1.65031
CREG1	0.342016	0.56623	3.29825	2.83831	2.60728	1.78364	0.0133696	0.406299	0.718335	0.716415	0.530634	0.674297	1.48082	5.12463	5.97059	5.96599	3.0973	0.755383	0.513129	0.987436	0.461802	0.847376	1.45873	12.6865
KLF6	3.06581	2.8036	1.19128	2.49796	2.12566	3.03853	5.08876	1.16457	2.09341	1.84766	1.07153	4.10001	1.09579	3.9294	1.18282	3.24392	0.573967	2.69224	0.911352	4.13138	1.37985	1.38235	1.14701	2.03898
MIR3164	5.27694	0	0	0	0	0	37.1301	0	0	0	0	9.45788	0	0	0	1.92705	0	0	0	0	0	0	0	0
SELL	5.95418	5.98395	0.764828	2.08702	2.04189	1.56927	4.74456	2.90962	1.83978	1.84063	2.12258	6.33399	0.774974	1.84807	0.767376	1.50533	0.553822	1.98852	1.30144	2.6793	0.910237	0.647901	1.41759	1.1869
SNORD116-21	12.4251	9.29396	0	1.10163	2.13547	0	0	0	0	0	0	25.0533	0	0	1.0073	0	0	0	0	0	0	0	0	2.70369
STOM	0.330992	0.647197	2.29163	2.57256	2.08745	3.07373	0.951264	1.10598	0.931095	0.973974	1.4259	1.01519	0.675683	7.20289	5.15958	7.11446	2.62014	0.962767	0.823408	1.71777	0.45411	0.701462	0.784862	8.02199
MPEG1	0.776571	1.82007	1.15495	2.20327	1.12706	2.06323	2.6562	2.78116	3.03894	1.87489	2.90453	5.48041	2.10144	4.37717	1.24864	2.38689	0.741723	1.83766	1.54463	4.41758	1.59155	0.557263	2.9417	1.98553
ANXA2R	9.80222	8.00484	0.36107	2.12669	2.74834	2.65326	2.02857	0.846146	2.46776	1.59994	0.958489	6.66571	0	2.02872	0.523544	2.2741	0	1.38926	0.157287	0.846461	0	2.19514	1.42378	2.35879
IMP3	6.12733	4.65373	0.66409	2.17304	0.810067	1.23935	4.14555	2.01736	1.82111	0.961648	1.37113	6.96936	0.746605	1.78701	1.22275	1.6782	0	3.44745	1.92857	2.59472	1.13645	2.34978	1.85157	1.69226
SNORD2	20.8565	9.98436	2.61209	1.47934	3.82352	0	0	0	2.47951	0	0	8.41076	0	0	0.676333	3.04658	0	0	0	0	0	0	0	0
HIST1H4K	1.64967	0.493577	0.516514	0	1.70114	4.87993	0	0	1.9612	8.41442	0	0	0	6.25453	0.267476	1.05425	0	3.19396	6.1875	10.8978	0.795512	0	5.09181	0
MARCH2	0.278216	0.655742	2.98308	3.50374	2.42529	5.05745	0.479415	0.551508	0.830266	0.801643	0.632372	0.373986	0.993829	6.90933	6.28593	6.9005	3.41293	0.718215	0.340742	0.858529	0.629746	0.483784	0.879445	6.37024
EIF4B	5.0395	5.57198	1.11634	1.85205	1.81275	1.6951	4.42886	2.38792	2.34627	1.65705	2.22087	6.52314	1.06458	2.32791	1.06401	1.85517	0.475776	1.56897	1.06619	2.45013	1.08095	0.404898	1.73198	1.5658
PTGES3	1.54918	2.15376	3.38442	2.83794	3.18169	1.97549	1.1884	0.832268	0.533133	1.1027	0.658325	1.75364	1.03785	4.54338	5.54303	4.41315	4.26221	0.761753	0.440858	0.829321	0.60663	0.353697	0.967441	8.38185
CFP	1.70124	1.14706	1.60549	2.00547	1.49351	1.9689	2.24797	3.18135	3.56077	3.34389	3.70427	3.76848	1.67003	2.76172	1.15775	1.54879	1.05784	2.28866	1.91183	5.80395	0.739501	1.8027	1.93635	0.875938
C17orf59	3.81388	2.51044	1.76732	4.59878	2.51705	4.86379	0	1.99884	0.725459	0.435756	1.77516	4.61405	0.60413	5.96905	2.523	3.89974	0.841876	1.64092	0.416144	1.90361	2.20699	0.829689	0.342453	2.3569
SEC62	0.550106	1.44951	3.09452	2.44933	2.50638	1.66223	0.357797	0.297192	0.533085	1.01485	0.545594	1.06881	1.0874	5.29164	6.04571	5.77009	4.12487	0.521101	0.302641	0.80078	0.584052	0.406451	0.907989	11.7007
SPOCK2	10.5558	7.92411	1.14283	3.10326	2.93082	2.7257	2.20299	0.508422	0.902573	0.619591	1.51281	5.84193	0.477955	3.63125	1.18993	2.56099	0.603244	0.523472	0.268828	0.292919	0.234684	0.357317	0.644551	2.2048
ENO1	3.02594	2.72814	1.08133	1.9803	1.18712	2.48245	2.18591	3.01952	2.60929	2.39706	2.61562	4.97868	1.46351	2.8978	1.05452	2.28076	0.691923	2.27053	1.5573	4.67904	1.4086	0.987414	1.87474	1.48544
IRF3	8.91204	5.63768	1.55102	3.36586	3.501	2.22165	1.62877	1.77934	0.68799	0.869005	1.00046	4.63634	0.495009	4.64797	1.5088	2.70506	1.59188	0.816679	0.505153	1.32529	0.223253	0	0.441681	2.8308
PTPN6	5.43768	4.27926	0.831119	2.13571	2.13354	2.22025	2.64831	1.72688	2.06065	1.32567	3.24354	5.31236	1.05903	3.2806	0.680921	2.26426	1.07636	1.90063	1.28337	2.67541	1.23229	0.466855	1.30068	2.19405
MIR320A	0	0	0	2.5257	0	0	0	0	0	0	0	0	7.05064	0	1.15471	0	0	0	0	0	0	41.96	0	0
SCAND1	3.76924	1.70416	1.31129	2.6735	3.22465	1.7069	1.08051	0.965775	1.3941	1.64059	1.67084	3.37781	2.18922	7.01196	1.90134	2.81411	0.853357	1.29737	2.22773	4.05777	1.53489	0	1.41019	2.8433
SLC1A5	0.447479	0.637548	3.26916	2.44091	2.48544	1.4988	0.149933	0.658896	0.493985	0.860809	0.425056	0.544227	0.81008	6.88968	7.24505	6.61429	6.60319	0.6876	0.312427	1.07921	0.616532	0.338009	1.18386	6.33838
MGAT4B	1.88834	1.73699	2.51157	4.79302	2.46046	8.4123	0.457539	0.6925	1.33584	0.815124	1.06363	1.4475	0.543853	6.1441	4.50913	6.66795	0.503485	0.752029	0.489564	0.504022	0.511747	0	0.490452	3.87809
RSRP1	9.323	7.24418	0.836505	4.04661	3.4693	2.68927	3.00256	0.680659	0.86022	0.658654	0.647665	4.86325	0.308583	3.10633	0.451232	3.73998	0.401668	1.12554	0.721192	0.735385	0.45629	0	0.437303	2.70086
EXOSC6	5.41042	5.08762	3.06536	4.56854	4.13277	3.50016	0	0.0300062	0.714684	2.59323	5.13931	4.50223	0.408108	1.19822	2.00513	2.69712	0.145824	1.77359	1.40559	1.00858	0.496961	0	0.963903	1.60711
ATP5L	1.96755	2.55098	1.82652	2.5463	2.01708	1.56569	2.24665	2.41213	1.78511	1.95787	2.38128	3.59604	0.902188	6.12484	2.41222	2.7291	0.879183	1.78218	1.24762	1.95093	1.46482	0.891727	1.23978	3.96589
MNDA	0.975829	1.081	0.95953	1.18409	1.02014	1.8502	4.46399	4.23232	4.04601	2.79063	4.35696	4.63986	1.86511	0.489223	0.59627	0.438819	0.650459	3.24777	2.4859	6.3813	1.40005	0.475159	2.64311	0.143899
BST2	3.34012	3.06255	1.0458	2.25449	1.62958	2.47898	6.94953	1.44938	1.15284	2.7259	0.716426	5.8658	1.0667	4.0197	1.41506	1.84931	1.09771	1.01987	0.808256	4.34975	1.09111	0	0.906994	2.08663
LIME1	8.61317	5.61566	1.12702	3.64733	3.3387	2.39437	3.16592	0.898336	0.611327	0.87429	1.99451	5.70263	0.814538	2.59947	0.931025	3.48966	0	0.958719	0.321452	2.45337	0.661253	0	0.384769	1.753
DEFA8P	1.33634	1.49937	1.35984	0.829377	1.14837	1.64712	0	5.95317	2.38306	4.3624	4.44283	5.61359	1.5876	1.01332	0.433348	0.244005	1.98547	4.45595	2.50615	5.88532	0.161105	2.87686	0.562461	0
SNORD45B	4.11255	8.61327	0	5.83401	1.88483	4.05516	0	0	0	0	0	24.8769	0	0	2.00042	0.750917	0	0	0	0	0	0	0	0
MIR766	5.26109	16.5282	1.64726	5.5975	3.61684	5.18768	0	0	0	6.44044	0	1.76803	0	0	2.13258	0.960632	0	0	0	0	0	0	2.9525	0
TAGAP	6.0672	5.45407	1.00117	2.78172	2.27965	2.36247	3.86202	2.61164	1.51082	1.32709	1.97622	5.98819	0.70348	2.23814	0.766603	2.4901	0.777298	0.881896	1.10894	2.22669	0.579881	0.594543	0.858888	1.60567
MIR8075	7.29977	0	1.14279	0	2.50918	11.9965	0	0	0	0	0	0	0	1.10705	0	3.99863	0	0	0	0	0	18.1961	4.09659	1.58842
WNK1	0.899751	1.0961	3.29926	2.92965	2.9406	2.05408	0.559436	0.387735	0.381007	0.609532	0.436299	0.823232	0.878917	6.53295	6.08448	5.53867	4.60835	0.702914	0.221697	0.569169	0.572886	0.945789	0.821747	7.99931
PPP1CB	0.809929	1.68607	3.38954	2.77327	2.83237	2.26278	0.902994	0.60085	0.72216	0.700557	0.530956	1.39925	0.901228	4.76962	5.56822	4.65217	4.14999	0.996335	0.449259	0.929422	0.56385	0.42653	0.925059	8.93857
RABAC1	3.24916	2.68959	2.03464	3.30327	2.53152	4.09376	1.65115	1.85424	0.70817	1.01647	2.52051	2.69336	0.471786	4.20482	3.44187	3.38163	1.79305	0.83877	1.84649	1.90793	0.731187	2.35612	1.27639	1.27262
P2RY13	0.72052	1.024	0.563992	1.02212	0.309585	1.24331	6.75972	3.16259	4.65769	3.08712	3.59318	4.41898	1.53366	1.09271	0.598728	0.394683	0.802885	2.75128	2.97889	8.66022	0.955498	0.163276	0.960335	0.372363
KMT2D	7.77973	5.45089	1.32545	4.23901	3.45694	3.03889	2.43982	1.12686	0.978845	1.05545	1.52223	4.5081	0.696646	3.39394	1.03543	2.09447	0.555815	0.912409	0.59984	1.2087	0.70887	0.790008	0.685207	2.21986
MIR1537	4.78673	8.5931	0	1.6976	0	3.14662	0	0	0	0	0	0	0	0	8.53732	5.24411	0	0	0	0	0	0	0	19.7902
CEBPA	1.7202	0.49808	1.52893	2.08603	1.01728	3.02762	4.09969	2.13271	2.83669	1.3133	1.19915	4.47551	2.59301	2.289	0.665793	1.39823	0.65956	2.00548	2.6111	7.49441	1.92665	0.603582	1.74389	1.7629
RNF167	4.27114	4.46825	1.14092	2.54223	2.25867	2.1794	2.69706	2.11848	1.81094	3.02258	2.63145	3.85436	0.496776	3.55126	1.84027	3.05406	0.608593	2.10753	1.46655	2.58697	0.691353	0.622691	0.536378	1.07888
SNORD45A	8.6902	13.5205	0	0	3.18626	3.42757	0	0	0	0	0	2.33632	0	0	0	7.61644	0	0	0	0	0	0	0	12.8586
CSF3R	1.4116	0.773887	1.28623	2.19434	1.67356	2.42819	2.73589	3.04492	3.13528	2.4903	3.37225	4.29498	1.39919	1.01014	0.652368	1.71317	1.0334	2.26935	2.58245	5.77007	2.30709	1.44809	1.60334	0.956436
CORO1B	8.26675	5.29474	1.42477	3.29937	3.36006	2.99134	3.8541	0.644808	0.901642	0.680847	0.966555	4.79158	0.720813	4.3707	1.05754	2.40956	0.60097	0.82665	1.01718	0.705135	0.390111	0.435389	0.680991	1.82634
CERS2	1.78206	2.36381	1.26473	2.85455	1.61987	4.61751	4.98081	1.59813	1.62426	1.59979	1.85146	3.45351	1.11737	5.26106	1.84442	5.152	0.970823	1.21399	0.870957	1.39525	0.630195	0.201915	1.08342	2.02935
CTDSP2	3.73655	2.35872	2.04229	2.68478	2.22478	2.17586	2.27327	1.31498	0.808836	0.943032	1.45409	3.92676	0.983616	4.3663	3.24284	4.04428	2.59012	1.15695	0.898485	1.95791	0.786362	0.851629	0.939376	3.60476
CHMP2A	2.33822	1.93922	1.46421	1.5712	1.50405	2.10335	4.18527	1.70561	2.38964	3.31432	1.90933	4.24595	1.98187	1.91611	1.92885	1.7527	0.522408	2.92982	1.93026	4.7574	1.66166	0	1.88772	1.41034
UBQLN2	5.42464	5.57202	0.775678	2.6055	2.50576	2.38667	2.8051	2.28338	1.7773	1.67323	1.91709	7.00486	1.04873	0.880977	0.70641	2.43334	0.689014	1.58047	0.990382	1.06598	1.52423	0	1.10265	2.58386
PLP2	2.71268	2.76752	0.75188	1.16707	1.22287	1.75398	1.46022	3.21632	2.69627	1.34282	3.40046	5.79846	1.62016	1.88836	0.850824	0.909426	0.868368	3.52052	1.75895	6.91999	0.729118	1.08835	1.69703	1.14184
CHI3L1	1.28099	0.644337	0.534774	0.908596	0.96147	1.50109	4.61556	4.78061	3.64171	3.84838	4.38223	3.19432	1.64682	0.664456	0.614066	0.352541	0.45709	2.47616	2.81064	7.08599	1.50403	1.24527	2.04204	0.088874
FUS	8.53502	7.30887	0.73079	2.81297	2.64709	1.59932	3.27066	2.01457	1.71661	1.38019	2.02214	6.78011	0.81463	1.24789	0.516344	1.76248	0.109155	0.782948	0.836319	1.10342	0.581842	0.394442	1.04343	1.2654
RHOT2	8.05227	5.19131	2.10099	4.86151	3.54767	3.68638	0.477772	0.753602	0.569816	1.17349	0.995935	4.12346	0.968016	3.89612	1.03359	2.59049	0	0.948611	0.637383	1.09062	0.531604	0.391011	0.564861	3.07672
CD3D	7.31767	7.42504	0.747124	1.74893	2.46065	1.38559	3.9643	2.08433	1.79665	1.00615	2.77662	7.0567	0.818957	2.77441	0.670622	2.04779	0	0.615997	0.325456	1.28443	0.690412	0	0.446373	1.80001
DCAF11	3.73779	2.67574	2.2366	2.83776	3.20409	2.37518	1.78582	0.788423	1.53059	0.666579	1.05857	2.62388	0.44954	4.26613	4.17497	4.11516	3.34968	0.976824	0.566447	1.23969	0.774391	0.150581	0.963355	4.64507
TINF2	5.05925	4.38258	1.02587	3.69102	2.09789	1.48868	3.78586	2.00338	1.48935	2.20208	1.92229	6.47693	1.10669	1.6076	0.906241	2.39302	0.695429	2.15601	1.15006	0.778074	1.44059	0.0873501	2.00097	1.15331
PLEC	5.47018	4.17535	2.29749	5.75102	4.69909	5.30971	0.911658	0.735358	1.07072	0.762097	1.39864	2.96611	1.08124	2.88126	1.29274	2.20707	1.20531	1.12579	0.405691	0.389686	1.0972	1.00757	0.891156	1.91232
CD2BP2	6.25785	5.03726	1.2134	3.17691	2.67879	2.35963	3.46445	0.732527	1.47282	2.04802	1.10889	5.20945	1.23279	2.52435	0.854981	1.93725	0.593321	1.36672	1.32143	1.35235	0.919097	1.69882	1.21222	1.24419
THAP11	3.63827	3.28886	2.86	2.5257	2.23511	3.51117	1.45248	0.70322	0.736229	1.7689	1.15811	4.99472	2.08454	3.80365	2.66086	3.95764	2.82601	0.266446	0.263951	0	0.970559	0	0.434421	4.81748
C17orf62	7.38298	5.33969	1.28609	3.61672	2.8157	3.5265	1.80637	1.73211	1.11557	0.838054	1.26554	4.83131	0.448724	2.78172	1.06215	3.64658	0.751577	0.822698	0.555406	0.753746	0.614723	1.25178	0.6359	2.04957
PTPN18	1.34686	1.00857	1.24391	3.60781	1.49321	6.04431	1.29712	0.612557	1.0466	1.09919	1.07567	1.61831	0.786642	8.50814	3.40136	6.83921	1.1371	0.841714	0.918501	1.94408	0.72569	0.231892	1.27524	2.82597
DDX6	2.71518	3.35595	2.05754	2.42339	2.18578	1.74294	2.2159	0.993239	1.07731	0.955925	1.18276	3.4874	0.839982	3.87646	3.69278	4.32404	2.65852	0.67291	0.643151	1.00511	0.424035	0.304219	0.968113	6.98905
TUBA1A	2.51383	2.58425	1.25126	1.39443	1.71341	2.64823	4.53539	3.78356	2.52878	2.34088	1.87508	3.94235	1.65916	1.52494	0.721123	1.69478	1.06712	2.46821	1.75828	3.73766	2.42447	0.292131	1.84482	0.462851
P4HB	2.69296	2.10538	0.845784	1.70904	1.68129	2.08266	4.31181	3.11988	2.91408	2.39508	2.48081	3.63116	1.2018	2.17984	1.08416	1.50711	0.6229	2.35317	1.95588	6.09521	1.08553	0.324963	1.70311	0.67851
SRSF3	5.89445	6.0737	1.26939	2.78387	2.47088	1.9941	2.63013	1.05487	1.65789	1.43142	2.17476	6.10687	0.614874	2.04949	1.30072	2.11055	0.549262	1.2866	1.30397	1.96279	0.790342	0.221536	1.03272	1.93332
YDJC	6.4738	4.45276	1.25812	2.69176	3.23985	2.05445	3.40328	2.31393	1.50388	0.728735	2.4739	3.80099	0.294675	3.0695	1.10999	2.47282	0.758104	0.704342	0.761181	2.51246	0.430598	1.61878	1.50334	1.03628
MIR590	7.52553	12.6091	0	0	8.27772	0	0	0	0	3.685	0	8.09282	0	0	0.976151	2.19856	0	0	0	0	0	0	0	7.20521
MIR631	3.89321	9.31874	0	4.14215	0.892154	2.55925	0	0	0	0	0	26.1668	0	0	0	3.55434	0	0	0	0	0	0	0	0
CDK2AP2	3.39069	2.068	0.489985	1.89625	1.52411	2.0146	5.27627	0.296175	3.48837	1.11751	4.33567	3.85665	2.53055	3.16442	1.14182	1.45253	2.71262	1.45885	1.46742	2.77597	0.691765	0.945675	1.31735	1.10672
SLC25A3	3.85207	4.37025	0.949595	1.5083	2.11695	1.64995	2.57552	1.83311	2.52806	1.40827	1.99923	7.56794	0.842103	2.17815	0.915666	1.4831	1.00628	2.47478	1.64036	2.27732	1.51295	1.16915	1.17381	1.4716
GPAA1	4.26294	2.86676	1.01694	2.10217	2.34451	2.66886	4.71354	2.35477	2.31679	2.21995	1.07982	4.09311	0.610951	2.51211	1.05324	2.9949	0.103407	1.15288	1.21823	4.35085	0.704811	0.51521	1.27591	1.94356
SNORD63	19.3229	7.70852	0	3.0457	0.983993	0	0	0	0	0	0	0	0	0	1.39245	8.6245	0	0	0	0	0	0	0	9.34365
SNORD116-4	10.4282	1.78292	0	0	0	0	24.4587	0	0	0	0	12.0154	0	0	0	1.63209	0	0	0	0	0	0	0	0
TCF7	9.42988	8.27786	0.889165	3.22534	3.02628	1.9613	2.79401	1.26008	0.952777	0.906435	1.60012	6.63948	0.551952	1.51398	0.427967	1.55719	0.221874	0.633411	0.504956	0.696957	0.567104	0.367171	0.640417	1.5316
CNBP	3.79608	4.20239	1.48287	1.98094	2.19959	1.6339	2.73463	2.34005	2.0953	1.15069	2.01327	5.85606	1.08808	1.84223	2.02527	2.28404	1.55005	1.07329	0.980031	2.08313	0.688643	0.352283	1.5521	3.05628
C10orf54	3.81467	2.44718	1.39111	2.62217	2.00028	3.03497	1.88809	2.61472	1.93407	1.52913	1.8837	3.86846	1.06189	4.15851	1.40438	2.72055	0.895393	1.83918	1.30455	2.98118	1.20111	1.07292	1.0515	1.33543
SRPR	5.10406	4.35087	0.618131	2.73229	2.10754	2.26319	3.21868	1.2618	1.23076	0.923477	1.64087	6.53738	0.724597	3.81188	1.7176	3.28823	0.347485	1.51236	0.443303	2.01459	0.603718	0.63287	1.16196	1.72882
TOMM22	4.35962	5.15545	1.13751	1.4725	2.4738	1.63763	4.38222	4.89614	2.71486	1.22833	1.38039	5.16266	0.945432	1.32232	1.36324	0.473828	0	2.90291	1.0972	1.75238	1.05116	0.799752	1.39805	0.835713
BPI	0.761624	0.814594	0.537234	0.891045	0.71016	1.68327	5.34874	4.82056	3.64263	3.05783	3.95824	4.38938	1.47684	0.223043	0.589059	0.265345	0.471957	2.30889	2.62981	6.90766	1.00895	1.06332	2.20096	0.13144
MIR548AR	0	12.2615	0	0	0	0	0	0	0	0	0	0	0	18.6451	0	0	0	0	0	0	0	0	0	18.9496
GNAI2	3.32062	2.36146	1.17543	2.53281	1.55465	3.11416	1.99162	1.89726	2.84787	2.00605	2.65965	4.07918	1.55746	2.04961	1.32318	1.73327	0.925822	2.57281	1.60924	3.07049	1.60775	1.15455	1.90113	0.807169
MIR7-1	1.32723	11.9132	0	0.941397	4.25801	0	28.0164	0	0	0	0	0	0	0	0	3.39278	0	0	0	0	0	0	0	0
WDR83OS	2.39488	1.54332	1.78808	1.372	1.94191	1.51375	2.48445	1.19078	2.0806	2.10483	2.75609	2.22872	1.38611	4.13485	2.15061	2.15279	1.95505	3.8838	0.816601	4.7327	1.9544	0	0.930456	2.28492
PPP1R11	3.95203	2.94235	0.805743	2.41201	2.31674	1.93334	1.07782	0.417461	1.42043	1.61264	2.13891	5.25066	1.34666	2.23013	1.77332	2.51724	1.87271	2.41214	1.88031	5.05958	2.03873	0.958047	0.825249	0.519974
EIF3F	3.56247	4.09577	0.85722	1.64947	1.64784	1.58291	3.48147	2.44334	2.66663	2.27475	2.87872	5.96379	0.770696	2.52126	0.732719	1.12629	0.364065	1.84498	1.67587	3.14755	1.00212	0.747489	1.83264	0.825433
C11orf68	1.94747	3.41839	1.09756	3.03892	1.90411	3.4992	4.03476	0.703124	1.46632	0.582761	2.58984	4.88664	1.28535	4.25297	1.68407	2.56026	0.385794	2.01096	1.06247	3.14482	0.813905	0	0.728606	2.57085
TCP11L2	0.561216	0.756605	3.77691	2.90355	3.09109	1.89453	0.56136	0.168405	0.243331	0.463402	0.268899	0.528081	0.651049	5.77958	5.78838	5.08027	3.57915	0.289756	0.155341	0.368321	0.213323	0.619424	0.615081	11.1129
SLPI	0.5649	0.901426	0.707487	0.445201	0.517802	1.48538	5.37335	4.67121	2.38784	2.86857	7.09496	2.86867	0.894819	0.989968	0.590265	0.50427	0.373023	2.97059	2.26862	7.83213	0.423749	0	2.39525	0.273159
SNORA55	8.52528	4.46381	0.667321	6.04693	0.488405	1.40105	12.4972	0	3.80072	0	3.54291	0	0	0	4.14686	1.94581	0	0	0	0	0	0	0	1.85509
MIR21	2.02771	2.42676	0	0	1.85865	0	0	0	0	0	0	0	9.63587	13.5306	2.63018	6.66438	0	0	0	0	0	0	0	10.5895
EDF1	4.07944	4.26162	1.27728	2.20692	1.47354	1.88626	1.3379	1.14752	2.42491	1.69285	3.85039	5.43722	1.47858	2.03427	1.46862	1.72962	0.469619	2.4394	1.57961	2.63908	1.30036	0	2.44457	0.616862
YWHAH	0.434278	0.986176	1.08082	3.23038	1.37283	6.17805	1.61926	0.638069	1.41649	0.908765	1.29573	1.76627	0.767283	6.00515	3.87095	7.16913	1.01157	0.804885	0.804944	1.65103	0.547715	0.23215	1.42479	3.95924
UTP3	6.19758	4.50934	1.54356	3.04717	1.83983	1.66666	4.70768	2.75599	1.92572	1.95419	0.936573	3.31345	1.56182	3.93049	0.776494	1.7746	1.37523	1.93928	1.15268	0	0.203771	0	0.869512	1.13404
BABAM1	1.85267	1.61189	3.25911	2.63682	2.64786	1.6826	1.50085	0.268297	0.782482	1.01462	1.07385	1.68758	1.10051	4.12579	5.18966	4.89619	4.04612	0.8076	0.31586	1.3062	0.623034	0.287253	0.861864	5.4742
RNF166	6.14748	4.33868	1.40906	3.8075	2.81747	2.6393	2.29385	1.59809	1.46868	1.17624	2.00469	4.34927	0.535812	2.97087	0.944291	2.1644	0.387071	0.949147	0.842475	1.9431	0.666653	1.03981	0.462192	2.06733
MBD6	6.02208	4.19218	1.13132	3.18933	2.8704	3.15376	1.69493	1.37468	1.00231	1.27782	1.96874	4.18244	0.683639	3.60442	1.4451	2.48506	0.937337	0.880941	0.862428	1.97438	0.348481	0.83699	0.901216	2.00054
YPEL5	1.10165	1.61926	1.06493	2.54901	1.64215	4.64744	1.9567	1.62935	1.46228	0.80305	1.209	1.76842	0.982647	5.77451	4.81757	6.10487	0.780931	0.957174	0.714808	1.57014	0.464194	0.164813	0.816317	4.31026
HBZ	0.972713	0.476238	2.82409	2.75976	1.41848	2.26706	0	0	0.94615	0.216502	0.293991	0	1.26066	8.69012	5.70643	5.36057	8.03311	1.36967	0.180913	0.778888	0.596995	0	0.198502	4.46412
C11orf58	1.86984	2.69334	2.55007	3.07191	2.4422	1.95306	1.40408	0.921876	0.922569	1.00728	1.20399	1.95715	1.11802	3.80636	4.22528	3.57071	3.21891	0.839477	0.645135	0.857122	0.598748	0.348357	1.11985	6.41994
MIR29A	0	5.4602	0	4.85408	0	0	0	23.1141	0	0	0	15.3321	0	0	0	0	0	0	0	0	0	0	0	0
IFIT1B	0.204189	0.549838	3.32447	2.60695	2.51737	1.18119	0.0239456	0.149821	0.24275	0.683227	0.0339426	0.274477	0.937981	7.43195	6.44266	5.74908	4.59395	0.035141	0.0556993	1.10909	0.354476	0.48122	0.389606	9.3839
TMEM141	3.73596	2.98078	0.642209	1.7666	1.41008	1.30017	7.73156	2.66186	2.09011	1.31523	1.94833	4.43116	1.45046	2.39963	0.641379	1.33756	0	0.945527	1.09903	4.94676	0.2826	1.7928	0.575537	1.17956
NOG	5.0157	5.35631	1.30466	3.01028	2.51095	1.57248	2.35279	1.07845	1.46779	0.440823	1.66753	5.18634	0.611155	5.42993	0.700641	2.33887	0	0.597601	0.36836	0.792953	0	3.2874	0.866086	2.65296
CAPNS1	1.56804	2.11957	1.10465	2.20454	1.16139	2.20879	1.72393	1.12509	1.66442	1.83955	2.90911	3.66983	1.1532	5.36752	2.18375	3.75782	0.998447	2.37331	1.48943	2.44578	1.06671	0.279189	1.50853	2.63213
RNASEH2C	4.20195	3.47741	0.783786	2.18775	1.06534	2.26266	1.57267	2.28032	1.70059	2.33481	2.30354	4.86722	0.885108	2.06089	0.971219	1.51816	0.341565	2.96186	0.945021	3.28114	1.7245	1.7018	1.30449	1.80922
VASP	1.93386	1.71125	1.17359	2.17668	1.5365	2.98916	2.19782	2.90102	2.52098	1.74277	1.52666	3.56309	1.4666	2.30095	1.39224	1.92505	0.640258	2.4608	1.83309	4.95445	1.67789	1.00844	1.47496	1.26729
INAFM1	5.19046	2.44511	2.35127	2.66326	2.88499	3.6298	4.01478	0.694545	3.15097	0.540763	0	0.5938	0.262399	4.68948	1.11017	1.97613	1.40639	0.665207	1.2803	0	0.958586	2.80287	4.33829	0.720917
NDNL2	6.56454	2.88068	1.58949	2.60747	1.52436	2.64671	2.05289	0	1.76896	0.500022	1.60047	4.5886	0.762551	5.99985	1.50431	3.06849	0	0.52722	1.13411	0.513966	1.35065	1.98344	0.589437	2.51405
RNF182	0.0394128	0.317604	3.93078	2.62034	2.82029	1.77214	0.0677893	0.0348859	0.124949	0.242311	0.0611484	0.00353198	0.547311	5.18181	6.2549	5.26204	4.99468	0.20801	0.035837	0.277722	0.17232	0.407266	0.412873	12.4354
LAMTOR4	3.71595	3.64013	1.48235	3.31903	1.84183	3.69123	0	3.10641	2.06159	2.22392	2.56233	5.51308	1.56964	2.15399	1.21393	1.3369	0.677706	1.39746	1.35153	1.77795	1.03534	0	1.26667	1.1979
ARSA	6.89572	4.54547	1.78798	4.73825	2.66659	3.01019	5.0542	0.941153	1.15284	0.725441	0.985086	3.91054	0.896029	1.56866	1.20542	2.07555	0.70894	0.880794	0.69804	0.276802	0.389684	0.927813	0.362798	1.71151
DUSP6	0.608918	0.850208	1.23471	1.17231	1.27577	1.02929	2.92436	3.17106	2.79222	2.43739	1.92802	5.8466	0.941579	1.93487	0.714616	1.70481	0.295412	2.59492	1.93786	6.21475	1.78978	1.41929	2.11542	1.17357
FGL2	1.33278	1.29767	1.15994	0.833172	1.53225	1.60374	2.43717	4.03317	2.33641	2.06477	2.66609	5.92123	1.27027	2.39807	0.996238	1.40238	0.402747	3.34337	1.89481	3.61462	1.30719	1.00332	2.05368	1.14038
LRCH4	8.11618	5.14365	1.28374	4.09011	3.30217	2.67158	0.998192	1.16028	1.39674	0.665304	1.73378	4.60895	0.598187	2.58173	0.610355	2.1671	0.325702	0.753073	0.801209	1.00316	0.566553	0.880207	0.592051	1.94607
MIR5585	17.3215	0	4.64863	5.26544	12.475	1.62664	0	0	0	0	0	6.65258	0	0	0	0	0	0	0	0	0	0	0	0
MAP2K7	1.80039	1.55889	2.60501	2.58304	2.11286	2.57324	1.67948	0.309761	0.778323	0.84597	0.566819	1.63176	0.68056	5.22085	4.77237	4.22875	4.66666	1.36145	0.446469	0.941071	0.76296	0.259627	0.8879	4.70115
HNRNPAB	4.46054	3.28413	1.27338	2.59	2.1746	1.92605	2.66676	1.13832	1.97559	1.73092	2.94411	4.58517	1.3681	2.37427	1.08485	1.62892	1.13239	1.69337	1.62533	2.7605	1.28638	0.297294	0.858952	1.10383
SELPLG	4.90669	3.97801	0.861546	2.3058	2.29902	1.92889	3.62669	2.20786	0.984279	1.5799	2.20608	5.40095	1.08003	3.139	0.947577	1.91634	0.330782	1.98014	1.0711	1.73375	0.892438	0.640101	0.833598	0.98556
MIR4644	10.4282	12.4805	0	4.93113	4.7794	0	0	0	0	0	0	0	0	0	0.563611	0	0	0	0	0	10.0575	0	0	4.53834
ZER1	0.547305	0.545152	3.61597	2.683	2.73222	2.11313	0.231547	0.0677768	0.201787	0.248773	0.362764	0.377164	0.521266	6.38589	5.85571	5.03462	5.99649	0.333842	0.158272	0.427153	0.200449	0.339104	0.493764	8.12696
MLF2	4.0236	2.80634	1.68529	2.09791	1.68531	1.90928	2.06241	1.07067	2.47092	1.69621	2.08184	3.61769	1.30847	2.50546	1.65041	1.49854	1.62884	1.74262	1.16299	4.26379	1.69614	0	1.55519	1.15964
MIR3960	14.4391	1.92007	0	6.82771	4.41175	6.32783	0	0	0	0	0	4.31321	0	0	2.08102	0	0	0	0	0	0	0	0	6.98207
MIR4714	20.8565	7.94211	0	2.68971	3.47592	0	0	0	0	0	0	2.54871	0	0	1.2297	0	0	0	0	0	0	0	8.51239	0
PRKCQ-AS1	8.96022	10.3873	0.740717	3.1043	2.83259	1.16636	3.05177	1.30187	0.703123	0.458541	0.639044	8.38747	0.0702636	1.00458	0.1822	0.93952	0	0.508929	0.221833	0.434118	0.484848	0	0.431482	1.17113
SNORD52	6.84353	15.0155	0	0	5.22746	0	0	0	0	0	0	6.13284	0	0	0	0	0	0	0	0	0	0	0	13.8987
ID3	5.40144	3.51327	0.882367	3.38701	1.68624	2.05838	3.94749	2.73515	1.20984	1.34161	1.8218	7.7869	1.42601	1.37714	0.685399	1.1149	0	0.47153	0.373693	2.4133	0.377495	1.27723	0.35145	1.46492
SNORD101	11.9996	7.18054	0	4.25563	4.58298	0	0	0	0	0	0	5.37674	0	6.06603	3.89123	3.65172	0	0	0	0	0	0	0	0
RASAL3	8.77438	5.62175	1.41955	4.07175	2.88942	2.87657	1.38873	0.602905	0.777662	0.524639	1.89352	5.06356	0.294771	1.88143	0.833857	2.18285	0.363855	0.921959	0.599913	0.943721	0.456843	0.0408916	0.582288	1.99764
ATP5D	3.18	2.18692	0.861921	2.52488	0.848358	2.87042	4.67546	0.0165834	1.41065	0.464817	2.20914	3.76424	1.09014	4.40517	1.69303	1.95858	0.725326	1.79703	1.42417	3.13543	1.05284	0.731372	1.54488	2.41671
RRAGA	2.74294	1.58842	3.21366	2.32211	2.39259	0.930638	0	1.11296	1.78826	2.38296	2.50044	4.04396	1.40158	6.01162	3.07014	3.26353	0	1.29436	0.784432	0	0.0853368	0.802033	0.595867	4.65937
SMDT1	3.62287	2.79547	0.716419	1.82583	1.7478	1.44146	5.81387	2.28737	1.02009	0.907746	2.06027	4.01558	1.05714	2.35194	1.62826	1.90328	1.18716	1.23059	1.23532	3.12575	1.56314	0.74896	1.28409	1.4107
BTN3A1	9.29061	8.07672	0.993116	3.39062	2.92802	1.75234	2.41384	0.825285	0.387782	0.559941	1.00965	5.8966	0.213801	2.22434	0.568995	2.15643	0.210085	0.319396	0.383523	0.478844	0.271197	0.356837	0.391354	1.80625
SNORA65	4.29398	7.70852	0	21.3199	1.96799	0	0	0	0	4.38045	0	2.88604	1.70045	0	1.39245	0	0	0	0	0	0	0	1.20488	0
FAM127A	1.87926	2.6708	1.39746	2.08274	1.23811	4.47818	4.54543	1.27218	1.81525	0.670987	4.68588	2.0525	0.558152	1.71001	2.13292	2.7451	0	1.41497	1.76217	2.24152	0	1.59697	1.45012	2.45355
MIR940	1.55314	1.85879	0	4.40654	0	0	0	0	0	0	0	14.6144	0	17.9013	0.503652	0	0	0	0	0	5.99173	0	0	0
LCP1	2.46164	2.71839	0.943374	1.72583	1.34293	1.67775	3.58802	2.4401	2.47107	2.03009	2.34075	4.7704	1.31002	1.89056	0.763845	1.33945	0.70104	2.38108	1.59047	3.82273	1.35808	0.452834	1.74607	0.823471
ATXN7L3	5.83338	4.26028	1.49567	3.69776	2.54721	2.71747	1.75062	1.35611	0.846397	0.73097	1.25983	3.64285	0.363789	4.40243	1.52672	3.11151	0.740932	1.14621	0.736108	1.51716	0.841689	0	0.799083	1.35929
MIR4474	9.35868	11.2004	0	0	0	4.92164	0	0	0	0	6.22281	7.54811	0	0	0	4.10116	0	3.22126	0	0	0	0	0	0
SOX12	4.04324	3.39475	1.47203	4.44627	3.31828	4.28557	1.1762	0	1.52774	1.58591	1.66725	2.06447	2.13487	0.760533	1.89048	1.80845	1.01119	1.32156	1.0046	2.57667	1.81373	0.681848	1.58305	0.968466
ABHD17A	3.84468	2.8119	1.59434	3.53905	2.88196	4.44814	0.96186	0.650766	1.42201	0.669372	2.69844	2.61852	0.676676	3.70054	2.27186	3.6442	0.0580291	1.1763	0.827357	1.78102	0.659202	0.542104	0.997297	2.05989
GNAS	1.32354	1.51922	1.93132	3.29006	1.81042	4.08169	1.0611	0.872786	0.99071	0.84345	0.889557	1.60067	0.685898	5.46781	4.89866	4.69311	2.32887	0.817268	0.626801	1.12741	0.614605	0.460996	0.882601	3.68266
GIMAP1	6.29421	6.05118	1.27831	2.94948	3.53443	2.21168	1.46296	1.03685	1.48309	0.97182	1.91663	4.82751	0.943128	1.67405	1.24426	1.69112	0.898654	0.748179	0.580051	0.471712	0.601578	0.942316	1.10317	1.56292
CDV3	2.13502	2.99501	1.5671	2.18465	1.86478	1.84639	2.72953	1.7029	1.88286	0.785514	1.49817	3.43454	1.32367	3.33343	2.23309	2.92059	2.07264	1.59625	0.918946	1.7855	0.80171	0.34105	1.39458	3.10734
GTPBP2	2.6481	2.37194	1.05336	4.18184	1.58005	5.5179	1.23047	0.273499	0.514798	0.65242	1.66112	2.7313	0.316579	5.4759	3.56452	6.4652	0.593874	0.386948	0.397523	0.611236	0.353379	0.513279	0.24301	3.09494
RGS19	2.19283	1.87823	0.740431	1.6621	1.55677	1.87959	2.94974	2.0281	2.22357	2.70193	3.2878	3.29445	1.85594	1.70842	0.941149	1.16978	0.365042	3.07089	1.93524	4.60776	1.09891	1.24716	1.20648	0.813975
TMEM158	0.942412	0.79891	2.65564	6.35025	1.33175	7.02108	0	0	0.933653	0.0640926	0.78329	0.211136	0.373202	5.19284	5.80649	7.68609	1.06681	0.946104	0.160671	0.11529	0.227228	0	0.617023	3.11019
STOML2	1.83561	1.63487	1.95143	2.11952	2.50429	1.54341	0.750926	0.64136	0.761254	0.836128	0.354809	2.23795	1.45383	6.29271	3.61304	2.884	3.58803	0.844874	0.32023	0.313339	0.905767	1.77995	1.34157	5.85207
PRTN3	1.07603	0.692491	0.966229	0.921629	0.623428	1.34796	2.57138	3.96535	4.17562	2.88302	2.59868	4.31201	1.06127	0.0615798	0.42794	0.244667	1.56855	3.07478	2.5891	7.09346	1.87976	0.496879	1.52675	0
SIPA1	5.11565	3.99523	1.65523	3.03857	2.74664	2.50153	0.53445	1.77944	1.74731	1.13439	1.47727	3.41532	0.794091	2.4605	0.986473	2.667	0.628746	1.90199	1.29756	1.43842	1.05489	1.18765	0.792847	1.73544
CCNG2	2.02125	2.25594	2.16167	3.60831	3.14859	3.71736	2.5701	2.13453	2.13296	2.02951	2.41613	1.63326	1.44797	0.578625	0.857975	0.580548	1.29185	2.85321	1.4481	1.53362	1.76322	2.18209	1.22353	0.449704
MIR641	7.3735	7.94211	0	5.22998	1.35175	0	12.1058	4.63732	0	0	0	1.98233	0	0	0	5.38536	0	0	0	0	0	0	0	0
KHNYN	3.8388	3.58699	1.46356	2.86027	2.13677	1.97421	2.07339	1.17202	1.22372	0.336018	0.966248	3.93934	0.642605	3.11473	2.81955	3.85181	2.12821	0.958682	0.214717	1.61774	0.700758	0.175628	0.679593	3.47829
CDK9	7.59496	4.5264	1.11679	3.22787	2.57894	2.02131	1.58662	0.537179	1.24289	0.727737	1.27785	4.09201	0.828019	4.53266	1.13672	2.44791	0.600432	0.185216	0.608111	0.361119	0.415181	0.362334	1.10439	2.83694
CLK1	6.82954	8.07678	0.934796	2.67355	2.62834	2.11799	2.4217	0.886685	0.399308	0.670056	1.75772	5.25075	0.433516	2.93553	0.947996	2.14878	0.475269	0.706503	0.432659	0.164359	0.179966	0.496145	0.656236	1.68912
AGPAT1	1.59171	1.34052	1.55971	3.00019	1.87779	6.84961	0.708626	0.602486	0.841022	0.481115	1.27396	1.48585	0.396874	6.56229	3.99546	4.66628	2.3774	0.59606	0.351775	0.324537	0.568567	0.614519	0.909802	2.75159
MTA2	5.67891	4.976	0.793787	2.06196	1.96753	1.98877	1.88296	2.39167	1.7883	0.786229	1.20811	4.5439	0.843334	2.78877	0.953662	2.20346	0.674422	0.712645	0.968193	2.18343	0.489022	1.28689	0.872624	1.67705
CSK	3.63692	2.55697	1.28594	2.54532	2.23408	3.1271	1.97848	1.36495	1.77553	1.04956	1.83899	3.37386	0.996673	3.46035	1.3879	2.38359	0.657467	1.74328	0.877036	2.92329	1.08697	0.996511	0.993348	1.35409
DNAJA4	0.614649	0.837239	2.74998	2.32325	2.46489	1.41948	0.493185	0.129985	0.365362	0.613826	0.0403317	0.630543	0.570082	6.79979	5.77498	5.4461	3.90691	0.396679	0.204067	0.700483	0.1716	0.0806387	0.33586	8.5422
MIR5685	16.6324	1.10586	0	6.55403	5.08189	1.21484	0	0	2.19704	0	0	9.93676	1.46368	0	0	1.34975	0	0	0	0	0	0	0	0
MRPL34	1.11731	2.00579	1.16611	1.76112	1.87762	1.55057	2.62058	2.34232	3.09939	0.709215	1.44458	5.8408	0.589951	3.61486	0.805158	1.22407	0.843198	1.92289	0.507972	4.9207	1.91572	0	2.22944	1.40473
CHCHD2	2.49159	2.80443	1.22591	1.53584	1.37303	2.18384	4.34811	1.24365	2.29212	1.23457	3.59942	4.3062	1.15114	1.78136	1.69289	2.05808	0.629572	1.42934	1.31482	2.00303	0.858222	1.12923	1.16522	1.65232
SNORD102	8.11085	9.70702	2.53953	7.19123	0	0	0	0	0	0	0	13.6285	0	0	1.31509	2.96195	0	0	0	0	0	0	0	0
TIMP1	0.616288	1.12576	0.771845	2.57676	0.936553	5.18134	0.608615	1.24665	1.07973	1.08533	2.15676	1.26445	0.796388	8.71671	3.36589	4.79729	0.66092	1.11645	0.685722	1.61898	1.12619	0.646829	1.45624	1.80687
PHF1	9.6296	5.85836	1.05527	3.20641	2.75835	2.0573	3.88973	1.14956	0.572405	0.4366	0.400184	3.91927	0.593194	1.57397	0.711277	2.19785	0	0.598453	0.674938	0.785357	0.335374	0.630399	0.45034	1.9557
C4orf3	1.49142	2.2638	0.876987	1.9867	1.42542	2.63035	3.92461	2.06533	1.68658	1.87027	1.51171	4.08296	1.1092	3.24378	2.45357	3.55345	0.571341	1.65899	0.967469	1.22822	0.877075	0.70891	1.67395	1.5435
SLC38A5	0.44845	0.819962	3.53367	2.11172	2.11239	1.37571	0.37982	0.121868	0.310997	0.792966	0.310609	0.368389	1.27272	4.83626	6.24511	4.77652	5.22452	0.568118	0.0849509	0.420602	0.456537	0.745233	1.10454	6.87954
RAB5B	1.05789	1.30444	2.19213	2.01459	2.04223	1.8966	1.21053	1.27913	0.785091	1.24532	1.10841	1.97363	0.924191	3.64042	4.34949	4.12547	2.98839	0.982037	0.808882	2.00479	0.655456	0.261521	0.719615	5.7256
GATA1	0.207567	0.451664	2.55233	2.22178	2.94041	3.06386	0.885155	0.276908	0.538398	0.230997	0.501878	0.202922	0.597805	5.49448	6.08848	5.92619	4.3896	0.925534	0.180157	1.24655	0.18199	0.735482	0.465943	4.94367
MED18	3.39524	4.25152	2.11299	2.7204	3.59244	2.25946	2.55612	2.75337	0.996647	1.67622	2.02067	2.33833	1.34454	1.05524	1.15538	0.589328	1.60142	1.28046	1.30063	0.799946	2.06175	1.78575	1.08207	0.483412
VAMP8	2.18527	2.23071	0.784833	1.70956	1.41394	1.9224	5.05003	2.59375	2.2541	2.12437	1.70946	4.36305	0.814478	1.15018	1.25054	1.77208	0	2.15696	1.64367	3.20802	1.20877	0.844756	1.91168	0.825153
MIR589	0	0.882457	0.923465	5.22998	4.05524	2.90824	0	0	0	0	0	5.947	0	15.208	1.91286	1.61561	0	0	0	0	0	0	0	6.41786
MESDC1	3.78028	2.40528	1.73797	3.59773	2.12731	4.12073	1.40291	0.284228	1.82042	1.28872	1.59088	3.40915	1.70546	3.94779	1.44311	1.76494	1.74692	0.329411	0.685287	1.61568	1.29222	0.216872	1.45012	1.31197
ACADVL	5.98827	4.25926	1.6504	2.785	1.71737	1.93288	2.9646	0.889536	0.426295	0.848655	1.57958	3.90429	0.553799	3.70875	1.59303	2.85464	1.46128	0.725109	0.403483	1.0528	0.293958	0.422537	0.74456	2.29397
ZFAND2B	3.71606	3.95998	1.97637	3.35791	1.70312	3.27938	1.13424	1.5296	1.81554	0.456984	0.423099	3.21611	0.645079	4.10705	2.16247	3.10447	1.38299	1.00749	0.624869	0.896753	0.589145	0	1.31411	2.54768
MAVS	4.87896	4.83812	1.65232	3.01215	2.42775	2.3498	1.97922	1.45073	0.982505	0.849172	1.80414	3.73429	0.958165	2.41305	1.59345	2.77438	1.06515	1.13098	0.638286	1.22053	0.917097	0.198559	0.737596	1.33032
BET1L	7.23649	4.58273	1.01604	2.8311	1.59136	3.02912	0.532775	1.49664	1.35026	0.820981	1.99589	4.92918	0.334118	2.79531	1.18911	2.22788	1.10202	0.80979	0.597508	0.476381	0.813725	0.647117	0.582755	1.87828
MYC	6.47538	5.09591	0.647424	2.58595	2.99269	1.23408	2.42491	0.218644	1.84369	0.999193	2.4875	6.54658	0.34478	2.85531	0.644067	1.79837	0.877768	0.234121	0.538075	1.11835	0.78721	0	0.641285	1.46824
SNORA9	6.58626	7.22553	6.18652	1.5572	5.53404	2.88638	0	0	1.30501	0	0	8.85343	0	0	4.27158	0.400865	0	0	0	0	0	0	0	0
SAT2	7.03699	5.33027	1.00404	1.57953	1.63298	1.63955	1.88029	1.80513	1.37667	0.581565	5.92287	4.43031	0.282198	1.24282	0.635481	1.56139	0	1.0731	1.4579	1.17689	0.429547	0	0.699844	2.01581
ANKRD36BP1	3.55124	4.58066	1.48254	2.07107	0.868041	1.03754	1.11056	3.86025	2.9084	0.128809	1.70539	4.98584	0.62503	2.87235	1.45869	3.02599	0.603	1.42606	0.753446	2.43287	0.304445	0	1.59435	1.40811
PTP4A2	1.70808	2.4159	1.46142	2.04406	1.66196	2.57591	1.25327	1.59094	1.34653	0.983987	1.07805	2.68282	0.698116	4.67935	2.91166	3.91937	1.24854	1.10825	0.834697	2.03147	0.484519	0.558866	1.50192	3.97913
PDDC1	4.36635	4.69795	2.1197	3.15755	2.84855	2.05688	1.48444	1.90327	1.40341	1.21876	2.03325	3.46044	1.32922	1.21652	1.01005	0.867376	1.449	1.66445	1.2415	0.91868	1.17967	1.45679	1.08551	0.53231
PARP10	6.00217	3.54479	1.90383	4.66858	3.08126	3.03905	0.845396	0.52018	1.22964	0.35811	1.30254	3.58122	0.893666	2.62384	1.21458	1.94008	1.07771	0.809118	0.512988	1.03527	1.02778	1.22164	0.527684	1.71869
MIR4517	12.9363	7.74104	0	1.31081	0.846981	0	0	0	0	0	0	12.4209	0	0	0	1.34975	0	0	0	0	0	0	0	8.04263
RAB11B	1.78964	1.4609	2.33206	2.62681	2.18566	2.94451	0.92199	0.950596	0.750197	1.04686	0.928593	1.32104	1.06511	5.03911	4.0557	3.67951	3.4516	1.14831	0.578483	0.394843	0.618575	0.778278	1.34686	3.18742
DPP7	5.66062	4.63416	0.543667	3.42387	2.68983	1.96327	0.936692	0.473218	0.454145	0.708541	3.00187	3.22106	0.907661	3.47599	0.867135	3.1705	0.324322	0.508015	0.781532	1.73335	0.602879	0.661047	0.623648	3.17382
PA2G4	2.05477	1.8398	1.75374	2.20235	2.09971	1.05057	0.803221	0.521166	1.0676	0.832249	1.82169	2.18921	0.349592	4.78276	4.25458	4.11869	2.5586	0.943004	0.612405	1.34064	0.983526	1.20029	0.820001	4.29894
ID2	1.83159	2.72237	1.10995	1.17341	1.97675	0.543751	2.28651	4.04616	1.68579	1.15725	0.58929	6.11547	0.56154	3.76335	0.996298	2.0929	0.351133	2.9488	1.36994	3.72964	1.0257	0.749776	0.862091	0.77139
ANP32B	1.77945	2.18301	2.13924	1.67338	2.10938	1.95251	1.09831	0.895987	1.13993	1.32484	1.5346	1.63063	1.35284	3.18155	4.56859	2.90549	4.14984	0.993949	0.745137	0.890397	0.855948	0.727651	1.38655	3.23157
DAXX	4.68207	4.87855	0.492073	2.97261	1.35054	2.19537	4.37723	1.46431	1.32345	0.480975	2.61249	3.87309	1.06321	1.58895	0.743223	1.65003	0.472561	0.845228	1.20574	3.12426	0.44209	0	0.808477	1.72414
RNF208	0.271115	0.243352	2.03728	4.99981	1.55319	6.7724	0	0	1.1281	0.553148	0	0.36444	0.32209	10.3613	3.95626	6.38593	2.18668	0.699883	0.0924443	0	0	0	0.608593	1.82882
FLOT2	2.87871	2.34123	1.40927	1.81624	1.83324	1.81395	2.56458	1.5504	1.62609	1.89505	1.99608	3.86965	1.22187	2.27694	1.38995	2.0154	1.18826	1.77916	1.51846	2.48657	1.14277	0.4397	1.30313	1.78231
FAM122A	1.882	2.34822	1.50449	1.93134	1.72509	1.28981	1.08005	0.713531	1.33293	1.17645	1.79721	3.60637	0.317143	3.86223	3.77863	2.9392	2.54971	1.0337	0.354995	1.46958	0.115858	0.871105	0.719094	5.64617
SNORA36C	2.29914	10.3185	4.3192	5.70768	1.58059	0	0	0	2.73332	0	0	6.18113	0	0	6.33729	0	0	1.97841	0	0	0	0	2.58053	0
TOMM7	3.05705	4.01768	0.831932	1.22603	1.63023	1.27712	3.43427	2.41077	2.51348	2.21508	2.06595	4.32059	0.644906	2.66906	0.982072	1.2155	0.594281	1.1432	0.944967	2.49555	1.18486	0.220127	1.69956	1.22473
AKNA	6.93485	5.25467	1.1896	3.08846	2.57309	2.26343	1.97774	1.05065	1.02264	0.761337	1.84478	4.7001	0.725425	2.34007	0.727609	1.85557	0.477269	0.902831	0.690718	0.743439	0.600595	0.364597	0.636395	1.26437
FLII	3.5101	2.81297	1.24491	3.12864	1.82702	2.94042	0.558561	1.55202	1.18173	1.06473	1.7212	3.85543	0.680662	4.08902	1.68891	3.22537	0.914242	0.873167	0.607261	0.912017	0.768939	1.32335	1.05756	2.45135
UNC13D	3.78092	2.60212	1.45298	3.11987	1.95089	4.27408	1.04731	0.755301	0.694582	0.912752	0.70759	2.61414	0.469344	4.85553	2.07864	3.80387	0.977882	0.991128	0.574881	1.47032	0.804972	0.620369	0.702594	2.71335
FPR1	1.47711	0.997948	1.04432	1.23359	0.731572	2.06728	1.56459	2.68871	2.23755	2.09987	2.93065	5.1881	1.13215	0.997213	0.648962	0.530715	0.707939	3.64915	2.79451	4.65161	0.850165	1.87878	1.60441	0.23847
MIR378E	0	8.84691	4.62901	1.31081	4.23491	0	0	0	0	0	0	22.3577	0	0	1.19856	1.34975	0	0	0	0	0	0	0	0
PSMB9	3.87371	3.33119	0.931741	1.43749	1.3521	1.26479	5.32496	0.968043	2.50086	1.29805	2.6866	4.06916	1.1175	1.58734	0.823579	1.45209	0.958321	1.89845	1.10217	2.52323	0.692771	0.418562	1.29571	0.971306
LBH	2.95545	2.76774	1.90846	2.26341	2.18555	1.5758	1.41159	0.814292	0.584582	0.497444	0.834423	3.07772	0.649085	3.38372	3.80368	3.88317	2.81794	0.669951	0.261979	0.744415	0.375442	0.571072	0.758867	5.05566
PNN	6.72204	6.26197	0.773615	2.91229	2.97255	1.67199	3.4728	0.856946	0.518365	0.607899	1.72142	4.37144	0.935289	1.54293	1.19595	1.95719	1.12598	0.468999	0.371687	0.533409	0.245306	0.14821	0.632127	1.70781
C6orf48	4.51346	5.02356	1.01749	1.558	2.05479	1.26591	0.741021	1.45083	2.14632	1.93996	1.55057	5.21772	0.262147	2.44592	1.24896	2.30754	1.3284	1.0098	1.00547	1.76689	0.551382	0.409116	1.11449	1.79401
MIR3613	0	0	4.20336	13.093	5.38369	0	0	0	0	0	11.1581	0	0	0	0	0	0	0	0	9.85397	0	0	0	0
YIPF3	2.31828	2.23314	1.92973	2.02535	1.85289	1.69122	2.32083	1.48171	1.00832	0.715258	0.892932	2.0522	0.761316	4.61343	3.19962	3.05602	2.18425	1.14341	0.559123	1.12059	1.09067	0.743169	0.634638	4.04795
OAZ2	1.1525	1.04004	2.27568	1.97772	1.76352	1.45412	1.65674	0.987216	0.70717	1.08468	0.633452	1.52423	1.26613	4.29063	4.04775	4.24267	3.25894	0.631824	0.79863	1.14612	0.851575	0.42966	0.949299	5.48484
UBTF	6.07947	5.45428	1.54263	3.60073	2.50807	2.09364	1.59924	1.18965	1.61077	0.875984	2.34002	3.6426	0.864058	1.53175	0.952914	1.66108	0.582627	0.779788	0.587991	0.878271	0.721253	0.430644	1.05661	1.04529
MID1IP1	3.23543	2.24448	1.11164	2.31518	1.58782	2.07039	2.21611	2.0008	1.5658	2.14976	1.95142	3.54091	1.40598	1.35478	1.29059	1.46384	0.486174	2.78409	1.0544	4.24529	1.27026	0.389298	1.34973	0.485965
HSPA5	4.95581	4.90249	0.517225	1.47255	2.28154	1.02722	2.67026	2.29313	1.27388	1.54856	1.18747	4.26111	0.565776	2.43754	0.694948	2.14402	0.492768	0.941258	0.776405	3.37544	0.559778	0.505869	0.676501	2.00131
SLC48A1	1.26621	1.25065	2.47425	2.01264	1.57316	1.48421	0.268356	0.778217	0.743595	0.859062	0.583266	1.02534	0.676625	3.6092	5.44671	4.59613	4.54613	0.511968	0.239283	1.20935	0.588529	0.857345	0.71915	6.1877
RNU5B-1	0	8.96033	0	1.77015	0	0	0	1.74395	7.41735	0	0	0	0	0	0.809287	0	0	6.44252	9.36058	0	0	0	7.00272	0
LRG1	1.71454	0.217631	0.748302	1.25296	0.452427	1.70769	4.99619	2.77744	2.34716	2.62889	1.46823	4.05073	1.02874	0	0.438052	0.39844	0.529324	1.65419	3.2597	7.39837	2.50544	0.659322	1.10797	0.135666
MIR4473	11.2304	7.68028	0	6.82771	4.41175	0	0	0	0	0	0	0	1.27066	0	0	6.44468	0	0	0	0	0	0	0	5.58565
KCTD12	1.05336	1.82094	1.37787	1.5939	0.93335	0.646276	2.99214	3.92577	2.50456	2.1969	2.25685	4.59398	1.13091	2.08737	0.759072	1.58142	0	2.57825	1.80384	3.81433	1.42228	0	1.94419	0.427857
MIR4526	11.7468	0	0	1.19027	0.769098	0	21.6474	0	0	0	0	2.25576	0	0	0	1.22563	0	0	4.57759	0	0	0	0	0
POLE3	2.82759	3.1601	0.885327	1.94661	1.25781	1.61275	1.9018	0.726438	1.87853	1.86646	1.65894	5.5896	1.02095	3.05219	2.26536	2.67259	1.0944	0.536723	1.41787	2.74696	0.280729	0.414608	0.980101	1.61059
C6orf47	3.71625	2.85916	1.40367	2.21751	2.00059	2.28782	2.6287	0.515258	3.08562	0.914673	1.76501	3.96467	0.420474	3.82883	1.45377	2.56343	0.350566	1.31974	0.482727	1.29893	1.36539	0	1.32415	1.6173
EIF1AY	0.26782	1.06174	2.56282	1.98868	1.91406	1.35342	0.422041	0.245636	0.427846	0.922094	0.528674	0.495015	1.03407	5.35629	4.68711	4.35836	3.8086	0.410505	0.216887	0.344019	0.395521	0.159312	0.929976	9.46642
STAG3L2	5.58721	4.94413	2.18406	4.47936	2.7314	2.38177	0.814062	1.44933	1.14731	1.81009	1.18207	3.30006	1.15322	1.79737	0.823553	1.22421	0.589349	0.990697	0.796685	0.894777	0.604176	0.567831	0.893145	0.979983
AUP1	7.6816	6.04822	1.01269	2.32597	2.12058	2.09662	1.63309	1.66373	1.01469	0.843203	1.71749	3.74386	0.0355786	1.93478	0.509851	2.4771	0.305108	0.734447	0.459519	2.17621	0.129974	0.407186	0.201678	1.95498
CD24	0.415645	0.348209	0.338363	0.60437	0.514338	1.2432	4.36253	4.12441	2.98954	3.64653	3.4892	3.24059	1.16865	0.277354	0.667187	0.736165	0.405815	1.98503	2.39517	6.25429	0.942045	1.03608	1.5395	0.461264
HSBP1	1.17369	2.10699	0.968009	2.01016	1.02335	3.89534	2.11496	1.13023	1.19114	1.02795	1.85586	3.11693	0.702852	4.72342	3.03554	4.28611	0.80203	0.985326	1.17132	1.63895	0.80066	0.233533	1.06029	2.06806
BLOC1S3	3.00874	1.28601	1.70465	3.4213	2.62656	5.36841	1.45616	0.333729	1.30586	1.05234	0.873269	3.85183	2.26949	3.50548	1.50222	0.55809	1.54076	1.27396	0.586236	1.96306	0.322421	0.865786	1.39367	1.01842
ITGB2	3.19067	2.57693	1.08847	2.34516	1.7102	2.00799	2.60885	1.97291	1.54883	1.21036	1.99602	3.80888	0.915992	3.29536	0.934291	1.95025	0.436078	1.46938	1.06939	2.60165	0.75455	0.863325	1.19118	1.41966
BTN3A2	5.63483	5.46933	0.833518	2.63565	2.40459	2.53019	2.25038	0.732486	0.580224	0.443569	1.36446	5.02481	0.456829	3.18271	1.08988	3.09472	0.282518	0.515421	0.363091	0.50479	0.363728	0.23125	0.921281	2.03712
XBP1	4.24899	4.32966	0.456127	2.27326	1.94737	2.04298	1.99314	1.52701	1.58758	0.693528	1.81624	3.10059	0.903814	3.65274	1.27551	2.63339	0.39166	1.10732	0.877567	2.74454	0.444921	0.61623	0.327019	1.93368
SAMD1	4.80823	4.88257	0.912406	2.79037	1.83639	2.20295	1.79413	0.890902	0.692878	0.951283	2.30095	1.76273	0.692398	3.27033	0.921352	1.88891	0.92777	1.44185	0.993638	0.748636	0.421574	2.64142	1.14476	1.99741
ATXN2L	6.49211	4.64829	1.12104	2.70013	2.09364	2.19133	2.09942	0.974196	1.162	0.881646	1.69318	4.10758	0.228164	3.01455	0.914169	1.78093	0.864768	0.655148	0.371868	1.63122	0.496144	0.559558	0.808347	1.39253
PWAR5	6.53581	8.46954	0.596296	2.21045	2.36065	0.910497	2.84252	1.19473	0.874777	1.23634	1.36706	6.05102	0.239968	1.943	0.757942	1.94419	0.0734955	0.223473	0.678902	0	0.375704	0	0.194324	1.7895
GAS5	5.42973	4.93783	0.559231	1.79895	2.17745	1.73769	0	2.27157	2.59054	1.04951	2.85028	6.57851	0.424384	1.69024	0.625529	0.756612	0.212295	0.768468	0.682102	0.996368	0.861302	0	2.24526	1.30587
AP2A1	0.555792	0.612999	3.00952	2.16692	2.26757	1.72172	0.455824	0.648578	0.466413	0.563278	0.440814	0.532256	0.920671	4.88546	4.95579	4.82741	4.44728	0.343847	0.225434	0.645265	0.346846	0.991116	0.583043	5.9047
SSR4	2.12026	2.83961	0.927297	1.79035	1.20311	2.47784	1.02616	1.8344	1.64043	2.08743	2.01402	3.6192	1.09287	3.9811	1.69161	2.48263	0.628608	1.59281	1.07871	3.26081	0.843925	0	0.982124	1.2596
PHB2	3.18909	3.3962	0.86312	1.72526	1.96944	1.59894	3.99345	1.58641	1.86354	1.7645	1.75211	4.75914	1.43414	2.21328	0.709887	1.25343	0.252397	1.46513	1.6219	1.22992	1.04262	0.955402	1.18302	0.646895
MARCKSL1	2.66437	3.11623	0.985898	2.49113	1.66516	1.03495	1.1362	1.33292	0.93586	1.13663	1.30857	7.00024	1.63062	1.2122	0.92291	1.65849	0	1.66741	2.18864	4.08913	2.04405	0	1.3593	0.869645
CBX6	3.81451	3.4359	0.972229	2.02209	1.78504	2.58671	1.99338	0.687435	1.41615	1.38722	1.04569	4.08406	0.636031	4.55486	1.0894	2.27767	0.874968	1.31296	0.666306	2.3185	0.735783	0.376091	1.1417	1.17661
DCAF16	5.17284	5.91414	1.79154	2.49045	3.56279	2.08015	1.79616	1.43884	0.944787	1.5094	1.99359	2.25308	1.1444	1.11319	0.843408	1.18197	1.49663	0.93252	0.532104	0.572718	1.4075	0.248849	0.713578	1.24508
C9orf69	3.86608	2.82079	0.72204	1.75596	1.56982	2.38537	0.0795406	2.03805	1.00793	1.38383	2.19858	3.96605	0.376034	3.53845	1.64959	3.00942	0.748595	1.42992	1.1101	1.9914	1.70079	0.707018	0.989652	1.3283
ZSWIM1	5.18071	4.19808	1.57704	2.37321	3.44616	1.63186	1.22354	4.96529	1.53977	1.49743	1.61474	1.93446	1.45322	0.261895	1.07333	0.801434	1.1607	1.33121	0.711511	0.422521	1.28384	0.456554	0.928749	1.28389
JAK3	6.70666	4.85873	0.979153	2.73483	2.53843	2.34471	1.64959	0.961013	0.933191	0.896853	1.23177	4.8284	0.581907	2.18277	0.845089	2.39412	0.239914	0.691665	0.321183	0.9403	0.508739	0.546441	0.549759	1.7955
MIR4462	7.68397	7.66344	0	9.08365	0	0	0	0	0	0	0	0	0	0	0	0	0	0	8.73355	0	0	0	5.7496	3.34404
MCOLN1	0.499458	0.390835	3.03942	2.39808	2.41821	1.49851	0.630778	0.313222	0.274052	0.386709	0.404482	0.61974	0.821585	6.19172	5.52754	4.41486	4.40349	0.473864	0.0873355	0.658012	0.197622	0.197342	0.733074	5.66815
BANF1	3.88286	3.46411	1.01679	1.45215	1.65014	2.32041	2.81488	1.08533	2.09824	2.13176	2.81651	4.46025	1.06237	1.67021	1.3736	0.928115	0	1.76172	0.674021	1.86549	1.08941	0	1.66399	0.952438
GMIP	4.52539	3.13264	1.48132	3.12229	2.28616	3.08977	1.20614	1.65303	1.32054	0.856155	1.93194	4.037	1.01823	2.27103	0.883831	1.91176	0.611237	1.05318	0.687363	1.22298	0.47613	0.857686	0.83115	1.75012
MIR4505	13.9996	8.37729	0	0	4.58298	3.94406	0	0	0	0	0	8.06511	0	0	3.24269	0	0	0	0	0	0	0	0	0
SPSB3	4.65175	2.84314	1.76023	3.56412	2.51959	2.48556	1.19606	0.225979	0.768907	0.365423	1.07513	2.60821	0.354634	3.42546	2.37967	2.73434	2.02747	0.877627	0.271426	0.912949	0.16794	1.35289	0.530484	3.10701
MEPCE	3.50148	2.2426	0.959282	2.48358	1.91821	3.39867	1.4436	2.05495	0.715468	0.915322	0.818514	3.75072	1.01829	4.53026	1.86286	3.54635	0.534167	1.3182	1.06334	0.522056	0.474893	1.11581	0.491253	1.52384
SNORD74	18.2494	6.06689	0	4.31474	4.64663	2.66589	0	0	0	0	0	5.45142	0	0	0.657546	0	0	0	0	0	0	0	0	0
FAM104A	0.419761	0.648892	2.44603	1.9973	1.95321	1.38734	0.485424	0.187404	0.263378	0.447246	0.4458	0.289964	0.420189	5.70811	5.15744	5.48437	3.79146	0.331104	0.043734	0.813065	0.275516	0.422763	0.621637	8.00743
AGER	7.91987	5.36418	1.55324	3.33347	3.47023	1.65913	3.31705	0.425721	0.310401	0	0.506356	6.14198	0.241256	2.58697	0.592673	1.50967	0.14778	0.0748907	0.35611	0.383292	0.167876	0	0.195366	1.76123
NUDT16L1	4.44656	2.94301	0.843775	4.20522	2.06879	2.03725	4.7405	0.564952	2.48295	0.769762	2.46385	3.16972	0.213439	1.96173	1.00498	1.15635	0	1.3334	0.505393	0.989035	0.779727	1.70992	0.680559	0.908925
TERF2IP	2.27107	2.35801	2.05318	2.58164	2.08862	1.92794	1.48158	1.08779	0.947666	0.589174	0.800047	3.39653	0.75046	2.60026	2.98974	3.03732	2.80921	1.08714	0.492325	1.08189	0.420662	0.149963	0.759644	4.19564
CNPY3	3.02089	2.71154	0.963865	2.39778	2.05699	3.09221	3.15464	1.94512	1.76148	1.00963	1.5065	3.53867	1.08236	2.20778	1.32015	2.07503	0.586226	1.55969	1.2655	1.3093	0.998917	0	1.00104	1.22704
SNORD104	5.47483	13.1045	1.14279	2.58884	0	0	0	0	0	0	0	0	0	1.10705	0.591791	2.66575	0	0	0	0	0	0	0	15.09
LUC7L3	5.27217	5.02087	1.13082	1.65888	2.08726	2.25837	2.28302	1.03569	1.16245	1.38749	5.65228	2.67612	1.2349	0.523684	1.14548	0.604775	1.51072	0.523028	1.09033	0.775903	0.972773	0.223573	1.00848	0.50029
CDC42	1.54263	2.40527	1.37417	2.17294	1.53184	2.18524	1.89824	1.80676	1.4551	1.18211	1.31226	2.49713	1.15295	2.83154	2.72432	3.43426	1.1283	1.2246	0.87173	1.96159	0.733417	0.285566	1.14615	2.86031
UQCR11	1.55985	1.21658	1.6353	1.7031	1.76717	2.166	1.82927	0.416412	1.2085	1.30162	1.42758	2.56799	0.541367	5.40103	2.76785	3.36019	1.90464	1.65897	0.800803	1.44083	0.625427	0.905536	1.47536	2.02891
LINC01003	1.12857	0.982299	3.34083	3.63857	2.72724	4.51871	0	0	1.21972	1.50715	0.511643	1.37914	1.70642	1.74265	3.92587	2.95987	2.35183	2.03055	0.839599	1.20491	0.692649	0	1.15154	2.09855
MIR4691	22.3287	4.11121	0	0	3.14878	0	0	0	0	0	0	0	0	11.4612	0.55698	0	0	0	0	0	0	0	0	0
CD14	1.25731	1.63751	1.38941	2.46556	0.779618	1.75025	0.693864	0.930283	1.84645	1.81076	2.21297	3.8773	1.52299	5.69789	0.527636	3.88925	0	1.9729	0.857428	1.30288	0.713301	1.20671	1.24516	1.99558
PSME2	4.27043	4.3655	0.640686	1.5145	2.32417	1.22816	2.55617	0.901465	2.22114	1.37953	3.91912	5.62084	0.281854	1.94291	0.418329	1.0559	0.642033	0.689008	0.940413	1.37136	0.858048	1.129	0.549208	0.735649
SCAF1	3.41024	2.69094	1.89762	3.5719	3.36481	3.88534	1.59555	0.885931	1.57549	1.3483	1.71829	2.0308	1.07758	1.73109	1.17749	1.37764	1.21512	0.950296	0.807345	1.0246	1.3122	1.20123	0.773456	0.899704
SNORD35B	18.4592	10.0417	0	4.76109	7.69098	0	0	0	0	0	0	0	0	0	0.544176	0	0	0	0	0	0	0	0	0
CDC25B	7.34881	5.7294	0.680357	3.00225	2.52085	1.95912	2.39784	1.15202	0.457461	0.517232	1.24167	4.36113	0.268908	2.50817	0.56763	1.69451	0.557295	0.564844	0.339593	0.908246	0.487544	0.328274	0.465762	1.40865
SON	5.43719	4.97922	1.17471	3.26787	2.05914	1.98196	2.27441	1.34195	0.98168	0.984924	1.6542	4.19517	0.499723	2.04476	0.689339	1.99176	0.542868	0.6814	0.620876	1.08788	0.396152	0.679391	0.565588	1.30844
DNAJC4	3.24759	2.11803	1.5995	2.01879	2.04029	3.11831	2.52473	0.369734	1.1279	0.982727	1.6984	2.84493	1.06931	3.82944	2.12992	3.51792	0.712535	0.439592	0.821185	0.857081	0.844623	0	1.06485	2.4138
RAN	3.05602	2.88906	0.562851	1.53008	1.40061	1.40117	2.43942	1.43565	1.70971	1.94913	2.0064	5.31621	0.874602	2.10311	0.682876	1.12538	0.239833	1.3701	1.27846	4.10929	0.792574	0.675062	0.74942	1.62055
ZBED6	6.70387	6.86425	0.715214	2.74734	2.11659	2.2524	0.407645	1.14513	0.885541	0.526846	0	4.27213	0.275311	2.07855	0.96619	4.27971	0.0843198	0.341848	0.169324	0.218698	0.287358	0	0.836039	3.13362
TIMM10B	6.45358	6.67039	0.763036	3.10501	2.10973	0.979004	2.85793	0.394208	0.643831	0.331479	2.02554	4.6712	1.03656	1.50573	0.541484	1.7964	0.651361	0.504846	0.46165	0.795019	0.0435257	0	1.62091	1.29627
IRF9	5.56277	4.73204	0.563496	1.83743	2.23705	1.6312	1.15121	0.58118	1.29672	0.378319	2.03979	6.15804	0.712702	2.382	0.81352	2.3003	0.578773	0.821258	0.390514	1.48113	0.525983	0.346039	1.00999	1.70887
SNORD70	4.97712	7.94211	0	10.5907	0	11.9965	0	0	0	0	0	4.46025	0	0	0	1.21171	0	0	0	0	0	0	0	0
IMPDH2	6.36624	3.72413	0.500556	1.45793	1.25606	1.36996	2.74527	1.48623	1.86667	1.14162	1.75587	5.14228	0.38438	1.66253	0.648031	1.21976	0.727122	0.908931	0.56459	3.77183	0.578201	0	0.736969	1.13059
PPP3R1	0.36864	0.684313	2.38663	2.12694	1.7849	2.05069	0.620574	0.360784	0.275677	0.613024	0.240505	0.546155	0.756606	4.58072	4.66858	4.46277	3.22567	0.515048	0.228419	0.343323	0.365093	0.470682	0.765229	8.70383
RNVU1-15	6.19374	2.1179	0	3.76559	4.05524	0.581649	0	0	0	0	1.47084	9.5152	8.40949	0	0.286929	1.61561	0	0	0	0	0	0	0	3.08057
MOB3A	2.9795	2.72804	1.35133	2.27748	1.77653	2.26286	1.68938	1.60096	1.75389	1.00569	1.8465	3.49962	1.25093	2.10223	0.960562	1.45568	1.01184	1.92663	1.18362	2.2167	1.00994	1.00163	1.12338	1.07258
MIR3607	0	4.42345	0	0	1.69396	0	0	20.0168	0	0	0	14.9051	0	0	0	0	0	0	0	0	0	0	0	0
EPB42	0.244364	0.164505	2.66641	1.86326	2.13351	1.28509	0.0931352	0.286024	0.334088	0.568369	0.416364	0.0903323	0.551589	5.92947	6.01647	5.22933	4.63685	0.378496	0.0708244	0.681589	0.447788	0.443001	0.521116	5.8597
WDR1	2.40864	2.16506	0.843192	2.33057	1.35516	3.62167	1.60318	0.99361	1.05905	0.931129	1.32704	2.73575	0.667553	5.07138	1.8788	4.20154	0.447967	1.09381	0.693954	1.74533	0.68402	0.394419	0.588372	2.06367
SNORD12	3.24434	15.5312	1.01581	5.75298	2.23038	0	0	0	0	0	0	13.0834	0	0	0	0	0	0	0	0	0	0	0	0
MIR566	0	2.78819	0	3.3049	0	8.16783	0	18.4506	0	0	0	0	2.46022	0	1.0073	0	0	0	0	0	1.49793	1.40782	1.74323	0
NDUFB10	3.26412	2.34389	0.96626	1.85218	1.93119	1.56052	0.208794	1.47225	2.25777	1.79207	3.05828	4.06862	1.69215	1.87209	1.34717	1.49542	1.86429	1.02137	0.526143	2.35234	0.228952	0	0.865946	2.68611
MIR3138	10.6826	2.13081	8.91932	0	0	7.02234	0	0	0	0	0	0	0	8.6404	0.577357	2.60074	0	0	0	0	0	0	0	0
EVI2A	2.02316	4.28636	0.530733	0.930819	1.4911	1.11428	3.94363	3.04726	2.73025	3.32455	1.04529	6.76221	0.844492	0.016585	0.478752	0.738823	0.232116	1.34098	1.24919	2.24759	0.158209	0	1.65705	0.297457
MIR3677	19.4661	1.45605	0	0	0	4.7986	0	0	0	0	0	13.0834	0	0	0	0	0	0	1.65937	0	0	0	0	0
SIT1	6.10526	4.34169	0.332447	2.07107	1.37878	2.21027	3.21669	0	0.841532	0.288844	1.61793	7.49322	1.40158	1.55658	0.746016	1.55098	0	0.380694	0.784432	0.649466	0.512021	0.721829	0.496556	1.69431
MIR1538	0	0	0	0	0	0	0	24.2509	0	0	0	16.0861	0	0	0	0	0	0	0	0	0	0	0	0
PLCB2	5.19205	3.55075	2.03547	4.09531	3.52938	2.4618	1.44971	0.960401	1.24488	0.860511	1.03956	2.7272	0.863902	2.13944	0.912579	1.70751	0.481551	0.769656	0.555412	0.661856	0.666262	0.309795	0.65294	1.4684
ZNF785	4.58115	3.90641	2.22327	2.88382	2.88695	2.20214	1.81318	0.910366	1.19137	1.68242	2.04661	3.00207	1.42866	0.903184	0.733501	0.846935	1.1182	0.886967	1.0544	0.924716	1.46356	0.519064	0.44991	0.635493
VAT1	1.78815	1.11461	0.559876	1.10979	0.700019	0.955067	4.15031	2.92865	1.86011	2.09779	2.19839	3.4553	1.84407	0.621463	0.616103	0.700619	0.458606	2.69274	1.32106	4.86727	0.88026	1.48578	1.46344	0.421525
PYGO2	6.32227	4.33418	0.653434	1.91564	1.49099	1.49294	2.59138	1.86585	0.985134	1.40263	0.612208	5.77573	0.388919	2.19688	0.417998	1.56908	0	0.977144	1.06741	0.81098	0.384796	1.3075	0.516702	1.18873
B4GALT3	2.69672	2.11225	1.33174	2.19268	2.26086	1.61419	1.64552	0.268113	0.364908	1.03778	0.54668	1.41463	1.11133	3.43138	3.9672	4.46761	2.15921	0.150928	0.179419	1.41617	0.232597	0.238478	0.246078	5.18103
ACRBP	0.969238	0.551925	0.763572	3.53717	1.07471	6.09395	0.659985	0.622679	0.836328	0.331711	0.883546	0.462311	0.470496	7.82368	3.32047	6.33684	0.17254	0.457371	0.554369	0.504886	0.21108	0.198383	0.386015	3.02751
SNHG7	5.04133	2.04358	1.93488	3.80648	2.38504	2.77947	0.66749	1.47733	1.40167	1.16129	1.28407	2.02208	1.7388	1.43044	1.27884	0.935352	0.828405	1.01455	0.720865	1.01462	1.60764	1.32667	0.958266	1.34469
CAP1	1.57528	1.92615	0.601561	1.83101	1.16016	2.25362	2.05024	2.50065	2.19752	1.46395	1.89205	3.40886	1.21879	3.13193	1.25198	2.86136	0.382669	1.57492	1.2233	1.9583	0.882588	0.301259	1.01179	1.49594
ZNF865	4.5135	3.10687	1.12685	2.48997	2.83924	1.82287	1.10704	0.340139	1.36777	1.49266	2.30479	3.68788	1.56542	2.59483	0.545275	1.14193	0	1.01539	1.04612	1.3425	1.36566	1.39047	1.02642	0.91152
VWCE	0.157701	0.429373	3.24404	1.81487	2.07433	1.35285	0.14795	0.110201	0.342154	0.559849	0.216272	0.132491	1.04605	5.08698	4.93364	4.08887	5.43585	0.359609	0.0806588	1.07072	0.437273	0.821937	0.867307	5.30346
SNORA12	2.9795	4.16015	2.4877	0	0	0	1.1647	9.36927	1.18072	0	0	10.6803	0	0	0	0	0	0	1.35459	0	6.70503	0	0	0
LDLRAP1	6.14517	4.537	0.849119	3.20868	2.31131	3.47824	1.38041	0.506032	0.288111	0.503868	0.872845	4.28926	0.415871	3.26226	1.42019	2.86362	0.323322	0.253224	0.228228	0.550591	0.13356	0	0.401531	1.83062
MYADM	1.68166	2.04481	0.951972	1.98481	1.53529	1.66262	3.42359	3.43611	2.12719	1.37242	1.83381	3.02008	1.31059	1.5098	1.12992	1.46405	0.639624	1.78279	1.77987	1.83672	1.11586	0	1.14759	1.21781
LGALSL	0.142118	0.546703	0.839093	2.21767	0.642038	3.80365	0.904745	0.631336	0.917189	0.596487	1.14747	0.982483	0.578876	6.28114	2.39646	9.46786	0.258553	0.821105	0.844571	1.3114	1.0182	0	0.273448	3.38404
SPTB	0.218425	0.276185	3.08169	2.49501	2.39735	2.16126	0.10246	0.15728	0.216771	0.260413	0.16418	0.0791479	0.597212	5.05119	6.35198	4.874	4.73283	0.21574	0.0686495	0.287193	0.177688	0.194545	0.513766	5.29267
ZNF316	3.77562	2.41356	2.38176	4.7829	4.48886	4.29534	0.555509	1.02712	1.58179	1.15976	1.2043	1.03004	1.62759	0.895867	0.783859	1.05826	0.833904	1.7923	0.346792	0.603355	1.02793	0.73246	0.680224	0.882203
SELK	0.431684	1.0591	2.44642	2.26581	2.50275	1.33373	0.582178	1.02564	0.436224	1.14498	0.86111	0.957463	0.752179	2.52704	5.12349	4.90272	1.94245	0.575769	0.426865	1.26744	0.478789	0.195647	0.799453	5.91783
WHAMMP1	1.17687	1.61597	1.51999	2.64586	1.86374	2.57648	1.34317	1.04635	1.28669	0.943306	1.34498	1.83623	0.624175	4.88269	3.27457	3.49576	1.55228	0.858987	0.544605	1.18777	0.304028	0.104771	0.943507	2.98157
TCIRG1	4.20633	2.31158	2.02736	4.14911	3.25986	2.8054	2.02778	0.587017	0.714383	0.720594	0.958119	2.07708	0.670181	2.19457	0.751607	2.60642	0.19782	0.854763	0.309434	1.22419	0.709646	1.58958	0.399164	2.51906
ASH1L-AS1	2.37874	3.15824	1.21028	1.68723	2.55518	2.29668	0	1.22072	2.20934	1.63798	1.72997	3.19757	0.82425	0.901875	1.03654	0.271462	1.83022	1.53518	0.963181	2.40078	2.00741	2.0888	1.5018	1.16463
TNFRSF14	6.40248	4.37854	1.185	3.501	2.6091	1.61716	1.3685	0.94219	1.10611	0.347483	1.57284	3.96402	0.362204	1.61669	0.690359	1.8601	0.267769	0.868466	0.742041	1.04176	0.547527	0.371648	0.743386	1.67455
MIR921	0	0	0	0	0	0	39.7454	0	0	0	0	0	0	0	0	0	0	0	0	0	0	0	0	0
SNORD97	2.05627	11.6894	0	0	2.82725	0	0	16.8838	0	0	0	4.14615	0	0	1.33361	0.750917	0	0	0	0	0	0	0	0
CA2	0.157689	0.541333	1.26291	3.89702	1.07646	5.48848	0.233589	0.188487	0.453871	0.25061	0.427683	0.323534	0.631034	6.14224	5.47418	5.64338	1.33878	0.2571	0.175455	0.389879	0.304168	0	0.437814	4.59072
ARPC4	1.68867	1.48884	0.782142	1.4033	1.53872	2.27269	1.25382	0.991512	1.81751	1.60647	1.661	2.39085	1.12378	3.57627	1.88259	2.98851	0.916201	1.99479	1.82621	3.02175	0.587855	0.280775	1.00936	1.54809
FAM63A	1.69321	1.92057	0.941608	2.93973	1.55783	5.14166	0.548278	1.5629	0.706041	0.505302	0.945216	1.5287	0.950744	5.92522	3.06498	5.0528	0.40766	0.228337	0.42224	0.241147	0.243735	0.355063	0.70912	2.04567
OTUD1	1.82905	3.03091	1.82083	2.92731	2.70827	3.1446	1.48497	0.655451	1.17086	0.306195	0.93552	1.82823	2.11723	2.61738	1.67291	1.21599	1.27414	1.00891	0.895519	1.92774	2.08065	0	0.736939	2.24512
SPI1	0.941747	0.913448	0.80172	1.25737	0.976069	1.84912	2.58415	2.71193	2.83923	1.94403	2.40449	3.55782	1.24313	0.98948	0.560878	0.699059	0.60619	2.65887	1.7336	4.07522	1.45442	0.680674	1.66496	0.48485
TKT	1.37126	1.0709	0.826673	0.972629	0.937375	1.19476	2.38217	2.72041	2.67467	2.21544	2.42628	3.07423	1.10815	1.44091	0.725042	1.0185	0.809022	2.64794	1.74348	3.82819	1.39425	0.88482	1.76343	0.38436
WDR6	6.74082	5.74101	0.794074	2.69831	2.4394	2.05106	1.54579	1.04936	0.833117	0.871484	1.05397	3.88016	0.343588	1.69031	0.616816	2.19353	0.382475	0.559947	0.136543	1.00426	0.273565	0	0.543091	2.15662
SNX3	0.177958	0.427703	2.15386	2.02994	1.678	1.50927	0.352385	0.228326	0.378041	0.52141	0.664384	0.572549	0.512948	5.28971	4.43122	4.254	3.75486	0.346431	0.27853	0.462533	0.357332	0.309393	0.622134	8.19793
MED25	0.733802	0.546545	2.18023	2.093	2.05006	1.35475	0.357033	0.515505	0.445469	0.273948	0.337393	0.787019	0.7543	5.36537	4.39714	4.74368	4.0296	0.436632	0.255534	1.18037	0.368917	0.764208	0.744755	4.79363
SERPINA1	0.889833	0.557531	0.799771	1.35141	0.902005	1.65161	2.45534	1.90933	2.66335	2.17006	2.73213	3.81357	1.053	1.59398	0.77061	0.860167	1.19097	2.49529	1.74909	3.16583	1.24187	1.38541	1.63323	0.432812
CALM2	1.75835	2.28062	0.976336	1.86157	1.33783	1.71389	2.45821	1.70085	1.50345	1.51984	1.33908	2.95745	0.946722	2.36977	2.36506	2.1035	0.728037	1.73667	1.12233	2.28883	0.668315	0.400422	1.15691	2.16753
MFSD10	3.29415	2.37764	0.680516	2.04747	1.54088	1.83059	2.78781	2.74097	1.17083	1.10861	0.67743	3.74333	0.699324	1.33907	0.847973	1.4262	0.461317	0.672126	1.80644	5.08515	0.52405	0	1.48655	1.04934
GSK3A	1.18925	1.45852	1.82861	1.77893	1.77006	1.71061	1.39465	0.5842	0.755913	0.884074	0.900372	1.63028	0.512918	5.20713	3.68086	3.35396	3.35892	1.00309	0.401494	0.535853	0.794935	0.213461	0.806168	3.63316
LTBP3	7.9121	4.53027	1.33393	4.22743	3.34047	2.94698	0.931346	0.427897	0.379427	0.308925	1.01172	3.72149	0.59373	1.46781	0.558396	1.16279	0.38439	0.293794	0.212589	0.152544	0.436662	0.995711	0.533161	1.50524
CSTB	0.484677	1.96575	0.607014	1.37511	0.913215	1.84085	2.02093	3.51861	1.79264	1.4064	2.50657	3.47475	0.938351	3.98555	1.01288	1.16031	0.594375	2.178	1.87299	3.63663	0.519386	0	1.08799	0.468733
SERF2	0.883935	1.07629	2.54621	2.20257	2.06787	2.08679	0.946465	0.585463	0.539138	0.514381	0.779407	0.940236	0.931424	5.87505	3.43472	3.09044	3.45865	0.403463	0.209671	1.41047	0.541161	1.28894	0.992119	2.55231
RMND5A	0.34381	0.741251	2.77985	2.12124	2.23961	1.55547	0.216419	0.243786	0.297537	0.363112	0.260545	0.482548	0.480534	4.31235	4.43913	4.29006	3.54566	0.422019	0.165504	0.34885	0.392542	0.632449	0.414263	8.19418
SNORA47	1.05794	4.43147	2.64994	6.00311	0	4.1727	0	0	5.0309	0	0	0	0	0	1.71534	0.772682	0	0	0	0	0	13.4253	0	0
C10orf12	3.08373	2.82561	1.66955	2.52903	1.63414	2.89289	1.73283	0.639736	1.06927	0.0262152	0.854352	1.77036	0.228971	4.65717	2.74997	3.96491	0.899968	0.580464	0.394307	0.94312	0.278823	0	0.324482	3.50885
SNORD11B	1.30353	1.56006	0	0.924586	0	0	33.6307	0	0	0	0	1.75224	0	0	0	0	0	0	0	0	0	0	0	0
CTSW	4.23606	2.24578	0.628257	1.66044	1.73708	1.27018	2.87603	0	1.01604	0.51553	2.65606	3.04691	0.85347	5.45495	0.855529	3.216	0.25238	1.82256	0.684191	1.74558	0.394213	0	0.87583	1.0673
MIR3188	3.43519	10.278	6.45339	3.65484	2.36158	2.25817	0	0	0	0	0	6.92651	0	0	0	0	0	0	0	0	0	0	0	3.73746
PRPF38B	4.5686	4.98903	1.48342	3.46961	3.7083	2.75044	1.49726	0.623456	1.07896	1.04197	1.15067	3.24638	0.889371	1.24107	0.852988	1.11787	0.718286	0.794199	0.52451	0.451636	1.32038	0.390411	0.448894	0.722998
SRP14	2.57663	2.48685	0.364339	1.297	1.56184	1.69378	3.02166	1.29232	2.915	2.0689	3.66141	3.7429	1.44826	1.08405	0.902932	1.35071	0.176416	1.14436	1.33203	2.0743	0.92187	0	1.16612	0.687275
OXA1L	3.57506	4.22886	0.572696	1.43497	1.29555	0.655845	3.54252	2.75968	1.05431	1.51536	1.56633	4.58217	0.636538	1.49624	0.440361	1.30555	0.635279	0.858513	1.09617	2.60378	0.454384	0	1.36864	1.23021
SNORD43	0	15.4999	0	0	0	3.09587	0	15.6322	0	0	0	0	0	0	3.81801	0.859921	0	0	0	0	0	0	0	0
LOC100130744	7.15514	4.53214	2.21646	2.72652	3.69793	2.62697	0.803389	0.944146	0.723946	1.08712	1.01226	2.55802	0.6933	0.323227	0.814562	0.694931	0.581622	0.8515	0.389321	0.391102	1.57837	0.620969	1.32424	0.480336
CSNK2B	3.06552	3.4395	0.545353	1.26014	1.08566	1.03048	2.12431	2.70206	1.36666	0.767597	3.1849	4.07393	1.04843	2.07093	1.08446	1.36118	0.473205	1.25899	1.06903	1.22734	0.335971	0.694674	0.781978	2.77433
TSPO	1.63061	0.68526	0.880791	0.84757	0.935586	0.973712	1.73707	3.00957	2.35289	2.10279	1.88292	3.53048	1.01543	0.453052	0.97278	0.954571	0.855994	2.80628	1.68074	5.55499	1.4646	0.45131	1.3412	0.698802
ROGDI	0.438791	0.904411	2.70193	1.38325	1.78758	1.74669	0	1.23502	1.15923	0.954936	1.05359	1.1469	0.521293	5.02785	4.22129	3.40063	3.72533	0.776136	0.282612	0.930443	0.470214	0	1.28596	3.66008
MAN2A2	2.26183	1.56718	1.90837	2.09967	1.77863	2.35287	0.223367	0.0499124	0.330225	0.395088	0.989438	1.9736	0.471422	5.57016	3.64159	5.35585	2.34478	0.15707	0.259785	0.477673	0.13012	0.107906	0.418656	3.87521
DCUN1D1	0.20771	0.674471	2.44835	1.93475	1.76252	1.06823	0.419108	0.193173	0.279617	0.668083	0.198027	0.242255	0.653197	3.95978	4.56336	4.7798	2.84746	0.341698	0.152064	0.39012	0.24157	0.254725	0.551972	9.90752
THEMIS2	2.4878	2.03845	1.7518	2.70178	2.13844	2.24611	2.13061	1.38861	1.42358	0.901425	1.63017	2.24794	1.39806	2.079	0.950682	1.62098	0.411911	1.47454	0.823645	2.86412	0.866159	1.08541	1.18179	0.862552
CD151	0.595494	0.475123	0.947792	3.87182	1.34187	6.00233	1.54218	0.5375	0.796445	0.242994	0.453702	1.06731	0.23582	4.86169	3.93455	5.79906	0.926887	0.640529	0.270734	0	0.358954	0.517287	0.27849	3.00191
NME3	7.66738	3.83392	2.03893	2.30947	2.5513	3.03796	0.36952	1.17434	0.249735	0.428591	1.39677	2.40019	0	3.63177	0.510899	0.843836	0.9809	0.451903	0	0.770949	0.911691	0	1.65042	1.46272
DENND2D	7.91693	6.55342	0.576009	2.53168	2.32767	1.24035	2.3787	0.689479	0.467329	0.545374	0.875616	5.63284	0.136988	1.14461	0.402813	1.53026	0.327063	0.426205	0.230543	0.427032	0.151649	0.399073	0.511798	1.22831
TMEM63B	0.560292	0.444947	2.59045	1.72336	2.09751	1.42507	0.435995	0.457395	0.168082	0.405978	0.304657	0.373061	0.48938	4.67899	5.40998	4.35034	4.84579	0.256836	0.0714196	0.814832	0.42927	0.308518	0.581848	5.41456
FASTK	5.10282	4.22163	0.986502	2.38054	2.79387	2.1162	2.16875	1.35214	0.203573	0.531038	1.30937	4.46548	0.298366	2.61766	1.14388	2.17613	0.261682	0.442045	0.42039	1.25688	0.297267	0	0.307508	1.71399
ATP6V0B	1.83843	2.12848	0.775832	1.53077	1.57525	1.36615	1.4998	1.35451	0.617673	2.31577	1.8602	4.29786	0.822993	0.92128	1.51633	1.73679	0	2.26978	0.87216	3.93093	0.423997	1.26793	1.256	2.36545
MIR3194	7.99975	10.7708	0	0	0	0	0	0	0	0	0	0	0	15.7717	3.24269	0.730343	0	0	0	0	0	0	0	0
EIF4G1	4.05154	2.98552	1.15681	1.98034	1.67086	1.63296	1.69865	0.701688	0.657195	0.788078	1.83785	3.08523	0.520958	3.59537	1.78354	2.40715	1.53868	0.698475	0.644217	1.31487	0.560145	0.139541	0.46338	2.51845
LGALS1	1.948	1.49873	1.08915	1.4804	0.781193	0.617404	3.58984	1.23971	1.03387	0.738111	2.3708	5.75146	1.34999	1.79365	0.665536	0.901923	0.177198	1.76605	1.4945	4.34061	0.872277	0	1.91311	1.01429
MIR4479	10.2814	7.38281	1.28765	10.2095	4.71208	0	0	0	0	0	0	0	0	0	0	0	0	0	0	0	0	0	0	4.47442
MIR7854	24.7069	5.3762	4.21952	0	1.02941	2.95299	0	0	0	0	0	0	0	0	0	0	0	0	0	0	0	0	0	0
ATP5I	1.53437	2.29541	0.432374	0.489744	0.949349	1.4121	0	2.68053	1.4593	3.19315	1.78542	5.46574	0.789909	1.76849	0.820982	1.17669	0	1.51838	1.6742	6.08171	1.10987	0	1.0333	0.600979
DPM3	4.1713	3.88281	0.290232	2.13682	0.106209	0.914019	5.16351	0	3.03052	2.83686	5.00788	2.80359	0.734162	0	2.32959	2.87732	0	0.797645	0	0	0.670503	0	0	0.50426
PCED1B-AS1	6.11347	5.83583	0.592472	2.20684	2.61008	0.944889	2.88055	1.32231	0.973389	0.920637	1.20982	4.54919	0.446728	1.72183	0.501518	1.62789	0.200816	0.594953	0.173713	0.988283	0.0701922	0	0.510542	1.25902
CHMP7	7.56094	5.98026	0.846371	2.79707	2.43772	1.64631	2.20972	0.822257	0.472597	0.661826	1.36127	4.39248	0.497457	1.63016	0.538842	1.40234	0.351	0.253133	0.357846	0.303459	0.115018	0	0.535414	1.07953
SRXN1	0.281301	0.194227	2.46613	2.13339	2.25121	1.30864	0	0.181451	0.385874	0.335529	1.15104	0.581743	0.548418	5.53936	4.57505	4.59899	1.9106	0.5586	0.309888	0.635316	0.66782	0.19614	0.752893	6.60135
SNORD31	15.0289	5.13901	0	0	1.96799	0	0	0	0	0	0	14.4302	0	0	0	1.56809	0	0	0	0	0	0	0	0
SNORD117	0	12.6447	0	0	0	6.31395	0	0	0	0	0	5.1645	0	13.9838	0	0	0	0	0	0	0	0	0	0
SNORD116-18	23.2971	6.50577	0	3.3049	0	0	3.64279	0	0	0	0	0	0	0	0	0	0	0	0	0	0	0	0	1.35185
PTBP1	4.03696	2.87779	0.887543	2.14235	1.77403	1.90839	2.08626	1.06215	1.35962	1.053	1.34864	3.74475	0.67353	2.62087	0.912886	2.52368	0.381742	0.908405	0.786581	2.12372	0.565636	0.115182	0.757002	1.43358
UBA7	7.22138	4.51087	1.07569	2.7444	2.40771	2.18168	0.312929	0.425379	0.376714	0.326657	1.10893	4.14741	0.224551	3.30825	0.605717	2.61277	0.113274	0.387478	0.375321	0.734489	0.466457	0	0.280781	2.1266
MIR26B	5.68813	6.80752	1.18731	5.37941	2.60694	12.4639	0	0	0	0	0	2.54871	0	0	0	1.38481	0	0	0	0	0	0	0	0
MIR1200	15.3679	0	0	4.08764	2.64124	0	0	0	0	0	15.9664	0	0	0	0	0	0	0	0	0	0	0	0	0
ZNF217	4.21762	3.62492	1.39185	2.02236	2.25863	1.515	1.73059	1.30494	1.15877	1.05566	2.0291	4.0531	0.771976	1.08308	0.806434	1.54353	0.533634	0.862245	0.882128	1.91229	0.404134	0.404594	0.817938	1.67692
LY6E	4.20211	2.60354	1.16433	1.13418	1.58502	2.00451	1.91882	0.675636	1.76837	1.12289	1.91629	2.44939	0.82467	4.66958	1.3506	2.55304	0	1.31197	0.912952	0.6005	0.394514	1.28088	0.626071	0.954832
EHD1	2.13689	1.62509	1.25683	2.93543	1.42813	3.89052	0.907221	1.10387	0.881111	1.09493	1.06115	2.11617	0.676978	3.94136	2.06832	3.10759	0.707315	0.847241	0.619798	1.72336	0.610452	1.03467	0.673986	1.48324
AHSA2	6.59948	4.88034	1.20911	3.68958	2.58216	2.2449	1.35184	0.0654497	0.376871	0.341028	0.455103	4.2419	0.136949	2.46497	0.785005	1.62597	0.636143	0.421574	0.186704	0.317298	0.514194	0.287345	0.33963	2.16973
MIR140	2.91991	2.6209	3.65692	15.533	3.34558	5.75832	0	0	0	0	0	0	0	0.885641	0	3.1989	0	0	0	0	0	0	0	0
BLOC1S6	0.529858	1.19093	2.16479	2.00746	1.84796	1.88172	0.818394	0.58926	0.35337	0.421875	0.300757	1.11181	0.583424	4.63713	3.71513	4.56602	1.87072	0.661674	0.268802	0.341492	0.336528	0.251855	0.616465	6.83061
SNORA80E	5.44759	5.21571	4.09357	10.819	6.49142	0	0	0	0	0	0	0	0	0	2.11985	0	0	0	0	0	0	0	3.66859	0
HSPA1A	1.92336	2.30187	1.16678	2.13161	1.29471	2.44968	0	3.69611	2.07222	2.20736	0.199827	2.98941	1.1425	1.38552	0.994034	1.09747	0.408234	2.32742	2.09044	3.26471	1.44921	0	0.674613	0.54931
RING1	5.78577	4.14633	0.976278	3.3666	1.34966	2.73295	2.76278	0.33894	1.3592	1.15925	0.518321	3.67912	0.71343	2.45895	0.820138	1.08806	0.500036	0.77512	0.378026	0.35602	0.668275	0	0.233313	1.6133
LMF2	6.99306	4.0745	0.806674	2.39305	2.31941	1.69362	1.94231	0.300062	0.474025	0.775965	0.713792	3.13342	0.291505	1.99083	0.497304	1.89291	0.1302	0.950136	0.857576	1.0356	0.29581	1.33447	0.103275	2.7764
MSN	1.95544	2.00392	0.779006	1.68389	1.14029	2.55149	1.91059	1.51408	1.50464	1.0762	1.46029	3.20974	0.877875	3.04958	1.45367	2.56212	0.724132	1.35627	0.966301	2.35131	0.79986	0.416844	1.08304	1.28377
LINC00861	6.80209	7.80861	0.459108	2.40512	2.32878	0.970598	2.84207	0.983742	0.587128	0.448753	1.34569	5.61206	0.193558	1.04702	0.610881	1.25502	0.0778065	0.0832416	0.190966	0.209279	0.142402	0	0.188579	1.0968
FCMR	7.46019	5.49398	0.65344	2.24804	2.13426	1.18762	1.55248	0.979506	0.453634	1.00413	1.42393	5.03503	0.252872	1.91319	0.522726	1.71764	0.0793365	0.301542	0.435466	0.331523	0.375522	0.423518	0.323392	1.32171
ARMCX3	1.76607	3.04065	0.970109	2.41742	0.724212	3.05514	1.67142	0.433026	0.552523	0.45515	1.64815	1.20783	0.932504	4.58609	2.26066	5.87235	0	0.719861	0.697275	0.363878	0.298824	0.0561695	0.347758	3.5463
OXLD1	6.19706	5.45338	0.798953	2.65025	1.5454	1.13825	0	0	0.65006	0.743746	2.12088	5.26766	0.433073	1.49265	0.472842	2.0301	0	0.941042	0.55934	0.535141	0	0	1.22744	3.33152
RNF14	0.354796	0.636926	2.59204	1.96467	2.22801	1.1416	0.386876	0.182685	0.118399	0.198115	0.186246	0.251014	0.295793	3.58334	4.7313	4.2552	2.64758	0.0696303	0.140079	0.539122	0.120065	0.705262	0.286438	9.93347
FAXDC2	0.344992	0.377572	1.62311	2.42447	1.33981	2.51553	0.319404	0.310866	0.33459	0.39269	0.558392	0.378321	0.485359	6.32522	4.80764	4.83055	3.11012	0.41405	0.182644	0.506455	0.354619	0.423809	0.519684	4.65038
RNU6-83P	7.89164	7.87056	6.58905	0	5.42526	0.864613	0	0	0	0	0	3.53605	0	0	0.426516	1.44095	0	0	0	0	0	0	0	3.43442
SNORA8	6.30196	11.3132	3.2886	4.46994	1.92551	0	0	0	0	3.42872	0	0	0	0	1.3624	5.36986	0	0	0	0	0	0	0	0
UBE2O	0.343923	0.445906	2.93042	2.33697	2.4148	1.81921	0.169396	0.168232	0.193533	0.239513	0.106719	0.200335	0.417668	4.5579	5.41948	3.80637	4.50639	0.234784	0.098507	0.208686	0.254302	0.205751	0.383442	5.9291
CST3	0.546476	0.705652	0.684412	2.21347	1.13365	2.63753	0.809509	0.984836	1.09419	0.891968	2.17541	2.68705	0.649225	5.52217	1.85605	2.41052	0.610471	1.27461	1.04937	1.71003	1.88629	1.21229	1.37199	1.23919
WASF2	1.05978	0.940078	1.9888	1.83467	1.75915	1.50385	0.810625	0.43022	0.569387	0.523929	0.575936	1.13237	0.59455	4.69288	4.2413	3.79076	3.28901	0.577272	0.287237	1.26657	0.4914	0.437208	0.714837	3.8272
RBMX	5.06517	5.69252	0.757453	1.58186	1.57072	0.861404	3.30985	1.42197	0.838845	1.55272	1.73843	4.91178	0.249483	0.78727	0.551596	1.21934	0.267434	0.834853	0.807705	0.943343	0.413169	0.0571051	0.678817	1.15153
MAT2A	6.18448	5.00367	0.522169	1.72507	1.43314	1.08107	3.23245	0.728375	1.10148	0.907364	1.0011	4.07883	0.550359	1.2927	0.503253	1.31955	0.137657	1.05638	0.647638	1.73418	0.201055	0.461904	0.779931	1.45158
PHF23	2.57505	3.17933	1.65333	2.82062	2.04664	1.69274	3.28737	1.79943	1.58879	0.931053	1.13786	3.94342	0.826116	2.29369	0.835035	1.20224	0.636493	0.841454	0.755777	1.05272	0.691611	0	0.804867	0.539049
LYPLA2	3.23028	2.07248	0.729883	2.52743	1.54153	1.2697	1.99173	0.895942	1.18772	0.924051	1.0518	3.58122	0.738516	1.71714	0.820732	1.10668	1.21575	1.00297	1.13552	4.74211	0.449653	0.422604	1.49511	1.2319
DBNL	3.9754	3.07462	1.29557	2.83185	1.88467	2.60204	1.81467	1.41887	1.11801	1.13727	1.33588	2.6317	0.710968	1.86702	1.20874	2.0262	0.413723	0.875438	0.711286	1.48095	0.395776	0	1.01713	1.25384
PSMC5	3.92019	2.66743	0.910667	2.44421	1.27506	1.87039	2.52108	2.44117	0.977201	1.10944	1.15616	4.92965	0.475742	1.16986	0.563855	1.48931	0.509972	1.46903	0.668349	1.62437	0.762265	0	1.02903	1.01813
RUNDC3A	0.231005	0.38014	2.24218	1.79212	1.58147	1.70836	0.711122	0.539767	0.39478	0.294571	0.408002	0.17467	0.457399	4.24778	4.86917	4.83484	5.3934	0.273323	0.0196919	0.360315	0.473437	0.301	0.858858	4.41717
DDX3X	1.93474	2.74718	1.6193	1.70457	1.94304	0.960798	1.59317	0.936243	0.963482	0.818152	0.794299	3.09191	0.471204	2.91567	2.41236	3.028	1.46362	0.697379	0.638938	1.02468	0.415662	0.403397	0.578373	3.80426
SNX17	3.50571	3.16533	1.286	1.88333	1.70179	1.3909	1.50825	2.03665	1.35637	1.47285	0.965516	4.01537	0.952908	1.76172	0.887939	2.01503	0.0880577	0.749705	0.693174	1.2181	0.760246	0.996558	0.628633	1.86873
RPIA	0.174865	0.368447	2.87018	2.04913	2.2361	1.45064	0.346593	0.181572	0.17568	0.285419	0.147387	0.24168	0.409636	4.04887	4.74168	3.95919	3.47524	0.233125	0.0906976	0.25309	0.216156	0.508999	0.400827	8.01954
NME4	1.67895	1.96567	1.85132	1.70864	1.8568	1.3676	1.92612	0.0382579	1.0414	1.19148	1.21345	2.20782	1.09849	5.20314	2.43818	2.54579	2.20011	0.942218	0.124453	0.910877	0.528021	0	0.573522	2.2079
MIR1296	20.6298	2.8488	0	0	2.9092	0	0	0	0	0	7.91378	0	0	0	0	2.31805	0	0	0	0	0	0	0	0
MIR4755	0	4.85351	0	1.43825	0	9.33061	0	0	0	0	0	13.6285	0	0	0.657546	1.48097	5.16459	0	0	0	0	0	0	0
SLC10A3	0.603821	1.00655	0.567174	3.0286	1.36393	3.9126	0.961007	0.391809	0.4102	0.668779	0.716955	1.44942	0.0683193	6.69791	3.38466	4.86687	1.13514	0.482475	0.470606	1.39295	0.291179	0	0.726131	1.93332
B3GALT4	5.80171	2.33176	1.24717	2.14969	2.10339	1.48	2.03097	0.605107	0.411782	1.48405	0.287888	2.56081	0.0685827	4.09727	1.54441	1.96058	0	0.894157	0.47242	0.635599	0.501088	1.64831	1.26348	0.942124
HEIH	3.33203	3.67293	1.20799	1.36828	1.08505	3.51609	0	0.827197	1.04244	1.43121	1.45759	2.00376	0.90282	1.22341	1.36485	1.56903	0	2.26359	0.597973	3.60425	0.676544	0	1.86991	1.48825
ARF3	1.14676	1.39709	0.649305	1.93363	1.15815	3.66085	1.91657	1.42755	1.25719	0.829403	0.456591	1.94765	0.489476	3.88647	2.17555	3.96459	0.513034	0.90997	0.861648	1.6633	0.543063	0.60376	0.971112	2.07098
TMUB1	3.63647	3.88836	1.82921	3.34044	2.02183	3.21344	0.0699106	0	1.2757	1.11899	1.68465	3.44581	0.566585	2.5676	1.48854	0.827265	0.455513	1.28245	0.691124	0	0.689942	0.270182	0.334552	1.7123
COX6B1	0.995235	1.19936	1.35897	1.54909	1.44441	1.46293	2.36667	1.03837	1.59401	0.936309	0.689328	2.19254	1.08383	3.62239	2.22776	2.39771	1.59602	0.987238	0.980354	1.35956	0.666567	0.20047	1.7221	2.71304
ATP6V1F	1.29369	1.74898	1.02015	2.14108	0.922312	1.41737	1.06761	3.5324	0.96837	0.899379	3.58419	4.44415	0.645132	1.65676	1.60038	1.34731	1.13902	1.60799	0.947592	0.844072	0.184845	0.477745	1.39825	1.41795
ROMO1	2.53373	2.09128	0.71125	1.11548	1.08116	2.18249	0	0.915808	1.3503	2.42432	0	3.75825	0.691984	1.06001	1.38828	0.957183	0	1.80437	1.72789	3.07826	1.76955	3.56379	2.05933	0
GABPB1-AS1	8.19524	6.08773	0.86269	2.60575	2.29892	1.27715	2.89978	0.0617112	0.797908	0.288285	0.763359	4.08362	0	0.471428	0.584202	1.62538	0.479845	0.0911897	0.216807	0	0	0	0.475771	2.07536
HMG20B	2.40194	1.9354	0.878638	2.86759	2.12539	4.31476	0.808783	1.18822	0.621999	0.504618	1.18597	1.95004	0.791086	3.34694	2.46781	2.9441	0.222097	0.961812	0.567631	0.802973	0.458725	0.215565	0.774074	1.894
ELK4	3.27948	3.88982	0.663761	1.71136	1.76606	1.27424	2.35561	0.900306	1.12787	0.822041	1.29473	4.32177	0.589052	1.93967	1.30845	1.81994	1.33248	0.589595	0.523172	1.1434	0.530916	0.265414	0.992515	1.74835
TNFRSF25	6.97836	6.35904	0.743424	3.45042	2.82669	1.75118	1.15454	0.273162	0.275392	0.590778	0.385068	4.28156	0.206401	1.7214	0.657285	2.10426	0.172085	0.049833	0.138226	0.212539	0	0	0.0649994	1.75161
THRIL	1.91614	3.57214	0.738399	1.67275	2.36437	0.678248	3.8892	2.83249	1.139	0.962328	1.96014	3.5664	2.21805	0.760015	0.54967	0.75357	0.375417	1.83909	0.40207	1.62285	0.781859	0	1.4062	0.128292
RPS10P7	4.66168	2.78954	1.32689	1.50296	2.03939	1.81079	0	0.888427	1.51146	0.864646	1.76117	3.13318	1.00694	2.69934	0.206139	0.0773804	0.179899	0.364671	0	1.86639	2.65671	4.03344	0.713484	0
MIR3671	1.65904	5.95658	0	1.17675	2.28107	0	0	1.15933	0	0	8.2735	0	0	0	1.61398	3.02927	0	0	2.26278	0	0	0	0	8.66411
ZBTB7B	1.63482	1.29704	1.26529	2.13674	1.8479	2.95234	2.19722	1.52107	1.53956	0.734557	0.946574	1.97535	0.901999	2.41245	1.53383	2.11302	0.764161	1.46209	0.870608	2.46737	0.894651	0.432904	0.968997	1.17113
MIR6840	8.22509	7.38281	0	0	0	0	0	0	0	0	0	0	0	17.4633	0.666807	2.25275	0	0	0	0	0	0	0	0
MIR8072	0	5.4602	0	6.4721	3.34558	3.59895	0	0	2.16958	0	0	4.90627	0	1.10705	4.14254	0.666438	0	0	0	0	0	0	4.09659	0
JARID2-AS1	1.48975	1.08956	0.932888	2.11334	2.42763	5.00534	4.27057	1.33021	0.787147	0	2.75158	2.67008	1.9665	1.50619	1.28825	1.20896	1.54586	1.85168	0.564413	0	0.319287	0	0.557359	0.288149
SLC25A11	3.65349	2.24377	1.32454	1.36389	1.1677	0.916427	1.91675	0.167963	1.31446	2.94241	2.15759	4.26492	0.533035	2.01216	0.67032	1.59752	0.285693	2.10967	1.11463	2.1877	0.370907	0	1.07911	0.564865
MIR623	2.9795	11.589	1.86578	4.22668	2.73108	6.85515	0	0	0	2.4316	0	0	0	0	0	3.26419	0	0	0	0	0	0	0	0
MOGS	6.70626	4.85574	0.965884	3.42483	2.84305	1.93972	0	0.550642	1.11618	0.875687	1.11479	3.06501	0.451474	1.79	0.815514	2.04493	0.45549	0.346245	0.29727	0.344572	0.291054	0	0.188176	1.45927
IL17RA	3.32974	2.77984	0.948853	2.12592	1.8156	1.82352	1.78252	1.56503	1.43998	1.17458	1.45285	3.14783	0.707266	1.85565	0.833314	1.63401	0.600877	1.03001	0.787145	1.71537	0.787955	0.598471	0.986295	0.973641
RNF113A	5.17794	3.90676	0.493417	1.11777	0.773842	2.07187	0	0.786592	1.20439	0.918644	1.68404	4.99328	0	0.409703	0.438026	1.19209	0	1.7435	0.8444	1.48721	0.868501	5.1016	0.631702	0
IL10RA	5.13639	4.37597	0.690534	2.44253	1.94178	1.39256	1.92844	0.912531	0.50599	0.528916	0.723582	4.08287	0.291126	3.99017	0.743415	2.31375	0.057487	0.457802	0.474955	0.553809	0.12128	0.061376	0.445134	1.64599
SNORA64	3.26855	5.21571	1.36452	8.50067	1.49802	7.16209	0	0	2.59054	0	1.81111	0	2.58874	0	1.76654	0	0	0	0	0	0	0	0	0
KAT2B	0.256573	0.446085	2.49874	1.98464	1.97096	1.41978	0.270949	0.229691	0.203351	0.335444	0.131559	0.276258	0.525717	4.13732	3.86659	3.62572	3.63702	0.49209	0.0861802	0.256725	0.256071	0.386455	0.530103	7.82732
HMGA1	2.95644	2.63979	0.804507	1.56999	1.21309	1.60767	2.34163	1.38451	1.80338	1.14954	1.69821	3.84928	0.539413	1.14555	0.602332	1.15878	0.919901	1.29199	1.21392	2.47681	0.656854	0.631371	1.32036	0.606267
LY6G6F	0.158303	0.497324	0.867391	3.31237	1.5236	5.1251	1.48516	0.580765	0.141149	0.161491	0.855235	0.319194	0.250757	6.19397	3.16991	6.12784	0.235199	0.34055	0.296879	0.639079	0.152676	0	0.0444195	3.08297
SNORD11	6.95216	7.28027	0	2.46556	5.57596	0	0	0	0	0	0	0	0	5.27167	0	1.90411	0	0	0	0	0	0	0	6.05112
ZNF394	3.42956	3.22139	1.50983	2.3736	2.15291	2.73269	1.34063	0.994937	1.21081	0.610668	1.55482	2.34697	0.888959	1.50045	1.38175	1.39664	1.11174	0.536571	0.396889	1.03744	0.88204	0.226086	0.419924	2.22524
EML3	5.75842	3.802	1.20487	2.96513	2.40443	1.6834	0.633093	0.783512	0.477237	0.610031	1.15051	4.03778	0.548168	2.44355	0.650875	1.55694	0.211539	0.690859	0.188798	0.914438	0.267006	0.451699	0.217511	1.8193
IRF7	5.04309	2.51058	1.27382	2.28449	2.81631	2.36796	1.19276	0.518249	1.25955	0.518787	1.12715	1.82294	0.402777	3.13638	0.700873	2.21308	0.935472	0.364671	0.578012	0.746556	0.613087	0.61462	1.14157	1.25414
SLC25A25-AS1	4.92184	4.34275	1.55917	2.53271	3.31727	1.70019	2.51248	1.98269	0.963746	0.519816	0.352933	2.15347	0.382174	1.18257	0.650939	0.634368	0.88489	1.01314	0.552832	0.141674	0.577072	0.577349	0.498263	1.40278
CBX4	3.82541	2.70785	1.21235	3.27586	2.21292	1.94735	1.8601	2.45313	1.49745	0.723379	0.504068	3.38634	0.461857	2.05173	0.499226	0.971069	0.316856	0.983516	0.604469	1.71213	0.157476	0	1.09958	0.883161
MIR3936	1.32723	3.17684	0	0	0	0	18.6776	0	0	0	0	10.7046	0	0	0	1.45405	0	0	0	0	0	0	0	0
ACTR2	1.31041	2.12983	0.608619	1.10062	0.711171	1.23595	2.80622	2.85252	1.93639	1.44142	1.72705	3.22114	0.854713	1.4577	0.878137	1.92518	0.219094	1.59769	1.32104	2.35175	0.840399	0.154931	1.3128	1.30539
FOS	2.06936	0.960313	2.53879	2.63602	1.83876	1.3048	1.5353	3.05443	0.602485	0.448055	0.280809	3.00877	0.501723	1.43465	0.178034	2.31335	0.788806	0.654129	0.259202	3.34784	0.570228	0.650767	0.474005	3.84125
RNU6-33P	0	10.6142	1.70884	0	0	0	0	0	0	0	0	5.50236	0	8.27702	2.65476	0	0	0	6.51343	0	0	0	0	0
RBM12B-AS1	9.67811	6.40746	0.902625	2.48295	2.17061	1.0829	0	0	0	0	0	6.36639	0	2.6232	1.3355	1.80474	0	0	0	0	0.198598	0	0	0.179229
MIR6829	4.35807	2.60786	0	1.54558	0	0	0	0	0	0	0	0	0	0	0	0.795747	25.9	0	0	0	0	0	0	0
COA3	2.50353	2.44428	0.660094	1.12152	1.08701	1.73235	0	3.22268	1.09654	1.39795	1.9713	3.89668	0.939237	1.35884	0.940029	0.866129	0	1.92752	0.269574	5.02926	0.381243	0	1.92259	0.401406
PRKCSH	3.2524	2.42444	0.686647	1.8653	1.01788	1.4966	2.36476	1.32794	1.4914	1.29682	2.20894	3.04788	0.581427	2.10827	0.687052	1.11985	0.362912	1.14346	0.963242	1.92347	0.878299	0.438001	1.20986	1.26176
UBALD1	1.1353	0.534818	1.87565	1.71333	1.57204	1.28619	0	0.346034	0.574342	0.689971	0.160615	0.357174	0.631338	6.06644	3.75206	3.43143	3.75296	0.457286	0.345932	1.31204	0.279561	0.262744	0.704906	3.88958
ATG9A	1.7844	1.69489	1.65837	1.73778	1.57721	1.97362	0.415198	0.32163	0.0841818	0.231154	0.659162	0.894732	0.684204	4.72502	3.79334	3.03579	2.84957	0.194982	0.106236	0.790019	0.409755	0.641844	0.42917	4.41288
MIR1207	3.35622	5.02087	0	0	0	4.41251	0	0	0	0	0	9.02303	0	13.2337	0	0	0	0	0	0	0	0	0	0
SLC35E2	3.8979	3.86822	2.46681	2.7305	3.17136	2.15418	1.40775	0.923212	1.15645	0.799501	1.16975	1.59508	0.923426	0.954192	0.812098	1.0531	1.00158	0.736131	0.541049	0.678561	1.12448	0.331433	0.696896	0.786629
MIR4436A	1.71759	1.0278	0	0	0	0	32.228	0	0	0	0	0	0	0	0	0	0	0	0	0	0	0	0	0
SNRPD2	2.28311	2.89857	0.830767	1.2036	1.1595	1.37914	1.80908	1.61699	1.98068	1.76255	2.46177	3.60816	0.537589	0.336888	0.560276	0.766151	0	1.22125	1.09409	3.66869	0.803413	0.755084	1.5583	0.671353
PPP1R12C	2.59846	2.23907	2.19925	4.12461	3.16656	2.52804	1.01361	0.54665	1.4828	0.817001	1.18217	1.36776	1.20448	1.23116	0.956162	1.1367	1.08679	0.955587	0.533477	0.867318	0.844159	0.71404	0.607857	1.35939
NAPRT	2.41484	0.906206	0.845798	1.79992	0.975441	1.10313	3.5519	1.93059	1.41111	2.03758	1.02056	2.31078	0.907668	2.70633	0.530903	1.50962	0	1.37357	1.42352	1.38196	0.947389	1.3356	0.643143	1.69218
SIGIRR	7.21104	4.65907	0.782597	2.68591	2.30255	1.90597	1.0992	0.314394	0.564587	0.703751	0.602465	3.96467	0.178167	2.29712	0.745691	1.70232	0.29709	0.483933	0.1875	0.146772	0.0723193	0	0.42081	1.39235
SNORA18	9.95423	8.60395	0	0.784497	1.01381	0	0	0	0	0	0	7.43375	0	4.02564	0	2.82731	0	0	0	0	0	0	0	0
MIR3173	0	7.70852	4.03337	0	1.96799	2.82271	0	0	0	12.2653	0	5.77209	0	0	0	0	0	0	0	0	0	0	0	0
BIRC2	0.663004	1.27623	2.32557	1.96985	1.78281	1.00577	0.451285	0.358008	0.220478	0.42757	0.29287	0.928623	0.447995	3.42286	3.73015	3.73675	1.86187	0.426889	0.113825	0.319897	0.25488	0.0294181	0.51518	7.98826
UHMK1	1.16055	1.70656	1.79714	1.64953	1.58125	1.1828	1.6353	0.389777	0.695205	0.78928	0.276667	1.59028	0.566467	2.52409	2.95093	3.42993	1.55816	0.534164	0.358911	0.633938	0.355745	0.199792	0.590709	6.30748
MYO1G	4.25246	3.5434	0.761627	2.05911	1.81062	1.32476	1.24934	0.790981	1.04488	0.557884	0.885458	3.84268	0.316411	2.28344	0.558504	2.04896	0.376863	0.756295	0.53883	1.35541	0.642166	0.764479	0.926684	1.72703
PPP1R15B	3.90288	4.19558	0.98409	1.49439	1.74917	1.56661	1.74168	0.319796	1.14972	0.916091	1.00475	3.59817	0.34194	1.51902	0.688813	2.00546	0.909026	0.817317	0.423971	1.52111	0.566287	1.03314	0.52334	1.31523
APOL6	3.22118	4.03825	1.1546	2.00563	2.16436	1.35098	1.94004	0.893759	1.03968	0.927825	1.28414	3.21321	0.963924	1.06102	1.1131	1.61811	0.420736	0.821515	0.829977	1.26243	0.780184	0	0.916124	1.25913
ZBTB18	3.65843	3.85667	1.07053	1.98862	1.88042	1.24741	1.26303	1.6665	0.955223	0.795251	0.682031	3.90664	0.446816	1.86669	0.781663	1.40467	0.711189	1.36809	0.979303	0.953666	0.362731	0	0.767511	1.63678
DLK2	3.8585	3.26864	1.09166	2.01139	1.64056	1.10014	3.43458	2.35521	2.21068	0.644967	1.66146	2.78082	0.902069	0.0846019	0.474865	0.220696	0.513087	0.840061	0.966934	1.19429	1.90551	0	0.913107	0.161851
HCLS1	3.34469	2.65481	0.754872	2.00092	1.52159	1.41274	2.28274	1.85392	1.3039	1.18136	1.61787	3.21429	0.673021	1.43556	0.600783	1.17632	0.310389	1.24137	0.983799	2.038	0.586075	0.116433	0.887218	1.03849
ZNF587	4.73906	4.79867	1.1345	2.77297	1.90976	1.88672	1.21886	1.60917	0.566802	0.521385	1.39486	2.37126	0.543752	1.35354	0.568948	0.874018	1.63529	0.640002	0.604749	0.629912	0.662139	0.112361	0.674248	0.99594
C15orf39	2.08565	1.22258	1.1017	1.87182	1.7752	1.93063	1.31445	1.75984	1.61927	1.10001	1.65095	2.68915	0.775365	2.01399	0.671732	1.35231	0.240914	1.35518	1.56746	2.52023	0.821024	0.205769	1.24211	1.29667
GALT	9.10196	5.99124	0.273585	2.34997	2.30269	1.72319	0.597744	0	0.12985	0.32684	0.242084	4.8451	0.0865066	1.98772	0.106257	1.82149	0	0	0.1738	0	0.0702273	0	0.490365	1.55277
REPIN1	4.16733	3.67408	0.887264	2.56175	1.22236	1.02273	2.15032	0.485352	1.32115	0.997625	0.877469	3.73456	0.374066	1.60106	0.594607	1.80592	0	1.0758	0.511548	1.95767	0.616276	0.755483	0.561283	1.13653
NDUFA2	0.90381	1.51434	1.16967	1.45308	1.8226	1.10905	0.565286	0.652631	2.29225	1.131	1.50241	3.07781	1.14533	1.60826	2.40331	2.28839	0.716179	1.19252	0.945083	2.12289	1.56903	0.873861	1.14968	0.839116
TUFM	3.61519	2.90628	0.708883	2.04621	1.55647	1.39229	1.84144	0.867612	2.08383	0.953662	1.15335	3.14159	1.50395	1.52849	1.06576	1.57358	0	1.44546	1.09574	0.911332	0.457847	0	0.819728	1.36672
SPCS1	2.24512	2.91086	0.859166	1.1501	0.543067	1.88582	3.72993	1.0895	2.2984	1.47599	0.414676	4.35927	1.03727	1.58893	0.788718	1.68531	0	0.804971	1.10578	1.28173	0.541329	0	1.18995	1.00421
HSPA1L	2.41536	2.84252	0.873897	1.84645	2.17708	0.793886	3.65082	0.965824	1.97814	2.12452	3.07823	1.65948	2.21058	0.472125	0.522169	0.597834	0.455699	0.762088	0.896794	0.669762	0.776502	0.53518	1.32537	0.25695
NDUFV1	5.02901	2.76369	0.626625	2.14751	2.52829	1.18068	2.0762	0.519966	1.28116	0.711958	1.53547	3.75947	0.0609651	2.47481	0.57411	1.23683	0	0.264947	0.997375	1.243	0.445431	0.209318	0.806358	1.35113
NPM1	3.07975	3.89311	0.709898	1.06766	1.1748	0.914966	2.52596	1.43475	1.83442	1.42375	1.64368	4.42773	0.733259	0.821418	0.710732	0.938378	0.310129	1.07848	0.682906	1.50704	0.52238	0.154137	1.08154	1.10458
KMT2E-AS1	5.02873	4.82924	0.761859	3.39426	1.95159	1.97276	1.90235	0.453427	0.674979	0.661934	0.943792	3.16182	0.578152	1.30386	0.670697	2.11779	0.344306	0.104691	0.165937	0	0.625803	0	0.318624	1.78256
CHCHD10	4.57302	1.91962	0.384669	1.2103	1.50152	0.717883	0.640341	1.52626	1.62287	0.835541	1.02113	4.6792	0.648698	3.85061	0.398401	0.199402	0	0.763524	0.418916	4.30852	0	0	2.0684	0.44556
BTBD6	3.89016	2.97829	0.609009	1.70425	1.25852	2.63246	1.54305	0.659618	0.816141	0.793699	1.33137	2.46083	0.498407	5.10146	1.05743	2.50698	0	0.344594	0.156054	0.92381	0.220699	0	0.577889	1.66809
SNRNP70	4.78898	3.51329	1.32029	3.9394	2.8533	2.73925	0.751246	0.591073	0.480608	0.578636	0.930478	2.97629	0.57633	1.44123	0.659507	1.02887	1.08246	0.711795	0.275691	0.146084	0.737799	0.343889	0.335071	0.931101
FBXO9	0.675547	0.740304	2.02341	1.85314	1.83156	1.20918	0.124083	0.395287	0.309637	0.624386	0.331478	0.634568	0.557605	3.55491	3.69113	3.78518	3.37904	0.336178	0.15819	0.394296	0.255118	0.475854	0.55725	5.83033
SERBP1	2.67077	2.69837	1.05841	1.41848	1.51675	0.996572	2.04264	1.26901	1.1274	0.673897	1.40481	2.87903	0.628454	2.1602	1.40999	1.91059	1.00229	1.07693	0.554323	1.39214	0.684398	0	0.753029	2.26566
MIR2355	8.39054	6.02505	3.15252	10.7124	4.61459	0	0	0	0	0	0	0	0	0	0	0.612817	0	0	0	0	0	0	0	0
CDK5RAP3	6.84657	4.60909	0.55216	2.73163	2.28803	1.92643	0.821156	0.652412	0.262068	0.687861	1.12087	3.5907	0.277291	1.21138	0.416288	1.65263	0.209171	0.479798	0.238759	0.266501	0.287639	0.141045	0.174648	2.04284
AHNAK	3.13457	2.8556	0.714803	2.13469	1.80566	1.81325	1.36734	0.953417	0.84088	0.617196	1.14792	2.80732	0.445914	3.20278	0.874012	3.18237	0.292049	0.613074	0.43403	0.75275	0.492054	0.137802	0.727357	2.11492
MIR25	6.95216	3.12011	0	6.16391	5.57596	3.42757	0	0	4.13252	0	0	2.33632	0	0	1.69083	0	0	0	0	0	0	0	0	0
MIR320D1	6.08314	10.9204	0	0	0	0	0	0	0	0	0	16.3542	0	0	0	0	0	0	0	0	0	0	0	0
NUDT4	0.432348	0.827891	2.21645	1.56193	1.50595	1.29979	0.324494	0.0745237	0.212451	0.27757	0.249148	0.736154	0.593539	3.18573	3.84526	3.7598	2.67712	0.272826	0.247668	0.490831	0.372502	0.370995	0.562905	7.23024
PSMA7	2.1253	2.6863	0.570375	1.36902	1.38157	1.42561	2.77213	2.12923	1.85632	1.00883	1.3699	3.87721	1.16798	1.56553	0.921267	1.09291	0.184121	1.39961	0.650735	1.3053	0.501981	0.157261	1.24139	0.537968
MIR4467	13.9043	6.93359	0	0	0	0	0	0	0	7.56496	0	0	0	0	1.50296	3.38508	0	0	0	0	0	0	0	0
LINC00938	4.04438	3.84842	0.539736	1.83406	2.15746	2.61504	1.01078	0.41698	0.709398	1.51505	0	2.94109	0.525116	2.49363	0.967506	2.80861	0	0.627575	0.316502	1.65464	0.255778	0	0.372079	1.58698
EID2	3.14419	2.63407	2.23143	1.48677	2.2576	1.44681	3.19561	0	2.11818	0.513201	0	0.845302	0	2.28881	0.815678	0.612377	0	1.35279	0.21442	2.15401	1.11189	3.70501	1.0587	0
MIR3198-1	10.9497	8.73632	0	1.29442	0	5.99825	0	0	0	0	0	0	0	5.53526	0.591791	0	0	0	0	0	0	0	0	0
ESYT1	5.78665	4.82552	0.571567	1.87937	1.94947	1.24079	1.44451	0.414896	0.558361	0.216962	1.01642	4.53849	0.371983	2.3868	0.514382	1.96109	0.0526647	0.289767	0.138995	0.481334	0.230759	0.25704	0.328224	1.62747
SNORA44	2.21205	9.92764	0.692599	7.06048	2.53453	0.727061	9.07937	0	0	0	0	0	0	0	0	0.807804	0	0	0	0	0	0	0	0
NONO	3.31291	2.88619	0.716944	1.32466	1.56301	1.23301	1.93303	1.0639	1.33215	1.13317	1.7952	3.11076	0.591658	1.90625	0.739904	1.51227	0.36537	0.775574	0.592502	1.6569	0.767461	0.802256	0.984275	0.936444
PSMD2	2.6246	1.8601	0.964087	1.67441	1.41121	1.54218	1.44438	0.819693	0.819283	0.753875	1.31618	2.62141	0.418067	2.80182	2.22524	2.62372	0.759361	0.782264	0.369972	1.3776	0.749493	0	0.526628	2.53969
STX10	1.82581	1.67341	1.83801	2.85236	1.76891	2.2789	1.59909	1.88958	1.75847	1.01852	2.26669	2.14363	0.640663	1.17768	0.584578	1.13095	0.569028	0.656286	0.945662	0.644634	1.29282	0.984607	0.830083	0.633658
SLC25A45	5.50699	3.35696	1.2999	2.75007	2.12293	2.02996	1.56927	0.707314	0.571075	0.644044	1.28332	2.65204	0.366865	0.759716	0.739913	1.30938	0.597174	0.501926	0.409481	0.831103	0.612198	0.699776	0.596918	1.08259
SNORD42A	0	8.3203	0	0	4.24835	0	0	0	0	0	0	18.6906	0	0	0	1.69254	0	0	0	0	0	0	0	0
ATG12	2.66224	2.79588	1.10471	1.16787	1.48475	0.93477	1.70521	2.09944	1.75409	1.37865	1.43961	3.6074	1.16012	0.402122	0.745427	0.41387	0.181545	0.772819	1.52388	2.05613	1.40239	0.174444	1.24803	0.721216
SYTL1	5.2818	3.72396	0.81156	2.36749	2.13494	1.71996	1.76358	0.739035	0.9884	0.329276	1.19912	2.67891	0.590692	1.55011	0.547138	1.652	0.176464	0.725936	0.475258	0.951274	0.283003	0.166237	0.329346	1.75057
ULK1	1.54577	1.4013	2.06778	2.91767	2.05472	2.02551	0.379412	0.750022	1.01347	0.938802	0.401224	1.0769	1.45204	2.14642	1.57539	1.7516	2.42415	1.2992	0.353717	0.829281	0.92619	0.446875	0.899177	2.25281
LSP1	2.58596	1.84536	0.842244	1.69717	1.16134	1.73411	1.83437	1.69412	1.51949	0.921796	1.83435	2.91674	0.615024	1.96539	0.577122	1.06646	0.589878	1.47069	0.88429	1.76722	1.23627	0.286265	1.07591	0.805246
BRI3	1.18895	0.842931	0.671693	0.797483	0.876596	1.21484	2.44003	1.97323	2.12022	1.75078	2.23419	3.43965	0.788134	0.486056	0.574138	0.514415	0.34013	1.65696	1.34842	4.02201	0.997119	0.304569	2.04521	0.298084
MGAT2	1.66944	2.93252	0.876798	1.48971	1.40685	1.38064	1.07362	2.12622	1.79264	0.1758	0.447601	2.67845	1.40753	1.04539	0.960488	2.32061	0	0.556086	0.918134	3.71569	0.623264	0	1.45065	1.87493
KIAA1551	4.34662	4.96603	0.597022	1.58609	1.55714	0.931546	2.76975	1.32792	0.747041	1.0115	1.03015	4.11271	0.607516	0.859641	0.528394	1.04924	0.371604	0.77192	0.573336	1.11332	0.409598	0.027497	0.491265	1.12782
SNORD14B	22.4608	4.80018	0	2.2759	2.20587	0	0	0	0	0	0	0	0	0	0	1.17176	0	0	0	0	0	0	0	0
PCMTD2	1.18036	1.44244	2.09277	2.1435	2.16716	1.07976	0.366905	0.288195	0.236696	0.487456	0.248221	1.2617	0.371693	2.65278	3.07828	3.05629	3.21164	0.379359	0.140625	0.208771	0.253741	0	0.422987	6.14263
RAD51-AS1	5.72743	5.69057	0.135341	2.52944	2.08015	0.497264	2.28112	0.0755152	0	0	3.05383	2.90527	0	2.42552	0.56069	2.13102	0	0.371959	0	0	0	0	0	2.44553
RBM5-AS1	6.53082	8.44637	0.197885	1.49428	1.4483	1.7311	0	0	0.500912	1.11755	0.175101	5.66381	0	0.638991	0.512373	1.53867	1.60974	0	0	0	0.203183	0	0	1.1002
SF3B2	3.77172	2.78959	0.540801	1.68766	1.4136	1.34976	1.02311	1.70887	1.22576	1.01406	1.53814	3.13916	0.725875	2.59807	0.574395	1.31944	0.531204	1.09955	0.661066	1.44892	0.688432	0.367443	0.652803	1.02015
SF3A2	2.43674	1.96628	0.847723	1.89422	1.20704	1.55329	1.93394	0.464396	0.819329	0.843669	0.675103	2.36567	0.711542	2.82945	1.71207	2.43587	1.64041	0.720119	0.688201	1.53566	0.51038	0.223106	1.16029	1.71388
FAM173A	5.64233	4.22044	2.33447	3.43035	2.58595	2.25193	0	1.09132	0	0	0	3.11509	0.638401	2.87268	0.784154	0.956654	0.427709	0.346802	0.549689	0	0	0	1.01779	0.613882
SNORD28	5.83982	3.49453	0	2.76143	4.46077	0	0	0	0	0	12.9434	2.61668	0	0	0	0.710868	0	0	0	0	0	0	0	0
C2orf68	4.05543	4.01891	0.429973	2.0242	1.54396	1.76315	0.629082	1.40946	0.918339	0.612902	1.07006	3.69196	0.83273	1.31466	0.953268	2.17053	0.0728689	0.775488	0.965774	0.503995	0.68292	0	1.10784	1.26999
FOXN3-AS2	6.94665	7.20521	0	2.62785	3.02455	1.36994	2.44393	0.647239	0.137642	0	1.34721	1.08942	0	2.24746	0.150177	1.86032	0	0	0	0	0	0	0	1.51158
SNX22	2.48179	2.0458	1.77613	2.40697	2.46058	2.01433	0.0296984	2.18553	1.05374	0.806033	0.841941	1.83826	1.48424	0.829568	1.43713	1.22999	1.31153	0.849876	0.656266	0.855065	0.92812	0.711604	0.852716	1.50989
LDB1	4.11207	3.49778	1.04986	2.26584	1.88461	1.56379	1.93954	1.08845	0.53869	0.748836	1.46879	3.4414	0.601121	1.91037	0.569383	1.08384	0.15388	0.594613	0.679818	0.731708	0.469789	0.205362	0.788295	1.15853
MIR4434	13.7731	14.8353	0	3.90769	0	0	0	0	0	0	0	0	0	0	0	0	0	0	0	0	0	0	0	0
FCGR2A	0.794126	0.629489	0.574785	0.629105	0.501033	1.3627	2.64872	2.83952	1.39775	1.96111	1.8344	3.20246	0.91485	1.10111	0.749145	0.885069	0.26268	1.79267	1.30818	4.31494	0.686323	0.645037	1.28489	0.18851
KMT2B	5.01067	3.05281	1.34974	2.98321	2.71982	2.16215	0.984821	0.259185	0.865251	0.525435	1.11678	2.43644	0.626318	1.2481	0.717116	1.1628	0.837741	0.704563	0.324525	0.626678	0.539951	0.310825	0.596953	1.29437
SNHG19	2.78327	1.96832	0.475336	2.15363	0.695787	0	11.8691	0	1.50404	1.03248	1.68242	4.08148	0	0.153491	0.328203	1.20121	0	0	0	0	0	0	0.851977	1.65174
TMBIM6	2.17513	2.54724	0.554197	1.74616	1.07973	1.58963	2.58004	1.08445	0.777991	1.14443	0.890984	2.88198	0.74043	2.26845	1.34805	2.19178	0.354521	0.750825	0.663042	1.70178	0.613113	0.282466	0.636567	1.80371
CTSS	1.14716	1.15549	0.75159	1.14667	0.834476	1.07614	2.37461	2.10107	1.60646	1.43596	1.85264	3.42432	0.776	1.85736	0.798278	0.943696	0.467906	1.60189	1.0106	2.67291	0.834707	0.558767	1.40211	0.548987
SNORD24	1.94661	4.65937	0	0	0.892154	0	0	0	0	0	6.47172	18.3168	0	0	0	0	0	0	0	0	0	0	0	0
C19orf60	4.55611	2.15239	0.850912	3.62849	2.8208	1.94414	1.07798	2.41577	0.807726	1.33728	0.597921	1.93404	0.949607	0.969768	0.336963	1.73679	0.882207	0.790985	0.626865	0	0.385452	0	0.358858	1.11316
SNORD98	4.35807	13.0393	0	6.18231	2.99604	0	0	0	0	0	0	0	0	0	0	0	0	0	0	0	0	0	0	5.68986
TRIM10	0.0812078	0.126346	2.07479	1.70497	1.6004	0.832775	0	0.204292	0.173778	0.304862	0.242986	0.0218323	0.437361	4.06908	4.83493	4.09249	3.57137	0.419276	0.0553802	0.476858	0.313284	0	0.54688	6.06459
NDUFA1	1.78916	1.83791	1.02702	1.20559	1.13433	1.72499	1.32884	1.28151	1.41802	1.87386	2.13146	2.68562	0.826607	2.49629	1.25707	0.90383	0.658232	0.975062	0.22369	2.01366	0.776502	0.459498	1.27182	0.90841
CEACAM6	0.314928	0.335026	0.246512	0.67013	0.433006	0.891346	4.22667	2.85786	2.45441	1.62063	2.89383	2.10491	0.886854	0	0.399988	0.21404	0.386207	1.86686	1.95677	4.80299	0.62434	0.761232	1.20769	0.0456853
SASH3	3.80152	2.42342	0.783541	1.30077	1.28264	1.29344	2.53148	0.941116	0.89707	1.07572	1.54013	2.799	0.741366	2.14385	0.709298	1.61497	0.543321	0.895883	0.579723	1.75273	0.525085	0.138526	0.761159	1.12234
ORAI2	1.77386	1.84538	1.27958	2.38744	1.5168	3.2139	1.7568	1.59873	0.633398	0.675234	1.22949	1.84522	0.853874	2.56278	1.60982	1.89528	0.627946	0.738931	0.78224	1.08579	0.489664	0.494298	0.39397	0.881092
QARS	3.66655	3.09637	0.506912	1.04702	1.04026	0.646909	2.71764	1.35873	1.45299	0.971528	1.00263	3.86186	0.942845	1.27098	0.432359	1.4375	0.215612	1.28388	0.725232	1.35147	0.459249	0.431622	0.908572	1.29174
ACBD4	3.90935	2.7393	0.995016	2.35248	1.99977	1.42586	1.74509	1.7052	1.07945	1.33793	0.964301	1.55957	1.17858	0.5355	0.732008	0.53421	0.995712	1.19368	0.739602	1.33293	1.19193	0.457235	0.580324	0.779323
SNORD80	6.16882	8.61327	2.5753	0	5.6545	0	0	0	0	0	0	8.29229	0	0	0	0.750917	0	0	0	0	0	0	0	0
YY1AP1	1.29265	1.3817	1.75796	1.83724	1.78184	1.26812	0.705882	0.563699	0.662801	0.640214	0.664318	1.06114	0.754171	3.25632	3.18225	2.77827	2.78135	0.526444	0.275899	0.934331	0.366396	0.152053	0.6036	2.81923
RNU6-63P	0	0	0	0	0	0	0	0	0	0	0	0	0	0	0	0	0	0	0	0	0	32.0391	0	0
ANKZF1	7.09597	5.48468	0.476093	2.47163	1.85838	1.16616	1.95656	1.21752	0.200858	0.258531	0.737231	4.2583	0.033453	0.794297	0.335574	1.07201	0.08965	0.12721	0.504077	0.0930091	0.285155	0	0.237037	1.27754
MIR26A2	13.9043	5.20019	5.44185	0	5.57596	0	0	0	0	0	0	0	0	0	0	1.90411	0	0	0	0	0	0	0	0
SAP30L	1.99212	1.57401	1.61687	2.46932	2.0432	2.54281	1.45161	0.564268	1.62104	0.765541	1.07705	1.33893	1.44758	0.709827	0.652276	0.674517	0.763553	1.43961	0.659485	1.26348	1.25911	2.45439	1.11797	0.496611
GPRASP1	7.54855	6.11327	0.379103	2.4154	2.21969	1.04466	1.90801	0.198304	0.179931	0.416872	0.786217	3.91637	0.0449516	0.527919	0.220858	1.28503	0.401549	0.0162795	0.0516068	0.305503	0.0912308	0.205783	0.276043	1.42437
MIR3135A	9.48022	0	0	0	0	6.23195	0	0	0	0	0	0	0	0	0.614848	2.76961	12.8779	0	0	0	0	0	0	0
PSMB6	3.34057	1.36968	0.619817	1.2286	0.878923	0.813322	2.4666	0.367448	2.57407	1.06022	3.2907	1.91262	1.27389	2.2141	0.962915	1.33288	0	0.692025	1.72969	0.272446	0.536971	1.28971	0.694337	1.04997
MCM7	3.86659	3.09133	0.625166	1.36003	1.43076	1.42713	1.74686	1.51155	0.565177	0.931148	1.15905	2.98221	0.276117	1.50923	0.637205	1.34257	0.605422	0.927252	0.745665	2.27979	0.840585	0.172368	0.337936	1.59997
MIR3178	5.21412	12.4805	2.17674	2.46556	3.98283	0	0	0	0	0	0	0	0	0	0.563611	5.07763	0	0	0	0	0	0	0	0
GPR174	6.61505	4.93067	0.21802	1.56401	1.59566	0.839183	0.952685	0	0.689849	0.284137	0.964584	4.05606	0.459581	2.46403	0.376338	1.39857	0.788236	0.299592	0.949722	0	0.783497	0	0.260514	1.46468
MIR4420	13.2723	4.53835	0	0	3.47592	0	0	0	0	0	0	5.09743	0	0	0.614848	0	0	0	0	0	0	0	0	4.95092
MSL1	3.08275	2.57401	0.788848	1.84515	1.53491	1.9053	2.66635	0.715686	1.18105	1.28718	0.715044	2.94617	0.811157	0.565369	0.491533	1.23797	0.443455	1.00468	0.92194	2.19511	0.740822	0.89121	0.7127	0.673031
TAP1	4.74822	4.05761	0.615538	1.9262	2.01582	1.37995	0.722904	0.78003	0.435747	0.516676	0.415422	4.29992	0.237516	2.43569	0.470029	2.50665	0.183881	0.602125	0.159064	0.611446	0.080341	0.830588	0.411389	1.47912
MIR1285-1	10.4282	5.20019	2.17674	0	1.59313	0	0	0	0	2.83686	0	4.67264	0	0	0.563611	4.44292	0	0	0	0	0	0	0	0
MORF4L1	1.26932	1.97065	1.42854	1.5683	1.36724	1.4804	1.15929	0.627438	0.778853	1.19821	0.904288	2.04436	0.630063	2.2958	2.3445	2.19378	1.75802	0.830514	0.646225	0.970335	0.473884	0.429471	0.774707	2.75694
TMBIM1	0.977861	0.984763	0.921001	2.10333	1.13317	3.01023	1.22134	0.699992	0.472571	0.337383	0.740068	1.16485	0.503727	4.74554	2.84617	4.05873	1.12719	0.424145	0.384934	0.291772	0.283697	0.317075	0.660308	2.4392
DENND4B	5.16738	3.64649	0.516244	2.3872	2.04108	1.43584	1.05649	0.317739	0.798214	0.686673	0.452093	3.22172	0.148089	2.53659	0.490576	2.07016	0.223685	0.555816	0.336164	0.636309	0.196725	0.223409	0.543732	2.14896
ZNF830	4.93406	3.42704	0.496564	1.87484	0.848004	1.10046	1.13659	0	2.72343	0.934778	1.31817	2.8425	0.209349	1.71035	0.600006	1.57661	0	0.682355	0.540774	0.776067	0.339905	1.27783	1.48338	0.996957
SMAP2	3.81016	2.4807	1.36155	2.12446	1.48465	1.87801	1.47331	0.805954	1.09832	1.15736	1.24717	2.63798	1.47506	1.09052	0.678364	0.890716	0.604501	1.1874	0.61197	1.14459	0.797372	0.232022	0.782646	0.761863
MAT2B	1.03962	1.6089	1.52652	1.64008	1.30208	1.27845	0.588571	0.676382	0.596666	0.928902	0.730005	1.87938	0.468484	2.39215	2.66506	3.02086	2.46531	0.624675	0.360601	0.473644	0.337104	0.227464	0.402366	4.58292
EIF2S3	2.01276	3.02022	0.743214	0.893901	0.9421	0.772152	1.77926	1.55827	1.42553	1.46289	1.65766	3.90627	0.692891	1.16903	0.745939	1.15281	0.545372	1.08446	0.922029	1.91296	0.731642	0.338269	1.13985	1.1981
POLR2L	1.97502	1.33735	0.650929	1.29027	0.905176	0.444157	2.01138	1.99756	1.79189	0.551416	2.24632	3.56312	0.329314	0.0315287	0.623603	1.95495	2.0298	0.670857	1.45321	4.19645	0.30076	0	0.758358	0.633332
DNAJC30	5.07008	3.0684	0.938042	1.3077	2.05963	0.643853	2.49992	1.26822	1.02742	0.470198	2.01124	3.48512	1.32332	0	0.429714	0.820556	0	0.842815	0.392906	1.35327	0.889065	0.94003	0.258664	0.626843
FFAR2	0.711132	0.638309	1.11329	2.01761	1.33628	1.12193	0.416978	1.9132	2.70536	0.928578	0.709272	2.67658	1.40807	0.992194	0.368969	0.649234	0	1.40744	1.89135	3.96703	0.480097	2.385	0.638533	1.23793
STK17B	2.622	3.91216	0.620225	1.41866	1.50784	0.89335	2.81825	1.24743	0.816942	1.16548	1.00828	3.64842	0.47736	1.32043	0.717059	1.2407	0.586669	0.885317	0.555016	1.36946	0.510943	0.14963	0.891921	1.2714
COTL1	0.992787	1.00511	0.764485	1.12235	0.90874	1.78054	1.98282	1.3195	1.62659	1.39349	1.72891	2.63168	0.863391	1.68528	1.01722	1.12827	0.493449	1.63919	1.17581	3.13939	0.826076	0.395753	1.30157	0.688631
MIR4489	0	1.40908	0	3.34044	0	17.0273	0	0	0	0	0	0	0	0	0.763602	0	0	0	6.42339	0	0	0	2.64296	0
MIR941-1	3.61598	2.43427	1.69826	1.603	2.48588	2.37702	0	0	0	0	0	0.607588	3.2219	9.59673	0	1.3205	0	0	0	0	0	0	1.01464	1.57367
DYRK2	3.85605	5.31089	0.68897	2.04387	2.13226	1.06766	2.16272	0.860365	0.872003	0.803842	1.32379	3.76078	0.240672	0.864474	0.465516	1.0523	0.275781	0.504933	0.385873	0.476856	0.596249	0.18996	0.705649	0.889233
ALKBH7	2.95306	2.88317	0.843506	1.65362	1.4484	0.85142	0.729075	1.15851	1.72457	1.353	0.861212	2.92496	0.410328	1.75997	0.940818	0.927054	0.483836	1.60491	0.353309	1.14083	1.54896	1.87843	0.639638	0.428389
HLA-H	3.2971	2.60432	0.715748	1.62144	1.28947	2.42748	2.11372	2.10432	0.470369	0.574035	0.657695	2.65923	0.487452	3.09348	0.755554	1.92647	0	0.378287	0.299797	0.838967	0.381587	0	0.5921	2.20016
SNORD46	14.8975	7.13169	0.932888	3.17001	0	2.93792	0	0	0	0	0	0	0	0	2.41547	0	0	0	0	0	0	0	0	0
BRK1	1.11312	1.29433	1.09308	1.86616	0.962339	1.84594	1.45371	0.760163	1.39851	1.12521	0.967225	1.90436	0.390711	2.81607	2.00169	2.30961	1.10612	1.38233	0.879863	1.3184	0.182991	0.286639	1.13577	1.88265
MGEA5	4.37261	3.81827	0.889428	2.20968	1.93322	1.48374	1.41405	0.784131	0.64278	0.416737	0.770375	3.65703	0.407832	1.54101	1.23566	1.59524	0.440818	0.40248	0.321896	0.440957	0.310391	0.182811	0.351587	1.84319
ERP29	2.02587	2.398	0.324097	1.35303	1.03692	0.923462	2.61854	1.953	1.86347	1.79814	1.54861	3.14065	0.386489	1.21099	0.469933	0.934215	0.426851	1.03069	1.07902	2.1491	0.641776	0.201056	1.31117	0.611364
MAFB	0.344227	0.66945	0.431114	0.610396	0.84798	1.01827	3.07807	1.42823	1.99501	0.280927	1.85969	5.08992	0.817899	2.42749	1.03254	1.19421	0.365311	0.777545	1.20308	2.40033	0.788478	0.390025	1.35225	0.99247
MIR4753	0	6.31541	0	0	1.61233	0	22.6906	0	0	0	0	0	0	0	0	0	0	0	0	0	0	0	0	0.765504
ILF3-AS1	5.44488	4.34427	1.00015	3.03812	2.52873	1.19309	2.72439	0.634143	0.776775	0.296241	0.724086	3.12284	0.057499	0.264239	0.423759	0.954422	0.431452	0.187413	0.148527	0.532879	1.1903	0	0.244451	1.10581
KIAA2013	1.98473	1.49415	1.09585	2.52791	2.39633	2.32881	0.875952	1.31982	0.659657	0.661838	1.4545	1.63519	0.642298	1.92897	1.49483	1.69118	0.452968	1.87314	0.509383	1.00254	0.843887	0.599678	0.886267	0.993778
DSTNP2	1.98184	4.11121	0.496415	2.53027	0.908301	1.38964	2.16919	0.13849	1.09951	2.15653	3.0748	1.06562	0.732501	0.400743	1.07112	1.35097	0	0.682149	0.630713	0	2.54852	0	0.889757	1.89748
HCG26	5.4439	5.62678	0	2.89599	2.26819	1.30132	0	0.821355	0.441269	0.807784	2.6737	2.66103	0	0.750543	0.641943	2.0332	0.315127	0.532327	0.84375	0	0	0	0.694337	0.538448
CAPS	7.67499	4.04837	0.640816	2.66143	2.57953	2.6908	1.00006	0.0794556	0	0.927945	0	2.90403	0.405247	1.27604	0.31341	0.705885	0	0.48921	0.310163	0	0.164493	0	0.765718	1.63296
DUSP23	0.926955	1.38672	0.522417	1.11772	1.65686	1.03589	5.00045	0.777303	1.21221	0	5.08492	1.99366	0.807578	2.6991	0.480948	0.338508	0	0.558351	0.758571	3.26589	1.34101	0	0	0.282386
MIR624	1.50511	12.6091	1.88501	1.06756	3.44905	0	0	0	0	0	0	4.04641	0	0	0	2.7482	0	0	0	0	0	0	0	3.93011
SETD1B	4.4805	3.68224	0.946151	2.49567	2.18047	1.54655	1.03616	0.717892	0.665051	0.810677	0.756096	2.97978	0.455483	1.70309	0.584904	1.10162	0.36841	0.629832	0.385058	1.18195	0.539524	0.445462	0.586799	0.957887
MCEMP1	0.210292	0.534812	0.493823	1.00682	0.385518	1.9699	3.57589	0.808233	1.93754	0.986823	0.961319	1.13072	1.16588	3.6038	1.60255	1.76629	0.0446345	0.859544	0.968018	3.93609	0.405634	1.00074	0.590074	1.28126
AMIGO1	6.91849	4.80482	0.56922	2.0417	1.52755	1.0955	0.829109	0.370536	0.300183	0.247281	1.34314	4.27666	0.0799934	1.31728	0.343898	1.51222	0.728866	0.521463	0.309949	0	0	1.00705	0.113361	0.967008
CHMP4A	2.95426	3.43286	0.731384	1.75432	1.71608	1.37748	1.28912	2.13644	1.22517	1.06532	1.77021	2.81678	0.299279	1.16696	1.03598	1.32974	0.55413	0.679875	0.468529	0.554721	0.960791	0	0.771123	1.12124
HELZ2	2.51249	1.57377	1.51108	3.73085	2.52254	2.32296	1.92896	1.34521	0.612434	0.685947	0.721127	1.65223	0.952015	1.47479	0.794233	1.43569	0.943782	0.933236	0.400617	0.371491	0.862929	0.417798	0.426041	1.05016
HAX1	4.09456	3.47767	0.634116	1.81125	0.686065	1.27345	0.671213	0.938372	0.837472	1.1498	0.439124	3.01834	0.523057	2.27019	0.628198	0.980766	0	0.985029	0.510423	1.80973	0.424625	1.71605	0.444744	1.83943
DCXR	4.82098	2.25981	0.704415	1.82373	0.294602	1.1092	0.848046	0.926443	0.955234	0.590167	0.267132	3.45626	0.190914	1.75471	0.703505	0.821586	2.86511	0.345705	1.0411	0.589774	0.852428	2.33062	0.631285	0.979103
C1orf162	1.94912	1.90002	0.492157	1.18181	0.576327	0.826633	2.13829	1.88928	2.09296	1.89857	4.33747	3.84557	0.67227	0.648402	0.530114	0.482178	0.400356	1.21734	1.07195	0.830713	0.848957	0.398944	0.388135	0.506215
HNRNPUL1	2.19879	1.92436	0.930062	1.56875	1.15275	1.48361	1.99545	0.917167	0.940435	0.764159	1.33107	2.08764	0.680224	2.39347	1.47316	1.79458	1.36787	0.833508	0.568085	1.29399	0.59166	0.386321	0.66318	1.7733
HIST2H2BC	2.25766	2.70195	0.471253	0.889636	2.06943	0.659602	10.2962	0	0.596447	0.409444	0	1.686	0	3.04344	0	1.09928	0	0.647573	0	0	0.241934	0	0	3.93011
HNRNPL	3.77069	3.16549	0.510071	1.38271	1.18706	0.920494	1.26648	1.25352	1.04453	1.03821	1.4453	3.35861	0.572643	1.29915	0.831001	1.63435	0.722628	0.866299	0.805138	1.33012	0.494303	0.141029	0.616337	1.34227
NUCB1	1.24417	1.16564	1.44017	2.05021	1.44283	1.98272	0.773744	0.504967	0.761975	0.364101	0.793854	1.42749	0.651958	3.1905	2.8018	2.44156	2.19263	0.583969	0.334246	1.18075	0.460585	0.598055	0.6418	1.90058
LTB4R	1.87574	1.79056	0.950867	1.99568	0.96202	1.18901	2.48777	1.53702	1.27427	1.33035	2.07871	3.12177	0.672064	0.826309	0.673436	0.978558	0.303335	1.34507	0.928925	2.03244	0.775314	0.769156	0.576455	0.427596
RNF19B	1.69319	1.20722	1.44057	2.07706	2.01905	2.10768	0.857021	1.16162	2.26992	1.41543	1.85644	1.29367	1.83424	0.39649	0.562419	0.430385	0.869503	2.23199	0.856361	1.12571	0.987744	1.15224	0.866453	0.16798
MIR2278	0	1.82007	0.952323	0	2.09099	0.999709	0	0	0	0	0	14.31	0	7.38034	0.986319	2.22146	0	0	0	0	0	0	0	0
RSC1A1	1.18119	1.08379	2.26832	1.11708	1.01053	0.621178	0	0	0.280851	0.257062	0.916303	1.7995	0.0623681	5.1113	3.24304	2.128	5.21473	0.135522	0	0.462403	0	0	0.265151	3.59836
EMC3	0.210506	0.431338	1.56586	1.88222	1.25128	1.38379	0.688226	0.376667	0.280593	0.312356	0.657436	0.463038	0.42944	5.0963	3.20628	3.49191	2.0309	0.499508	0.23926	0.618053	0.41835	0.306452	0.680169	4.23079
FXYD5	2.28178	2.16622	0.482316	1.45456	0.92663	1.29743	1.4452	0.837616	1.33917	1.11574	1.92052	3.00252	0.739657	2.58731	1.00531	1.36417	0.801049	0.729053	0.715663	1.96459	0.603559	0.261808	1.16706	0.532127
TNK2	2.4436	2.12637	1.80258	3.15112	2.3029	2.46206	1.0915	0.383311	0.779499	0.456796	0.65928	1.13075	0.752361	2.01009	1.48317	1.38409	1.317	0.558706	0.318453	0.394409	0.481218	0.93933	0.491813	1.81649
PRR14	3.77345	2.59195	0.898588	1.80946	0.962143	1.74685	1.65165	0.204265	1.07413	0.585548	0.971818	3.42921	0.463027	2.74043	0.491185	1.49445	1.01524	0.983264	0.489295	1.01427	0.563838	0	0.864951	0.902052
EMC10	3.60329	1.90836	0.791036	2.01232	1.10096	1.04821	1.60283	0.738024	1.72335	1.01403	0.895025	3.06207	0.639658	1.93459	0.819274	1.20243	0.298887	0.570231	0.734362	1.45923	1.01859	0	1.48756	1.04543
NR1H2	2.12164	2.16887	1.06563	2.00649	1.30663	1.74336	0.699773	0.957509	1.57644	0.360727	1.50625	2.79255	0.77017	2.07803	1.08217	1.90469	0.525371	0.836766	0.49736	1.68708	0.426296	0	1.01702	1.54851
RTCA-AS1	1.63009	1.4022	1.08457	1.30074	2.00781	2.14313	0	0	0.363362	0.083146	0.169358	1.09561	0.242074	3.21377	3.00645	3.83214	4.32485	0.438343	0	0	0.687815	0	0	3.5914
CYC1	1.93255	2.13765	0.623422	2.03535	1.36883	1.50137	0.961474	2.06661	0.696213	0.812483	1.84962	3.30627	0.417438	2.20256	0.987506	1.47563	0	2.21728	0.479242	0.945673	0.508324	0	0.591565	1.45271
MIR6504	0	0	0	0	0	0	0	13.3798	0	0	0	9.65169	0	0	2.32836	0	0	0	0	0	0	0	0	5.20794
COASY	3.98989	2.28373	0.716958	2.01792	1.17668	1.07193	1.58679	1.04251	1.03117	1.27416	0.461387	3.68437	0.741926	2.7571	0.708799	1.07694	0.265102	0.925499	0.236603	0.560257	0.301153	0	1.20717	1.40421
LITAF	1.32239	1.31446	0.568159	0.810295	0.771052	1.21942	2.57172	2.16132	1.84724	1.28906	1.79521	2.76514	0.901886	0.485771	0.415721	0.617057	0.527049	1.95342	1.71344	2.75555	0.97425	0.183129	1.1544	0.388463
FUT4	1.15869	0.751139	0.786045	0.941708	0.885073	1.5075	2.88749	1.96519	2.12366	0.807718	1.16369	3.01775	0.63092	1.11291	0.242666	0.467212	0.225438	1.9318	1.44866	3.0476	1.30376	0.875234	0.948285	0.262636
SIGLEC14	0.60733	0.323044	0.507084	0.670095	0.835041	1.02027	0.870498	0.282933	1.76494	2.7536	2.86045	2.94807	0.748244	1.86257	0.678365	0.973397	1.08854	2.17753	0.943393	2.82331	0.813529	0.978676	1.59054	0.367095
CYB5R3	0.72165	0.614532	1.23983	2.03761	1.18728	2.77638	0.748642	0.762895	0.36847	0.607822	0.446007	0.764856	0.527591	4.89404	2.8682	3.02896	1.78306	0.609038	0.32178	0.353132	0.405999	0.285133	0.295951	2.81245
LINC00921	6.84053	3.7944	0.505366	1.85355	1.74368	1.54101	1.89283	0.644513	0.365498	0.658624	0.958237	4.08103	0.0913112	1.72512	0.361399	0.757835	0.424151	0.033069	0.183453	0.338495	0	0	0.215667	1.38814
HAGHL	2.67833	2.98543	2.07182	5.06593	3.48999	2.45108	0	0	0.249735	0.300013	0.611088	0.988314	1.12303	1.30616	0.715259	0.80548	0	2.03356	0.537208	0	1.26624	1.04726	0.412606	0.251405
RAB30-AS1	5.67317	6.25917	0.388562	1.63473	1.58443	0.640979	2.49488	1.17693	0.526916	0	1.03147	4.76627	0.42124	0.591503	0.402432	1.10061	0	0	0.362705	0	0	0	0.0994921	1.11874
TSR3	2.88331	1.62582	0.486108	0.904571	1.55017	1.96828	1.36553	0.368097	0.395517	0.0905037	0.645205	1.78884	2.72278	1.88363	1.0249	1.76165	0.800285	1.76539	0.605013	2.93037	0	1.60833	0.311173	0.772191
GPR146	0.506618	0.362602	2.30159	1.82489	1.63443	1.16235	0.163091	0.114537	0.118096	0.0810697	0.330257	0.293769	0.393381	4.22422	3.66905	3.74733	2.59758	0.188055	0.0135487	0.495816	0.143709	0.432204	0.423679	5.0321
MMP25	2.06887	1.02026	1.1458	1.99099	1.72484	1.99557	1.90194	1.34037	1.13708	1.45934	1.45168	2.27793	0.971615	1.30547	0.387701	0.971919	0.317753	1.15404	0.652264	1.81617	0.731953	1.22507	0.606772	0.592703
PDCD4-AS1	3.26044	3.12166	0.181485	0.873654	0.863375	1.19072	4.16345	0.759461	1.20592	1.06435	0.84309	4.38278	0.0573848	0.17581	0.422918	1.1642	0	0.374082	0.444696	2.76547	0.698787	1.51053	0.569253	0.0630638
TSSC4	1.76521	1.88072	0.53921	1.55743	1.93375	1.21699	0	3.94124	0.307106	0.0702732	0.787256	2.25709	0.750183	1.6454	1.22861	2.64138	0.657948	0.963243	0.440412	2.08572	0.166093	0.819535	0.773169	1.72379
ALDH5A1	0.259231	0.519145	2.17308	1.68916	1.84391	1.0429	0.222936	0	0.0616371	0.172069	0.241316	0.297357	0.317553	3.5351	3.74138	3.21867	2.6117	0.193326	0.0848564	0.0507408	0.140009	0.438622	0.380185	6.88332
MXD4	0.891193	1.03661	1.61777	1.84664	1.82194	1.61928	0.504943	0.703231	0.452367	0.506666	0.349553	1.21143	0.864453	2.47226	2.73734	3.18135	1.8278	0.439443	0.266319	0.837892	0.733966	0.381213	0.786725	3.0156
RBM12B	4.21259	4.4252	1.35748	2.81348	2.41688	1.57663	2.27176	0.402884	0.785945	0.564624	0.460026	3.22401	0.243535	1.07254	0.553402	0.825328	0.548221	0.370431	0.230663	0.180559	0.0889673	0	0.362377	1.11738
MIR4466	2.70362	0	0	0	0	12.4408	0	0	0	0	0	0	2.1413	0	0	5.9239	6.88612	0	0	0	0	0	0	0
SQSTM1	1.20703	1.0724	1.5694	1.75149	1.29009	2.03513	0.675336	0.507047	0.695578	0.413578	0.505443	1.59775	0.612998	3.1664	2.37986	2.27796	2.43285	0.539147	0.367586	0.865682	0.257707	0.563751	0.837674	2.44804
PNKP	4.88716	3.32263	1.13507	2.79919	2.10314	1.35745	1.77588	0.609272	0.490993	0.299603	0.495829	2.06645	0.181723	1.43362	0.424103	1.62551	0.545435	0.414617	0.641531	0.101049	0.863024	0.270369	0.309031	1.91719
HECA	1.69324	1.93087	1.58647	1.53411	1.51546	1.40499	1.094	0.596079	0.619092	0.38588	0.642597	1.69204	0.495942	2.2268	1.80575	2.19336	1.91494	0.439858	0.357308	0.736331	0.329691	0.466235	0.466153	3.93751
IDS	1.13651	1.64272	0.649805	1.56941	1.12731	1.99949	1.05594	1.18553	1.29892	1.06194	0.912675	2.42076	0.68706	2.84101	1.27122	2.07317	0.251713	1.4079	1.04464	1.3299	0.656609	0.627064	0.788783	1.01311
SLC9A3R1	2.20235	2.10103	0.934102	2.30075	1.58983	2.22481	0.783896	0.97109	1.57263	0.964716	1.33339	2.09975	0.47369	1.87381	0.940067	1.80638	0.406217	0.82344	0.590206	1.20854	0.739689	0.261495	0.971383	0.869654
PGAM2	7.19516	4.21395	0.255639	2.56984	1.3097	1.71079	0.119686	0	0.303331	0.499748	1.01792	2.46943	0.0404161	4.27188	0.314409	1.36036	0.346592	0	0.173999	0	0.147647	0.323785	0.171825	1.1326
KLF3	1.11823	0.989679	1.64042	1.69446	1.59663	1.26712	0.596075	0.681688	0.543846	0.312708	0.500458	1.08795	0.442827	2.86754	2.64103	2.77141	2.45975	0.471025	0.386625	0.487882	0.324298	0.0886016	0.52661	4.37475
LINC01002	1.37731	2.16978	1.12651	3.42919	2.19002	2.99335	2.83484	1.87582	1.13617	1.9728	0.560699	0.528978	1.13538	0.392178	0.45575	0.513237	0.835243	1.20937	0.498387	0.949066	0.569295	0.535049	0.283938	0.293586
TSTA3	1.59429	1.14835	1.95973	1.71717	1.54255	1.57204	0.4501	0.361045	0.701986	0.72284	0.687088	1.26998	0.561199	2.3641	3.21686	2.86791	1.85486	0.635132	0.402679	0.390074	0.341692	0.160569	0.463921	2.87811
SPCS3	1.96922	3.23699	0.393713	0.765693	1.033	1.06835	1.64158	1.62478	1.11414	1.33602	1.0057	2.90222	0.582521	1.85663	0.788606	1.89312	0.0906436	1.08204	0.679552	1.44543	0.812318	0.462373	0.732306	1.31131
MIR569	13.6871	3.64013	0	5.39342	0	0	0	0	0	0	5.05603	2.04428	0	0	0	0	0	0	0	0	0	0	0	0
AKT1S1	0.939481	0.683989	1.83356	1.56597	1.10515	1.08077	1.00993	0.43767	0.428144	0.728383	0.390427	1.07344	0.644872	3.62843	3.29027	2.74466	2.84484	0.417686	0.128137	0.275835	0.52855	0.28386	0.509657	3.24362
PGD	0.834453	0.706375	0.66698	1.22224	0.634291	1.6367	2.21174	1.38904	1.45176	1.3454	1.46606	2.32546	0.83284	1.86018	0.890987	1.6054	0.391664	1.33685	1.12887	2.88819	0.830963	0.375114	0.982268	0.776495
CXXC1	4.98044	3.78379	0.749119	2.77067	1.48817	1.66908	1.68921	0.776247	0.493415	0.278942	1.01459	3.6756	0.290043	1.05151	0.451266	0.980712	0.456004	0.630246	0.249739	0.322561	0.282553	0	0.301421	1.39186
RAB11A	0.421147	1.19415	0.730313	2.01749	0.76019	3.00698	0.653448	0.538787	0.685544	0.53406	0.516979	1.38481	0.41566	3.82037	3.00662	5.04687	0.275041	0.373548	0.463944	0.466066	0.306194	0.0939673	0.501779	2.56313
CTSZ	1.13719	0.803556	1.17423	1.49307	0.831681	1.55871	1.06404	1.70345	0.963616	1.04655	0.985398	2.19538	0.622802	2.04017	1.43976	1.74507	0.647071	1.48864	0.825012	1.98909	0.933415	0.416701	1.34426	1.31096
HCFC1	3.1269	2.39577	0.694926	1.8004	1.47806	1.37437	1.25827	0.700505	0.823659	0.880652	1.28418	2.86811	0.480741	2.13116	1.1472	2.10466	0.239447	0.712243	0.418119	1.2871	0.301574	0.211185	0.516117	1.49423
CISH	5.26648	3.5738	0.679978	1.52115	1.10731	1.42762	1.30525	0.265581	0.548647	0.819725	1.7148	4.81687	0.193506	1.59738	0.220079	1.15989	0	0.350397	0.148103	0.876743	0.366545	0	0.548446	1.21686
SLC44A2	1.67436	1.51016	0.879172	1.95723	1.15981	2.42009	0.597602	0.502656	0.609943	0.591285	0.870144	1.7428	0.516171	4.0418	1.89755	2.99775	0.77993	0.471314	0.432623	0.783708	0.314276	0.279659	0.509703	2.15888
POLR2E	2.51773	1.73458	0.560114	2.06778	1.15391	2.27572	0.271949	1.23272	1.10276	0.689421	0.881105	2.31565	0.813375	2.51203	1.47713	2.26229	0.731269	0.584388	0.508318	1.02128	0.654984	0.570541	0.762243	0.965956
MIR548E	0	1.98553	0	2.35349	0	0	25.2925	0	0	0	0	0	0	0	0	0	0	0	0	0	0	0	0	0
RPS19BP1	2.13387	2.11269	0.704562	2.31159	1.95596	1.8363	0	0.881127	0.368995	1.04488	1.48335	0.990903	0.70675	1.69456	1.53491	1.94105	0.79054	0.868019	0.76729	3.01865	0.48644	0	0.87092	1.11438
CHPF2	3.3856	2.8115	0.56247	2.53207	1.75222	1.71081	1.16139	1.15878	0.657136	0.338329	0.497707	2.72442	0.510751	2.33321	0.814075	1.6569	0	0.455824	0.408365	1.38623	0.244339	0.626291	0.620402	1.22283
TRIM8	2.24933	1.39655	1.32919	2.02239	1.66976	2.25612	0.272452	0.645702	1.05458	0.853213	0.930383	1.81701	0.928389	1.84495	0.938305	1.32661	0.277935	1.28128	0.741768	1.72079	0.814789	0.957218	0.995627	1.23627
MIR4729	4.05543	3.64013	1.26976	4.31474	0	0	0	0	0	0	0	13.6285	0	0	0	0	0	0	0	0	0	0	0	2.64737
EIF3B	1.80353	1.41985	1.70112	1.8349	2.18527	1.30042	0.277597	0.484426	0.93805	0.46456	0.562128	1.32582	0.696354	2.33171	2.5258	2.0767	1.66996	0.727469	0.33823	0.37232	0.706637	0.158369	0.670535	2.98013
MEA1	2.121	1.32208	0.774772	2.57004	0.97208	2.32378	0	0.988097	0.525321	0.432742	1.46906	1.30676	0.979919	1.92997	1.2323	2.54957	0.900364	1.06465	1.02455	1.29736	1.61944	1.04138	1.0911	0
SLC2A3	0.923751	1.07995	0.51954	1.8989	0.705611	3.04745	0.772351	1.11769	0.87449	0.767842	0.45498	1.3682	0.359038	3.52824	1.57266	4.73835	0.25416	0.493125	0.390807	1.30586	0.305221	0.186071	0.556804	2.30786
RHOG	1.34467	1.3286	0.417755	0.953764	0.826481	1.33618	0.965706	1.79917	1.52425	1.52274	1.54215	2.67628	0.965926	1.45436	0.537454	0.978293	0.300893	1.76702	1.03074	3.3206	1.02543	0.340145	1.07636	0.480858
IER3	0.431939	1.8093	1.21717	1.45527	1.03931	1.49069	2.40607	1.16962	1.6689	0.969401	1.43603	3.04828	0.427627	0	0.280138	0.867553	0.641753	0.929209	1.2519	1.58524	2.18707	1.37034	0.606004	1.17487
RNF40	2.56307	1.57534	1.20686	1.81797	1.52072	1.12977	0.733961	0.690738	0.5669	0.397269	0.710101	1.62919	0.275386	2.30811	2.3066	2.47057	1.97362	0.350489	0.399713	0.933365	0.39283	0.396214	0.602112	2.5119
ARPC3	0.79013	1.56478	0.459442	0.753918	0.646655	0.946055	3.16588	2.21185	1.92342	1.4739	1.11017	2.93346	0.744994	0.507841	0.607005	0.63548	0.407284	1.30316	1.55877	3.02409	0.635036	0.545678	1.1191	0.392986
RNF181	2.41496	1.92681	1.09983	1.09004	1.71052	0.288638	1.37312	1.71313	0.348002	1.7917	1.33814	1.77069	0.927362	1.19861	0.783122	0.694833	0	1.95213	0.299436	2.36347	0.564634	0	2.46411	1.30577
HNRNPD	2.82349	3.0032	0.795636	1.61216	1.37168	1.00227	1.92874	1.14683	1.43498	0.720085	1.61926	2.76116	0.503154	0.942035	0.803438	0.879004	0.3356	1.03866	0.784639	1.22275	0.599086	0.313515	0.911101	0.863213
MBNL1-AS1	4.85194	5.65724	0.273839	2.36323	1.62244	1.35519	1.92921	0.123688	0.247562	0.441856	0.865388	3.24706	0.0659709	1.33901	0.661766	2.25093	0.123756	0.179189	0.170411	0.213988	0.100418	0	0.0467447	1.26874
LRRC25	0.655194	0.892289	0.820572	0.705101	0.921561	1.99014	1.85465	2.77866	1.47727	0.995667	1.01402	3.00663	0.590499	1.90505	0.505523	0.841556	0.402809	1.14703	0.924443	1.65834	0.893382	2.35509	0.507161	0.550613
TARDBP	3.89064	4.3237	0.433285	1.60105	1.22168	1.27505	2.51409	0.97495	0.445006	0.842396	1.1879	3.82713	0.52106	1.05278	0.367829	1.23854	0.0770415	0.653962	0.448654	0.382989	0.328193	0	0.394668	1.3822
TSEN34	1.67575	1.65763	1.04936	1.79503	0.956103	2.69774	1.48391	1.32634	1.17906	1.08849	0.625342	1.97676	0.406291	1.24475	0.709761	0.924178	0.464559	0.971131	0.513088	1.85757	0.857565	1.82895	1.65053	0.431616
LOC100132356	4.00772	4.11121	1.02435	2.2045	3.71106	2.09687	0	0	0	0.200249	0.815763	4.39778	0	0.248079	0.318274	0.776578	0	0.563043	0.278887	1.80104	0.236648	0	0	2.56283
TMEM203	3.00248	2.02126	0.352531	1.99654	1.9351	0.863502	4.07121	1.04906	0.89237	0.765734	0.31194	3.15313	0.371563	1.5937	0.578099	1.47336	0	0	1.4077	0.826442	0.814429	0	0.526554	1.3475
YWHAB	1.89067	2.1637	0.530185	1.06109	0.872353	0.870419	1.88874	1.66817	1.43793	1.25725	1.60848	3.11482	0.705863	1.47131	0.613105	1.15538	0.199972	1.09557	1.1678	2.01857	0.435912	0.305824	0.900271	0.900386
FGR	0.846922	0.746857	0.877266	1.20143	1.00103	1.23487	1.34418	1.67758	1.54436	1.24205	1.60897	2.25979	0.79686	1.97393	0.538954	1.17434	0.767694	1.47399	1.10302	3.07553	0.681704	0.36941	1.19358	0.598593
FKBP1A	0.995588	1.24567	0.60455	1.38237	0.821323	2.3045	0.983565	1.24596	1.14056	1.38373	1.00301	2.14938	0.434881	2.25107	1.47336	1.84871	0.578871	1.27727	0.913493	1.62984	0.704145	0.514115	1.02262	1.27357
RNU6-82P	0	16.3296	2.56326	2.90337	0	0	0	0	0	0	0	0	0	2.48311	0.884922	1.49482	0	0	0	0	0	0	0	2.37521
NDUFB11	2.58356	2.18773	0.427353	1.00269	1.2511	1.34585	1.31481	1.20926	0.811327	1.11391	1.94476	2.35894	0.772157	2.12909	0.74295	0.605246	0.744942	1.00671	0.498643	2.07526	0.940271	1.01627	0.492411	0.381857
LDHA	1.48846	1.49711	0.489176	0.786199	0.643473	0.763335	2.95875	1.88108	1.86994	1.17167	1.70216	2.55424	0.99494	0.941354	0.345746	0.709326	0.134436	1.3444	0.935873	2.99093	0.753407	0.717654	0.983418	0.294024
ZAP70	6.08569	4.15999	0.639784	2.58362	2.00534	1.43084	0.950702	0.393836	0.198037	0.294551	0.516891	3.53794	0.149524	1.44839	0.325909	1.50457	0.141426	0.124229	0.325652	0.0815137	0.208855	0.156026	0.149573	1.44748
F13A1	0.102503	0.39523	0.577172	2.27085	0.588366	4.3434	0.165769	0.120729	0.269271	0.111313	0.35315	0.291131	0.206887	6.28625	2.78542	5.7522	0.235108	0.171428	0.125148	0.203871	0.152275	0.0614419	0.167005	3.07946
RPS6KB2	4.41455	3.34609	1.10576	2.13221	1.07906	1.53389	1.20797	0.778562	0.424856	0.291651	0.733834	1.78025	0.283041	1.28797	1.19296	1.99596	1.53488	0.651209	0.229374	0.524623	0.101372	0	0.448295	1.71993
MIR6787	0	0	2.99748	0	0	1.57331	0	0	0	23.439	0	0	0	0	0.77612	0	0	0	0	0	0	0	0	0
MIR3137	5.83982	2.32969	3.65692	0	3.56862	0	0	0	0	0	0	7.85004	0	0	1.26249	0	0	0	0	0	0	0	0	4.23579
ANAPC16	3.08736	3.34743	1.10475	1.51204	1.40824	0.874626	0.896528	1.3073	0.952555	0.581913	0.635409	2.34185	0.983916	1.44924	1.02739	1.04424	0.929891	0.714772	0.536387	0.766175	0.730224	0.699623	0.693044	1.11008
FAM27E3	0.954785	2.3373	1.68497	4.37117	2.46642	0.798816	2.44296	1.60735	0.619142	1.27507	2.02001	1.5168	0.962441	0	0.675529	0.253579	0	0.373451	1.00628	0	0.837132	0.0786774	1.75359	0.642168
MBOAT7	1.32957	1.11916	1.5153	1.72893	2.1165	2.13258	0.883549	1.63831	1.24345	1.31655	0.869326	1.65618	0.996875	1.01625	0.580617	0.699172	0.602028	1.38054	0.544024	1.45737	0.777932	1.67117	0.815786	0.578624
SLC12A9	3.39097	2.40197	1.21522	2.39795	1.90052	2.29624	0.958226	0.496044	1.0564	0.666843	0.458417	1.59263	0.889838	0.916992	0.539874	1.06302	1.24002	1.01952	0.369163	0.179928	0.857009	1.21281	0.641973	0.889
UBE2H	0.31653	0.380965	1.89386	1.66139	1.65598	1.25866	0.240929	0.196984	0.177502	0.211532	0.21841	0.211941	0.345298	3.66058	3.65297	3.36087	2.66401	0.178842	0.108337	0.233212	0.172799	0.211125	0.286897	5.32662
G6PD	1.05461	0.760524	0.581378	1.53441	1.01212	1.62353	1.80756	0.935366	0.825127	0.698838	1.43843	1.59938	0.771013	2.77771	1.35333	1.62279	0.765266	1.03159	0.897458	3.20222	0.399893	0.367666	0.586781	0.94146
SLC35A4	2.47613	1.67414	0.845764	1.87035	0.972723	0.993543	2.41355	1.59548	0.841069	0.629858	0.962205	2.76653	0.509385	2.65302	0.625682	1.60885	0	1.41125	0.789482	0.755327	0.27913	0.816165	0.32484	0.643765
AMPD2	2.02722	1.86244	1.24705	3.0957	1.81448	2.16355	0.783127	0.874966	1.07743	0.905071	1.01096	1.60296	0.604456	1.71442	0.89327	1.41094	0.516332	0.933778	0.764426	0.787762	0.437035	0.335081	0.428296	1.14691
PPP1R3E	5.07865	4.464	0.79177	2.3168	1.98957	1.64848	1.70519	0.176711	0.450951	0.550338	0.280242	4.05079	0.300426	1.20165	0.451019	1.03891	0	0.507739	0.129339	0	0.24389	0	0.189219	0.871247
HINT1	2.57526	2.26113	0.346642	0.904772	0.904508	0.870172	1.9475	1.0932	1.34481	1.08031	1.76036	4.3029	0.571862	1.09501	0.468282	0.588874	0.490406	1.30475	0.525222	0.847968	0.71958	0.785373	0.972484	0.638929
IL10RB-AS1	3.01739	5.13901	0.145347	1.15243	1.9148	1.22063	2.17757	0	0	1.13655	0	8.11212	0	0	0	2.03428	0	0.798913	0	1.02221	0	0	0.521029	0
SNORD14E	0	6.55224	0	1.29442	2.50918	2.3993	0	0	0	0	0	12.2657	0	0	0	3.33219	0	0	0	0	0	0	0	0
ABT1	2.72537	2.4744	0.294249	2.03308	1.11986	1.76067	1.1572	1.42836	0.949669	0.805314	1.32788	4.16883	0.334945	0.456075	0.335228	1.35561	0.359044	0.404342	0.76907	1.31064	0.543826	0.681483	0.316441	1.20652
SNORD99	10.9497	3.27612	0	2.58884	1.67279	0	0	0	0	0	0	9.81255	0	0	0	0	0	0	0	0	0	0	0	0
RBM15B	3.45304	2.80331	0.454498	1.51321	1.13905	0.795189	1.10908	2.02105	0.470652	0.771825	1.0237	3.48864	0.435487	1.46762	0.378005	1.10839	0.504166	0.397441	0.719946	1.8081	0.360605	0.279104	0.789942	0.899738
CD164	1.41028	2.40105	0.626732	1.20681	0.838166	1.29789	1.90993	0.982316	0.876159	1.26232	0.695732	2.18926	0.504433	1.57854	1.18314	2.20291	0.47893	1.12742	0.794216	1.05519	0.456306	0.354632	0.857817	1.86104
SNORD29	4.49217	10.7524	0	0	3.08822	0	0	0	0	0	0	0	0	6.81262	2.18508	0.820232	0	0	0	0	0	0	0	0
CDC37	2.83486	2.33426	0.638193	1.62854	1.55159	1.87894	1.03032	1.14193	0.668472	0.697891	0.778912	2.22028	0.612341	2.06789	0.991463	1.86087	0.258582	0.786253	0.543228	1.6165	0.338937	0.042473	0.315552	1.31019
MRPS26	4.20509	2.47699	0.82289	2.33019	1.50566	1.5549	2.23453	1.28559	0.6249	0.53622	1.63832	1.58979	0	1.55446	0.937491	0.767814	0	1.0177	0.896152	1.06101	0.380213	0	0.442476	0.228755
MAFG	0.417439	0.555098	1.06497	1.56816	1.45968	1.80907	0.815895	0.966947	0.404369	0.517322	0.488309	0.685829	0.722461	3.11376	2.55693	3.00367	1.27323	0.50555	0.337393	1.77033	0.566622	0.210212	0.53794	2.73175
RHOA	1.14705	1.07909	0.595697	1.48638	0.730431	2.18052	0.924801	1.00965	1.37022	1.24891	1.32464	2.07934	0.705383	2.02559	1.25359	1.64432	0.241121	1.04161	0.889421	2.08463	0.688764	0.49737	0.776795	1.03919
TMED9	2.29115	2.09024	0.470404	1.17221	1.10171	1.40736	0	1.73228	1.42889	0.950243	1.68578	2.97885	0.118992	1.16202	0.998752	1.0973	0.414549	1.13121	0.768427	2.53638	0.507147	0.408548	0.885293	0.719223
SNORA46	5.40724	6.47135	0.677208	2.30119	6.44333	0	0	0	3.85702	1.76516	0	0	0	0	0.701382	0.394926	0	0	0	0	0	0	0	0
RNU6ATAC	4.67185	8.38687	0	1.65686	11.7764	0	0	0	0	0	0	0	0	0	1.51499	0	0	0	0	0	0	0	0	0
TACSTD2	0.352305	0.210819	0.5736	0.399821	0.613571	0.0463185	3.30523	2.16647	2.51302	2.35766	1.63979	1.70488	0.725481	0	0.411284	0.0771936	0.478572	1.09137	1.72985	5.89598	1.15526	0	0.553593	0
SNORD14A	9.52144	7.5968	0	2.25117	4.3638	0	0	0	0	0	0	4.26633	0	0	0	0	0	0	0	0	0	0	0	0
SNORD26	0	5.82421	0	0	4.46077	0	0	0	0	0	0	0	10.7922	0	1.26249	1.42174	0	0	0	0	0	0	0	4.23579
C1orf35	2.72141	2.74607	0.668297	2.42231	1.49181	2.70097	0	1.28645	1.01501	0.78387	1.33053	3.01262	0.549414	1.48902	0.294165	1.03278	0.362427	1.37751	0.655016	0.940017	0	0	0.119783	0.928901
ARL6IP5	0.987108	1.14006	0.652713	1.64511	0.686515	2.98126	1.01998	0.255655	0.484179	0.445045	0.654057	1.21555	0.311628	3.61794	2.57646	4.58535	0.369213	0.433613	0.18359	0.17227	0.206382	0.231509	0.364141	2.7067
MORC3	0.45512	1.2534	1.61121	1.76264	1.29893	1.14572	0.658061	0.65866	0.516474	1.07841	0.537323	0.580501	1.03223	2.2432	2.80581	2.14647	2.16909	0.672004	0.269812	0.804787	0.421484	0.290651	1.04196	2.46796
VCL	0.202168	0.372237	0.533363	2.21883	0.65298	4.11591	0.276366	0.211494	0.191993	0.161086	0.409643	0.258896	0.187596	5.90558	2.30155	5.79837	0.237657	0.182201	0.145212	0.375813	0.143064	0.042289	0.183946	2.80973
SF3A1	2.01212	1.84807	0.728894	1.38984	0.967751	1.2035	1.43362	0.625369	0.674515	0.601469	0.933421	2.26443	0.347447	2.64344	1.47379	2.14884	1.40536	0.588886	0.466699	1.46832	0.417453	0.0901323	0.498944	1.66479
NCF1	0.653499	0.742431	0.652386	1.24278	0.89852	1.2514	1.36613	1.59832	1.85783	1.37583	1.33822	2.63535	0.930145	0.695184	0.426904	0.726316	0.128654	1.87445	1.22071	3.68445	0.977373	0.394903	0.988603	0.206088
PGK1	1.50125	2.02417	0.524515	1.13795	0.652608	1.27065	2.57659	1.46104	1.17963	1.13054	1.37095	2.19991	0.668502	1.30155	0.720837	1.57882	0.246161	1.24748	0.729395	1.5796	0.658696	0.694996	0.607465	0.759896
CD248	5.7074	4.61065	0.393141	1.21447	1.77873	1.16307	1.2717	0	0.542818	0.186315	1.42312	3.68258	0	0.969427	0.481206	0.58359	0	0.785796	0.272454	0	1.15595	0	0	1.58966
PRMT2	5.04779	3.92883	0.504638	1.7183	1.40711	1.34224	1.84952	0.837795	0.534863	0.673815	0.641035	2.99726	0.223195	1.33161	0.503413	1.05077	0.247648	0.378631	0.357386	0.515306	0.16212	0.0627394	0.455022	1.03707
RXRB	3.97676	3.68971	0.402468	1.82348	1.04938	1.21467	1.48388	1.06667	0.286531	0.327826	1.00161	5.02169	0.254517	1.02344	0.508017	1.21754	0.579764	0.276526	0.164362	0.176908	0.213078	0	0.541027	1.49468
SFT2D3	1.76586	1.86474	0.617943	2.13665	1.92808	2.66304	3.47173	0	1.3584	0.847728	2.84908	0.977415	0.863835	0.693138	0.85895	0.550031	0.617325	0.536303	0.31877	0	1.70309	0	0.582937	0.587676
MMD	0.213763	0.517611	0.582134	1.45627	0.596936	3.67313	0.320642	0.185853	0.254132	0.154169	0.280967	0.420996	0.275611	5.64231	2.29237	5.97271	0.333426	0.239554	0.149167	0.58383	0.220548	0.216293	0.234346	2.93367
MIR938	7.03592	8.42055	0	0	2.41849	0	0	0	0	0	0	2.36447	0	0	2.85201	0	0	0	0	0	0	0	0	4.59302
LOC100289230	5.99235	4.37747	0.243665	1.98717	1.42669	0.971998	2.64665	0	0.0925192	0.254047	2.45794	2.61528	0.18491	0.519299	0.277599	0.937845	0.792858	0.133933	0	0	0	0	0.611431	1.15152
GHITM	0.80609	1.62024	1.09369	1.04822	1.40198	1.06658	1.51493	0.59218	0.835456	0.539781	0.962031	1.87541	0.351958	1.83686	1.91357	1.72848	0.877398	0.649177	0.352384	1.50195	0.468455	0.281027	0.440774	3.91286
KIAA1586	0.38561	1.14371	1.32284	1.43891	1.03733	1.04701	1.04205	0.164021	0.378704	0.57467	0.250827	1.01416	0.358523	2.27818	3.18594	3.00617	1.4234	0.259683	0.137201	0.0984492	0.436582	0.471107	0.583345	5.6255
SRSF7	3.624	4.80188	0.335774	1.59999	1.39823	0.595571	2.53694	0.833378	0.461612	0.769574	0.891336	4.05128	0.322172	0.291624	0.221847	1.1006	0	0.33412	0.378277	1.19431	0.178325	0.268157	0.498066	0.973652
LINC00852	4.39745	4.73656	0	1.94943	1.3604	1.22856	4.12557	0.268881	0	0.17944	0	4.87672	0	0.800278	0.2139	1.12411	0	0	0	0	0	0	0.616956	1.77023
EXOC8	3.26516	3.05822	0.51561	1.32916	1.70467	1.67979	1.56494	1.06148	0.945128	1.18175	0.896752	2.40448	0.337312	1.10231	0.515602	1.21312	0	0.610799	0.329164	1.83397	0.657203	0	0.605486	0.803169
PRPF8	4.32607	3.28753	0.469739	1.38459	1.16813	0.885361	1.4395	0.963502	0.567507	0.542626	1.10526	3.71258	0.428711	1.16348	0.504476	1.45841	0.206258	0.440109	0.447616	0.844682	0.287744	0.0502236	0.545351	1.35777
MIR1204	6.53711	3.91178	0	0	0	1.43242	0	0	0	0	0	11.7165	0	0	0	3.97874	0	0	0	0	0	0	0	0
ANP32A-IT1	2.62534	3.75441	0.780203	1.38871	1.75385	0.936027	1.46111	0.995023	1.58701	0.689977	1.10952	3.70849	0.916304	0.836784	0.548322	0.844981	0.377781	0.268029	1.21381	1.17581	0.0429155	0	0.549375	0
HNRNPH3	3.74581	3.17088	0.498552	1.03683	1.29803	0.763589	3.33667	1.25406	0.543073	0.766911	1.19327	3.47378	0.454831	0.712567	0.486723	1.23445	0.609445	0.617701	0.453932	0.44068	0.276929	0	0.498066	0.664563
ZBTB7A	2.23714	1.93323	0.901491	1.45735	1.46517	1.44396	0.657864	0.200726	0.586562	0.683967	1.13475	1.56267	0.55136	2.6855	1.35229	1.7919	0.728747	0.721171	0.516226	1.3097	0.521478	1.09662	0.470327	1.46481
GADD45A	0.369375	0.359178	1.35891	1.70297	1.56592	1.45688	1.08293	0	1.09782	0.414494	0.767519	0.993047	0.658238	1.65252	2.15605	2.68093	0	0.754887	0.346359	1.22006	0.311714	1.13	1.29557	4.09915
CCNL2	5.69926	4.4297	0.516552	1.6109	1.94921	1.27465	1.10556	0.28073	0.369344	0.323487	0.801367	3.64334	0.254543	1.24775	0.277918	1.29102	0.191	0.110621	0.116892	0.157267	0.0103321	0.155369	0.0961923	1.55252
MIR548H1	0	3.42601	0	0	0	0	23.4996	0	0	0	0	0	0	0	0	0.522697	0	0	0	0	0	0	0	0
MAN2C1	5.58458	3.44389	0.676627	2.08947	1.79842	1.36078	0.800301	0.472908	0.229871	0.213494	0.775184	3.16485	0.162149	2.0354	0.331949	1.51605	0.183472	0.17617	0.217182	0.0500913	0.120665	0.185575	0.127659	1.70771
LINC01011	1.18436	0.926786	0.456402	3.00483	1.31527	4.16228	0	0	0.487393	0.371757	1.51444	0.0612328	0.108234	2.79094	3.3384	4.30846	0.502762	0.235187	0.0621295	1.13682	0.263599	0	0.0511275	1.09034
MIR3941	14.1743	5.08912	0	0	1.29925	0	0	0	0	0	0	0	0	0	1.83857	3.10573	0	0	0	0	0	0	0	1.85059
TWF2	2.1295	1.27429	0.424297	1.58891	0.747827	1.56348	1.23243	0.869662	1.10143	1.03823	0.781534	2.21196	0.350462	2.60039	0.739879	1.49472	0.540036	1.1423	0.528083	1.84727	0.506783	0.72698	1.16402	0.752235
SMPD1	4.5534	2.82001	0.618127	1.33253	1.32802	1.90479	1.00822	0.022251	0.340697	0.467757	0.635174	4.15187	0	2.1634	0.836381	1.75585	0.297372	0.1644	0.434297	1.12187	0.0614201	0	0.178695	1.13632
TFDP1	0.21082	0.327693	2.0865	1.56463	1.63903	1.12051	0.0422103	0.228167	0.198672	0.157365	0.179498	0.311038	0.545715	2.97262	3.23815	2.65045	3.00129	0.263267	0.13325	0.403844	0.156214	0.177112	0.378018	5.32028
NDST2	3.1639	3.72489	0.737208	2.18151	1.92891	1.74125	1.46688	1.13631	0.612318	0.264213	0.758328	2.15617	0.384619	1.21406	0.439027	1.08554	0.512242	0.316574	0.230817	0.993741	0.255468	0.146728	0.36337	1.48579
NAT8B	0.35095	0.105004	0.769184	3.73391	1.20634	1.84562	2.67517	0	0	0.286414	1.45847	0.471757	0	5.96105	1.76399	2.43506	0	0	0	1.54561	0	0	0.984757	1.68006
MIR4512	1.89604	6.80752	4.74925	4.03456	0.868981	0	0	0	0	0	0	0	0	0	0.614848	4.15442	0	0	0	0	0	0	0	4.12577
NCF2	0.726674	0.775793	0.672228	0.705781	0.560119	0.968948	1.501	2.73806	1.39403	1.43544	1.7433	2.47534	0.922166	0.576067	0.424429	0.502091	0.532817	1.48865	1.35434	3.42458	0.784466	0.250749	1.1539	0.13117
TMEM63A	6.23019	4.20501	0.420375	2.11624	1.864	1.13291	1.65737	0.363489	0.205354	0.467763	0.443757	3.44069	0.158573	0.893047	0.316988	1.27593	0.0699925	0.0709406	0.0696073	0.414943	0.0643657	0.0569353	0.149812	1.15323
CANX	1.54431	1.75474	0.606506	0.851603	1.0003	1.07972	1.99423	1.55012	1.27349	1.49709	1.16485	2.29189	0.699934	0.990965	0.897366	1.1654	0.591141	0.82959	0.934445	1.69703	0.546693	0.295337	1.06704	0.889632
MIR4519	2.51716	18.0751	0	0	0	6.61876	0	0	0	0	0	0	0	0	0	0	0	0	0	0	0	0	0	0
EVA1B	0.961852	1.15114	0.860452	1.90051	1.47993	2.61947	0	0.0720148	0.980137	0.0560697	2.39834	0.369414	2.06774	2.20889	0.712934	0.602147	1.22492	1.53711	0.890206	1.10944	0.993922	1.99282	0.925347	0.089699
FBL	2.58745	2.73877	0.726065	1.27256	1.23061	0.922654	1.0019	1.30916	1.1898	0.986095	1.13615	2.77265	0.734653	1.7621	0.617418	0.699755	0.25905	0.745667	0.632566	1.20044	0.882831	0.165945	1.16439	0.424924
FAM43A	1.34622	0.88891	1.10463	2.40363	1.59566	2.01404	0.65327	0	1.04857	0.30308	1.77484	2.12163	0.808862	3.37923	0.903211	1.068	0.551765	0.758967	0.506518	2.04443	0.447713	0	0.833646	0.606074
CAPN1	0.858183	0.873859	0.893685	1.68487	0.84313	3.11367	0.67279	0.309787	0.501668	0.437248	0.890618	1.25557	0.473157	3.51472	2.01569	3.33306	0.535378	0.514071	0.388007	1.29463	0.361251	0	0.441695	1.92311
CTC1	6.04681	4.37285	0.467426	1.63283	1.85139	0.919517	1.87578	0.547911	0.335573	0.373698	0.63605	3.63412	0.163944	0.928449	0.193238	1.16595	0.0532546	0.199711	0.286603	0.211792	0.0907448	0	0.140806	0.96636
DTX3L	2.14995	2.87056	0.462795	1.80135	0.892975	0.715484	1.07155	1.43665	1.10226	0.800535	0.915809	3.84735	0.840755	0.904797	0.688471	1.45739	0.12549	0.751578	0.531489	1.00603	0.362868	0.560279	0.980316	0.789459
RELA	2.98935	1.97515	0.789727	1.03808	1.10603	0.839256	1.38765	0.723515	0.943998	0.876744	0.983491	2.55333	0.320613	2.66344	0.666452	1.34183	0.237933	0.790457	0.626446	1.11996	0.765819	0.564511	1.03103	0.71146
ZNF581	2.40412	1.17705	0.319342	0.723429	0.868114	2.20295	1.11065	1.95998	0.606268	0.297276	0.726615	2.93789	0.173099	4.06582	0.685108	1.01096	0.680365	0.940337	0.397455	0.748636	0.843148	0.528285	1.14476	0.475575
DUS1L	3.78302	2.52749	0.712985	2.33159	1.33823	1.44863	1.35677	0.436316	0.458476	0.224808	0.518958	2.32045	0.334528	1.3034	0.786077	1.00594	0.358598	0.647898	0.388231	0.727893	0.212537	1.34832	0.556518	1.89412
VCP	3.07313	2.22665	0.592125	1.34759	1.09546	1.41584	1.81735	0.978912	0.926379	0.535899	0.698596	2.54214	0.346718	2.02356	0.721151	1.73933	0.646696	0.647922	0.644842	0.93827	0.253323	0.499978	0.334115	0.956386
RNU6-57P	7.08715	8.48186	0	0	0	0	0	0	0	0	0	11.4321	0	0	0	0	0	0	0	0	0	0	0	0
PSD4	3.57493	3.39036	0.700163	1.68926	1.92338	1.50626	1.23478	0.441467	0.435137	0.409191	0.750122	2.41961	0.345486	1.70327	0.369082	1.47579	0.353316	0.46165	0.396636	0.875903	0.396527	0.431756	0.461461	1.23504
MXD1	0.795273	0.814021	0.665097	1.0391	0.625857	1.35855	2.57087	2.07852	1.33732	1.52437	0.913216	1.90596	1.08984	0.793471	0.554804	1.21709	0.302057	1.83239	1.3059	1.98164	0.812418	0.222899	0.886733	0.341547
PREB	4.02335	3.1432	0.443235	1.05694	0.665871	1.64076	0.611624	0.963199	0.26573	1.0945	0.247705	2.1533	0.295051	1.03954	0.434896	1.11555	0.253024	0.769354	0.228646	3.11724	0.035929	1.01303	0.710814	1.63746
SBF1	4.68024	2.96043	0.784382	2.22803	1.8958	1.26703	0.836953	0.541131	0.502153	0.360563	0.274399	2.79324	0.273013	2.10579	0.629754	1.5939	0.168998	0.375997	0.1821	0.213818	0.501021	0	0.288809	1.49593
TSPYL2	5.97007	4.27849	0.635395	1.74068	1.77364	1.38056	1.71571	0.453463	0.196373	0.308125	0.862965	4.4725	0.0186893	0.458065	0.420863	0.646296	0	0.182748	0.0160922	0.034641	0	0.449175	0.291337	0.646973
HDAC10	4.29398	3.32772	0.910998	1.88068	1.82818	1.09515	0.93558	0.778849	0.390537	0.248943	0.15602	2.08174	0.167257	1.48034	0.677202	1.77374	1.03591	0.424013	0.224024	0.344461	0.339454	0.361572	0.553059	1.61344
SLFN5	3.90489	4.32284	0.326035	1.48557	1.29343	0.766189	2.04682	0.919909	0.604907	0.560107	0.934329	3.62662	0.248355	1.13056	0.316569	1.38711	0.160739	0.366562	0.278401	0.408219	0.319546	0.176976	0.431639	0.844548
MIR3124	19.6113	1.30393	0	0	0	4.29726	0	0	0	0	0	0	0	0	0	1.59149	0	0	0	0	0	0	0	0
NBEAL2	1.61936	1.30076	0.803933	2.30411	1.49103	2.07467	0.769885	0.749305	0.502973	0.476243	0.614363	1.20279	0.604689	2.97062	0.834208	2.53949	0.18166	0.539809	0.444387	1.5777	0.520599	0.47165	0.420275	1.77138
UBE2B	0.383593	0.726183	1.43251	1.24167	0.962135	0.596014	0.392592	0.40939	0.381409	0.643183	0.289841	0.637513	0.47505	2.92774	2.79767	3.2015	1.49808	0.258064	0.394768	0.532405	0.242154	0.455174	0.493164	5.40274
SNORD96B	0	8.49364	0	0	4.64663	0	0	0	0	0	0	13.6285	0	0	0	0	0	0	0	0	0	0	0	0
HPS6	2.62267	1.24244	1.16332	1.82149	1.202	1.72405	0.192228	1.77544	0.97436	0.133774	1.45323	3.8927	0.346199	1.35896	0.761887	1.19719	0.603051	1.73962	0.372614	0.80211	0.579664	0	0.306631	0.499354
MIR1301	3.56086	7.45783	0	3.78855	3.26398	2.34078	0	0	0	0	0	2.3933	0	0	0	3.9011	0	0	0	0	0	0	0	0
CSTF2T	2.66415	3.14593	0.444881	1.33536	1.18845	0.653824	1.66629	0.94326	0.844603	1.1306	0.944776	3.53347	0.365741	2.30568	0.36861	1.41395	0	0.764167	0.775182	0.365029	0.445371	0	0.877129	0.51015
ZNF24	2.04822	3.2779	0.335566	1.25852	0.862318	0.759322	2.56956	0.865431	0.863583	0.94269	0.930375	3.68171	0.43385	1.43754	0.691228	1.77427	0.465066	0.584083	0.35732	0.681781	0.275639	0.172705	0.37424	1.03649
ABCA7	3.51962	2.87449	0.926112	2.48425	2.26463	1.63163	0.77979	0.340484	0.258962	0.407	0.333509	1.5488	0.404064	1.67955	0.501892	1.13249	0.622938	0.542589	0.293187	0.917245	0.337239	0.867722	0.180148	1.82859
NDUFA3	1.69968	1.58919	0.820435	0.778599	0.98996	1.16386	0.830517	1.07638	1.17872	1.35823	0.470899	1.52317	0.897447	2.44878	0.895653	1.39656	0.901892	0.883639	0.434665	1.92335	1.02454	0.417259	1.58975	0.354438
MAP7D1	2.38192	1.87119	1.21236	2.15971	1.4923	1.8666	0.653609	0.465316	0.927638	0.550614	1.01425	2.08987	0.873559	1.78303	0.563135	1.23406	0.801927	0.716871	0.408092	0.878483	0.933612	0.478609	0.559711	0.709794
ZDHHC12	2.14963	1.39352	0.785229	1.14354	0.759425	1.61916	3.83387	3.08254	1.1713	1.133	1.41445	0.963195	0.425634	0.597672	0.580899	0.343441	0	0.423902	0.702435	1.90656	0.90703	0	0.502649	0.760103
BAP1	2.61451	2.66831	0.622745	1.42213	1.59523	1.34964	0.583118	0.829439	1.02973	0.471252	0.746573	2.37174	0.292189	1.93631	1.0923	1.79826	0.408537	0.828142	0.339094	0.588673	0.324865	0.218087	0.432073	1.98945
ATP5G2	2.49867	1.66133	0.505755	0.84139	0.75188	0.713423	0.695559	1.39773	1.35024	1.54484	1.44745	3.18914	0.69964	1.1636	0.519716	0.778827	0.471415	1.23794	0.774537	1.59321	0.535522	0.0457552	1.20394	0.906178
KHSRP	2.37005	2.13481	0.570222	1.30946	1.12053	1.14799	1.9017	1.53851	1.21603	0.865311	1.43076	2.43134	0.543376	1.40746	0.457091	0.965721	0.614243	0.676233	0.416829	1.3734	0.517314	0.21483	0.770036	0.526578
SNORA76A	1.0735	7.70852	0	4.56854	0	0	0	0	1.27622	0	0	5.77209	0	0	0.348113	3.92023	0	1.84749	0	0	0	0	0	0
IRAK1	2.5354	1.74056	0.603902	1.54459	1.14062	0.991827	1.44105	1.05434	0.887616	0.609324	1.16354	2.80179	0.628293	2.13248	0.610328	1.28374	0.567851	0.535389	0.827389	0.867708	0.390043	0.267885	0.960206	0.907088
SRRD	0.308122	0.574829	1.44143	1.38843	1.15465	0.988911	0.44636	0.335637	0.667976	0.221877	0.361548	0.877099	0.416298	3.45241	3.77924	3.20354	1.73884	0.155964	0	0.0532151	0.174805	0	0.610293	4.10169
GNL3L	2.13419	1.85909	1.31918	1.64783	1.64585	1.33046	0.854278	0.763568	0.53366	0.37277	0.785466	1.36032	0.60502	1.77238	1.78765	1.60044	1.49434	0.565851	0.373255	0.462441	0.600029	0.132061	0.631995	1.78048
SLC7A5P1	3.32347	1.8467	1.78386	1.34704	5.11356	0.624208	0	0	0.846663	3.09979	0	2.55286	0	2.1601	0.692829	1.64713	0	0	0	0	1.37371	0	0	0
MOB3C	1.76588	1.11382	0.806938	1.86187	0.882238	2.50989	0.522383	0.211224	0.491742	0.2337	0.528908	0.898174	0.428401	4.28489	2.03261	3.35797	0.985982	0.136896	0.162737	0.934179	0.168777	0.115363	0.142847	1.80703
CCNG1	1.17643	2.11192	0.675298	1.39073	0.593092	1.52091	1.24166	0.863191	1.14219	0.752077	1.23854	1.44961	0.621168	1.58193	1.21442	2.75669	0.0166465	0.607393	0.187198	1.52554	0.605128	0	0.748235	2.36364
RGL4	3.84476	2.56333	0.538688	1.12071	1.18278	0.980955	2.79999	0.975309	1.06444	0.515793	0.671219	2.9971	0.514469	0.425994	0.330196	0.564181	0.193765	0.679811	0.574675	2.16489	0.101591	0	0.689661	0.786952
MIR3177	8.90216	3.19621	0	0	1.63199	0	0	0	0	0	0	11.9665	0	0	0.577357	0	0	0	0	0	0	0	0	0
WDR82	2.97753	2.73033	0.479346	1.33386	1.13812	0.935076	1.35007	1.01928	0.881373	0.79196	1.07207	3.17605	0.591949	1.56857	0.549231	1.0081	0.189338	0.71056	0.382269	1.29185	0.325535	0.0928784	0.832104	0.839393
CBX3	1.84894	2.4524	0.57522	0.93555	0.890571	0.952211	1.90587	0.584294	1.00805	1.24944	1.11586	2.94448	0.876766	0.700111	0.950914	1.24719	0.489921	0.618164	0.626432	1.10646	0.52247	0.170797	0.806298	1.67593
ILF3	3.96371	3.33802	0.771462	1.71508	1.16432	1.10914	1.10375	0.663047	0.427558	0.330976	0.877673	2.80807	0.415141	1.3531	0.962772	1.29379	0.513224	0.230458	0.268742	0.415629	0.199258	0.03468	0.41654	1.87818
PCED1A	4.77705	3.77213	0.878919	2.32293	1.59125	1.50538	0.433153	0.757113	0	0.140671	0.613989	3.97202	0.0975126	1.10537	0.279476	1.29488	0.648078	0.466156	0.184717	0.144594	0	0.4464	0.165826	0.653693
CRTC2	2.9106	2.24273	0.732383	1.50829	1.01723	1.32797	0.483163	0.478296	0.410807	0.260315	0.839526	2.14384	0.242103	2.72505	1.17658	1.6259	1.25248	0.697622	0.552873	0.858466	0.32045	0.108422	0.432594	1.89136
ARPC2	1.54009	1.65792	0.449078	1.09238	0.675312	0.868141	1.97154	1.07347	1.27653	1.34643	1.62206	2.62335	0.477979	1.24567	0.592188	0.96312	0.299437	1.26118	0.924671	1.82367	0.608501	0.355215	0.760929	0.72823
RRS1	1.5404	3.43103	0.857426	1.63889	0.823647	1.12511	1.10394	0.807317	0.203477	0.768247	0.995795	2.99093	0.813344	1.29783	0.721527	0.812539	0.871865	1.25187	0.758682	1.88444	0.0825355	0	1.24867	0.186216
KCNA3	3.07996	3.21819	0.366152	1.49015	1.29317	1.60899	1.88968	0.810067	0.3799	0.377315	0.508593	2.36711	0.263861	2.11996	0.798131	2.68897	0.103903	0.234022	0.176192	0.119773	0.0918027	0.12942	0.26709	1.80198
MGAT1	2.72666	2.15321	0.76042	1.76491	1.38282	1.75812	0.899869	1.19737	0.867963	0.711351	1.01549	2.25323	0.407129	1.95232	0.736833	1.13176	0.0442747	0.698758	0.40644	0.853052	0.438289	0.540227	0.543508	0.907808
C1orf122	3.26592	0.897929	0.608013	1.37738	1.53727	1.33456	0	0	0.839497	0.648327	1.0271	2.13574	0.349548	1.92763	1.4598	1.48277	0.749396	0.759547	0.541755	0.777475	0.510782	2.40028	0.0990711	1.42132
ADAR	2.67365	2.38369	0.469826	1.24924	1.14669	0.978048	1.81564	1.40403	0.888183	0.819869	1.07279	2.91879	0.355027	1.31719	0.515464	1.27706	0.445349	0.724946	0.552848	1.04075	0.420059	0.0547519	0.706508	0.91176
CCND2	2.35931	3.09989	0.45392	1.16257	1.04956	0.691997	1.65683	1.16311	0.949588	0.73853	1.04379	2.86733	0.533887	1.31638	0.561454	1.34548	0.180314	0.973376	0.626575	1.11835	0.431933	0.246918	0.528575	1.0348
TP53I13	1.94134	1.94928	1.54535	3.40745	2.3827	3.15797	1.5049	0	0.782357	0.214827	0.382877	1.06153	0.547271	1.65671	0.426805	0.612817	0.810131	0.792791	0.650735	0	0.222141	0.507032	0.406243	1.14558
MIR4323	6.34763	2.53227	0	1.50078	8.72759	0	0	0	0	0	0	2.84422	0	0	1.37227	0	0	0	0	0	0	0	0	2.76247
TRAK2	0.412139	0.461537	1.52884	1.49366	1.40497	0.780523	0.324516	0.145372	0.163323	0.301114	0.260991	0.38253	0.366834	3.03944	3.47931	2.91839	2.34604	0.158746	0.0749496	0.348611	0.20253	0.145873	0.259926	5.07338
RGS14	2.92861	2.2794	0.923152	2.10532	1.76847	1.4894	1.32272	0.639532	0.88218	0.767083	1.0526	2.00826	0.634729	1.42245	0.368967	1.21039	0.218399	0.715156	0.438572	0.493834	0.219472	0.529126	0.499719	1.12382
SNORA26	7.1801	7.87701	0	1.6976	1.64537	4.71994	0	0	0	0	0	0	0	0	1.16418	1.74804	0	0	0	0	0	0	0	0
SYVN1	3.11956	1.84265	0.453712	1.21341	1.2268	1.19072	0.944092	0.372699	0.646027	0.689857	1.73971	1.08217	0.302864	2.18541	1.20088	1.97708	1.0594	0.346372	0.71371	1.06364	0.329983	0	0.338841	1.9795
MTRNR2L8	2.15032	3.31845	1.2048	0.642193	1.03739	0.297588	0	1.97715	0.134547	0.277089	1.31692	5.78104	0.44818	0	0.660604	0.991908	0	1.36342	1.31206	0	0	0	1.65134	1.42835
SNORA2A	2.16289	6.47135	2.70883	0.767064	0	0	8.87761	0	0	0	0	0	0	0	0.350691	2.76449	0	0	0	0	0	0	0	1.88257
PPP2R5B	0.491216	0.53444	1.67783	1.65762	1.36443	1.3797	0.523688	0	0.212356	0.716736	0	0.200093	0.58947	3.89184	2.9493	2.89189	2.21159	0.128088	0	0.524447	0.100493	0.337315	0.384264	3.21312
MICAL2	0.102911	0.120312	1.74892	1.42271	1.42937	0.957747	0.101689	0.0812359	0.151799	0.216188	0.125134	0.0935047	0.294331	4.04164	3.8078	3.248	2.78294	0.144312	0.0675815	0.26578	0.170016	0.159789	0.223526	4.20247
PNP	1.40445	1.03281	1.10199	1.66828	0.922864	0.912113	1.11124	0.325171	0.724198	0.649046	1.18138	1.52397	0.37525	2.59698	1.76138	1.99592	0.876328	0.888198	0.4385	0.794896	0.636465	0	0.721699	2.29758
XK	0.0347225	0.166223	1.67226	1.22023	1.26442	1.12259	0	0.0374988	0.0600432	0.146839	0.0839556	0.0636476	0.282507	3.12888	3.42912	3.40748	1.96976	0.13038	0.0839536	0.157554	0.149175	0.300431	0.301148	6.72583
GRAP2	1.56378	1.6527	0.563004	2.05213	0.914859	3.15962	0.54021	0.292957	0.369898	0.286901	0.49706	1.17868	0.196822	3.61924	2.17124	3.54962	0.334486	0.245135	0.177738	0.376678	0.212394	0.0695914	0.297064	1.59411
CYB5R1	1.05363	1.34181	0.744377	1.60964	0.817202	2.61064	0.69701	0.330379	0.449653	0.396867	0.628729	1.77948	0.0855888	3.40883	1.88357	3.03868	1.14684	0.232474	0.442172	0.753544	0	0	0.394194	2.03402
ACP1	0.783634	1.08113	1.09048	1.45905	1.23707	0.994492	0.178691	0.212956	0.388175	0.33753	0.180922	0.95097	0.405146	3.54547	2.31528	2.94517	1.69098	0.206041	0.118757	0.639105	0.209938	0.355157	0.403123	4.14927
CHPT1	0.153288	0.264063	1.98088	1.30801	1.15813	0.861092	0	0.139577	0.115968	0.227454	0.14671	0.112393	0.415725	2.85445	3.2702	2.83284	1.66424	0.35974	0.0760261	0.0681909	0.282238	0.976831	0.406661	6.20004
TMEM8A	2.22096	1.70427	0.883552	2.09424	1.46098	1.79491	0.643478	0.972281	1.30466	1.07687	0.781818	1.70348	0.972641	0.705343	0.745631	0.863537	0.732054	1.11296	0.44547	1.20827	0.781204	0.50921	0.498556	0.63679
CDKN1A	0.134187	0.144535	0.840285	2.37945	0.725695	5.1338	0.267517	0.126589	0.191433	0.186169	0.468426	0.32468	0.371973	4.12702	2.82841	4.17504	0.467091	0.173202	0.137264	0	0.0129417	0.304079	0.346403	1.96801
MIR3125	22.4608	3.36012	0	0	0	0	0	0	0	0	0	0	0	0	0	0	0	0	0	0	0	0	0	0
RNF26	1.14099	2.01727	0.519634	1.25074	1.52126	0.818234	0.364926	0.543629	0.863206	1.05815	1.46562	1.04574	0.0410765	2.95738	1.31182	1.45835	1.05677	2.36531	0.49516	2.5125	0.150059	0	0.174633	0.677124
ADRB2	0.285985	0.342265	0.313399	1.82563	1.86776	1.50397	2.68303	1.84857	0.254994	1.28367	0.594244	0.672751	0.339757	4.03353	0.347772	2.48038	1.33541	0.369135	0	0.524789	0.896412	0	0.48148	1.4624
NDUFB8	3.6057	2.08713	0.590302	1.18681	0.993682	0.619674	2.37678	1.20218	0.420257	0.576989	1.33195	2.69271	0.634614	1.22946	0.427962	1.10159	0.380154	0.750327	0.578571	0.934099	0.386392	0.299063	0.767077	0.553832
MOAP1	3.6647	3.48292	0.911193	1.14677	0.765691	0.637688	0	1.80768	0.896982	0.659735	0.806277	4.41909	0.170735	0.751928	0.576718	0.82659	0.549059	0.463747	0.220515	1.81966	0.467793	0	0.544397	0.11727
ATP8B2	5.47802	4.15353	0.415479	1.72154	1.67636	0.909582	1.38991	0.515157	0.215736	0.286937	0.414773	2.91956	0.166181	1.08706	0.319974	1.54281	0.0337017	0.287905	0.162425	0.34132	0.0765694	0.0102805	0.203676	1.3697
GMPR	0.128134	0.251493	1.56464	1.50868	1.27434	1.31231	0	0.125355	0.140145	0.154765	0.234297	0.0688963	0.269946	3.79783	3.53433	2.93107	3.04817	0.174209	0.0664099	0.342346	0.252101	0.415798	0.38255	3.70492
MIR5695	1.71759	0	0	3.65484	2.36158	0	0	0	4.08391	0	0	13.853	0	0	0	0	0	0	0	0	0	0	0	0
CD3G	3.99055	3.92436	0.319627	1.26165	1.05624	0.589721	2.23106	0.637699	0.367764	0.454427	0.874186	4.03355	0.269506	1.25729	0.3511	1.18616	0.118185	0.385978	0.337536	0.65848	0.328184	0	0.451367	0.585624
YY1	1.09125	1.306	1.13967	1.69718	1.59511	1.3489	0.454919	0.620689	0.818911	0.718972	0.54239	1.17936	0.979141	1.74621	1.34259	1.36631	1.36354	0.739362	0.442555	0.516251	0.814694	1.27176	0.598161	1.95801
TRABD	4.22989	2.33301	0.722395	1.61376	1.36584	1.01112	1.29022	0.809868	0.304769	0.313823	0.532681	3.25936	0.304558	2.45579	0.335989	0.924471	0.326471	0.523914	0.211246	0.736993	0.267848	0	0.335688	1.42711
USF1	2.49509	2.4538	0.706494	1.36964	1.19325	0.969847	2.11183	1.20533	0.515875	0.495787	1.11805	2.88733	0.257759	1.76365	0.569893	1.52125	0.165783	1.06418	0.517861	0.254806	0.56498	0	0.511389	0.915897
UROD	2.22894	2.19828	0.620343	1.0247	0.889127	0.705477	0.968115	0.822052	0.343501	0.842156	2.95042	1.33164	0.130767	1.27701	1.94085	1.47721	0.876096	0.213111	0.25334	1.45428	0.636949	0.823121	0.370627	1.23948
SLC38A2	2.52694	3.60169	0.317722	1.12198	0.807042	0.817479	2.87005	0.889859	0.851567	1.00677	1.10802	2.71475	0.323056	0.856975	0.587154	1.66394	0.18582	0.402355	0.549544	0.730235	0.278253	0	0.413148	0.926533
FAM78A	3.76032	2.70967	0.391629	1.40939	1.08846	0.843047	1.8289	0.766181	0.592921	0.607306	0.434267	3.55427	0.407547	1.35905	0.423579	1.37321	0	0.592654	0.426496	1.13891	0.274862	0.351612	0.364299	0.85097
FAM102A	5.92723	3.56651	0.526314	1.74698	1.72672	1.22992	0.565675	0.445601	0.586489	0.271388	0.504186	3.33045	0.219962	1.15272	0.329431	1.06091	0.158226	0.144647	0.219301	0.348695	0.155072	0.0728719	0.336324	0.9208
IFIT2	1.03599	0.774919	0.611317	1.39899	0.748737	0.956053	2.35976	1.54535	1.42112	1.05685	1.75526	1.92823	1.08877	0.713057	0.400557	0.371052	0	1.18292	1.30431	2.60301	0.749375	0.505648	0.6932	0.338146
GDE1	0.235753	0.341997	1.65972	1.5607	1.46684	1.17875	0.209448	0.1922	0.288767	0.233212	0.249387	0.48016	0.413047	2.52656	2.87961	2.69497	1.67402	0.319667	0.272827	0.985831	0.303163	0.582804	0.497139	4.28118
MIR933	5.68813	6.80752	0	0	3.47592	3.73917	0	0	0	0	0	5.09743	0	0	0	0.692404	0	0	0	0	0	0	0	0
ARAF	2.80605	1.96168	0.751862	1.31093	1.23658	0.895692	1.05998	0.659903	0.609454	0.440392	0.784895	1.81344	0.438075	2.50421	1.15493	1.55679	0.950643	0.371478	0.4232	0.911005	0.195166	0.513591	0.499676	1.61455
NSUN5	2.43632	2.17308	0.503748	1.12487	1.44315	0.679903	0.889478	1.83901	0.792414	1.33179	1.49006	2.2863	0.764559	0.418281	0.290678	0.822556	0	1.24601	0.940452	1.92325	0.709348	0.250004	0.386957	0.710188
MED28	1.80487	2.23153	0.997252	1.57199	1.22255	0.724087	1.04274	0.783635	0.504873	0.173291	0.573577	2.15856	0.420436	1.98849	1.50194	1.89009	0.687297	0.376853	0.561119	1.03256	0.217589	0	0.431965	2.52969
LILRB2	0.57541	0.605535	0.571549	1.11182	0.800247	1.18693	0.907479	1.19242	1.86351	0.793458	2.3418	1.86702	0.722887	1.17957	0.456833	1.02167	0.555905	1.07565	0.622435	3.72839	0.153091	1.04314	0.512213	0.535374
NLRP6	3.59689	1.96019	1.34071	2.38421	2.73769	1.7452	1.8831	0.882716	0.22908	0.104838	0.213541	1.26632	0.440885	0.909149	0.312428	0.914777	0.109063	0.626395	0.467224	0.722899	0.268437	0.465765	0.480609	1.33242
BEX4	1.31527	1.65696	0.303443	0.982017	1.01525	2.41181	0	1.4996	1.64596	0.847427	0.115073	2.51246	0.164481	2.85555	1.97544	2.98302	0	0.953089	0	0.30487	0.133528	0	0.699276	0.994175
RPS14P3	3.31016	4.17008	0	1.23572	1.51709	0.916201	4.69911	1.76528	0	0	0	4.68379	0	1.69096	0.225982	0.827084	0.147912	0	0	0	0.168026	0	0	0
MIR630	0	7.20521	0	1.06756	0	0	0	0	0	4.91333	0	2.02321	0	0	0.976151	0	0	0	0	0	0	0	0	9.17026
MAGEF1	2.25677	2.12954	0.86966	1.35445	0.954742	1.59763	1.32327	1.18276	0.412761	0.779209	1.01	4.55041	0.481221	1.21104	0.365911	0.919225	0	0.298761	0.295965	1.27422	0.502279	0	0.681953	0.868815
TNFAIP8L2	3.08737	2.29535	0.966665	0.696772	1.11483	1.29152	1.4263	1.94497	1.3347	1.56523	1.08864	1.82354	0.370492	0.936436	0.652279	0.8883	0	0.684298	1.02083	0.480701	0.631618	0	0.525035	0.488588
BLOC1S4	2.54973	1.46924	0.532217	1.4736	1.21185	0.869087	0	1.3528	1.34721	0.924824	2.51166	2.66576	1.04711	0.859289	1.56178	1.13803	0	0.406304	0.2576	0.693156	0.728619	0	0.635952	1.06854
HIST1H2BD	0.242811	0.601002	0.442325	0.657583	0.531124	1.37124	1.60494	1.31884	1.66638	0.999807	1.63285	2.28475	0.638118	2.30315	1.09518	1.35424	0.356071	1.0352	1.03115	2.0901	0.404492	0	1.15205	0.461108
KANSL1-AS1	1.11199	1.24765	1.39267	1.21596	0.955576	0.761441	0	0.647547	0.716077	0.831882	1.38636	0.809668	0.256875	1.60208	1.63771	2.14885	0.747398	0.677783	0.347568	3.4689	0.580918	0.503975	0.728051	1.49214
SNORA33	4.39084	7.88239	2.06217	6.22879	0	0	0	0	0	0	0	2.95114	1.7388	0	0	0	0	0	0	0	0	0	0	0
TCEAL8	0.464742	1.62887	0.789922	1.36565	1.70398	0.960157	1.63503	0	0.157859	0.596012	1.214	3.74831	0.368082	0.845769	1.16259	1.62442	0.0563666	0.571301	0.72442	2.04675	0.38419	1.08324	0.81969	1.30021
ZNF688	2.4809	1.3232	1.01318	1.49191	1.33477	2.09174	0	0.753757	1.15411	1.10037	2.15166	1.08746	0.598015	2.32289	0.524676	0.709029	0	0.510499	0.588474	1.821	0.364108	0	0.786933	1.03274
ADGRE5	3.3982	2.07148	0.540278	1.42667	1.16929	1.04733	1.13594	1.10595	0.780298	0.626368	0.607119	2.39782	0.389879	1.84308	0.523519	1.47872	0.184249	0.592117	0.386237	1.13448	0.413504	0.70529	0.439631	0.829282
RLTPR	4.95138	3.04715	0.815556	1.78928	1.56484	1.22636	1.88507	0.291067	0.334773	0.153208	0.546115	3.32789	0.120807	0.82564	0.376677	1.10546	0.34865	0.151445	0.296055	0.189469	0.0905284	0.191436	0.14486	1.45017
MRI1	3.20113	3.20451	1.34886	1.94163	2.06356	1.33732	0.649058	0.28223	0.78247	0.537143	0.397851	1.70915	0.462048	1.64243	0.475373	0.819392	0.507992	0.360411	0.408043	0.944255	0.735767	0.230502	0.48689	0.657502
BIN2	1.61909	1.74955	0.448286	1.64431	0.778843	1.93734	0.921903	1.02505	0.771528	0.745307	1.00094	2.0595	0.423914	2.08002	1.12818	2.1024	0.289689	0.690855	0.65245	1.03128	0.348441	0.172837	0.608251	0.953569
MIR101-1	5.83982	4.65937	0	4.14215	5.35292	2.55925	0	0	0	0	0	2.61668	0	0	0	0	0	0	0	0	0	0	0	0
MIR1343	5.21412	2.08008	0	0	0	0	0	0	0	12.7659	0	0	0	0	0.563611	0	0	0	0	0	0	0	0	4.53834
CIC	2.85457	2.14081	0.687517	2.1121	1.4801	2.37994	0.621786	0.533309	0.725845	0.559463	0.747832	2.18137	0.610814	1.74789	0.708586	1.31234	0.245536	0.483898	0.310448	0.660426	0.583677	0.199037	0.288535	0.976593
ZNF467	0.627369	0.78047	1.11655	1.99074	1.22579	1.1287	0.774448	1.66132	1.31504	1.06442	1.4271	1.77542	1.00685	0.761152	0.471131	0.801866	0.588703	1.60535	0.968266	1.09065	1.05091	0.763214	0.741213	0.402359
LEPROT	0.487902	0.982555	0.605178	1.59057	0.597732	2.33145	0.341102	0.363892	0.546577	0.252692	0.452313	0.84504	0.274957	3.55736	2.21503	4.7079	0.358467	0.290659	0.14077	0.371899	0.171935	0.493281	0.252746	2.82976
PSENEN	2.03413	1.60452	1.10009	1.50838	1.2289	1.03326	1.19273	0	0.76945	1.73553	0.153698	5.09581	0.878762	0	0.749577	1.04672	0.235497	1.11387	0.75665	0.407202	0.980913	0	0.933991	0.482864
OGT	5.39865	4.74995	0.356421	1.49882	1.53861	0.658693	1.09115	0.610897	0.247164	0.317091	0.691197	3.853	0.124171	0.562364	0.289568	1.06541	0.188084	0.120244	0.183617	0.270181	0.0624546	0.0556083	0.183618	0.91517
CYB561D1	4.14785	3.36852	0.285429	1.66501	1.60855	1.37831	0.908707	1.29796	0.487697	0.390589	0.454616	3.46181	0.0722014	0.622133	0.369523	1.59795	0	0.235334	0.404094	0.769505	0.285744	0	0.306956	0.872813
MIR7845	0	0	0	5.22998	0.675874	3.87766	0	0	0	0	0	9.91167	0	0	1.43465	0	0	0	0	0	0	0	0	3.85072
AQP3	4.14555	4.112	0.409146	1.21452	1.04291	1.52548	0.502008	0.307008	0.535698	0.404515	0.786493	2.45314	0.33904	2.18677	0.628322	1.50566	0.286921	0.368357	0.245833	0.463045	0.0869171	0	0.303451	1.12758
CTTN	0.0613442	0.431321	0.787488	2.87173	0.748557	4.21905	0.0629469	0.196921	0.182322	0.125159	0.172079	0.19069	0.14272	4.69811	2.6594	4.33476	0.315742	0.201249	0.149034	0.208251	0.133118	0.0382281	0.262498	1.76533
CMTM6	0.561001	1.10417	0.338604	0.838976	0.492543	1.34627	1.17311	1.07217	1.14104	0.761225	0.977499	2.00794	0.540679	1.73438	1.16166	2.98663	0.275445	0.930586	0.852734	1.74634	0.488908	0.275699	0.65242	1.47664
SNORA5A	0	0.651964	0.682261	0	0.99868	0	0	0	0	0	12.6778	4.39368	0	0	0.706616	0	0	0	1.48601	0	0	0	0	3.31909
LOC148413	4.11826	2.77674	0.399544	2.42736	0.930434	0.571943	0	0.567459	1.51706	1.23077	0.482101	2.72896	0.321579	1.90006	0.432617	0.52955	0.689432	0.299473	0.316448	0.255452	0.335651	0	0.585925	1.48934
U2AF2	3.32016	2.97171	0.570648	1.61842	1.28857	1.31882	1.25921	0.454151	0.579477	0.541923	0.798514	2.20304	0.268557	1.65412	0.533749	1.21763	0.0539774	0.81455	0.452841	0.943701	0.340653	0.403403	0.38058	0.897699
NUP50	1.63727	1.82933	0.741524	1.25559	0.880524	0.857851	1.39576	0.806373	0.955277	0.862857	0.873742	2.11154	0.411513	1.5173	1.15199	1.0502	0.897631	0.56667	0.432612	1.15299	0.308823	0.334056	0.773037	2.07977
MAP4K2	2.99129	1.82701	0.549029	1.96806	1.19603	2.40032	0.302408	0.74602	0.564083	0.336719	0.874464	1.76091	0.441151	2.42153	1.29112	2.019	0.218931	0.230773	0.309506	0.545122	0.119377	0.121546	0.382047	1.24344
AP2S1	0.568606	0.530794	1.24622	1.31479	0.927734	1.09892	0.360079	0.496675	0.47319	0.547573	0.66164	0.718476	0.513393	2.80773	2.62199	2.08061	2.08547	0.450143	0.333478	1.10184	0.329036	0.494789	0.702017	2.37063
ZBTB4	3.26794	2.65418	0.49966	1.43154	1.37136	1.29202	1.45176	0.680577	0.537075	0.531484	0.907013	2.64202	0.376389	1.97173	0.667799	1.27696	0.498112	0.494762	0.180048	0.344517	0.237656	0.175497	0.480712	0.829829
ZBED2	6.89223	4.80569	0.30024	2.04047	1.45579	0.354576	0	0	0.285002	0	0.697383	4.67264	0.332271	0.0363564	0.505306	0.350181	0	0	0.286099	0	0.28901	0	0.26907	1.14763
NT5C	2.60208	2.83611	1.28027	2.04339	0.979609	1.52724	1.41677	0	1.54674	0.455054	0.926885	2.12366	0	0.507369	0.602715	1.1878	2.44586	0.959611	0.443627	0	0	0	0.208611	0.606653
KLHL9	2.68033	3.66323	0.642365	1.26743	1.1981	0.456803	1.39701	0.751515	1.4949	0.432088	1.26515	3.46953	0.393123	0.602204	0.36484	1.34134	0.393314	0.170846	0.451326	0.728662	0.127657	0	0.594247	0.806451
ARRDC3	1.72888	1.87775	0.46935	0.971104	1.0397	0.584675	2.42595	1.50144	0.78413	0.774802	1.12964	2.79418	0.474901	0.879033	0.424531	0.937913	0.356349	0.997534	0.592918	1.73114	0.607212	0	0.605697	0.97856
ODF3B	1.61395	0.724338	1.30544	2.00334	2.28072	3.97857	0	0.704889	0.479685	0.493935	2.12395	0.723173	0.852182	0.326353	0.894093	1.66993	0	0.289335	0.183441	0.691049	1.03772	0	0.679305	1.58037
HPS1	0.949563	0.758568	1.57575	1.51542	1.55801	1.08924	0.356342	0.242196	0.225777	0.406847	0.181524	0.695654	0.413637	2.33579	2.92836	2.2453	2.34195	0.249215	0.116561	0.348494	0.23811	0.279733	0.415654	3.15308
SAMD9	1.22248	2.05299	0.884054	1.50483	1.3049	0.64289	1.26713	0.586961	0.862626	0.553549	0.340874	2.10977	0.431014	1.16261	1.46805	1.66475	1.07136	0.407204	0.360363	0.50944	0.251018	0.185874	0.433759	3.33627
USP19	3.44238	1.91084	0.850909	1.39753	1.32339	1.05701	1.10219	0.079129	0.498095	0.304963	0.527054	2.25278	0.313896	2.21874	1.03918	1.55483	0.951761	0.565151	0.332055	0.398959	0.141974	0.0923771	0.266899	1.96135
SYNGR2	1.71601	1.59062	0.252841	0.787571	1.09489	0.752028	0.355128	0.305663	1.40005	0.659036	1.11864	4.52295	0.639579	1.51043	0.567378	1.68338	0.371365	0.434302	1.23908	1.77821	0.356963	0	0.755306	0.658944
AKIRIN1	1.38884	1.39102	1.04857	1.19469	1.33624	1.12665	1.69802	0.616036	0.456691	0.241158	0.63857	1.54914	0.569493	1.45197	1.48846	2.00714	0.643918	0.457696	0.40975	0.708533	0.265994	0.276778	0.409051	3.17213
ANKRD36BP2	0.502269	0.665518	1.48725	1.37159	1.3039	0.759399	0.483837	0.511434	0.383863	0.793462	0.477101	0.400276	0.502939	2.2351	2.73515	2.37136	1.98288	0.342675	0.0978645	0.600406	0.384072	0.237393	0.527501	3.34437
MIR571	12.1663	1.82007	0	0	2.09099	3.99883	0	0	0	0	0	0	0	0	0	1.11073	0	0	0	0	0	0	0	3.30921
TOR4A	1.12211	0.290364	0.911572	1.54879	1.22314	2.09328	0	0.572199	1.37007	0.420756	0.655372	1.75297	0.432353	2.48362	1.0818	2.0821	0.875426	0.808995	1.26159	1.0685	0.848227	0.467325	0.578662	0.541132
ADD1	1.01937	0.81467	1.29258	1.34158	1.2906	1.17991	0.444812	0.32126	0.448918	0.443598	0.396887	0.874058	0.42916	2.49199	2.421	2.32074	2.13918	0.314732	0.221714	0.504619	0.339688	0.306975	0.408618	2.67872
TADA3	1.55528	1.03111	0.71468	1.44442	1.08716	1.86089	1.52211	0.387035	0.758221	0.748785	0.74399	1.42887	0.646921	2.11093	1.1756	1.2626	1.43443	0.500668	0.427307	1.33049	0.0755395	0.375261	0.552575	1.26119
KIF2A	0.538768	0.918671	0.575463	2.24942	0.720127	2.98969	0.532505	0.494221	0.426294	0.251464	0.371419	0.731493	0.371054	3.44537	2.90582	3.1039	0.625694	0.263591	0.0897037	0.288329	0.333667	0.140464	0.293253	1.76598
MIR638	0	1.74726	0	0	0	6.71804	0	0	0	0	0	0	9.25044	0	0	1.0663	0	0	0	0	5.63223	0	0	0
KLHDC3	2.63749	2.18529	0.546302	1.28075	0.818262	0.733527	0.237925	0.978245	1.03715	1.04313	1.3153	1.69088	0.99626	1.31689	0.756598	1.21507	0.223923	0.698327	0.539597	1.66789	0.410911	0.956287	0.45543	0.66221
ACKR1	0.410759	0.0702276	1.65355	1.29026	1.04885	0.424314	0	0	0.209284	0	0.780352	0	0.836555	3.66644	2.96847	2.61432	3.18843	0.201976	0.0800342	0.258429	0	0	1.25137	3.44754
FAM46A	1.4219	0.763271	0.353541	0.370788	0.546256	1.1134	1.54487	2.11143	1.91415	1.05803	1.42513	1.85514	0.712133	0.52007	0.155958	0.549797	0.426067	1.31351	1.04097	3.19245	0.746177	0.341168	0.657144	0.263903
MIR548U	7.20965	10.7856	0	6.3922	0	0	0	0	0	0	0	0	0	0	0	0	0	0	0	0	0	0	0	0
SRCAP	3.73635	2.71964	0.597755	1.69015	1.18024	1.27607	0.977418	0.602334	0.431914	0.607528	0.971018	2.50886	0.197471	1.41525	0.48049	1.47891	0.329614	0.373923	0.332774	0.643144	0.25077	0.177571	0.251858	1.14707
INPPL1	2.47969	1.72198	0.68374	1.2956	1.43111	1.63006	1.32833	0.55264	0.691498	0.466366	0.644593	1.72836	0.565746	2.32135	0.694911	1.46824	0.199263	0.430267	0.271401	1.31827	0.501928	0.527233	0.400868	1.0081
CIAO1	3.29614	2.51726	0.50176	1.65335	0.951467	0.610524	1.13187	1.48889	0.82269	0.520168	1.75577	2.35002	0.375002	1.04947	0.377943	0.824631	0.17007	0.282066	0.409824	0.962412	0.491775	0.181575	0.572306	0.990658
TIMM13	2.5468	1.2954	0.717669	0.496769	0.992147	1.13007	2.016	0.978832	0.756939	0.415694	0	2.82437	0.151283	2.43329	0.433585	1.16256	0.108112	0.164364	0.521042	3.08447	0.307034	0	0.714625	0.997525
RBM39	2.76701	3.23033	0.750685	1.4733	1.16795	1.01107	1.04774	0.421487	0.340607	0.575313	0.676783	2.44756	0.400085	1.24861	0.958406	1.42346	0.684913	0.447656	0.334206	0.636419	0.178152	0.355373	0.448501	1.2124
EPB41L4A-AS1	2.21653	1.68006	0.601467	1.04811	0.914277	0.922808	1.29968	1.41983	1.75674	0.301488	2.21073	2.68157	0	0.806758	1.03024	1.40303	0.376367	0.50862	0.151158	0	0.498805	0	0.829269	1.57556
HILPDA	2.4248	1.18104	0.812178	0.559966	2.11925	1.96467	1.52099	2.30523	0.737438	1.28859	1.31234	1.59184	0.625271	0.307871	0.530304	0	1.72352	1.11606	0.346104	0.579478	0.271931	0	0.886091	0
SSR2	2.6578	2.01551	0.299119	0.9643	0.740967	0.861494	1.83851	0.436499	0.990142	1.17949	1.05871	2.65071	0.494728	1.72373	0.365401	0.626184	0.436737	0.758833	0.626442	1.69014	0.271689	0.188733	0.742335	0.580999
CC2D1B	4.02088	2.92647	0.995447	2.1821	2.06567	0.915893	1.68875	0.806994	0.600305	0.56472	0.544042	1.9106	0.592483	0.697712	0.397231	0.785401	0.381067	0.281625	0.318845	0.233364	0.324666	0	0.335851	0.618561
SNORA27	1.15869	8.3203	0	0.821854	0	0	0	0	6.88754	0	0	0	0	2.81156	0.751481	0	0	0	2.37054	0	0	0	0	1.00852
TAF1C	4.8433	2.95504	1.07043	2.3239	1.96585	1.48786	0.352668	0.337342	0.263435	0.271261	0.315728	2.95738	0.351003	1.48823	0.569721	1.08087	0.322507	0.0408594	0.0971447	0	0	0	0.0888246	0.916131
SNORD45C	3.74347	8.96033	1.17209	0	2.57352	0	0	0	0	0	0	0	1.48244	0	0	6.15174	0	0	0	0	0	0	0	0
VPS51	2.53123	1.77545	0.62706	1.22323	1.42356	1.44452	0.424059	0.680313	0.760578	0.257274	0.524034	1.57041	0.425922	2.7954	0.97116	1.45257	0.787185	0.829761	0.284536	0.911959	0.277212	0.294153	0.385047	1.41632
TMEM173	2.29154	2.76656	0.415388	1.51132	1.2345	0.938182	2.16872	0.86387	0.382357	0.836646	1.16951	2.24271	0.254728	1.69495	0.319403	1.04237	0.221858	0.778371	0.493494	0.737725	0.135707	0	0.360983	1.20723
MIR6835	0	2.7301	0	0	4.18197	0	0	0	0	0	0	9.19926	0	0	0	0	0	0	0	0	0	0	0	7.9421
INE1	2.60706	4.24682	0.906975	2.15737	1.32761	1.90421	1.35882	0	0.688754	0	0	0.778774	0	1.40578	0.469676	1.58676	0	0.498528	0	0	0.279376	2.23185	0.487689	1.07155
PFDN6	2.50964	2.1547	0.204984	0.928732	0.750129	0.645552	0	0.228747	1.03776	1.24669	1.63244	3.96022	0	2.78004	0.0707673	0.637549	0	0.751145	0.223234	2.08237	0.736651	0	0.612345	0.807269
ZNF276	3.06095	2.32889	0.791618	2.13585	1.36056	2.16622	0.766231	0.454099	0.751441	0.295596	0.885426	2.22438	0.607486	1.19338	0.455999	0.90514	0.186917	0.464455	0.271221	0.25022	0.472617	0.508561	0.534069	0.921047
ENGASE	4.4118	3.21531	0.956574	2.42461	2.22271	1.62212	0.601312	0.511337	0.253993	0.366154	0.585992	2.31188	0	0.46009	0.263269	0.963549	0.716474	0.174651	0.196692	0.345001	0.051513	0.154925	0.179846	0.99022
MIR553	4.29398	6.42376	0	0	0.983993	0	0	0	0	12.2653	0	0	0	0	0	0	0	0	0	0	0	0	0	0
RBM14	5.2403	3.50893	0.335686	1.33467	1.72481	0.870185	1.33428	0.67275	0.338158	0.491057	0.763803	2.38236	0.086647	0.411463	0.322836	1.12263	0	0.178865	0.358112	0.369386	0.211024	0.565239	0.233301	1.09505
COX14	1.82559	1.84476	0.841217	1.12386	1.184	0.917038	2.03991	1.70296	1.04422	0.787106	1.77501	1.29646	0.913913	0.250742	0.480302	0.188681	0.555633	0.8151	0.810406	1.94679	0.880347	0	0.560581	0.157399
PPP4C	1.92549	1.41238	0.612599	1.31067	1.11021	1.00035	1.6207	0.835526	1.2184	0.684323	0.826001	1.5655	0.627223	1.2434	0.634467	0.981016	0.0922836	0.828441	0.381222	2.62149	0.494213	1.14009	0.366	0.391952
SNORD116-14	7.76571	1.85879	0	0	1.42365	0	0	8.13997	0	0	0	0	0	0	0	0	0	0	0	0	0	0	0	4.73146
LOC100289511	3.77486	2.25887	0.894425	4.7037	2.89903	2.54852	0	0	0	0.416311	0	0.685713	0.484824	1.98047	0.959438	0.894173	0	0.614538	0	0	0.29519	0	0	0.488403
LDHB	3.28109	3.03433	0.316722	0.975056	1.08473	0.622337	1.51326	0.706874	1.04841	0.428648	0.959332	3.73064	0.446807	1.125	0.395316	0.831161	0	0.301309	0.331654	0.856724	0.419009	0.0999201	0.509458	0.877635
SNRNP200	4.17878	3.11032	0.386369	1.31622	1.20824	0.884931	1.12372	0.331534	0.516797	0.50354	0.878014	3.4872	0.314676	1.16823	0.338015	0.995156	0.130958	0.374064	0.274136	0.775392	0.225404	0.254214	0.325272	0.787243
MIR1976	0	0	0	0	0	0	0	0	0	0	0	0	0	23.8442	0	0	0	0	0	0	0	0	0	0
CRKL	0.884236	1.00293	0.981582	1.52805	1.29129	1.71209	0.263953	0.457808	0.339257	0.416579	0.467687	0.918474	0.410647	2.35283	1.92767	2.69041	1.11584	0.494575	0.254909	0.666738	0.395391	0.313315	0.315782	2.58352
SAP18	1.26034	1.43703	0.415947	1.07516	0.780582	0.895679	2.27696	0.392755	1.27563	1.04248	1.27403	2.49549	0.607019	1.1055	1.39732	1.076	0.187978	0.659509	0.418135	1.32515	0.542066	0.262448	0.477904	1.08958
CASC3	1.10668	1.04261	1.05956	1.24556	1.12759	1.0732	0.804437	0.453782	0.549105	0.462784	0.524528	1.38313	0.307865	2.874	1.83293	1.91884	1.52584	0.531243	0.371118	1.18826	0.207294	0.124356	0.323364	1.72549
PINK1-AS	2.69426	2.38172	1.80219	1.42241	1.17167	0.593724	1.75933	1.46554	1.89272	0.924501	1.06878	0.535024	0.533474	0.260018	0.273029	0.16771	0.948763	0.737677	0.866487	0.831497	0.679151	0	0.567002	0.18654
EIF4H	2.06876	1.70313	0.611525	1.22128	1.08064	1.38527	1.2281	0.93832	1.00822	0.985736	0.694192	2.59952	0.53429	1.36798	0.543769	1.03233	0.218184	0.823743	0.534528	0.971456	0.551474	0.14559	0.749948	0.732558
C16orf13	4.8916	2.65692	0.80113	1.17432	0.931243	0.840992	1.5003	0	0.89467	0.859832	0.750586	2.12437	0.53643	1.23259	0.683305	1.09928	0	1.10087	0.205283	0	0.362901	0	0.422329	0.655019
SNORA16B	0	1.31373	0	3.1144	0	0.721594	16.7349	0	0	0	0	0	0	0	1.42386	0.400865	0	0	0	0	0	0	0	0
PCNP	0.815093	1.26038	0.844669	1.92372	0.800029	1.64537	0.761314	0.796409	0.660305	0.323772	0.503604	1.05689	0.417047	1.75903	2.57067	2.45502	0.477673	0.384832	0.290227	0.275317	0.333926	0.42499	0.566722	2.35752
MARCH9	2.72041	2.54871	0.791541	1.79314	2.11578	1.84249	0	0.45125	0.424686	0.201832	1.32467	3.25053	0.369983	0.916813	0.463364	1.10383	0.373273	0.236456	0.093697	0.161358	0.450536	0.597788	0.585998	0.884947
ERF	2.38078	1.65443	0.541036	2.00189	1.08234	1.86795	0.945669	0.315294	1.39236	0.642435	1.24472	1.78082	0.897185	0.640587	0.610158	0.904477	0.342313	1.00781	0.955821	0.704642	0.685141	0	0.668039	0.417785
PPIF	0.779137	0.976869	0.615682	1.52633	0.833206	2.49991	1.02248	1.0954	0.727786	0.484465	0.154186	0.972527	0.543625	2.25068	1.46782	1.9375	0.0157497	0.909893	0.543988	2.23311	0.322046	0	0.312319	1.41283
U2AF1L4	2.90389	3.50531	0.188113	1.84664	0.986693	0.460771	2.99443	0	0.178566	0.694622	0	3.16317	0.158615	0.85041	0.552014	1.06045	0.467576	0.430827	0.273148	1.32299	0.338011	0	0.337168	0.89335
TNFRSF1A	1.68275	1.80467	0.581615	1.49584	1.15684	1.07745	1.44801	0.878109	0.766439	0.570727	0.944529	2.07106	0.571186	1.67702	0.340166	0.937732	0.361803	0.874448	0.625945	1.45973	0.72716	0.49523	0.355665	0.684777
TRADD	1.45383	1.31258	1.38955	3.0574	2.16258	2.21319	1.8844	0	1.27355	0.291418	0.254391	1.95428	0.666633	1.02118	0.537616	0.763773	0.692942	0.877911	0.417453	0	0.491983	0	0.458039	0.410703
ARRDC2	2.52124	1.61646	0.986757	1.56476	1.25869	1.25782	0.356387	0.617427	0.414814	0.248015	0.486464	1.72482	0.418983	2.34878	0.996432	1.42628	0.764475	0.300247	0.268652	0.545269	0.238819	0.591739	0.505323	2.12589
C14orf169	2.83946	2.30089	0.518607	2.43359	1.57248	1.1666	4.16234	0	0.773592	0.0482772	0	1.51085	0	0.43062	0.460389	2.22506	0.452006	0.763548	0.0806827	0.607888	0	0	0	1.23572
DDOST	2.17993	1.9835	0.430094	0.720152	0.697993	0.775393	1.71596	1.44507	0.834281	0.779861	1.21618	2.80989	0.484849	1.92019	0.435764	0.916029	0.17747	0.578166	0.376745	1.2713	0.460808	0	0.83792	0.526333
CFLAR	2.5027	2.20782	0.696356	1.61594	1.26172	1.41452	1.09229	0.879849	0.55519	0.524307	0.741986	1.99424	0.463871	1.35542	0.57898	1.26822	0.269433	0.595009	0.431083	0.920398	0.330956	0.591691	0.402528	0.876951
RAB3D	0.563337	0.659326	0.456519	0.799143	0.683429	0.833213	1.35041	2.19696	1.45763	1.20345	1.01907	1.72609	0.807045	0.56788	0.445951	0.689771	0.661142	1.39723	0.999975	2.61474	0.743059	0.172713	1.18088	0.317269
PLAC8	1.87954	1.93111	0.362716	0.779765	0.78286	0.520637	2.2111	1.2907	1.10319	1.12873	1.00216	2.44708	0.716224	0.727846	0.475331	0.92812	0.265955	0.961252	0.757773	1.46637	0.456032	0.10715	0.656754	0.583898
CCDC71L	1.02302	1.40208	1.15725	1.59169	1.96621	2.71169	0.503107	0.0691824	0.353095	0.134661	0.109715	1.02029	0.888661	1.42135	1.87276	2.03667	0.4763	0.255575	0.13503	1.25959	0.190966	0.299131	0.296317	2.35534
HNRNPF	1.84718	1.91865	0.394598	1.35401	0.806948	1.08432	2.01408	1.22389	0.976823	0.660478	0.842101	2.21729	0.430581	1.30792	0.536899	1.21827	0.0996552	0.861201	0.501351	1.55084	0.393245	0.0727979	0.478444	0.685591
MIR1299	7.03592	5.26284	0	1.24763	0	4.62516	0	0	0	0	0	4.72894	0	0	0.570401	0	0	0	0	0	0	0	0	0
PDAP1	2.41814	1.58423	0.757127	1.42685	0.921962	0.753689	1.18566	1.02334	0.594786	0.620962	0.900967	1.68131	0.255911	1.62497	1.36889	1.55678	0.584044	0.600924	0.305646	0.979277	0.442311	0.207852	0.620031	1.04783
AP1G2	5.11707	3.51607	0.309384	1.46432	1.17261	1.20632	1.24156	0.363744	0.0209773	0.244805	0.909279	2.77512	0.0559006	1.25236	0.223156	1.59159	0.329575	0.075918	0.360995	0	0.0680714	0	0.198046	0.952207
LASP1	1.3415	1.05182	0.56884	1.35446	0.906126	1.29042	1.26977	0.940381	1.08997	0.589865	0.855528	1.52352	0.634818	1.76575	0.669402	1.10611	0.410684	1.10838	0.638664	1.6308	0.659111	0.639856	0.634469	0.764958
SNORD38B	14.8111	2.53227	0	3.00156	0	0	0	0	0	0	0	0	0	0	0	3.09073	0	0	0	0	0	0	0	0
SLC25A1	1.77556	1.32811	0.444746	1.00752	1.34271	1.54652	0	0.54283	1.05543	0.760752	2.80395	2.74477	0.246097	0.996312	0.546989	0.778086	1.20596	0.267377	0.302714	1.88975	0.0856222	0	1.19572	0.540903
PITPNM1	2.44667	1.99706	0.577904	1.36245	1.22462	1.03696	2.00092	0.772375	0.459271	0.306519	0.945427	2.33684	0.611936	1.41911	0.327106	0.834701	1.00217	0.517106	0.519584	0.724653	0.382933	0.41826	0.433597	0.742547
SCARNA23	0	1.34405	0	0	0	0	14.4871	0	6.67562	0	0	0	0.889465	0	0	0	0	0	0	0	0	0	0	0
ETS1	3.4255	2.85902	0.415953	1.28479	1.24734	0.833062	1.36652	0.680415	0.788336	0.524519	0.996776	2.98952	0.441701	1.00186	0.389265	0.835338	0.24059	0.505255	0.29761	0.519178	0.408867	0.105829	0.515262	0.700494
ARRDC1-AS1	4.66989	2.72091	0.769554	1.94672	1.50194	1.40027	0.672546	0.0286254	0.633097	0.300879	0.885231	2.25766	0.259552	1.56553	0.398513	1.09203	0.278227	0.281996	0.391098	0	0.0395078	0	0.18391	1.05182
REEP4	1.30486	0.892372	0.770419	0.846199	1.24733	0.931291	0.655814	0.924858	0.664834	0.425964	0.743686	1.05242	0.265749	2.05805	1.6442	1.75629	1.42435	0.577457	0.152547	0.547303	0.431478	0.844838	0.460291	2.69334
SMARCC2	3.3765	2.22852	0.557458	1.41604	1.06224	1.16693	1.51345	0.565025	0.713903	0.790997	1.19086	1.81268	0.413026	1.54339	0.469743	0.996436	0.41591	0.516731	0.323301	0.43304	0.3353	0.30558	0.526189	0.616662
HECTD3	1.87301	1.21999	1.12099	0.917028	1.46616	0.70824	1.36067	0.422771	0.197055	0.243491	0.688832	1.89388	0.446348	1.41775	1.80601	2.02171	2.51897	0.18542	0.339109	0.267662	0.159861	0.13522	0.260455	1.61583
SMIM5	0.89725	0.690315	1.03199	1.46765	1.0826	2.51576	0.429477	0	0.174154	0.552926	0	0.295373	0.536602	2.97694	2.488	3.22311	1.66345	0.378164	0.0998996	0.403218	0.176603	0.0331959	0.164418	1.99225
SUPT4H1	3.1208	3.24025	0.362379	1.48059	1.0893	1.10047	1.42999	0.281626	0.147423	0.691545	0.515337	2.05586	0.32738	0.614332	0.495952	1.3359	0.0701869	0.640239	0.436925	1.8811	0.338858	0	0.347955	1.26822
ATP5A1	1.99844	1.996	0.427763	1.15461	0.726068	0.687903	1.73853	1.48537	0.984894	0.765063	1.40129	2.63752	0.535273	0.586313	0.400615	0.769605	0.117225	0.737891	0.579831	1.48288	0.546682	0.256898	0.538327	0.698937
ZBED5	3.12653	4.21361	0.408595	1.00275	1.10896	0.411053	2.64628	0.968914	0.614107	0.554694	0.994258	3.06985	0.107663	0.296863	0.273304	0.635412	0	0.0935785	0.148324	0.917961	0.445753	0	0.488234	0.698077
GANAB	2.83978	3.17525	0.262986	1.50832	0.992934	0.902709	0.852107	1.35323	0.610227	0.843248	0.786765	2.33877	0.322061	1.16058	0.332901	1.14902	0.299957	0.539205	0.536431	0.577376	0.186446	0.163146	0.396547	1.03279
VAMP1	5.49463	4.09483	0.369407	1.76933	1.57584	1.01933	2.11494	0	0.0601129	0.165063	0.252159	3.03598	0.120142	0.991771	0.322472	0.929413	0.128787	0.0145035	0.126436	0	0	0.0305554	0.037835	0.498788
ARHGEF2	2.60616	2.23457	0.677592	1.45662	1.39069	1.17139	0.583177	0.585606	0.788265	0.507301	0.757759	1.8878	0.27716	1.37705	0.736123	1.27457	0.344013	0.566593	0.464732	0.871977	0.506256	0.409022	0.656343	1.01596
TNIP1	0.698131	0.602421	1.26242	1.34919	1.19522	0.791481	0.545806	0.427754	0.490164	0.40667	0.504569	0.720836	0.372627	2.59779	2.30901	2.08668	1.95424	0.372199	0.172498	0.954317	0.256152	0.176545	0.434373	2.45482
CCAR2	3.9082	2.63099	0.594518	1.9156	1.34338	1.10278	1.36199	0.270527	0.679405	0.541617	0.658858	2.49046	0.284714	0.950559	0.361673	1.03675	0.195641	0.412445	0.207435	0.230034	0.408931	0.242296	0.35175	0.914603
PURA	2.89564	3.81203	0.500806	1.46704	1.49142	0.81578	0.485109	0.587767	0.721279	0.450125	0.412581	2.70614	0.414994	0.98702	0.679655	1.81275	0.21072	0.166113	0.526587	0	0.18618	0	0.680959	1.08015
PLEK	0.574678	0.606538	0.507213	1.11693	0.63668	1.72823	0.615562	0.747829	1.12433	0.797669	0.789809	1.42943	0.397811	1.89129	1.05944	2.83563	0.384175	0.907252	0.681977	1.62085	0.641533	0.303522	0.670406	1.01812
TOB1	2.36009	2.46008	0.270153	0.953997	0.930458	0.583873	1.7261	0.886676	0.633563	1.69827	1.47647	2.6608	0.401983	0.66196	0.320944	1.11208	0.495542	0.720626	0.467267	1.34115	0.244752	0	0.227865	0.441765
HRAT92	0.150759	0.360856	0.528675	2.05311	0.428389	3.74612	0.636472	0	0.430151	0.295287	0.801948	0.202655	0.167165	3.40209	1.81864	3.79878	0.665573	0.54486	0.102811	0.75248	0.290801	0	0.372263	1.52215
SNORD110	0	3.49453	0	0	0	0	0	0	0	0	6.47172	13.0834	0	0	0	0	0	0	0	0	0	0	0	0
SF3B1	3.99524	4.27901	0.271386	1.33285	1.1933	0.636549	1.36588	0.725172	0.33409	0.384082	0.66976	3.25871	0.150169	0.725026	0.244841	1.01264	0.0919852	0.253472	0.251677	0.387692	0.163272	0.125829	0.266012	0.929771
DENND1C	4.22842	3.05068	0.550854	1.80802	1.65389	0.979105	0.76198	0.440077	0.522897	0.399744	0.448656	2.25746	0.356273	1.46141	0.372782	0.86151	0.101842	0.421487	0.327217	0.49894	0.269946	0.117793	0.190735	0.957076
FCGRT	1.35162	0.796456	0.659021	1.27338	1.168	1.15302	1.29467	0.872406	1.30021	0.791514	0.686048	1.73367	0.335042	1.37071	0.59221	0.881677	0.236513	1.09204	0.83731	1.63583	0.696565	0.972642	0.74115	0.561279
RNU5D-1	0	6.11542	0	0	0	0	0	11.7324	0	0	0	0	0	0	0	0	0	0	0	0	0	0	3.27727	1.9061
NAMPT	0.359975	0.627286	0.433496	0.50785	0.378912	0.878927	2.01796	1.83548	1.54252	1.59157	1.13102	1.79198	0.767591	0.076789	0.242444	0.222465	0.325769	1.77005	1.36232	3.10682	0.606608	0.233067	1.02118	0.161825
MAP3K11	2.14191	1.33468	1.00873	1.77036	0.92082	1.39638	0.643534	0.893727	0.736564	0.715106	0.853349	1.95121	0.504722	1.53021	0.617085	1.044	0.150288	0.715922	0.500981	1.84504	0.520712	0.136387	0.466904	0.589338
SF3B4	1.44931	1.76992	0.592694	0.671337	0.718459	1.08882	1.04059	0.899091	0.879082	0.627604	0.786676	3.06145	1.42898	0.968894	0.623443	0.928909	0.627786	1.578	0.847169	0.390785	0.256736	0.428964	1.02913	0.283187
RNF31	2.63675	1.57782	0.596799	1.80263	1.22787	1.46182	1.60196	0.751079	0.591688	0.54445	0.616097	2.09247	0.578697	1.82434	0.449842	0.873954	0.51245	0.428271	0.101101	0.886086	0.132768	0.40314	0.297134	0.967776
NOP56	3.48675	3.47247	0.233938	1.46622	1.49529	0.671248	1.13907	0.748363	0.740217	0.548789	0.455405	3.34785	0.21698	1.82809	0.274594	1.08231	0	0.128587	0.0509532	0.511862	0.216181	0	0.279535	0.552777
SNORD53	7.68397	5.74758	3.6088	0	1.76083	0	0	0	0	0	0	0	0	0	0.622938	3.50757	0	0	0	0	0	0	0	0
MIR4265	14.747	2.64737	0	0	2.02762	0	0	0	3.50638	0	0	0	0	0	0	0	0	0	0	0	0	0	0	0
SNORD5	3.99987	3.59027	5.00948	0	2.74979	0	0	0	0	0	0	5.37674	0	0	0	2.19103	0	0	0	0	0	0	0	0
LRRC75A-AS1	1.17121	1.52586	0.505307	0.752237	0.648785	0.697163	1.46542	1.30338	1.1457	1.26065	1.0961	2.29338	0.514936	0.601392	0.805952	0.680288	0.461945	0.956244	0.729534	1.53659	0.64039	0.254957	1.09201	0.772588
GPR18	3.18235	4.72551	0.246025	0.808142	0.936329	0.981415	0.69111	0.741272	0.467078	0.641271	1.11026	3.27437	0	0.881828	0.484135	1.04736	0	0.338076	0.0803788	0	0.454701	0	0.308677	1.48754
SRRT	3.79334	3.29879	0.646004	1.85979	1.50706	0.727596	0.718315	0.867321	0.54934	0.403416	0.750254	1.79119	0.331929	1.58406	0.404227	0.82802	0	0.286655	0.329774	0.394384	0.279829	0.243514	0.325653	0.963388
CSF2RB	0.96949	0.521474	0.931113	1.35985	1.03594	1.3498	0.977254	1.31118	1.0425	0.929005	0.905389	1.47161	0.759223	0.901996	0.383268	0.620567	0.2682	1.01703	0.646293	2.00691	0.966545	1.31323	0.623543	0.485919
SNORA30	9.05398	4.0634	0.708706	0	1.55608	0	0	0	0	0	0	4.56398	0	0	0.367002	2.47977	0	0	0	0	0	0	0	0
LINC00936	1.46093	0.466248	1.18929	2.62511	2.27651	2.52895	0.74241	1.08895	0.636833	0.397426	1.37616	0.654606	0.5014	0.797609	0.521124	1.20928	0	1.50855	0.265677	0	1.03326	0	0.546576	0.953688
OLFM4	0.206588	0.412073	0.239132	0.532843	0.258224	0.411526	2.64294	2.28137	1.94993	1.62468	1.64422	1.97757	0.599944	0.0227857	0.334962	0.137168	0.212598	1.1151	1.21246	3.53821	0.374339	0.130514	0.899384	0.0190711
MEFV	0.829974	0.718054	1.23358	1.46819	1.03117	1.42643	1.46585	1.7085	0.784613	0.636545	1.1802	1.12912	0.657351	0.897773	0.502617	0.923885	0.568812	0.94652	0.920612	1.43861	0.43399	0.371627	0.72953	0.765923
SURF1	1.55945	1.64238	0.937472	1.28308	1.18643	1.20965	1.24358	1.43845	0.593261	0.458164	0.777684	2.59935	0.642254	1.05951	0.667519	0.671991	0.185356	0.858819	0.531737	0.686789	0.571525	0.621957	0.350061	0.990854
SLC40A1	0.38264	0.557306	0.438534	1.13683	0.605519	2.30652	0.499528	0.421262	0.720974	0.459577	0.240025	0.970483	0.251594	2.71535	1.22444	3.98637	0.22679	0.540487	0.369261	1.71697	0.215853	0.294486	0.437575	2.04228
MIR573	4.4241	2.64737	1.84693	0	0	0	0	0	0	0	0	3.96467	0	0	2.86929	7.00097	0	0	0	0	0	0	0	0
RBM15	3.19408	3.27656	0.409969	1.30867	1.25476	1.42152	2.04737	0.596128	0.353783	0.582869	0.494679	2.26679	0.141415	0.962784	0.41817	1.09398	0	0.46093	0.257058	0.349489	0.172204	0.287725	0.556677	0.837488
CD79B	0.769036	0.993039	0.25346	0.430636	1.02028	0.904644	2.13599	2.09303	0.866146	0.594585	0.807395	1.57784	0.224401	1.7924	0.393762	1.80328	0.618548	0.45278	0.248423	1.48547	0.390368	1.24741	0.954016	0.68698
RNU6-79P	8.18666	3.26591	0	1.93558	5.00273	0	0	0	0	0	0	0	0	0	0	2.49136	0	0	1.86098	0	0	0	0	0
C5AR1	0.453847	0.543161	0.58336	0.533694	0.695171	1.0285	1.5967	1.24355	1.24949	1.30611	0.615459	2.15131	0.520261	1.26065	0.329203	0.449235	0.283917	1.1305	1.15657	3.19101	0.47227	0.606248	1.11262	0.18192
RIC8A	2.01898	1.60707	0.429384	1.47258	0.715818	1.30216	1.3402	0.951664	0.837827	0.481878	0.443268	1.71544	0.512907	2.18377	0.543537	1.82238	0	0.590039	0.415656	0.726996	0.477619	0	0.684101	1.36772
SNHG9	0.286828	1.02982	0	0.406891	0.920198	1.8855	6.05462	0	1.70497	0	3.81437	2.31337	2.04455	0	0.186025	1.36168	0	0	0	0	0	0	0	0.624134
POLR2A	2.77121	2.16675	0.544185	1.59577	1.25017	1.26312	0.854923	0.56847	0.59692	0.484631	1.01121	2.07024	0.313548	1.43214	0.612144	1.36285	0.0819776	0.494374	0.401674	0.978065	0.246782	0.135661	0.330545	1.05054
TSPAN32	4.81601	2.90887	0.609939	1.80394	1.59136	1.41693	0.962454	0.36238	0.22516	0.132485	0.419774	2.50951	0.0857157	1.22003	0.391895	1.42279	0.114854	0.116409	0.141459	0.211835	0.121774	0	0.0809803	0.945909
SNORA45B	5.57234	5.33516	1.39577	6.32389	1.53233	0	0	0	0	0	0	0	0	0	0	2.44191	0	0	0	0	0	0	0	0
FAM32A	1.49378	1.70888	0.426439	1.26209	0.68462	1.21301	2.26701	0.667757	0.548433	0.770896	1.27808	1.59458	0.521955	1.22599	0.548516	0.922545	0.186503	1.32321	0.629194	1.25769	0.444917	0	0.838303	0.764813
ARL16	3.95593	4.19062	0.937329	0.758357	1.00453	0.843401	1.5046	1.8118	0.190662	0.130884	0.266594	2.22767	1.10084	0.7783	0.260033	1.09324	0.590022	0	0.0364564	0	0	0.436111	0.0600013	0.395506
MIR7107	0	0	0	0	0	0	0	0	0	0	21.2353	0	0	0	0	1.33288	0	0	0	0	0	0	0	0
SNHG16	2.00178	1.90045	0.433913	0.696274	0.785119	0.695908	1.8735	1.19708	1.14414	0.691169	0.831895	3.77754	0.701253	0.618839	0.561753	0.829424	0.0817074	0.463759	0.498797	0.791176	0.389838	0	0.669713	0.929807
SHKBP1	1.71594	1.44715	0.458718	1.57299	1.28313	1.23354	0.941431	1.32181	0.906661	0.58145	0.867403	1.74008	0.341749	1.18702	0.390487	0.813523	0.477092	0.915299	0.492714	1.62043	0.435511	0.391121	0.698298	0.716203
TAS2R30	5.77898	5.5512	0.285697	1.94163	1.32429	0.0999709	0	0	0.723192	0	0	3.47528	0.481794	0	0.542475	1.55502	0	0	0.103711	0	0	0	0.341382	0.330921
SOWAHD	0.091821	0.659345	1.03498	0.976921	1.09415	0.905397	0.10768	1.47578	1.41909	0.899232	1.67898	1.97485	1.01813	1.28112	0.446635	0.435909	0	0.948144	0.438325	3.23508	1.15124	0	0.515294	0.719285
AAMP	2.16076	2.26992	0.390889	0.90254	1.24338	0.931154	1.01358	1.04017	0.799186	1.37155	1.23719	2.32364	0.361286	1.17969	0.544981	1.19238	0.203832	0.475163	0.589418	0.845876	0.162085	0	0.565883	0.689595
NAP1L4	1.65032	1.77102	0.95717	1.2008	1.15966	0.798633	1.01053	0.493636	0.282351	0.402561	0.60232	1.27292	0.303859	1.66977	1.76249	1.98369	1.45799	0.154587	0.207647	0.411233	0.193818	0.212518	0.352005	2.16392
PCMTD1	0.29159	0.718285	1.30505	1.26378	1.01582	0.923125	0.430063	0.297517	0.329642	0.527036	0.359817	0.444866	0.464721	2.00868	2.51764	2.374	1.57952	0.367904	0.275708	0.267865	0.246719	0.248092	0.501959	3.70188
MUS81	3.62391	2.79019	0.741309	2.00493	1.6166	1.00054	0.623307	1.02983	0.143609	0.157734	0.321283	2.56558	0.229615	1.37763	0.289873	1.12929	0	0.145524	0.11533	0.425598	0.535914	0	0.162698	1.42992
NXF1	3.57152	3.22212	0.62923	1.99872	1.51673	1.27082	0.614807	0.64493	0.480433	0.294149	0.508364	2.15822	0.320066	1.1661	0.47106	1.19258	0.0278185	0.36654	0.186209	0.272575	0.105338	0.178203	0.245176	0.998184
THAP7	3.36337	3.50347	0.585045	0.927742	0.884922	1.71964	1.46085	0.892248	0.296188	0.0508311	0.724755	2.34429	0.197322	0.642316	0.141384	0.796087	0	0.482364	0.382279	1.37153	0.780919	0	0.0699077	0.813184
RAB8A	0.811233	0.875383	0.378917	1.27815	0.780167	1.85335	1.27886	0.873563	0.893285	0.792295	0.70742	1.27819	0.279123	1.88374	1.35199	1.82849	0.383886	0.841113	0.580433	1.45447	0.404024	0.174792	0.567209	0.868147
MYO15B	4.6708	2.65085	0.636355	1.98618	1.95611	1.64531	0.622345	0.203832	0.223725	0.267231	0.71324	2.11985	0.175875	0.678101	0.296582	0.934629	0.242851	0.301199	0.213037	0.215484	0.166978	0.160344	0.287258	1.0483
TFE3	0.829071	0.785513	1.35973	1.12711	1.02683	1.02512	1.04171	0.227602	0.551487	0.966589	0.623458	1.00832	0.320501	1.95186	2.03558	1.9211	0.71226	0.382187	0.262502	0.492632	0.552104	1.14514	0.432036	1.62794
N4BP2L2-IT2	4.62767	4.93093	0.168263	1.39766	1.51885	0.451402	1.89067	0.0730212	0.106482	0.316754	0.595557	3.69225	0.0709389	0.28978	0.455038	0.894036	0.152086	0	0.0203604	0	0	0	0.16755	0.584695
GCA	0.534724	0.691715	0.403786	0.624691	0.446894	0.883939	2.45299	1.61829	1.71079	1.54021	0.83659	2.20922	0.94044	0.166958	0.25245	0.298652	0.0400571	1.38039	1.12615	2.19334	0.864583	0.0997897	0.92673	0.157422
FLOT1	1.37759	1.00559	0.568985	0.963258	0.958246	1.27166	1.5124	0.77149	1.10344	0.901007	1.05567	1.66793	0.317262	0.9068	0.449893	0.620814	0.978793	1.15179	0.792875	1.90759	0.687868	0.336528	0.646989	0.43795
SDHAF1	2.96896	1.08142	0.485003	0.732475	0.709937	1.27284	0	3.74348	0.767312	0	1.0729	1.04112	0.102237	1.56612	0.167439	2.96981	0	0	0	0.189499	0.995973	0	1.88349	0.617953
SNORD18B	10.4282	2.49609	0	0	3.82352	0	0	0	0	0	0	5.60717	0	0	0	0	0	0	0	0	0	0	0	0
CFD	0.739966	0.487073	1.22793	0.997222	1.20393	1.53224	1.95248	0.581721	1.1876	1.60032	1.59907	1.84016	0.615367	0.628433	0.659879	0.256712	0	1.05062	1.03448	1.84668	0.392514	0	0.581371	0.338133
MIR3934	0	3.26591	0	6.77454	3.12671	0	0	0	0	0	0	9.17061	0	0	0	0	0	0	0	0	0	0	0	0
ZRANB1	0.512276	0.562962	1.59184	1.25003	1.39393	0.811168	0.2267	0.0889312	0.168533	0.244533	0.299921	0.51971	0.239865	2.22612	2.49808	1.9684	2.50559	0.0914896	0.0417462	0.19865	0.0994346	0.14018	0.213355	4.42517
DDB1	1.21065	1.10996	1.0749	1.17459	1.14538	0.844154	0.872129	0.241713	0.436922	0.405794	0.258746	1.16823	0.243137	2.04322	2.46489	1.99264	1.40594	0.375778	0.173967	0.628386	0.258543	0.0352727	0.43191	2.31258
UQCR10	1.48632	1.06156	0.210168	0.578132	0.351588	0.75643	0.56227	0.284788	1.42501	1.25213	1.67372	3.35141	0.911373	1.86145	0.357601	0.525272	0.366355	0.66012	0.359667	1.12617	0.462416	0.608439	1.45298	0.605112
CRAT	0.328531	0.163826	1.19436	1.04861	0.652469	1.8237	0.0535101	0	0.314628	0.342594	0.43993	0.147207	0.325251	3.83088	2.77289	2.90603	1.77426	0.361229	0.143139	0.308129	0.193632	0.223344	0.450681	2.48222
ACTR1B	2.79109	2.29114	0.280095	1.21828	1.09059	0.658632	1.57363	0.718898	0.61684	0.39424	1.3681	2.04428	0.141704	0.879129	0.348113	0.914719	0.258229	0.400289	0.195221	1.8123	0.465901	0.518962	0.662684	0.630696
AK1	0.881364	0.612721	1.24992	1.1032	1.61576	0.903146	0.866391	0.135859	0.231134	0.211556	0.344729	0.12196	0.31823	2.64183	2.61431	1.99742	2.23383	0.0892252	0.08839	0.418601	0.100004	0.469941	0.290951	2.71318
RNF213	4.02247	3.09684	0.338724	1.64655	1.41759	0.973491	1.11723	0.446413	0.225262	0.226338	0.598273	2.54703	0.170192	1.38766	0.317176	1.42178	0.106946	0.224987	0.184801	0.183367	0.1562	0.194779	0.181779	1.04665
B3GALT6	2.50995	3.09776	0.523914	2.03992	1.19827	1.27184	0	0	0.310827	0.384074	0	0.913776	0.828298	1.74464	0.898709	1.87137	0.221974	0.719937	0.249619	2.60996	0.302591	0	0.176071	0.341351
BAG5	2.11857	2.24294	0.466518	1.18894	1.12035	0.749901	1.03748	0.398583	0.581229	0.417997	1.62541	3.59893	0.258145	1.48289	0.483172	0.620635	0.375546	0.5409	0.396916	0.512655	0.0673604	0.464261	0.313564	1.13477
SNORD8	0	3.20599	0	0	3.6832	0	14.1367	0	0	0	0	0	0	0	0	0	0	0	0	0	0	0	0	1.16581
NOL7	1.96618	1.81974	1.01782	1.61774	2.18673	1.1374	0	0.540424	0.810328	0.492083	0.522944	2.57251	0.519081	1.11321	0.790614	0.804178	0.489657	0.676759	0.44695	0.346367	0.404541	0.403969	0.588485	0.912721
SH3GLB2	1.03669	0.883787	1.4362	1.47567	1.27568	0.821511	0.0915968	0.245613	0.151947	0.283948	0.365905	0.696772	0.382417	2.31306	2.17363	2.31816	2.23654	0.213852	0.116215	0.291867	0.143812	0.366865	0.278937	2.5741
ABHD14B	2.00353	1.65563	0.328591	0.930477	0.940106	1.45816	0.727248	0.341681	0.793963	0.486637	1.58595	2.14815	0.188908	1.62052	0.618766	0.93199	0.485999	0.57468	0.357846	1.33055	0.18403	0.670217	0.669268	1.13143
MPLKIP	2.52243	1.6009	0.430789	0.867465	0.770709	1.15568	1.07567	0	0.636106	0.124762	3.55775	1.84949	1.27133	1.34469	0.123935	0.558273	0.389372	0.591969	0.938285	1.0099	0.663482	0	0.428962	0.199592
ANKRD13D	3.04295	1.78117	0.900788	1.8601	1.53662	1.30203	0.72668	0.448478	0.473577	0.388311	0.882908	2.14189	0.394374	1.04714	0.283471	1.0587	0.291227	0.685561	0.226381	0.487321	0.522925	0.260779	0.360167	1.00164
MIR7152	0	6.47135	6.77208	7.67064	0	0	0	0	0	0	0	0	0	0	0	0	0	0	0	0	0	0	0	1.17661
ADRM1	1.6393	1.02487	0.520929	0.798302	0.953156	1.10978	2.35283	0.906169	0.785367	0.619003	0.325375	1.77603	0.387566	1.36549	0.722011	0.732669	0.540087	1.09481	0.750848	1.1853	0.330364	0.532269	0.988619	0.64953
MAN2B1	1.75022	1.36195	0.405924	0.67435	0.854962	1.04637	1.01358	1.06953	0.779206	0.675976	1.24518	2.34301	0.701655	1.4331	0.434428	0.96004	0.446392	0.594987	0.6238	1.62831	0.354272	0.117515	0.614387	0.952895
MIR4441	7.29977	1.74726	0	1.03554	2.67646	0	0	0	0	0	0	1.96251	0	0	0	1.59945	0	0	0	0	0	0	0	5.71831
ELOVL1	1.59166	1.1392	0.273605	1.08468	0.972634	0.471859	1.42737	1.13405	0.742052	0.229229	0.415031	2.1815	0.247179	2.78301	0.951319	0.797789	0.476935	0.91308	0.532078	1.32864	0.722389	0	0.455371	1.07298
SOCS3	2.07744	2.30112	0.525897	1.84973	0.790054	1.30752	0	1.32816	1.10351	1.11825	0.367377	1.42598	0.4551	1.52835	0.186335	0.855495	0.600424	1.21711	0.30143	0	0.341037	1.08176	0.446495	0.730971
PNISR	4.3165	4.07077	0.209033	1.26549	1.24501	0.628035	1.88307	0.550987	0.232635	0.338182	0.382685	2.61493	0.118516	0.974076	0.171703	0.863819	0.166133	0.138669	0.17662	0.219672	0.116566	0.062602	0.180872	1.0094
MIR4257	0	0	0	0	0	0	21.8991	0	0	0	0	0	0	0	0	0	0	0	0	0	0	0	0	0
PSMB8-AS1	1.81361	2.67697	0.151425	1.32926	0.886612	0.874279	2.694	1.14061	1.29366	0.690714	0.703448	1.544	0.813962	0.256708	0.333265	1.43498	0.153975	0.676264	0.577174	1.06496	0.233218	0	0.203557	0.315711
MIR3157	5.15278	1.0278	0	1.21828	0	0	0	0	0	0	0	9.23534	0	5.20965	0	0	0	0	0	0	0	0	0	0
TMEM55B	3.22277	2.55584	0.218832	1.56983	0.943168	1.19965	0.546418	0.339166	0.692418	0.285195	0.839086	3.02728	0.307528	1.60169	0.201461	1.53139	0	0.534592	0.211835	0.285005	0.486828	0	0.479388	0.760414
SRF	1.35816	1.37735	0.510293	1.36895	0.786269	1.16535	1.03947	0.589428	1.00278	0.338357	1.78238	2.32534	0.690703	1.2315	0.709315	0.892761	0.546196	0.578199	0.857961	0.797523	0.86866	0.207341	0.401154	0.398194
APEH	2.91991	2.24385	0.423433	0.991935	1.12693	0.596037	1.27958	0.322172	0.931775	0.32609	0.970758	2.14843	0.328634	2.12554	0.752509	0.998956	0.339232	0.608309	0.282967	0.744494	0.237146	0	0.482966	0.615304
GTF3A	2.11815	1.69782	0.319317	1.01087	0.755047	0.403966	1.45666	1.1558	0.82384	0.725602	0.65204	2.10909	0.455646	1.49114	0.86919	0.869008	0.643839	0.697564	0.294247	0.940522	0.239594	0.225181	0.67506	1.1608
ADAM8	1.65263	0.844205	0.7383	1.49384	1.44556	1.82167	0.496332	0.345046	0.850579	0.222046	0.887806	1.54422	0.391075	1.60159	0.392131	1.6891	0.256661	0.641673	0.371092	0.828419	0.417907	0.648524	0.893513	1.31126
PURB	1.89458	2.73821	0.64347	1.04772	1.09643	1.49874	1.29919	0.785381	0.782603	0.524131	0.934139	2.05035	0.254329	0.798664	0.676854	1.1023	0.558886	0.303952	0.284683	0.754247	0.278731	0	0.414479	1.06209
C14orf80	0.948022	1.07879	1.25544	2.31491	1.55989	1.82872	0.838377	1.12946	0.702098	0.684905	0.930042	0.313366	1.03395	0.433676	0.660206	0.482412	1.966	1.36408	0.243766	0.205335	0.854367	0.169047	0.523303	0.257015
MIR5193	4.01822	3.20599	1.67749	2.8501	0	0	0	0	0	0	0	0	5.30415	3.25006	0	1.46739	0	0	0	0	0	0	0	0
MIR4482	6.25694	1.24805	0	0	0.955879	4.11309	0	0	0	0	0	0	0	0	0	0	0	0	0	9.18531	0	0	0	0
CLEC2D	3.86412	4.45772	0.297106	1.42244	1.37643	0.565903	1.18164	0.50074	0.36053	0.315355	0.788692	3.42558	0.123967	0.581565	0.190338	0.871675	0.0249163	0.113642	0.270188	0.107708	0.0754788	0.00886729	0.137248	0.64499
ATF6B	3.29736	2.05394	0.338265	1.61241	1.33586	0.791568	1.17458	0.63306	0.495024	0.477585	0.748291	1.5884	0.151524	1.8842	0.35034	0.978107	0.372624	0.455143	0.66769	0.462581	0.195367	0.234619	0.479983	0.92565
TCTA	2.11934	2.14777	0.492327	1.67296	0.955655	1.12353	1.24269	0.65689	0.284468	0.418455	1.53421	2.84888	0.243661	1.65889	0.831362	1.43555	0.116085	0.352973	0.372981	0	0.230775	0	0.345299	0.60993
TMED2	1.06175	1.57232	0.530553	0.783518	0.614408	0.937654	1.11936	0.940545	0.918001	0.752718	1.1588	2.29221	0.560612	1.17105	0.852061	0.716716	0.746632	0.812118	0.555847	1.60589	0.517173	0	0.938908	0.508743
LINC00493	1.37021	1.84484	0.386113	0.583127	0.408189	0.58547	3.21372	0	0.244344	0.503207	0.455541	2.30233	0.48835	1.57928	0.422113	0.575433	0.814313	0.235812	0.560652	2.01149	0.462524	1.6767	0.845847	0.0894465
HOXB2	3.19518	3.30921	0.346299	1.65616	1.32359	1.17138	0	0	0.584397	0.300879	0.51071	3.79947	0	1.7519	0.259033	0.807804	0	0	0.293324	0.631426	0	0	0.551729	1.14987
NFKB2	2.67022	1.50447	0.575466	1.58651	1.07281	1.28799	1.99272	1.37522	0.63902	0.481121	0.403522	1.86462	0.082397	0.915092	0.264268	1.41203	0	0.268566	0.26014	0.0763624	0.217396	0.958724	0.622759	1.08662
MYL4	0.0499369	0.340655	1.35089	1.16177	0.956664	0.669664	0.210822	0.0558331	0.261216	0.285278	0.199225	0.0402759	0.395507	2.64759	3.05733	1.99138	2.99319	0.214853	0.0612986	0.425188	0.414191	0.543174	0.448388	2.82086
RNY4	1.52079	3.64013	0	0	0	0	0	0.531359	5.42394	7.44676	0	2.04428	0	0	0.986319	0	0	0	0	0	0	0	0	0
NAPA	0.81916	0.635656	0.943188	1.0346	0.741174	1.09434	0.154942	0.31945	0.332995	0.375236	0.579819	0.681994	0.435315	2.8597	2.1508	2.10751	2.13576	0.36836	0.165787	0.387917	0.310919	0.153293	0.314381	2.48167
SMCR8	2.91374	1.87348	0.450783	1.3778	0.995006	0.923891	0.616397	0.383267	0.63846	0.354358	0.797758	3.22554	0.380095	1.54573	0.440937	1.36449	0	0.599779	0.33507	0.805161	0.242445	0.186432	0.282147	0.830449
ZNF524	1.0432	1.49819	0.35929	1.36888	0.812787	1.54296	3.18077	0.674308	0.43407	0.255409	0.520235	1.05172	1.36327	0.569544	0.490517	0.990491	0.442837	0.942555	0.177854	1.14857	0.201223	1.04015	0.585436	0.862593
STX4	3.03426	2.23565	0.542877	1.37623	1.52308	0.732715	0.629363	0.439932	0.687099	0.303219	0.926426	1.77578	0.326963	1.49005	0.709514	0.994994	0.753549	0.408521	0.309681	0.757542	0.0995374	0	0.556019	0.916267
SLC39A7	2.66769	3.38617	0.430286	1.14677	0.944764	1.03624	0	0.819105	1.0091	0.626748	1.14223	2.60799	0.160064	0.956257	0.563611	1.03324	0	0.104343	0.165386	1.06806	0.467793	0	0.408298	0.773981
ANP32E	0.864121	1.0982	0.788485	0.531194	0.652519	0.854768	0.627324	0.989155	0.939252	1.00745	1.24491	1.03989	0.684397	2.06683	1.4171	1.1781	0.7546	0.821475	0.67909	0.422849	0.460357	0.111896	0.54498	1.71557
DGKZ	3.06698	1.95811	0.569835	1.56906	1.42248	1.34341	0.85875	0.396094	0.52088	0.242547	0.662112	1.94398	0.337306	1.49249	0.471943	0.961126	0.260126	0.437658	0.353118	0.580226	0.27186	0.669314	0.275112	0.792043
ALYREF	1.55645	1.42035	0.584796	0.827988	0.820344	0.92084	0.22816	1.42753	1.06397	1.65131	0.97024	2.19684	0.431457	0.94418	0.378545	0.923635	0	0.636181	0.796075	1.94217	0.975732	0	0.349389	0.406419
UBA1	2.26233	1.48664	0.379536	1.28969	0.998351	0.998024	0.921889	0.691909	0.720546	0.558301	0.728198	2.17797	0.266156	1.8893	0.595464	1.18994	0.1936	0.588668	0.323295	1.26855	0.381979	0.244773	0.53209	0.757354
LINC01004	3.68902	3.46893	0.582374	2.17684	1.40657	1.26346	1.25423	0.633637	0.257981	0.290945	0.334957	2.18774	0.245526	0.65819	0.33174	0.509434	0.460585	0.080027	0.126845	0.477843	0.313931	0	0.191368	0.465446
PAN3-AS1	0.939078	1.9106	0.627259	1.5986	1.66418	0.987705	1.02785	0	0.669852	0.408742	3.74649	2.01974	0.694179	0	0.0609048	0.48011	2.12607	0.484846	0.42694	0.459528	0.543418	0	0.28107	0.245211
LOC113230	0.0710786	0.0850664	0.356078	2.2687	0.781829	4.76589	1.08361	0	0	0.522071	0	0.0955458	0.168886	1.12106	2.65067	2.20632	1.26726	0.0611631	0.58167	0	0	0.966422	1.03711	1.29919
[truncated: 13,772 more rows]

## Sheet: second
Gene	X7_D1_8AM	X7_D1_10AM	X7_D1_12PM	X7_D1_2PM	X7_D1_4PM	X7_D1_6PM	X7_D1_8PM	X7_D1_10PM	X7_D1_12AM	X7_D1_2AM	X7_D1_4AM	X7_D1_6AM	X7_D2_8AM	X7_D2_10AM	X7_D2_12PM	X7_D2_2PM	X7_D2_4PM	X7_D2_6PM	X7_D2_8PM	X7_D2_10PM	X7_D2_12AM	X7_D2_2AM	X7_D2_4AM	X7_D2_6AM
RN7SL2	379901	1.05218e+06	611698	1.15457e+06	840834	803775	936881	347902	642318	1.03775e+06	637441	1.46277e+06	698602	252469	767519	931644	29649.6	614528	123754	1.59245e+06	227703	137477	155180	531286
RN7SL1	314109	870441	503689	1.06752e+06	625530	588994	763419	274143	481407	715383	572085	860020	506500	194596	563100	671527	26052.5	425230	99975.9	1.34728e+06	173445	109902	129466	431503
HBB	161124	48214.7	207460	25357.7	127138	63273.6	9598.11	183297	105029	62550.2	168595	28342.4	127035	277377	179871	137360	296085	133944	169567	9380.55	220599	278098	257318	212814
HBA2	57874.2	12008.9	49352.4	7812.52	24108.8	15621	4396.29	40252.7	18317.1	9860.52	52186.3	6421.44	25522.2	71005.7	35279.8	30329.8	162085	43953.4	53365.9	3147.02	78271.7	97494.3	125708	62177.7
RN7SK	20578.8	18033.8	13372.1	18966.5	21559.7	27008.6	35373.5	17156.4	28507.1	20668.4	11449.3	22137.8	15562.7	6644.12	7905.1	10637.5	2208.33	10956.7	74986.9	5165.79	6774.11	3942.75	3395.24	9460.87
SNORD3A	16120.8	3261.47	7086.27	2810.4	6144.91	8406.47	8710.99	5804.95	4331.24	3207.52	440.81	10425.1	2317.55	473.701	3409.18	4918.08	740.642	3481.21	4896.6	2908.12	1163.11	217.74	1049.18	8248.4
RPPH1	2991.82	2463.56	4340.5	2502.16	4500.78	3753.34	3664.43	3237.71	4346.59	4088.52	2774.43	2556.81	3284.07	2372.96	4416.96	4562.75	828.61	3311.48	7700.82	1620.01	2017.06	1476.18	1742.18	4596.95
HBA1	3055.08	2254.31	4357	1218.78	2302.46	1190.45	451.761	2841.08	1883.85	1343.68	2776.08	919.724	2328.5	2952.69	4027.27	2693.9	1927.21	3366.05	1653.67	664.352	3592.87	3139.86	2861.33	3589.84
MALAT1	3545.83	2469.83	1245.09	1911.34	2019.12	4553.22	3959.77	3744.89	4113.2	2893.57	1194.85	900.631	3101.94	622.815	1209.78	1829.84	1087.31	3264.91	2570.19	248.359	1158.69	447.752	477.24	1441.12
SCARNA10	1938.69	1828.64	743.222	1812.77	1381.06	2129.97	3848.64	1987.3	2581.68	2433.14	656.493	2259.92	1337.42	292.987	570.799	1058.56	230.62	616.038	1764.41	688.936	264.148	90.4417	90.8108	612.485
RMRP	1300.63	1103.16	728.785	1400.42	1316.53	1930.95	3177.1	1192.93	1849.91	1444.56	362.547	1274.61	1115.51	188.523	508.125	710.356	274.034	877.992	3962.48	284.566	378.062	71.4338	111.401	566.351
SCARNA2	2188.47	1230.69	765.878	1288.31	1066.74	1565.73	2389.1	1323.26	1613.16	1409.59	595.435	1124.2	1162.95	295.923	732.321	1548.33	482.656	1288.15	1326.01	572.21	337.322	204.808	173.396	846.281
UBB	831.64	199.979	861.129	82.7853	580.264	345.495	70.0411	803.341	476.084	249.143	841.091	105.282	685.671	1702.63	740.623	509.054	2102.53	781.563	1006.97	46.6509	1597.35	1846.15	1790.81	1018.01
RNA45S5	650.071	1203.66	710.647	1460.28	681.007	619.207	1126.59	264.464	373.014	652.11	406.877	3064.93	416.507	84.7397	576.842	883.776	22.0161	662.383	38.4692	2386.26	177.662	61.75	95.6555	523.025
FTL	542.704	393.49	876.348	457.492	700.141	414.299	168.27	722.109	569.739	392.246	1117.14	219.835	656.707	1124.91	919.036	637.89	1060.6	827.607	829.727	102.165	1110.83	1207.6	1142.65	916.566
MIR5047	568.634	614.438	319.5	860.136	639.369	996.593	977.254	690.037	846.91	877.287	187.293	639.905	572.868	88.0404	283.89	512.848	226.239	751.241	156.775	85.68	287.237	79.2431	76.2267	283.258
MIR6723	319.864	622.905	801.634	879.247	1467.47	1348.66	657.687	241.129	503.591	569.886	70.9534	438.798	527.406	97.1395	511.496	239.612	5.83029	554.164	42.6472	468.957	207.39	48.2632	67.1749	394
FAM46C	277.663	93.9486	258.94	19.9141	155.776	75.4699	6.73642	386.936	148.271	131.048	463.188	28.0426	286.703	668.329	330.624	174.799	486.484	377.495	568.576	2.50618	951.963	901.08	920.559	374.747
SCARNA21	839.33	271.18	273.95	139.029	314.56	686.06	722.813	440.215	727.479	386.922	178.879	468.814	416.208	77.0167	167.17	213.968	92.2482	255.621	418.844	43.0305	117.58	29.7846	44.6768	233.699
SLC25A39	249.199	163.751	415.615	72.1602	250.267	113.067	26.6881	310.699	213.738	145.223	426.411	64.6569	264.154	463.932	344.548	293.582	412.574	328.077	347.597	26.724	491.119	584.825	557.451	361.18
FKBP8	152.495	137.578	290.269	52.7785	207.946	89.4565	20.4604	208.336	171.406	156.729	264.575	116.388	211.407	273.396	291.377	245.42	244.444	331.783	249.622	34.1475	405.587	347.293	397.001	293.923
SNORD17	436.153	212.287	165.92	97.3262	200.246	178.714	356.867	139.773	264.597	232.822	68.4291	945.008	288.857	58.9011	125.219	147.175	34.4471	193.22	68.935	596.327	133.051	23.1239	36.1047	148.318
SNORD3C	299.43	98.2085	350.766	299.021	585.808	551.787	148.562	69.9881	153.481	216.266	17.1959	710.114	173.808	34.7235	324.094	114.985	5.57953	260.398	75.2884	80.5314	70.7813	6.99635	34.7831	330.266
SCARNA17	416.214	314.334	148.176	225.302	195.708	305.648	393.384	256.443	353.962	258.425	54.8851	202.289	285.326	45.2156	153.884	257.168	139.194	306.145	163.85	49.3676	85.8142	33.3353	28.4905	136.996
SCARNA7	353.846	190.632	104.923	122.811	194.033	330.865	365.862	251.456	351.221	239.834	50.6667	196.049	254.487	51.6754	121.49	158.81	57.5503	152.426	1040.67	16.1951	73.2771	17.5048	17.7772	94.1092
ACTB	235.873	146.384	170.835	178.687	220.85	219.709	226.091	204.017	214.726	142.81	170.154	97.1279	171.349	183.34	154.624	111.435	195.62	193.82	592.487	52.8786	250.873	176.528	208.477	161.078
SCARNA5	309.032	199.156	116.228	0	219.488	274.137	532.98	223.274	351.881	386.544	58.337	402.818	288.602	37.3754	81.3726	109.631	16.9232	156.029	481.722	109.244	67.3391	8.12518	11.9625	142.403
YOD1	128.312	43.6264	117.887	7.4596	73.1178	35.5321	2.97646	184.182	65.6376	58.2751	241.384	13.4993	143.996	353.889	157.564	68.1004	246.125	157.126	271.732	0.167211	436.956	446.823	415.728	171.497
BNIP3L	129.006	33.69	132.248	10.6634	78.8862	40.4613	2.63155	175.566	79.0786	54.3817	218.717	16.3155	145.223	325.857	164.653	73.9872	256.421	162.264	239.413	1.22508	402.168	421.141	400.146	189.55
MKRN1	129.953	51.3994	116.381	11.0265	69.5275	34.1894	4.08387	160.945	61.0083	51.7235	203.416	11.6521	126.792	301.34	137.201	72.2239	261.082	145.954	252.296	3.1656	403.655	393.272	384.442	160.157
MIR142	162.36	58.9243	99.7036	168.494	125.551	274.585	417.052	179.628	263.6	322.885	102.278	64.8991	197.368	28.2619	70.1534	197.486	78.3314	304.101	17.0717	0	69.7133	30.6451	39.084	109.836
EEF1A1	290.189	95.636	127.946	135.758	185.956	248.452	259.787	246.001	317.645	140.337	71.3794	116.138	144.657	59.7833	91.2459	76.0095	51.022	93.518	180.496	23.3155	91.2213	46.0153	49.0434	101.323
RNU4-2	277.934	87.2582	78.437	0	291.839	159.031	114.767	50.734	116.08	126.493	3.0536	478.861	256.324	42.1892	131.447	86.338	1.71739	302.998	110.017	92.653	94.2224	14.7067	17.4905	120.414
MIR3609	312.386	0	76.8029	0	83.5699	238.156	146.967	166.456	206.97	55.7361	26.9099	117.63	95.6029	11.8974	48.2948	69.0704	47.9979	96.3549	1040.7	0	50.8703	13.4232	18.683	118.38
SNORA71D	104.457	14.8592	130.951	245.253	221.761	148.682	62.2957	24.7222	82.7464	95.3169	18.7199	1102.99	129.318	22.9901	87.6428	48.1741	2.0054	122.603	13.1543	96.5114	66.7807	7.51323	19.7661	107.576
EIF1	128.621	48.6909	137.973	28.3853	80.6095	57.7349	22.8949	125.577	87.9151	61.7682	163.013	31.8262	104.873	204.899	134.571	84.1578	206.785	151.695	186.205	5.11071	225.588	223.927	225.706	169.406
RPL41	174.654	40.8299	139.278	68.1578	134.01	117.081	90.3171	130.949	149.972	86.7206	105.879	66.8114	113.711	162.651	118.565	79.4615	181.036	97.5413	247.108	20.3378	124.836	157.174	141.408	135.7
TRIM58	104.172	66.6352	118.184	12.4524	67.5949	28.426	4.19428	125.733	61.9662	56.8733	150.727	26.1536	101.402	221.09	116.912	76.8528	188.799	127.712	163.082	6.20205	280.636	261.557	271.794	132.728
PCBP1	112.175	70.8073	101.777	53.4621	75.7611	47.736	39.5164	117.034	69.5472	55.3539	148.235	19.6273	91.5646	199.966	113.3	74.1027	200.739	133.488	183.438	12.3127	241.087	224.631	246.787	137.826
OAZ1	137.329	50.4574	123.786	54.6607	80.2376	57.1147	30.5716	119.126	62.9714	41.9936	136.134	24.1548	90.6985	235.173	106.631	70.7657	282.621	105.079	132.097	8.58277	192.264	228.735	223.179	129.758
PIM1	122.882	51.4707	128.644	16.0364	82.6847	46.4668	26.8976	143.072	76.3717	53.7211	150.325	20.1282	95.0093	209.587	117.234	75.4702	178.531	114.613	136.819	3.06698	221.322	247.767	236.064	125.515
FTH1	140.905	41.1077	132.644	51.8499	95.8089	80.6155	32.4672	103.436	81.2623	49.0003	99.4986	31.8464	87.0208	170.59	99.6149	65.5975	233.575	108.147	170.452	14.549	179.955	163.419	190.693	133.462
TMSB4X	231.451	60.9425	96.1075	120.644	153.831	181.314	149.551	137.243	180.626	89.819	58.2942	117.352	117.229	66.5265	64.0459	60.8559	79.9017	103.116	56.9344	35.4765	116.906	39.2118	73.5517	100.363
TMSB10	146.062	100.424	82.0439	55.5043	152.278	165.072	228.83	126.716	204.815	105.775	48.6471	88.2506	82.2134	16.4444	51.7823	48.9554	20.4823	77.2943	535.659	0	48.6375	11.748	16.2508	59.4845
ADIPOR1	88.0653	36.3491	97.3536	18.5474	62.7225	31.0407	5.07888	111.362	55.8951	41.1583	150.255	12.1818	90.7203	207.951	114.54	64.9432	168.087	111.338	145.423	4.07716	224.926	241.958	230.491	117.277
SNORA73B	267.743	85.7493	72.2851	135.074	92.9713	124.296	192.836	72.4404	133.101	81.8404	28.613	108.696	181.762	57.2278	86.1173	73.7698	8.53879	155.458	113.064	69.2613	107.349	10.0776	39.731	121.498
GPX1	98.9509	48.4103	88.2942	1.45781	78.5623	61.3238	29.2815	104.844	63.9484	33.7338	125.928	22.0742	66.1724	188.065	82.8313	58.6048	220.308	107.79	145.287	16.9233	193.133	221.207	217.026	116.98
SLC4A1	113.658	43.6032	110.3	21.7593	67.9101	35.6652	6.94065	119.529	60.1409	44.0469	106.591	23.8059	85.3538	209.402	85.8074	61.9692	184.271	92.5406	113.421	6.46173	208.052	238.356	209.876	87.3539
RPS12	120.407	32.9018	117.355	21.4422	85.8344	75.9694	49.6242	128.971	108.594	49.8946	128.741	28.9755	89.2484	165.065	113.894	71.8427	144.145	78.9529	109.737	9.03247	113.409	160.638	138.164	113.654
OR2W3	86.5417	45.5682	84.1414	17.109	61.4801	28.0709	1.20403	104.58	40.7822	48.7175	123.548	6.22379	77.8392	174.327	88.9386	69.3445	119.337	124.982	151.754	0	243.247	204.152	227.794	119.085
C9orf78	77.3396	32.5436	64.1261	9.8783	52.2724	24.8502	5.99837	100.504	56.5913	41.3515	105.225	18.6821	85.5246	172.843	91.5801	52.1542	174.278	101.573	117.552	1.68413	212.583	208.441	205.268	86.384
RPS2	128.009	106.886	92.2772	102.643	133.789	122.979	189.727	101.38	171.808	112.641	41.6134	151.821	80.4044	26.9547	57.7957	63.6454	25.0006	62.751	70.1481	31.9575	41.6901	29.9074	26.9641	51.5737
DCAF12	77.5504	20.0044	68.0687	4.22703	37.8229	19.6881	1.93121	96.1877	34.2317	25.9148	110.362	6.86714	66.148	186.147	75.8777	39.0553	147.089	74.7365	119.812	1.47228	197.949	216.177	207.402	86.9727
TXNIP	159.345	70.6652	59.2427	89.8821	98.6355	168.909	147.333	171.095	198.152	107.402	47.5943	65.4122	109.557	20.3684	50.7955	49.7422	32.2731	87.4798	23.7594	14.4356	43.6946	17.6752	17.2116	53.9605
HLA-C	103.397	112.986	56.8808	169.252	106.698	136.003	176.351	82.3454	130.997	114.006	52.3371	90.2012	85.9379	21.5379	51.3003	62.4855	43.0269	97.8916	26.1689	50.8038	40.5846	16.9518	16.8081	48.1744
HLA-A	109.876	84.2144	51.6897	174.857	92.9225	128.791	173.476	93.8437	137.541	104.715	58.7736	81.428	82.448	26.4076	52.0752	63.4325	44.5202	95.4152	36.7383	29.4613	45.3765	21.3286	23.6451	49.2425
RPLP1	101.561	73.5569	80.691	73.4656	113.68	111.827	145.206	109.287	150.452	83.0113	51.2532	115.904	75.1752	41.9855	61.0059	51.2454	27.2709	62.7852	99.6302	13.0391	50.9991	45.2205	31.3759	58.7153
FBXO7	62.803	19.9245	61.3818	10.7375	37.7403	18.733	2.41186	81.883	34.3939	25.6027	114.246	6.99572	65.1372	165.335	75.055	39.2087	131.017	78.5194	118.773	0.812712	187.987	194.446	182.119	86.9252
FAM210B	64.7592	17.7821	55.1419	0	33.8411	16.6488	2.55808	81.0708	28.9404	23.0478	117.804	7.7566	58.6399	168.823	66.7373	36.2875	145.873	67.2309	119.952	2.29157	181.19	196.656	189.54	76.7746
HLA-B	108.559	99.7358	49.6108	135.628	93.7687	123.396	161.653	96.4164	133.695	95.0901	44.1813	69.3596	72.6935	18.5885	50.3125	52.3558	37.4612	86.2466	28.8092	34.151	37.7607	14.5635	15.2215	49.0308
EIF1B	65.9722	16.9413	63.6478	7.30357	30.736	15.1096	3.63842	76.336	31.5808	24.3249	109.875	8.74188	61.4339	149.125	63.0723	31.7045	133.583	63.8261	105.313	0	154.684	192.216	161.947	94.2702
UBA52	79.493	20.545	82.3158	15.7002	46.5074	35.0267	13.7665	75.6388	51.3892	24.198	90.521	14.1813	58.5997	144.414	74.0186	43.7413	193.573	60.7293	75.3295	7.15303	96.7333	133.73	122.891	92.5279
MIR5690	73.4297	104.334	40.5985	0	27.0881	64.2445	200.892	140.205	200.745	209.201	0	67.6773	134.558	8.69213	37.585	46.1258	15.1641	161.971	1.69547	0	43.16	12.6813	12.7966	17.5312
YBX3	61.4486	28.2857	72.8746	16.4002	46.9498	23.2713	4.37936	73.3767	37.2277	30.864	89.3198	10.824	57.894	119.568	75.5658	48.2544	120.644	81.1037	90.0921	4.55641	140.457	137.864	139.468	79.4851
PNRC1	56.7489	42.6968	70.45	27.3159	53.0158	38.294	33.1752	71.1603	63.6456	46.9831	102.634	26.4805	56.7719	102.232	72.0965	55.3991	83.4477	78.637	77.3132	9.12926	112.243	110.34	112.35	81.1784
RIOK3	56.0158	20.6563	51.8775	2.58861	32.0266	16.9219	2.73592	73.5265	32.5409	24.1125	91.3514	11.8355	58.1868	136.438	63.1777	30.4047	105.47	66.5709	108.503	1.28172	170.132	176.314	165.298	73.7198
HIST1H2BC	125.856	25.9163	67.169	61.522	49.2315	45.8411	18.1842	47.2377	38.8889	19.5967	46.2015	41.8955	46.5646	152.293	53.9485	21.6831	185.128	32.3644	116.14	5.81039	80.5653	108.299	102.629	59.9958
TPT1	109.611	22.9151	68.7606	24.6913	55.4568	64.1073	50.1714	87.8852	77.2568	26.5485	61.6395	39.3203	57.3645	106.681	48.6562	25.9544	119.637	48.1287	100.174	7.56689	92.9128	94.7346	88.7575	64.8353
ALAS2	76.7817	22.2998	65.0467	9.98041	41.8836	24.2643	4.49749	69.6023	30.5925	17.1235	78.1043	7.55694	49.8476	155.828	56.0754	32.7975	139.908	52.9221	80.1026	2.60546	132.329	154.733	143.638	63.3785
NCOA4	60.5685	21.61	47.3025	3.49096	32.3235	17.4311	3.36445	67.9424	27.8491	22.6494	77.9817	7.43591	51.9293	125.147	51.8098	26.8444	100.518	55.4476	94.1735	0.728254	154.966	161.343	147.033	61.2483
HIST1H4E	119.896	15.152	63.4652	53.7503	125.385	110.404	152.245	86.1163	158.008	76.5817	24.9351	43.0581	68.0214	26.0879	45.1517	43.2835	11.9286	45.5718	30.9698	22.2767	29.8771	17.3852	16.2547	33.4938
FAU	59.4134	82.8658	58.5078	41.3615	77.0536	69.2751	93.0908	70.1994	88.5687	64.7304	47.9158	86.0923	47.5907	42.1774	45.4996	34.5023	32.8568	41.3782	68.2542	32.3912	41.2017	39.6408	32.0009	33.8782
HLA-E	99.2091	54.7581	39.7116	53.1747	67.0717	106.01	123.395	71.6037	107.707	72.5731	36.3283	55.384	68.9372	20.6056	36.0111	41.73	49.1077	67.3395	16.812	22.0739	45.4879	14.9969	23.0735	36.2249
TERC	82.7168	55.5348	75.1701	0	74.5372	68.242	55.503	59.5412	69.8391	61.5446	55.8485	33.9066	54.0341	48.5391	57.3597	75.0432	34.363	65.9047	50.2214	16.5525	49.2512	55.339	57.5818	67.7253
SLC25A37	52.5831	16.5654	49.9517	3.85753	28.272	14.3	1.3481	58.3145	22.6568	20.1411	71.0996	5.5718	45.2048	114.758	55.8146	31.0889	104.942	57.6673	85.4463	0.778414	132.074	138.701	137.253	61.758
R3HDM4	43.9961	24.1604	60.1735	11.0603	37.0223	19.8326	6.09325	57.2084	32.793	25.4634	83.4486	8.11724	45.681	89.2711	67.2812	45.1386	84.8909	66.1925	68.9048	6.68081	103.195	107.488	117.268	76.5639
MIR3916	50.0897	35.8382	33.0666	167.413	42.073	59.2468	110.284	83.1257	86.0475	56.922	20.6118	62.569	90.1388	10.1254	23.8272	45.9245	54.4657	47.2566	90.8522	0	35.1937	11.424	7.55271	48.1052
HIST2H2AC	67.9619	31.5059	49.4582	95.7006	43.0953	43.5984	24.5904	42.5608	30.05	28.5696	48.2777	45.2215	41.1804	75.1412	42.9245	25.6841	82.4851	38.4179	184.852	0	56.5968	66.5175	53.6121	46.076
JUND	45.7577	34.6213	72.4692	16.5825	54.4929	27.9975	21.5751	47.2059	46.6824	44.9183	62.7303	30.8006	58.0228	55.2341	69.5147	54.5825	41.6245	89.5187	70.3022	3.58687	91.0588	59.1189	73.609	75.5829
DMTN	43.973	29.2933	59.2068	13.378	42.7315	19.5862	3.8486	61.0418	39.0316	29.7601	59.3337	23.1906	50.3965	81.5906	59.3239	47.858	77.655	63.9094	57.3559	5.76807	94.0058	98.7538	93.5859	57.1108
PITHD1	38.8486	19.1807	45.1241	8.27527	29.1756	12.9486	2.49073	49.9472	27.1743	29.6482	72.4957	6.4507	46.3968	83.1256	55.3003	33.932	64.7597	68.6423	78.78	1.0338	131.18	117.579	122.507	65.4165
S100A8	77.1957	17.47	91.5278	162.844	107.592	104.883	42.3961	22.7337	40.5472	40.947	49.5557	69.3374	49.3836	25.0218	56.5263	24.4761	4.39514	62.22	8.23705	28.0817	17.1104	15.5863	15.8249	48.0794
RNU5E-1	66.3503	33.8479	91.1157	1.81154	170.127	76.3578	40.3705	18.4964	23.9895	46.8371	0	249.098	40.9569	6.66519	68.228	15.9617	0.872094	76.8533	32.2425	1.42574	18.3128	1.55586	5.652	75.9982
YPEL3	51.3911	21.1279	45.3379	15.907	28.7339	24.6328	15.2239	49.7681	29.5252	21.8203	71.4288	10.0662	40.2674	87.8102	42.8957	26.9654	109.833	43.6506	52.6304	10.172	79.1571	91.3261	89.4946	45.4465
SCARNA9	109.169	0	21.2965	117.863	34.9444	83.0356	57.6606	55.4945	73.3232	32.8417	9.75769	13.3291	51.4046	11.9086	22.3659	17.61	16.0716	28.4989	313.223	0	7.80975	2.30779	4.55167	19.5774
ACTG1	59.0305	51.4361	40.4108	62.0814	65.1274	70.6473	92.504	56.6989	82.2121	46.4981	21.409	41.8365	41.3751	10.4896	29.3891	26.1161	16.1617	31.8055	164.585	18.4251	22.8649	6.93024	12.2059	28.0173
HEMGN	39.5938	9.44271	37.4327	2.87827	21.1965	12.0076	1.03231	51.1621	28.2509	16.8392	54.3909	5.5294	44.8076	96.2641	43.7881	21.4595	94.2134	47.7983	60.7638	0.725457	107.327	122.764	114.64	51.2901
MIR4442	54.0578	0	28.0509	389.318	12.6488	59.0606	115.102	6.57037	58.2313	69.8781	16.0656	52.67	17.9063	11.8382	10.8645	43.8133	13.9405	40.9502	35.0989	0	19.2019	4.42143	6.13472	16.5544
B2M	90.3813	26.8991	38.5744	52.3022	53.8902	86.4236	66.0631	74.3147	89.5399	38.4715	30.3686	39.1688	52.7115	26.6961	28.2613	24.5571	41.8507	35.81	51.0189	8.44121	42.3206	17.7351	24.6046	40.5433
HBD	67.0046	29.3752	52.6477	18.8028	33.0095	15.47	3.582	54.66	22.045	18.1452	53.0623	5.88148	30.3263	99.6293	39.6624	29.1631	114.196	33.3159	53.7252	2.73346	73.2532	103.209	83.7829	43.4178
ATP6V0C	48.8713	13.1187	44.3077	3.81516	24.9972	14.3445	4.47483	38.2258	20.6631	12.8318	55.6364	7.89266	29.1484	85.0648	40.2247	25.4576	182.085	41.6703	54.7103	0.900798	73.2313	94.9842	101.678	53.7411
MYL6	55.7999	22.9051	46.6089	32.3165	42.348	35.9997	22.1869	43.6637	37.754	22.5159	34.9726	15.8634	41.4188	66.9002	39.661	27.991	76.1526	38.267	136.388	3.93259	58.4785	65.7324	57.8825	44.0206
RPS11	82.6497	21.3273	44.8219	8.04857	41.4003	44.3438	38.7805	52.5286	54.1732	23.0736	31.2073	27.3345	39.3726	60.5765	36.0415	25.7364	100.142	35.3163	94.5524	0.101352	49.5391	53.5645	56.2611	48.1638
RPL7	73.9365	20.7042	43.5979	12.8797	45.1644	50.0918	49.4132	65.3857	73.4333	27.1983	38.9457	25.5205	49.9801	55.3833	36.4073	27.3192	67.3387	33.9927	66.4429	1.41575	50.9075	48.4127	51.6838	46.0482
RPL13A	74.8297	49.7268	34.9718	50.1069	62.9076	76.5467	113.42	70.6529	103.005	49.4755	21.1022	42.311	43.4376	16.8341	28.5035	32.2723	13.4472	36.2903	44.8146	16.4167	26.1452	13.631	12.8352	27.6559
GLRX5	36.3713	26.7491	45.8085	8.3279	24.8445	10.8717	1.90941	37.4949	20.2577	18.0156	60.3761	17.5725	35.4999	82.6895	44.0795	26.8958	92.0823	47.7741	66.6895	7.16445	99.568	92.1495	102.447	51.8943
PPBP	126.269	13.0418	34.6572	0	54.9286	86.9978	29.1525	51.3835	63.8191	17.8152	18.5953	36.9271	39.4601	46.6749	16.7471	21.7816	89.6024	33.5575	3.64998	17.9154	84.5216	27.4128	76.7155	46.6039
RPLP2	63.8415	46.3661	49.5009	41.9272	47.0016	49.6333	84.7266	59.087	72.5093	36.3109	48.0431	38.5566	40.2321	36.5699	40.42	31.3823	21.0076	33.4956	33.2886	15.7202	34.8171	31.137	27.583	37.22
MIR8086	12.4624	0	10.1044	224.845	30.3752	39.3972	82.923	26.0342	18.4178	23.9725	10.0309	280.793	31.4444	5.11714	21.073	28.7793	0	47.0623	1.33086	88.4803	14.6806	1.59267	2.8125	10.0915
RPS27	118.458	23.0271	34.9231	17.7968	35.8267	55.8666	57.2672	71.6574	71.9324	25.7675	10.9211	58.0971	39.2946	22.8324	21.264	15.9288	33.4507	22.3222	191.03	3.22762	18.1697	14.6204	14.2973	23.7643
HIST1H1C	76.6926	47.3223	38.0188	24.4434	58.9164	57.8623	73.5744	73.3691	92.6884	48.5788	24.9983	19.9263	46.813	15.4947	27.1556	27.8358	16.4931	26.4157	120.444	5.21506	20.8395	13.2031	10.0562	20.98
MIR570	33.605	65.6846	5.96166	206.683	32.0349	58.9253	62.5601	69.209	89.2723	75.8471	10.3571	31.5296	44.835	12.2653	31.7492	32.9331	6.0627	28.9587	25.5195	0	23.0075	10.3072	6.9339	15.8323
NEAT1	53.5357	48.2444	17.9084	32.9033	29.0759	61.8042	56.9326	48.0702	55.4313	56.2778	18.6302	21.5283	64.2139	15.5311	25.5015	31.7888	41.5707	58.1094	140.87	8.84463	27.6423	13.7544	13.4489	25.6958
BAG1	33.2926	25.4006	57.4882	16.6446	39.907	17.0513	4.79321	40.4184	31.8201	27.0541	47.6238	26.3377	38.5925	59.0076	48.8689	36.1972	53.0872	48.6153	44.6837	4.42414	66.2938	72.0525	65.8944	50.479
RNY1	48.719	0	54.3738	0	69.1642	35.0182	4.47517	23.3742	32.0002	74.9725	16.5111	131.162	41.8045	33.6916	66.4	17.5732	14.0821	85.5588	53.3049	0	43.9143	7.53698	21.1631	70.9731
RPL3	69.9495	28.4777	34.2033	69.9405	56.2842	69.0878	87.3262	65.4417	92.339	47.6025	20.9017	48.0645	36.4082	10.2301	24.8853	25.6189	9.83128	27.0199	38.7449	14.1678	19.235	9.77592	9.78214	24.8888
ARL4A	33.0351	8.61268	32.156	3.51677	19.2362	10.8125	0.707997	41.8295	22.9381	15.1181	55.5627	3.78065	36.4781	78.9681	43.1101	16.7757	59.6345	40.4009	64.3811	0	97.0314	104.849	94.4022	53.7631
HIST1H2AC	63.6813	25.2163	42.1001	0	49.4961	53.1473	48.6244	46.7627	38.1679	14.9038	36.537	21.5439	37.9033	49.9718	29.1251	26.7237	74.128	41.0377	70.1966	13.6725	46.5004	30.7901	38.5979	37.3465
RBM38	36.9115	23.6492	37.5997	9.49661	26.0337	13.9995	4.82204	40.4608	20.0314	21.3335	57.3301	4.97202	31.6898	68.4575	37.9653	25.6082	65.6406	43.9279	54.6391	2.99912	87.7726	81.5504	88.4737	40.7968
RPS6	77.5492	38.6587	35.7069	18.5689	54.1758	75.9657	91.4682	71.9412	94.7761	43.6987	18.9761	35.0939	43.3099	14.68	25.2409	21.552	12.6488	30.2347	40.8421	6.39113	24.0138	11.7077	11.9549	25.0257
H1F0	40.9132	11.9124	34.2191	0	19.156	14.2155	2.27888	41.6126	21.1962	16.1707	39.976	6.05818	26.2922	67.7077	35.0864	22.0847	80.6627	40.3447	129.347	0	79.6121	72.724	79.8478	39.2906
RPL12	63.1298	16.9497	40.9596	15.9429	39.6042	44.057	36.0538	49.3617	54.0725	21.9445	36.7866	20.841	35.8457	53.911	32.8307	19.4312	74.5697	28.6743	69.3975	3.79136	39.841	44.2699	40.5967	36.9964
MIR4523	39.8931	115.689	12.5713	187.455	36.8465	33.9844	34.8123	23.9247	46.8896	48.4662	0	17.0478	48.9018	5.74751	18.6647	38.7895	11.531	68.1656	42.4524	1.22944	19.7869	9.12321	7.03998	44.5141
RPS28	67.9152	38.4543	30.4613	37.2506	50.4933	61.27	88.6515	59.9958	68.531	47.3478	25.5199	29.6369	31.1801	22.1058	30.5876	25.603	12.0709	29.4219	66.8752	5.39064	24.3823	14.5311	16.8709	22.4473
MIR4449	9.87783	76.5634	4.38092	630.388	0	13.3234	53.6342	0	0	0	0	3.56453	0	0	0	0	0	0	0	109.253	0	0	0	5.17083
RPL7A	67.273	22.6863	33.2169	47.5844	52.3292	63.9251	69.6668	57.0484	73.176	39.9454	16.5995	37.6473	40.6895	15.4335	24.9811	22.0952	20.6244	28.168	49.6312	17.3783	25.2911	15.4136	16.3447	25.9516
GUK1	37.219	13.7372	44.3603	13.2683	32.014	17.3801	7.18267	39.6124	23.4383	15.7828	51.8359	7.95601	29.8122	66.9682	36.9759	29.2465	75.1486	34.9344	44.6469	5.68031	58.6497	74.8103	73.1862	42.5392
RNU4-1	70.4253	0	27.6089	0	73.2381	43.7638	35.9956	24.4564	35.0236	53.4138	1.99333	133.967	82.2727	8.26205	43.162	19.1862	0.960918	85.7395	43.8351	28.8663	22.062	1.28575	7.5251	31.9945
AHSP	55.8601	4.36866	49.0786	21.7443	24.2047	14.7829	4.93628	43.8066	24.5637	13.2993	30.5095	6.37905	35.4582	91.0152	32.734	26.3134	92.4858	25.2232	32.6204	0	61.4815	71.1271	66.4645	39.0504
GABARAP	38.8058	18.6719	38.9034	37.4259	27.3242	21.8819	12.7302	36.3024	28.6042	17.1964	43.0701	17.271	24.1388	67.5128	40.6345	22.2697	82.2958	29.5195	47.8257	4.29208	49.4638	57.4912	59.1999	40.3317
RPS15	67.3118	12.5261	39.5299	20.1026	44.3017	43.6102	44.8466	45.383	44.9037	28.3121	32.1809	19.2926	29.7612	39.4348	31.2506	20.8765	49.4905	30.979	75.3792	4.77029	36.9474	35.7454	33.1987	32.6242
GLUL	36.1469	8.61858	29.4539	4.44465	19.9481	12.7929	2.77677	41.4826	16.0058	12.0286	45.8959	4.15046	27.647	79.2258	32.6704	18.1742	65.2474	32.1489	58.1316	1.01577	86.2433	92.718	88.5411	38.3735
RNU2-2P	76.6367	0	37.714	0	41.6229	63.7208	41.2251	21.5322	55.8538	40.3885	2.07999	52.8481	28.2543	3.44851	15.8244	9.38457	4.26146	71.4792	180.572	28.8919	21.6894	1.34165	3.24922	42.0411
UBXN6	33.5425	21.8117	40.7801	6.06821	28.5383	14.4965	5.75327	35.2819	21.8234	16.7788	51.0942	8.51709	28.0665	63.4947	38.2707	27.2469	75.2884	34.2998	43.6115	1.86392	61.2981	70.8306	72.9089	40.3411
SCARNA12	67.0717	15.1894	21.1501	87.826	29.2952	71.1077	86.6236	54.2116	53.5707	23.9459	5.58131	40.0812	24.4388	4.11267	16.176	38.6922	8.45608	15.0006	118.116	25.4495	8.26566	0.685731	5.12053	20.2237
SNORD95	67.8382	44.1732	33.2741	0	83.7007	51.1789	70.2353	41.9252	28.6986	69.0066	27.337	112.028	22.6138	8.81286	39.9957	27.4089	18.6693	37.3288	8.51326	0	7.50161	1.17554	8.30356	25.731
RPS8	72.4603	24.2342	32.4792	33.4897	40.9418	57.8457	67.9023	63.3843	72.2327	30.5871	21.367	25.1825	36.1536	18.057	23.2675	16.5479	19.7378	23.3084	65.8255	7.63404	24.0919	17.1643	16.164	24.8117
ATHL1	47.0385	58.4445	22.9953	41.4627	35.4029	61.7238	103.459	42.4524	54.7477	59.3691	29.5758	27.5804	32.209	6.48958	16.317	32.6189	10.5189	59.5816	5.37198	21.5478	19.314	6.13296	7.45495	26.8029
MIR3679	21.3051	0	14.8822	240.935	58.1597	103.453	40.9017	29.1319	34.9847	44.261	0	0	52.929	9.33126	24.7032	30.4722	10.6832	51.876	15.1678	0	12.7417	3.26731	7.69301	6.27344
[truncated: 16,727 more rows]

## Sheet: third
Gene	X6_D1_8AM	X6_D1_10AM	X6_D1_12PM	X6_D1_2PM	X6_D1_4PM	X6_D1_6PM	X6_D1_8PM	X6_D1_10PM	X6_D1_12AM	X6_D1_2AM	X6_D1_4AM	X6_D1_6AM	X6_D2_8AM	X6_D2_10AM	X6_D2_12PM	X6_D2_2PM	X6_D2_4PM	X6_D2_6PM	X6_D2_8PM	X6_D2_10PM	X6_D2_12AM	X6_D2_2AM	X6_D2_4AM	X6_D2_6AM
[truncated: 16,017 more rows]

[truncated: 1 more sheets: List of negative controls genes]
