# Supplementary material for: Evidence for ~12-h ultradian gene programs in humans
Source: NPJ Biol Timing Sleep. 2024 Aug 9;1:4. doi: 10.1038/s44323-024-00005-1 (PMC11325440; doi:10.1038/s44323-024-00005-1)
Supplement: Supplementary file 3 — Table S2 RAIN analysis of ~12h genes [file 44323_2024_5_MOESM3_ESM.xlsx]

## Sheet: Subject 1 RAIN 48h conti
Gene	pVal	phase	peak.shape	period	adjP
DIRC2	7.32436e-06	10	6	12	0.115513
TONSL	4.09163e-05	10	6	10	0.236967
TMEM120A	6.84356e-05	4	4	12	0.236967
PEPD	0.000100481	4	4	12	0.236967
CHST15	0.000106868	12	4	14	0.236967
PLOD3	0.000115196	4	6	12	0.236967
ZCCHC24	0.000116022	10	4	12	0.236967
KPTN	0.000120204	4	6	12	0.236967
C4orf27	0.000136319	4	2	12	0.238877
WDFY3	0.000251531	12	4	14	0.352809
SSBP4	0.000355299	10	6	12	0.352809
OASL	0.000358119	12	4	14	0.352809
LOC728323	0.000376501	2	4	10	0.352809
ZFAND2A	0.000376501	2	4	10	0.352809
C1orf35	0.000387599	12	6	12	0.352809
SPSB2	0.000403846	2	2	12	0.352809
TMEM208	0.000422203	4	2	12	0.352809
NCF1C	0.000495376	8	8	14	0.352809
TMEM187	0.00050029	2	2	10	0.352809
GNG8	0.000529079	2	4	10	0.352809
CENPF	0.000548703	4	8	14	0.352809
SPAG5	0.000557482	4	2	12	0.352809
SLAMF7	0.000560729	4	6	12	0.352809
RPL17	0.000560729	12	6	12	0.352809
CENPH	0.000566349	4	4	14	0.352809
THBD	0.000612288	12	4	14	0.352809
ANLN	0.000621235	10	4	10	0.352809
VEGFA	0.000648587	6	10	14	0.352809
TMEM258	0.000648752	4	4	12	0.352809
LOC103091866	0.000702794	10	6	12	0.369459
TRIAP1	0.000753259	2	10	14	0.372467
NAB1	0.000769727	12	6	12	0.372467
MYDGF	0.000814827	4	6	12	0.372467
DONSON	0.000826603	12	4	12	0.372467
PAX8	0.000826603	12	4	12	0.372467
C19orf48	0.000901748	4	4	12	0.376016
LOC254896	0.000997084	10	6	12	0.376016
MAN2B1	0.00103842	4	2	12	0.376016
CD300LB	0.00104456	12	6	12	0.376016
PRKRA	0.00104456	12	6	12	0.376016
SLC12A6	0.00105816	4	6	10	0.376016
KNSTRN	0.00107334	2	4	10	0.376016
PIGP	0.00107334	4	4	10	0.376016
CBFA2T3	0.00111564	12	2	12	0.376016
ZDHHC18	0.0011164	12	8	14	0.376016
CITED4	0.00113251	10	10	14	0.376016
RABL6	0.00113953	12	6	12	0.376016
IL1R2	0.00119143	4	8	12	0.376016
PHPT1	0.00126979	4	6	10	0.376016
NOA1	0.00129417	4	2	12	0.376016
SDHAF2	0.00134809	4	2	12	0.376016
PANX2	0.00136203	8	8	14	0.376016
TGFA	0.00136203	2	6	14	0.376016
ADAT3	0.00140201	12	2	12	0.376016
GIN1	0.00145194	4	6	10	0.376016
IFI35	0.00149	4	2	12	0.376016
LUCAT1	0.00149013	2	6	10	0.376016
JARID2-AS1	0.00153501	12	6	12	0.376016
SLC15A3	0.00154081	10	10	14	0.376016
PELI1	0.00160148	4	2	12	0.376016
AURKAIP1	0.00160175	12	6	12	0.376016
CD177	0.00162965	12	4	12	0.376016
RTN4IP1	0.00162965	2	8	12	0.376016
PRADC1	0.00165	4	6	14	0.376016
HILPDA	0.00167111	10	10	12	0.376016
C19orf25	0.00167111	4	2	12	0.376016
SNORA62	0.00170051	12	4	12	0.376016
PLP2	0.00174073	4	2	12	0.376016
DUSP23	0.00174993	10	10	14	0.376016
SNAPC5	0.00176751	4	2	10	0.376016
HMGXB4	0.00176751	4	2	10	0.376016
HRH2	0.00187999	4	2	12	0.376016
TRIM26	0.00190612	12	6	12	0.376016
SLC31A2	0.00199991	14	8	14	0.376016
IFNGR1	0.00202149	4	2	12	0.376016
LILRB3	0.00202349	12	4	14	0.376016
GLUD2	0.0020909	4	4	14	0.376016
PAN3-AS1	0.00209575	8	8	14	0.376016
SMIM20	0.0020999	14	8	14	0.376016
GLCCI1	0.00210812	4	6	10	0.376016
FEN1	0.00210938	2	4	12	0.376016
NDUFA12	0.00211581	4	4	12	0.376016
DNAL4	0.00211605	12	10	14	0.376016
PHRF1	0.0021383	12	6	12	0.376016
RBBP9	0.0021383	12	6	12	0.376016
ZNF85	0.00216206	2	8	14	0.376016
SEC24D	0.00218643	4	2	12	0.376016
CCDC183	0.00220094	2	6	10	0.376016
RUNDC1	0.00220694	12	6	12	0.376016
CCDC121	0.00220694	2	4	12	0.376016
DEPDC1	0.00223988	10	4	10	0.376016
LOC283710	0.00223988	10	6	10	0.376016
ZNF559	0.00223988	4	6	10	0.376016
FHL3	0.00226502	12	8	14	0.376016
DOK3	0.00226502	12	8	14	0.376016
SCOC	0.0023033	4	8	14	0.377807
ITGAE	0.00232424	4	6	12	0.377807
CCDC85B	0.00234767	10	6	10	0.377807
TLE3	0.00262382	10	10	14	0.40734
SYVN1	0.0026623	2	4	10	0.40734
ARFIP1	0.0027793	12	8	12	0.40734
GSKIP	0.00282439	4	6	12	0.40734
UROD	0.0028287	2	4	10	0.40734
HIST1H2BB	0.00284729	10	4	10	0.40734
MIR4537	0.00285043	8	8	12	0.40734
SLC25A24	0.00285043	4	4	12	0.40734
EIF3I	0.0028575	4	2	12	0.40734
RARRES3	0.0028575	4	2	12	0.40734
TCF7L2	0.00289511	4	6	12	0.40734
CDC42EP2	0.00291524	8	8	12	0.40734
LRRC6	0.00291733	2	6	14	0.40734
RREB1	0.00295277	12	6	12	0.40734
RAB40C	0.00295277	12	6	12	0.40734
VPS41	0.00295277	12	6	12	0.40734
MMP9	0.00297027	12	8	14	0.40734
TRADD	0.00310956	12	4	12	0.422766
ISG15	0.00327694	10	4	10	0.434332
OS9	0.0032949	4	2	12	0.434332
EIF3L	0.00334285	4	2	12	0.434332
ADRM1	0.00343816	2	4	12	0.434332
MRPL18	0.00344966	2	8	12	0.434332
N4BP1	0.00348819	4	2	12	0.434332
PAM	0.00353501	2	6	10	0.434332
EED	0.00353912	4	2	10	0.434332
C9orf41-AS1	0.00354862	4	4	10	0.434332
XYLT2	0.00354862	2	4	10	0.434332
PIGM	0.00363353	4	2	12	0.434332
MT1F	0.00364172	12	10	12	0.434332
H1FX	0.00369781	2	4	12	0.434332
GMEB1	0.00369781	12	8	12	0.434332
GYS1	0.00377887	4	2	12	0.434332
AKR1B1	0.00377887	4	2	12	0.434332
STEAP3	0.00381658	10	4	10	0.434332
KIAA1211L	0.0038462	8	8	14	0.434332
CENPBD1P1	0.00384986	14	6	14	0.434332
CCNB1IP1	0.00384986	2	6	14	0.434332
CCM2	0.00386719	12	6	12	0.434332
MDS2	0.00386719	12	6	12	0.434332
CFAP20	0.00386719	4	6	12	0.434332
KCNG2	0.00386719	10	6	12	0.434332
MRVI1	0.00402485	14	6	14	0.434332
WBSCR16	0.00404298	12	6	12	0.434332
PRRG4	0.00404699	10	6	14	0.434332
LYAR	0.00406956	4	2	12	0.434332
RRP36	0.00415881	2	4	12	0.434332
LYRM5	0.00419984	2	6	14	0.434332
S1PR4	0.00421876	12	6	12	0.434332
CMTM3	0.00421876	12	6	12	0.434332
DUSP12	0.00422997	4	2	12	0.434332
DAPK2	0.0042397	10	6	14	0.434332
SIVA1	0.00426624	12	10	12	0.434332
POFUT1	0.00426624	2	6	12	0.434332
MX1	0.00429366	4	6	10	0.434332
STARD10	0.00437484	14	6	14	0.434332
SNRNP25	0.00437781	14	8	14	0.434332
WDR24	0.00439454	12	6	12	0.434332
ASL	0.00439454	12	6	12	0.434332
NEDD4	0.00439454	4	6	12	0.434332
MCM7	0.00441389	4	2	12	0.434332
CNPY3	0.00445173	12	8	12	0.434332
TMEM8B	0.00445642	2	8	10	0.434332
AMOT	0.00452796	4	4	12	0.434332
EBP	0.00456036	4	2	12	0.434332
TIRAP	0.00457032	12	6	12	0.434332
TOR3A	0.00457032	12	6	12	0.434332
SIAH1	0.00457163	12	6	12	0.434332
PRDX4	0.00465057	2	6	10	0.438167
HGH1	0.00469534	2	4	10	0.438167
PPAPDC1B	0.00469534	2	4	10	0.438167
MGST3	0.00472747	4	4	12	0.43857
PRPSAP1	0.00478171	4	2	12	0.440531
ZNF282	0.00483241	10	8	12	0.440531
RPL26L1	0.00483241	2	4	12	0.440531
GNA15	0.00494582	2	2	10	0.442479
DLGAP1-AS1	0.00497	4	2	10	0.442479
KLHDC1	0.0049888	2	4	10	0.442479
ZNF467	0.00502612	8	8	14	0.442479
CLPTM1L	0.0050414	12	6	12	0.442479
RELT	0.00507823	10	6	10	0.442479
PRELID1	0.00507823	10	6	10	0.442479
HIST1H3H	0.00507823	10	4	10	0.442479
RPH3AL	0.00514738	12	10	14	0.444999
MAD2L1	0.00529264	2	8	12	0.444999
ENTPD7	0.00529264	2	4	12	0.444999
HIST1H3A	0.00530799	10	4	14	0.444999
NCAPD2	0.005327	4	2	12	0.444999
GNPDA1	0.005327	4	2	12	0.444999
PER2	0.005327	4	2	12	0.444999
DENND5A	0.00535101	12	6	12	0.444999
CEBPA	0.00546981	12	8	14	0.444999
CC2D1A	0.00549015	12	6	12	0.444999
TBC1D8	0.00549015	12	6	12	0.444999
INO80C	0.00552275	2	4	12	0.444999
GK	0.00552275	12	8	12	0.444999
RAD51C	0.00552945	4	10	14	0.444999
RANBP6	0.00555861	4	2	12	0.444999
GRPEL1	0.00555861	4	2	12	0.444999
TTC9	0.00572885	12	6	12	0.453008
KCNRG	0.00572885	12	6	12	0.453008
IL17RC	0.00578283	2	4	10	0.453008
OXA1L	0.00579022	4	2	12	0.453008
ODF3B	0.00583213	2	2	10	0.453008
IFT57	0.00594916	12	6	12	0.453008
RNASET2	0.00596755	12	6	12	0.453008
GLB1	0.00596755	4	6	12	0.453008
KRT23	0.00599074	10	6	14	0.453008
FAM175B	0.00600395	4	2	12	0.453008
PRICKLE3	0.00616835	2	4	10	0.453008
NDUFC2	0.00616835	4	4	10	0.453008
ZNF816	0.00616835	4	4	10	0.453008
ACRBP	0.00616835	8	6	10	0.453008
HSCB	0.00616835	4	4	10	0.453008
FBXL12	0.00620626	12	6	12	0.453008
TIMM10	0.0062131	4	4	12	0.453008
LINC00957	0.00621821	14	8	14	0.453008
PCYT1A	0.00625343	4	2	12	0.453008
HSD17B12	0.00631028	4	2	12	0.453008
CFD	0.00635727	10	6	14	0.453008
PRR15L	0.00635887	4	2	10	0.453008
CEBPD	0.00644734	8	8	14	0.453008
CCNA2	0.00651827	4	8	10	0.453008
MILR1	0.00652246	14	6	14	0.453008
C5orf56	0.00655388	2	4	10	0.453008
PAPSS1	0.00655388	2	4	10	0.453008
LY96	0.00655388	4	4	10	0.453008
ICMT	0.00655552	2	4	12	0.453008
FAM76B	0.00655552	12	4	12	0.453008
ARID3A	0.00665344	8	10	14	0.453008
TLR2	0.00667648	12	8	12	0.453008
APAF1	0.00667723	4	2	12	0.453008
NFU1	0.00670849	4	6	10	0.453008
AGPAT5	0.00670849	4	6	10	0.453008
ASB6	0.00671146	4	2	10	0.453008
AHCYL2	0.00678934	4	2	10	0.453008
C10orf105	0.00681642	14	6	14	0.453008
HADH	0.00681642	14	6	14	0.453008
AMER1	0.00684054	2	4	12	0.453008
CCDC101	0.00684054	2	4	12	0.453008
TUBA1C	0.00695507	8	6	10	0.453008
NIPSNAP1	0.00696754	4	2	12	0.453008
SARNP	0.00696754	4	2	12	0.453008
DSC1	0.00696754	4	2	12	0.453008
HSD17B11	0.00697996	4	4	12	0.453008
PMAIP1	0.00714101	8	8	14	0.460633
FITM1	0.00723406	10	4	12	0.460633
TYMP	0.00728343	12	4	12	0.460633
RNF144A-AS1	0.00728343	12	4	12	0.460633
CBR1	0.00731412	14	8	14	0.460633
KDM6B	0.00739563	12	6	12	0.460633
ZNF517	0.00739563	2	6	12	0.460633
ZNF121	0.00739563	12	6	12	0.460633
ELMOD2	0.00739563	12	6	12	0.460633
KIAA1324	0.00739563	12	6	12	0.460633
PLTP	0.00741874	2	4	10	0.460633
ZNF674-AS1	0.0074656	6	8	14	0.461725
TMEM43	0.00754817	4	2	12	0.461734
CD86	0.00758691	4	4	12	0.461734
ZNF70	0.00769208	2	6	12	0.461734
MYO7B	0.00769208	10	8	12	0.461734
SPATA1	0.00771718	12	6	12	0.461734
EPM2A	0.00783804	4	2	10	0.461734
CDKN3	0.00789039	4	8	12	0.461734
SIRPD	0.00789303	2	6	10	0.461734
RNF135	0.00798523	12	4	14	0.461734
ORAI3	0.00800964	4	2	12	0.461734
TSR3	0.00803373	12	8	14	0.461734
SFRP5	0.00804726	2	4	10	0.461734
RASSF4	0.00804726	4	4	10	0.461734
SETD8	0.00804726	2	4	10	0.461734
GTPBP2	0.00804726	2	4	10	0.461734
COMT	0.00804726	2	4	10	0.461734
NDUFA9	0.00822277	4	4	12	0.461734
ALAS1	0.00833145	4	2	12	0.461734
BCORL1	0.00833145	4	2	12	0.461734
PTPRE	0.00833145	4	2	12	0.461734
NUP93	0.00833145	4	2	12	0.461734
C3orf35	0.00836058	4	2	10	0.461734
FUCA1	0.00836058	4	2	10	0.461734
SSRP1	0.0084137	4	4	12	0.461734
MRPL20	0.00843938	14	6	14	0.461734
NAALADL1	0.00843938	14	6	14	0.461734
NRSN2	0.00855022	2	4	10	0.461734
SLC37A1	0.00855022	2	4	10	0.461734
PEX13	0.00858387	4	2	10	0.461734
MPLKIP	0.00863068	2	4	12	0.461734
MTMR14	0.00863068	2	4	12	0.461734
GSS	0.00863068	2	4	12	0.461734
NR1D2	0.00865209	4	2	10	0.461734
PPP3CB-AS1	0.00868182	12	6	12	0.461734
AP3S1	0.00868182	4	6	12	0.461734
EHD4	0.00868182	12	6	12	0.461734
YWHAB	0.00869369	4	2	12	0.461734
CCDC125	0.00869369	4	2	12	0.461734
RCSD1	0.00869369	4	2	12	0.461734
SNIP1	0.00869369	4	2	12	0.461734
ZNF430	0.00869369	4	2	12	0.461734
ARHGAP26	0.00869539	4	2	12	0.461734
DPH6	0.00880012	4	6	10	0.462623
PDLIM7	0.00880012	10	4	10	0.462623
TDRP	0.00880012	10	4	10	0.462623
ITPK1	0.00885746	10	10	14	0.46409
LINC01011	0.00890418	2	4	10	0.464993
SF3B4	0.00902336	2	4	12	0.466661
PSMA5	0.00905593	4	2	12	0.466661
CACUL1	0.00905593	4	2	12	0.466661
DOPEY2	0.00905593	4	2	12	0.466661
AKIP1	0.00912037	10	6	10	0.466661
APOA1BP	0.00914325	2	4	12	0.466661
NCOA5	0.00914325	2	4	12	0.466661
TP53RK	0.00938118	2	4	12	0.47633
PARD6B	0.00941817	4	2	12	0.47633
MANF	0.0094535	12	6	12	0.47633
TATDN1	0.0094535	12	6	12	0.47633
LOC100499194	0.00954078	10	8	12	0.47637
FAM83H	0.00954078	10	8	12	0.47637
TOR1AIP1	0.00956682	4	2	12	0.47637
CLDN9	0.00960533	6	8	14	0.47637
SGOL1	0.00960533	2	6	14	0.47637
TIPIN	0.00965686	4	6	10	0.477424
C11orf95	0.00977583	2	4	10	0.478942
SNRPD1	0.0097804	4	2	12	0.478942
DNAJC1	0.0097804	4	2	12	0.478942
MT1E	0.00981627	4	4	14	0.478942
CES2	0.00988321	12	6	12	0.478942
TMEM134	0.00988471	12	6	12	0.478942
MRPL46	0.00990014	4	6	10	0.478942
CARD16	0.00993832	4	4	12	0.479319
NFIC	0.00998277	12	6	12	0.479995
MPDU1	0.0101426	4	2	12	0.482096
LINC00493	0.0101934	4	2	10	0.482096
UACA	0.0102511	8	8	10	0.482096
CCT2	0.010276	4	8	14	0.482096
BRD2	0.0103145	12	6	12	0.482096
URM1	0.0103145	12	6	12	0.482096
ZNF583	0.0104276	2	4	10	0.482096
ZSCAN21	0.0104276	2	4	10	0.482096
HYAL3	0.0104501	10	4	10	0.482096
GPX3	0.0105058	4	6	10	0.482096
LOC101927069	0.0106585	10	6	10	0.482096
MRPL51	0.0106795	4	2	12	0.482096
LYPLAL1-AS1	0.0107426	12	2	12	0.482096
LOC728673	0.0107431	4	6	14	0.482096
HCG11	0.0107443	4	6	12	0.482096
COX15	0.0107443	12	6	12	0.482096
NSMAF	0.0107443	12	6	12	0.482096
ENKD1	0.0107485	4	6	10	0.482096
RAB34	0.0107627	14	8	14	0.482096
PLEKHA2	0.0107989	4	2	12	0.482096
CTSC	0.0107989	4	2	12	0.482096
NQO2	0.0107989	12	10	12	0.482096
FBXL22	0.0108648	2	6	10	0.482096
TMEM40	0.0109098	10	4	10	0.482096
DPY19L1P1	0.0109151	6	8	14	0.482096
SLC18A2	0.0109576	8	8	10	0.482096
FUT4	0.011009	10	10	14	0.482096
BAHCC1	0.0110151	8	6	14	0.482096
CASS4	0.0110793	2	4	10	0.482096
CHST14	0.0111156	10	4	10	0.482096
CDK2	0.0111438	4	2	12	0.482096
NDUFB3	0.0111438	2	6	12	0.482096
GHDC	0.011174	12	6	12	0.482096
IL6R	0.011174	12	6	12	0.482096
LYRM1	0.011174	4	6	12	0.482096
CBLL1	0.0112489	4	2	12	0.482096
ERGIC1	0.0112489	4	2	12	0.482096
CD59	0.0112804	4	4	12	0.482096
FAM86DP	0.0113247	2	4	10	0.482096
PLCH1	0.0114651	10	4	10	0.482096
FRMD3	0.0114651	10	4	10	0.482096
ARL2	0.0114651	10	6	10	0.482096
DET1	0.0114669	12	10	12	0.482096
XKR8	0.0115332	14	6	14	0.482096
ZNF784	0.0115438	2	6	10	0.482096
PPFIBP2	0.0115917	4	6	10	0.482096
NAGA	0.0115917	2	2	10	0.482096
MRPS12	0.0116038	4	6	12	0.482096
SLC11A1	0.0116989	4	2	12	0.482096
SMURF2	0.0116989	4	2	12	0.482096
FRG1	0.0116989	4	2	12	0.482096
POLR2F	0.0116989	4	2	12	0.482096
LRRN1	0.0116989	4	2	12	0.482096
ACVR2B	0.011731	2	4	10	0.482096
HINT3	0.0117621	14	6	14	0.482096
LCMT1	0.0117709	2	4	12	0.482096
MARCKS	0.011776	8	10	14	0.482096
FAM219A	0.0117995	2	4	12	0.482096
HENMT1	0.0118983	4	4	12	0.482387
RHOQ	0.0118983	12	8	12	0.482387
HMGN3	0.0118983	2	4	12	0.482387
LACC1	0.0119778	4	8	14	0.484365
ZNF302	0.0121817	4	6	10	0.487607
CCDC152	0.0121817	4	6	10	0.487607
TNFRSF8	0.0121817	10	4	10	0.487607
HFE	0.0121817	10	4	10	0.487607
PDLIM2	0.0123125	12	6	12	0.488898
PSMA7	0.0124156	4	4	12	0.488898
IQCE	0.0124156	10	8	12	0.488898
EXOSC7	0.0124237	14	8	14	0.488898
SLC34A3	0.0125161	4	2	10	0.488898
SH2B2	0.0125161	2	2	10	0.488898
PRDM4	0.0125215	2	4	10	0.488898
LGALS1	0.012541	2	6	12	0.488898
MT1L	0.0125817	6	4	14	0.488898
PRR5L	0.012584	8	6	10	0.488898
SLC43A3	0.0126206	4	6	12	0.488898
LOC221946	0.0126206	4	6	12	0.488898
SNRPB2	0.0126797	4	2	12	0.488898
HMGN5	0.0127636	2	10	14	0.488898
DFFA	0.0127987	4	2	12	0.488898
LRR1	0.012817	6	8	14	0.488898
FBXO40	0.012817	2	6	14	0.488898
PCCB	0.0128982	4	6	10	0.488898
NTPCR	0.012933	2	4	12	0.488898
COPS8	0.0129413	4	4	14	0.488898
TNS3	0.0129468	2	4	10	0.488898
EXOSC4	0.0130128	2	2	10	0.488898
ADPRHL2	0.0130639	2	6	10	0.488898
CCDC137	0.013111	12	6	12	0.488898
MECP2	0.013111	12	6	12	0.488898
ACOT2	0.013111	12	6	12	0.488898
ZNF160	0.013111	12	6	12	0.488898
SHCBP1	0.013111	4	6	12	0.488898
SMG1P5	0.0131693	10	6	12	0.488898
ASPHD2	0.0131693	4	2	12	0.488898
PSMG1	0.0132984	4	2	10	0.488898
CCDC163P	0.0133552	12	10	12	0.488898
TFAP4	0.0133552	4	2	12	0.488898
SCP2	0.0133552	4	2	12	0.488898
MND1	0.0134229	8	6	10	0.488898
ZNF749	0.0134229	4	4	10	0.488898
MRPL55	0.0134229	2	4	10	0.488898
GIPC1	0.0134229	2	4	10	0.488898
CILP2	0.0134229	2	4	10	0.488898
IFITM3	0.0135087	12	8	14	0.490889
NUDT9P1	0.0136811	8	6	12	0.492742
LRRC39	0.013689	4	8	14	0.492742
ZNF524	0.013718	12	6	12	0.492742
SGTB	0.0137812	4	6	10	0.492742
AP5B1	0.0138515	12	6	12	0.492742
METTL9	0.0138791	8	10	14	0.492742
EIF4E2	0.0139117	4	2	12	0.492742
RAB35	0.0139822	14	6	14	0.492742
BAZ2B	0.0139827	12	6	12	0.492742
USP39	0.0140617	12	6	12	0.492742
MAST2	0.0140617	2	4	12	0.492742
MIEF2	0.0140806	4	2	10	0.492742
RNF175	0.0141227	6	6	14	0.492742
NEU3	0.0142355	2	6	14	0.492742
GRTP1	0.0142355	2	6	14	0.492742
ERCC6L	0.0142593	4	8	14	0.492742
SEPT8	0.0142619	2	4	10	0.492742
WNT1	0.0142619	2	4	10	0.492742
CPT1A	0.0142619	2	4	10	0.492742
DUSP22	0.0142619	2	4	10	0.492742
ACSM3	0.0142619	2	4	10	0.492742
ARFGAP3	0.0142667	4	2	12	0.492742
NTN5	0.0142783	2	6	10	0.492742
CPD	0.0143502	4	2	12	0.493386
PXN	0.0144681	4	2	12	0.493386
SEC11A	0.0144681	4	2	12	0.493386
FAM177A1	0.0144681	4	2	12	0.493386
MAPK3	0.0145906	2	6	12	0.493386
ZNF713	0.0145906	2	4	12	0.493386
ZNF3	0.0146282	4	4	14	0.493386
NTMT1	0.0146394	10	8	12	0.493386
ZNF552	0.0147153	2	4	12	0.493386
VDAC2	0.0147153	4	4	12	0.493386
ETV6	0.0147368	12	8	14	0.493386
DANCR	0.0148212	12	6	12	0.493386
HDHD1	0.0148212	12	6	12	0.493386
FAM212B	0.0148375	10	4	10	0.493386
SLC25A53	0.0148375	10	6	10	0.493386
SCAND1	0.0148375	10	4	10	0.493386
CFAP45	0.0148375	10	6	10	0.493386
SLC9A6	0.0148629	4	2	10	0.493386
BTLA	0.0148914	4	8	14	0.493386
SURF1	0.0149742	12	10	12	0.493652
NBN	0.0149742	4	4	12	0.493652
UTP15	0.0150246	4	2	12	0.493652
CD180	0.0150246	4	10	12	0.493652
PRKCD	0.0151038	10	4	10	0.493834
CEBPZOS	0.0151986	2	4	12	0.493834
PPP1R18	0.0152009	12	8	14	0.493834
PRR7	0.0152187	2	2	10	0.493834
ARHGEF11	0.0152758	4	2	12	0.493834
ZNF658	0.0153008	4	4	14	0.493834
CTSO	0.0153248	4	4	14	0.493834
IFITM1	0.0153842	4	4	12	0.493834
GCHFR	0.0153842	2	4	12	0.493834
C3orf38	0.0153912	4	6	12	0.493834
CSRP1	0.0153912	4	6	12	0.493834
NDUFB2	0.0154696	10	4	10	0.493834
RCAN1	0.015542	12	8	14	0.493834
KIAA1841	0.015542	6	4	14	0.493834
DDOST	0.0155981	4	4	12	0.493834
NDRG3	0.0156985	12	10	12	0.493834
POLD2	0.0157603	4	2	12	0.493834
VPS4B	0.0157603	4	2	12	0.493834
GTF2H1	0.0157603	4	2	12	0.493834
HDAC4	0.0157603	4	2	12	0.493834
MAP1LC3B2	0.0157648	10	4	10	0.493834
GMCL1	0.0157648	4	6	10	0.493834
HSF2	0.0157648	4	6	10	0.493834
CNNM3	0.0159123	12	4	12	0.493834
WIPF2	0.0159397	2	4	10	0.493834
IL4R	0.0159613	12	6	12	0.493834
PELI3	0.0159613	12	6	12	0.493834
UCK2	0.0159613	4	6	12	0.493834
TSPAN31	0.0159878	4	4	10	0.493834
PHF11	0.0160193	12	6	12	0.493834
UTP3	0.016053	2	4	12	0.493834
SIRT1	0.016053	2	4	12	0.493834
RPP25	0.0160948	2	4	10	0.493834
DENND6B	0.0160948	2	4	10	0.493834
ATOH8	0.0161509	8	6	14	0.494593
HOMER3	0.0161982	14	6	14	0.495081
HCLS1	0.0164455	4	2	12	0.49665
NDUFA13	0.0164455	4	2	12	0.49665
SOGA1	0.0164455	10	10	12	0.49665
AACS	0.0164455	4	2	12	0.49665
ADRBK1	0.0165488	4	2	12	0.49665
COX14	0.0165488	4	4	12	0.49665
INCENP	0.0165488	4	2	12	0.49665
CEBPB	0.0166068	8	8	14	0.49665
ZNF155	0.0166922	4	6	10	0.49665
BFAR	0.0166922	4	6	10	0.49665
CLOCK	0.0166922	4	6	10	0.49665
CDCA2	0.0166922	10	6	10	0.49665
GORASP2	0.0167158	4	2	12	0.49665
LOC100130880	0.0167158	8	6	12	0.49665
BCL10	0.0167219	4	4	12	0.49665
COPS7A	0.0168065	4	4	12	0.498223
S100A4	0.0169063	4	4	12	0.498372
NUP62	0.0169063	12	10	12	0.498372
LOC648987	0.0169063	12	8	12	0.498372
CDC25C	0.0169695	6	8	14	0.498382
SPATA5	0.017121	4	2	10	0.498382
TMEM141	0.0171308	4	2	12	0.498382
AAR2	0.0171308	4	2	12	0.498382
MED18	0.0171677	4	4	10	0.498382
TAOK1	0.0171677	2	4	10	0.498382
MIR223	0.0171677	8	6	10	0.498382
MEX3D	0.0171677	8	6	10	0.498382
SNHG16	0.0172614	2	6	12	0.498382
WDR36	0.0172614	12	6	12	0.498382
ZSCAN22	0.0173042	4	2	10	0.498382
FAM166B	0.0173581	4	6	14	0.498382
USP10	0.0173829	4	2	12	0.498382
BTG1	0.0174123	4	2	12	0.498382
NDUFB8	0.0174123	4	2	12	0.498382
SYF2	0.0174123	4	2	12	0.498382
SNHG6	0.0176213	4	4	14	0.499236
OTX1	0.01763	12	4	14	0.499236
ADAMTSL4-AS1	0.0176413	12	8	12	0.499236
GAR1	0.0176413	2	6	12	0.499236
NDUFS4	0.0176413	12	6	12	0.499236
NEIL2	0.0177149	6	6	14	0.499236
MAPK7	0.0177409	14	6	14	0.499236
EIF3K	0.017816	4	2	12	0.499236
ACTL6A	0.017816	4	2	12	0.499236
ZNF688	0.0178828	10	4	10	0.499236
ARG1	0.0178843	10	4	10	0.499236
CXCL16	0.0178843	10	4	10	0.499236
PLAGL1	0.0179703	8	6	14	0.499236
BLOC1S3	0.0179965	12	6	14	0.499236
PRKCI	0.0179965	4	8	14	0.499236
ID2	0.0180119	4	6	12	0.499236
TDP2	0.0180119	12	6	12	0.499236
TBC1D1	0.0180119	12	6	12	0.499236
DNMT3B	0.0181313	10	4	14	0.500989
CYB5R4	0.0181387	4	4	12	0.500989
TMEM115	0.0182407	2	4	10	0.501643
CPVL	0.018281	14	6	14	0.501643
IFIT2	0.0182833	10	10	14	0.501643
SCAF4	0.0184301	4	2	10	0.501643
RRP7A	0.0184301	4	2	10	0.501643
LARS2	0.0184301	4	2	10	0.501643
AAAS	0.0184301	4	2	10	0.501643
ATP6AP1	0.0185012	4	2	12	0.501643
ELP4	0.0185122	2	6	14	0.501643
CNTLN	0.0185122	6	8	14	0.501643
PPP4C	0.0185122	14	6	14	0.501643
SLC12A2	0.0186154	10	4	14	0.503574
SMAP2	0.0187624	12	6	12	0.503844
SUOX	0.0187624	4	6	12	0.503844
CBX3P2	0.0187624	12	6	12	0.503844
RPL34	0.0188052	4	2	12	0.503844
CRNKL1	0.0188052	4	2	12	0.503844
DHX32	0.0188171	14	8	14	0.503844
CWC15	0.018867	2	4	12	0.504325
ZNF319	0.0190766	4	6	10	0.504882
MMP25	0.0191539	12	6	14	0.504882
CREB5	0.0191539	12	4	14	0.504882
VEZF1	0.0191865	4	2	12	0.504882
ADPRH	0.0192836	14	6	14	0.504882
MON1B	0.0193254	4	2	12	0.504882
ATXN1	0.0193254	4	2	12	0.504882
WDSUB1	0.0194672	4	6	10	0.504882
BHLHE40	0.0194818	4	2	12	0.504882
PRPF31	0.0195128	12	6	12	0.504882
TSC22D2	0.0195128	12	6	12	0.504882
ZNF675	0.0195128	12	6	12	0.504882
KANSL1-AS1	0.0195191	10	6	10	0.504882
UBR5	0.019582	4	2	10	0.504882
PHF6	0.019582	4	2	10	0.504882
RPS4Y1	0.0196231	4	2	12	0.504882
PTDSS1	0.0196231	2	6	12	0.504882
AKR1C2	0.0196352	8	6	14	0.504882
MIR3916	0.0196873	10	8	12	0.504882
MOSPD2	0.0196873	4	4	12	0.504882
IRF5	0.0197121	10	10	14	0.504882
ZNF425	0.0197411	4	8	14	0.504882
HPD	0.0197664	4	4	12	0.504882
TSR2	0.0198095	12	8	12	0.504882
ZMIZ1	0.0200549	14	6	14	0.504882
TFEB	0.0200773	2	4	10	0.504882
RPL13AP5	0.0201656	4	2	12	0.504882
ZFP36L1	0.0201656	4	2	12	0.504882
MDH2	0.0201656	4	2	12	0.504882
IDI1	0.0201656	12	10	12	0.504882
TIPRL	0.0201656	4	2	12	0.504882
SLC25A36	0.0201656	4	2	12	0.504882
SAE1	0.0201656	4	2	12	0.504882
CRTAP	0.0201982	4	2	12	0.504882
HIST1H4E	0.0202137	2	6	12	0.504882
DVL2	0.0202137	12	6	12	0.504882
TFG	0.0202137	4	2	12	0.504882
SCARB2	0.0202137	4	6	12	0.504882
CDC6	0.0202137	2	6	12	0.504882
CLEC3B	0.0202425	10	8	12	0.504882
LPAR2	0.0202633	12	6	12	0.504882
STAT5B	0.0202633	12	6	12	0.504882
EXO5	0.0202644	14	6	14	0.504882
SLC25A44	0.0203288	4	2	12	0.505412
CLCF1	0.0203498	4	2	10	0.505412
TM2D3	0.020456	2	4	10	0.50725
LINC00264	0.0205076	2	4	12	0.507733
NABP2	0.0205569	4	2	12	0.508012
ARNTL	0.0207339	4	2	10	0.508012
COX18	0.0207339	4	2	10	0.508012
PRB3	0.0207391	4	4	10	0.508012
SLC41A1	0.0207391	4	2	10	0.508012
ZNF529-AS1	0.0208575	2	6	14	0.508012
CSNK1G1	0.020974	2	4	12	0.508012
ARRDC3	0.0210059	4	2	12	0.508012
FAM195A	0.0210059	4	2	12	0.508012
WDFY1	0.0210059	4	2	12	0.508012
NSMCE1	0.0210059	4	2	12	0.508012
DEPDC1B	0.0210116	10	2	10	0.508012
PDXK	0.0210138	12	6	12	0.508012
CECR6	0.0210138	8	6	12	0.508012
LOC100996251	0.0210903	12	6	12	0.508012
TMEM256	0.0210925	4	10	12	0.508012
MANBA	0.0210925	12	6	12	0.508012
TMEM229B	0.0210987	4	4	10	0.508012
VN1R1	0.0212686	4	6	14	0.511076
P2RX5-TAX1BP3	0.0213279	4	2	12	0.511076
PARS2	0.0213295	12	6	12	0.511076
GNE	0.02145	4	6	10	0.511076
FKBP14	0.0214604	4	4	14	0.511076
SIPA1L2	0.0214612	10	4	10	0.511076
PODXL2	0.0214852	12	4	12	0.511076
ITGB4	0.0214852	12	4	12	0.511076
MICU1	0.0216008	2	2	10	0.511245
C11orf24	0.0216008	4	2	10	0.511245
FUT7	0.0218018	6	6	10	0.511245
NLRX1	0.0218197	2	4	10	0.511245
POLR3H	0.0218197	2	4	10	0.511245
FAM129C	0.0218461	12	2	12	0.511245
COLGALT1	0.0218461	4	2	12	0.511245
CLCN5	0.0218461	4	2	12	0.511245
PLGRKT	0.0218633	2	8	14	0.511245
ZDHHC17	0.0218858	4	2	10	0.511245
TMEM167B	0.0218859	4	6	12	0.511245
RWDD1	0.0219714	4	6	12	0.511245
PCOLCE	0.0219714	12	6	12	0.511245
MAGED1	0.0219714	4	2	12	0.511245
FGFRL1	0.0221491	2	4	10	0.511245
CCNT2	0.0222312	4	2	10	0.511245
PLOD1	0.0222312	8	8	10	0.511245
PUS3	0.022297	14	6	14	0.511245
LIN52	0.0223922	6	4	14	0.511245
B3GLCT	0.0224465	10	10	14	0.511245
GMIP	0.0225148	12	6	12	0.511245
PFKFB3	0.0225148	12	6	12	0.511245
LOC101243545	0.0225148	4	6	12	0.511245
PARD6A	0.0225609	4	6	12	0.511245
CYB5B	0.0225609	4	6	12	0.511245
ANKRD18A	0.0225609	12	6	12	0.511245
ACAA2	0.0226863	4	2	12	0.511245
STBD1	0.0228171	8	6	14	0.511245
FAM222B	0.0228327	2	6	14	0.511245
ARL16	0.0228474	4	6	10	0.511245
FAM32A	0.0229242	12	6	12	0.511245
EZR	0.0229242	4	2	12	0.511245
GABARAPL1	0.0229508	10	4	10	0.511245
PLXND1	0.0229508	10	4	10	0.511245
THEMIS2	0.0230664	12	8	14	0.511245
DNASE2	0.0230664	6	6	14	0.511245
LINGO3	0.0231011	12	4	12	0.511245
MAGED2	0.0231834	2	4	10	0.511245
ITFG1	0.0231834	2	4	10	0.511245
SEC24A	0.0231834	2	4	10	0.511245
EMD	0.0231834	2	4	10	0.511245
WDR44	0.0231834	2	4	10	0.511245
CATSPER2P1	0.0231834	2	4	10	0.511245
SNORA71E	0.0232081	10	4	14	0.511245
SLC22A16	0.0233105	6	8	14	0.511245
C12orf75	0.0233229	8	8	10	0.511245
FZD1	0.0234383	10	4	10	0.511245
GPSM2	0.0235266	4	10	12	0.511245
MAML1	0.0235418	12	6	12	0.511245
UBP1	0.0235418	12	6	12	0.511245
PPP1R16A	0.0235418	12	6	12	0.511245
P2RY10	0.0235418	4	6	12	0.511245
FAM162A	0.0235418	12	6	12	0.511245
RAN	0.0235989	4	2	12	0.511245
MFSD10	0.0235989	4	2	12	0.511245
FAM20C	0.0236207	2	2	10	0.511245
PPP1R15B	0.0236207	4	2	10	0.511245
FLOT2	0.0238412	4	2	12	0.511245
LOC642361	0.0240635	8	8	12	0.511245
TLE1	0.0240717	10	4	10	0.511245
LINC00869	0.0241511	2	4	12	0.511245
SUCLG1	0.0241511	2	4	12	0.511245
NOXO1	0.0241514	2	6	14	0.511245
SNX30	0.0242031	14	8	14	0.511245
LYSMD2	0.0242118	4	2	12	0.511245
SNRPC	0.024324	14	6	14	0.511245
CDK5	0.024324	2	6	14	0.511245
SLC31A1	0.0243705	10	4	10	0.511245
ZFPM1	0.0243705	10	6	10	0.511245
SPATA5L1	0.0243705	10	6	10	0.511245
KLRB1	0.0243705	10	4	10	0.511245
ZNF385C	0.0243705	10	6	10	0.511245
ANKRD33B	0.0243705	10	4	10	0.511245
HSPA6	0.0244373	8	8	14	0.511245
SIRPA	0.0244373	12	4	14	0.511245
HOXA1	0.0244699	10	4	14	0.511245
RIPK3	0.0245227	12	6	12	0.511245
ZBTB45	0.0245227	12	6	12	0.511245
TMEM2	0.0245227	12	6	12	0.511245
ZNF778	0.0245227	12	6	12	0.511245
MRPL47	0.0245227	4	6	12	0.511245
PHKA2	0.0245227	12	6	12	0.511245
IDUA	0.0245471	2	4	10	0.511245
AOAH-IT1	0.0245471	2	4	10	0.511245
SIRT2	0.0245471	2	4	10	0.511245
CTBP2	0.0245713	12	4	14	0.511245
TMEM173	0.0246217	12	6	12	0.511245
LAPTM5	0.0246249	4	2	12	0.511245
ATXN7L3B	0.0246249	4	2	12	0.511245
AGTRAP	0.0246249	4	2	12	0.511245
TAF9	0.0246249	4	2	12	0.511245
C5orf24	0.0246249	12	10	12	0.511245
RBPJ	0.0246249	12	10	12	0.511245
IFI44L	0.0246249	4	2	12	0.511245
POC5	0.0246249	4	2	12	0.511245
SCO2	0.0248049	12	4	12	0.511245
SPATA32	0.024817	4	2	10	0.511245
C2orf81	0.0249229	12	4	12	0.511245
PDCD4-AS1	0.0250101	4	2	10	0.511245
LETM2	0.025207	12	2	12	0.511245
NUDT22	0.0252097	4	2	12	0.511245
SLC24A4	0.0252273	10	4	10	0.511245
PAFAH1B1	0.0252411	10	8	12	0.511245
SQRDL	0.0253457	2	6	12	0.511245
MIR4539	0.0253594	8	6	12	0.511245
RNASEH2B	0.0253594	12	6	12	0.511245
FBXL20	0.0253594	12	6	12	0.511245
SLC35F6	0.0253739	4	4	12	0.511245
LSM4	0.0255036	12	6	12	0.511245
TARBP1	0.0255036	12	6	12	0.511245
ILKAP	0.0255036	12	6	12	0.511245
FCRLB	0.0255036	8	6	12	0.511245
EEPD1	0.0255036	8	6	12	0.511245
SELPLG	0.025651	4	2	12	0.511245
KIF22	0.025651	4	2	12	0.511245
RBBP5	0.025651	4	2	12	0.511245
POLR2J	0.0257001	8	6	14	0.511245
GAB2	0.0257999	12	4	14	0.511245
SGK1	0.0257999	10	10	14	0.511245
KLHDC7B	0.0258146	12	4	12	0.511245
CEP19	0.0258398	4	4	10	0.511245
PMPCA	0.0258398	2	4	10	0.511245
SFR1	0.0258937	4	6	10	0.511245
FANCI	0.0258937	10	6	10	0.511245
MANEA	0.0258937	4	6	10	0.511245
MEFV	0.0260061	12	4	14	0.511245
HMOX2	0.0261641	12	6	12	0.511245
PSMC5	0.0262512	4	2	12	0.511245
TIMM13	0.0262512	4	4	12	0.511245
STARD7	0.0263058	4	4	12	0.511245
HTRA2	0.0263058	12	4	12	0.511245
ZNF818P	0.0263385	2	4	12	0.511245
TOMM22	0.0263385	4	4	12	0.511245
ELOVL1	0.0263385	4	4	12	0.511245
KBTBD2	0.0263385	2	4	12	0.511245
IGFBP2	0.0263385	8	4	12	0.511245
SPEF2	0.0263578	4	6	10	0.511245
FTSJ1	0.0263996	4	2	10	0.511245
GCSAM	0.0263996	4	2	10	0.511245
TLK2	0.0263996	4	2	10	0.511245
TMCC3	0.0264455	4	4	12	0.511245
APOBEC3G	0.0264477	2	6	12	0.511245
LINC00663	0.026462	2	6	12	0.511245
IFIT3	0.026462	2	6	12	0.511245
RTFDC1	0.026462	4	6	12	0.511245
LIMD2	0.0264845	12	6	12	0.511245
SMCHD1	0.0264845	12	6	12	0.511245
SPRYD3	0.0264845	12	6	12	0.511245
AMDHD2	0.0264845	12	6	12	0.511245
ZXDC	0.0264845	12	6	12	0.511245
TMEM30A	0.0264845	4	6	12	0.511245
LYPLA1	0.0264845	4	6	12	0.511245
SCPEP1	0.0264845	4	6	12	0.511245
TSNAX	0.0264845	12	6	12	0.511245
MRPL54	0.0266589	8	8	14	0.513077
SPN	0.026677	4	2	12	0.513077
SCRN1	0.026677	4	2	12	0.513077
ZSCAN16-AS1	0.0267125	4	2	10	0.513131
LIAS	0.02681	4	6	10	0.513131
SCN1B	0.02681	10	4	10	0.513131
BCAP31	0.02681	10	6	10	0.513131
ATP1B2	0.0272825	6	6	14	0.514348
ISY1	0.0273017	4	2	12	0.514348
FAM98C	0.0274018	12	6	12	0.514348
RPL21P28	0.0274168	4	6	10	0.514348
KCNJ2-AS1	0.0274168	10	4	10	0.514348
SHMT1	0.027436	2	4	12	0.514348
TRIM28	0.0274654	12	6	12	0.514348
TSPAN13	0.0275147	8	8	10	0.514348
ARHGAP25	0.0275497	12	6	12	0.514348
ME2	0.0275497	12	6	12	0.514348
GRB10	0.0275624	2	4	10	0.514348
OTUD5	0.0275624	2	4	10	0.514348
ABI2	0.0275624	2	4	10	0.514348
MON1A	0.0279769	14	8	14	0.514348
RBM47	0.028257	10	10	14	0.514348
FBXL16	0.0283208	2	4	10	0.514348
USP37	0.0283821	4	2	10	0.514348
CWF19L1	0.0283821	4	2	10	0.514348
SETSIP	0.0284687	2	8	14	0.514348
CHRM3-AS2	0.0284856	4	2	10	0.514348
FAM71F2	0.0284856	4	2	10	0.514348
ZBTB11-AS1	0.0285006	2	4	10	0.514348
PFDN2	0.0285334	12	4	12	0.514348
CLTC	0.0285348	12	10	12	0.514348
NAT1	0.0286672	12	6	12	0.514348
TEX264	0.0288179	2	10	14	0.514348
CHSY1	0.0288804	12	4	14	0.514348
OTUD6B-AS1	0.0289301	4	4	14	0.514348
GNB4	0.02894	4	6	10	0.514348
ACADS	0.0291298	14	8	14	0.514348
CRIPAK	0.0292787	12	6	12	0.514348
KLRC3	0.0292851	4	4	10	0.514348
TPM3P9	0.0292851	4	4	10	0.514348
TPGS1	0.0292851	2	4	10	0.514348
APPL2	0.0292851	2	4	10	0.514348
FCGR2C	0.0292851	8	6	10	0.514348
MSX2P1	0.0292851	2	4	10	0.514348
LOC100506127	0.0292851	2	4	10	0.514348
CYP2S1	0.0292851	8	6	10	0.514348
SEPT2	0.0292851	2	4	10	0.514348
SCARF1	0.0292851	8	6	10	0.514348
METRNL	0.0293573	12	8	14	0.514348
RAB1A	0.0293644	2	8	12	0.514348
DCTD	0.0293736	12	10	12	0.514348
MOSPD3	0.0296594	14	4	14	0.514348
HM13	0.0297143	4	2	12	0.514348
EXOC6	0.0297551	4	2	12	0.514348
AMPD3	0.0297754	4	6	12	0.514348
MICB	0.0297754	12	6	12	0.514348
TRIB3	0.0298268	10	6	14	0.514348
CSF2RB	0.0298268	12	8	14	0.514348
RTEL1	0.0298943	4	4	14	0.514348
GALNT1	0.0299158	4	4	14	0.514348
TAGAP	0.0299483	4	2	12	0.514348
GEMIN4	0.0299483	4	2	12	0.514348
FANCG	0.0299483	12	10	12	0.514348
RBMS1	0.0299483	4	2	12	0.514348
ZNF333	0.0299483	4	2	12	0.514348
LOC101928855	0.0300516	4	2	10	0.514348
SPDL1	0.0300516	4	2	10	0.514348
BPNT1	0.0301347	2	4	12	0.514348
UCP3	0.0301612	4	6	10	0.514348
TSTD1	0.0303637	4	2	12	0.514348
FOSL2	0.0303773	12	4	14	0.514348
PRMT9	0.0304018	2	6	14	0.514348
DNAH10	0.0305247	2	4	10	0.514348
CDK4	0.0305517	4	6	12	0.514348
RASSF1	0.0305517	12	6	12	0.514348
NOB1	0.0305517	12	6	12	0.514348
LIG1	0.0305517	12	6	12	0.514348
AZI2	0.0305517	12	6	12	0.514348
MANSC1	0.0305517	2	6	12	0.514348
TREML4	0.0305517	4	6	12	0.514348
FSCN1	0.0306016	4	8	14	0.514348
ZFP30	0.0307104	10	8	12	0.514348
ZW10	0.0307104	2	4	12	0.514348
LOC389199	0.0307283	12	4	12	0.514348
BASP1	0.0307897	10	10	14	0.514348
TCAF2	0.0309392	4	6	10	0.514348
NKRF	0.0309392	4	6	10	0.514348
TRAPPC1	0.0309392	10	6	10	0.514348
SRGAP2	0.0309392	10	6	10	0.514348
MPG	0.0309392	10	6	10	0.514348
SNTA1	0.0309437	2	8	10	0.514348
GSTM4	0.0310077	2	4	10	0.514348
TAF10	0.0310077	2	4	10	0.514348
FANCC	0.0310077	2	4	10	0.514348
USP22	0.0310077	2	4	10	0.514348
TRAM2	0.0310077	2	4	10	0.514348
AIMP2	0.0310077	2	4	10	0.514348
LINC00987	0.0310077	2	4	10	0.514348
TCEB3	0.0310161	4	6	12	0.514348
ADGRE2	0.0311826	10	6	14	0.514348
TBCC	0.0311962	4	2	12	0.514348
MAGEF1	0.0311962	4	2	12	0.514348
TNFRSF1A	0.0311962	4	2	12	0.514348
CBFB	0.0311962	4	2	12	0.514348
RNH1	0.0312117	2	4	12	0.514348
FAM175A	0.0313234	2	6	14	0.514348
ERGIC2	0.0313234	4	8	14	0.514348
CCT5	0.0314449	4	4	12	0.514348
GLTSCR2	0.0314986	4	4	12	0.514348
CENPB	0.0314986	4	4	12	0.514348
MRPS26	0.0314986	2	4	12	0.514348
RAD9A	0.0316354	12	6	12	0.514348
MLKL	0.0316354	12	6	12	0.514348
RABGEF1	0.0316481	2	4	10	0.514348
SOCS1	0.0316997	14	6	14	0.514348
ZBTB8A	0.0317211	6	8	10	0.514348
RPRD1B	0.0317211	4	2	10	0.514348
C19orf66	0.0317211	4	2	10	0.514348
DDTL	0.0317236	8	8	14	0.514348
LINC01569	0.0317236	8	8	14	0.514348
PQLC2	0.0317581	14	4	14	0.514348
LOC100129550	0.0317861	4	4	12	0.514348
PPM1M	0.0318247	12	6	12	0.514348
LINC00638	0.0318247	12	6	12	0.514348
GET4	0.0318247	12	6	12	0.514348
ROCK1	0.0318247	12	6	12	0.514348
ABR	0.0318247	12	6	12	0.514348
KCNH3	0.0318247	12	6	12	0.514348
PKD2	0.0318257	10	8	12	0.514348
CDC16	0.0318537	2	4	10	0.514348
PUS7	0.0318933	2	8	14	0.514348
ANKRD46	0.0319112	14	6	14	0.514348
TOM1	0.0319427	10	10	14	0.514348
TIPARP	0.0319756	4	2	10	0.514348
NELFA	0.0319756	4	2	10	0.514348
RPL23AP7	0.0319756	2	2	10	0.514348
FRG1HP	0.0319756	4	2	10	0.514348
SNORA38	0.0319926	4	6	14	0.514348
SLC4A1AP	0.0320385	2	4	12	0.514348
DHFR	0.0320385	4	4	12	0.514348
C1orf228	0.0320385	2	4	12	0.514348
LY86	0.0320385	12	8	12	0.514348
TMEM75	0.0320457	10	8	12	0.514348
STAC3	0.0320457	2	4	12	0.514348
MTERF1	0.0320457	2	4	12	0.514348
CD300E	0.0320457	10	4	12	0.514348
C8orf33	0.0321019	4	2	12	0.514348
MRPS18B	0.0322824	2	4	12	0.514348
KLF7	0.0322824	12	6	12	0.514348
CD4	0.0323054	2	4	14	0.514348
MRPL12	0.0323054	14	8	14	0.514348
HMBS	0.0324325	10	6	10	0.514348
PARK7	0.0324325	10	6	10	0.514348
CORO1A	0.032444	4	2	12	0.514348
ITGB2	0.032444	4	2	12	0.514348
RPA2	0.032444	4	2	12	0.514348
CAB39	0.032444	4	2	12	0.514348
GNL2	0.032444	4	2	12	0.514348
TTLL4	0.032444	4	2	12	0.514348
SAP30L-AS1	0.0324453	4	4	10	0.514348
PHLPP1	0.0324697	12	4	12	0.514348
OSBPL8	0.0325049	4	2	12	0.514348
ECT2	0.03254	4	4	14	0.514348
FAM217B	0.0328111	4	2	12	0.514348
CHIC1	0.0328729	4	6	10	0.514348
DEXI	0.0328729	10	6	10	0.514348
WDHD1	0.0328729	10	4	10	0.514348
USP31	0.0328729	10	6	10	0.514348
BCOR	0.0329896	4	2	12	0.514348
RPS21	0.0330109	4	2	12	0.514348
CXCR4	0.0330109	4	2	12	0.514348
SMDT1	0.0330109	4	2	12	0.514348
GNG5	0.0330109	4	2	12	0.514348
UBE2J2	0.0330109	4	2	12	0.514348
TFAM	0.0330109	12	10	12	0.514348
TMEM126B	0.0330109	4	2	12	0.514348
ADNP-AS1	0.0330109	12	6	12	0.514348
ALPK1	0.0330109	4	2	12	0.514348
FAM126B	0.0330217	4	2	12	0.514348
CTC-338M12.4	0.0330454	2	6	14	0.514348
COX5A	0.0330775	4	2	12	0.514348
ZNF714	0.0330893	4	2	10	0.514348
AIP	0.0330977	12	6	12	0.514348
MNT	0.0330977	12	6	12	0.514348
NCLN	0.0330977	12	6	12	0.514348
APBA3	0.0330977	12	6	12	0.514348
VAMP5	0.0330977	12	6	12	0.514348
NPC1	0.0330977	12	6	12	0.514348
NDUFAF6	0.0330977	4	6	12	0.514348
SLC5A10	0.0330977	12	6	12	0.514348
IGF2	0.0330977	2	6	12	0.514348
AFF3	0.0330977	12	6	12	0.514348
ZNF876P	0.0332696	4	10	14	0.514348
KIAA1279	0.0333617	8	8	14	0.514348
TMED1	0.0333809	12	8	12	0.514348
SLITRK4	0.0333835	4	6	14	0.514348
NLN	0.0333835	4	8	14	0.514348
CDK2AP2	0.0334315	2	4	12	0.514348
COX11	0.0334315	2	4	12	0.514348
DDX60L	0.0336261	4	6	10	0.514348
SLC8B1	0.0336859	12	6	12	0.514348
ELAVL1	0.0336919	4	2	12	0.514348
FAM216A	0.0336919	4	2	12	0.514348
C19orf54	0.03371	2	10	14	0.514348
LUC7L3	0.0337442	4	2	10	0.514348
ARHGAP19	0.0338941	12	8	14	0.514348
RILPL2	0.0338941	12	8	14	0.514348
ACVR1	0.0339499	10	6	10	0.514348
HERC6	0.033974	4	2	10	0.514348
FBXL15	0.033974	2	2	10	0.514348
CDKN2B	0.033974	2	2	10	0.514348
COMMD6	0.0341235	4	4	12	0.514348
SNX12	0.0341235	12	6	12	0.514348
NEK6	0.0341504	12	4	14	0.514348
HIST1H4H	0.0343707	4	6	12	0.514348
MOB3A	0.0343707	12	6	12	0.514348
PPP2R5A	0.0343707	12	6	12	0.514348
PCNA	0.0343707	4	6	12	0.514348
PRRC1	0.0343707	12	6	12	0.514348
REPS1	0.0343707	12	6	12	0.514348
TBC1D14	0.0343707	12	6	12	0.514348
ZNF280D	0.0343707	4	6	12	0.514348
ACAT2	0.0343707	12	6	12	0.514348
CHCHD3	0.0343707	12	6	12	0.514348
VAV3	0.0343707	12	6	12	0.514348
TMTC2	0.0343707	10	6	12	0.514348
RBM22	0.0343864	4	2	12	0.514348
PSMA3	0.0343864	4	2	12	0.514348
TRPC4AP	0.0343864	12	6	12	0.514348
KIAA1524	0.0343864	4	6	12	0.514348
ZNF598	0.034453	2	4	10	0.514348
PIEZO1	0.0346084	2	4	10	0.514348
TMEM91	0.0346084	2	4	10	0.514348
KLHL8	0.0346084	4	4	10	0.514348
CAMTA2	0.0346084	2	4	10	0.514348
ARHGAP6	0.0346084	8	6	10	0.514348
ZNF543	0.0346783	14	8	14	0.514348
SMC3	0.0347161	4	4	14	0.514348
KBTBD3	0.0347161	2	4	12	0.514348
RAB14	0.0347658	12	10	12	0.514348
TMEM184C	0.0347658	4	2	12	0.514348
TMC4	0.0347658	4	2	12	0.514348
EMC8	0.0348066	4	6	10	0.514348
SMIM13	0.0348066	4	6	10	0.514348
SAC3D1	0.0348066	10	4	10	0.514348
SLC22A4	0.0348066	10	6	10	0.514348
TMEM9	0.0348066	10	6	10	0.514348
TMEM71	0.0348245	2	8	12	0.514348
GTF2IRD2B	0.0348245	12	8	12	0.514348
KANK1	0.0348245	2	4	12	0.514348
HSPA5	0.0349397	4	2	12	0.514348
SHKBP1	0.0349397	4	2	12	0.514348
IPPK	0.0349397	4	2	12	0.514348
ARHGAP10	0.0349855	2	2	10	0.514348
ACOX1	0.0350895	12	6	12	0.514348
ARHGEF19	0.0351561	2	4	14	0.514348
TSEN54	0.0351574	4	2	10	0.514348
SNHG15	0.0351574	4	6	10	0.514348
SLC38A9	0.0351574	10	6	10	0.514348
CEMIP	0.0351574	4	2	10	0.514348
USP42	0.0351574	4	2	10	0.514348
SSH3	0.0352931	2	4	12	0.515028
PRCP	0.0352931	12	10	12	0.515028
CBL	0.035436	12	6	12	0.515028
GSK3B	0.0356041	2	4	10	0.515028
PRR12	0.0356436	12	6	12	0.515028
TRIM25	0.0356436	12	6	12	0.515028
MYLIP	0.0356436	12	6	12	0.515028
CBX1	0.0356436	12	6	12	0.515028
RFWD2	0.0356436	12	6	12	0.515028
STK19	0.0357618	12	6	12	0.515028
FAM98A	0.0357736	2	6	10	0.515028
THAP7	0.0358485	12	8	12	0.515028
C1GALT1C1	0.0358485	12	10	12	0.515028
MZT1	0.0359513	8	6	10	0.515028
PMS2P1	0.0359725	4	2	10	0.515028
CEP97	0.0361655	4	8	14	0.515028
DNAJB9	0.0361655	4	6	14	0.515028
RBM15B	0.0361875	4	2	12	0.515028
IFI16	0.0361875	4	2	12	0.515028
ANKRD39	0.0361875	8	10	12	0.515028
MRFAP1L1	0.0362773	4	2	12	0.515028
HERPUD1	0.0362773	4	2	12	0.515028
RALY	0.0362773	4	2	12	0.515028
ZNF106	0.0362773	4	2	12	0.515028
MTMR11	0.0362773	12	10	12	0.515028
SULT1A1	0.0362773	4	2	12	0.515028
AGL	0.0362773	4	2	12	0.515028
MSH2	0.0362773	4	2	12	0.515028
PLEK	0.0363796	10	4	10	0.515028
FAM86C1	0.0365842	4	4	14	0.515028
VASP	0.0366056	12	8	14	0.515028
STRIP1	0.0367049	4	2	12	0.515028
TMEM128	0.0367049	12	10	12	0.515028
KCTD5	0.0367329	4	4	12	0.515028
RWDD4	0.0367403	4	6	10	0.515028
ACOT8	0.0367403	4	6	10	0.515028
POLE3	0.0367403	10	6	10	0.515028
SLC2A4RG	0.0367484	12	6	12	0.515028
PCIF1	0.0367714	2	4	10	0.515028
RPPH1	0.0367714	4	4	10	0.515028
BTBD6	0.0367714	2	4	10	0.515028
LRRC37B	0.0367714	2	4	10	0.515028
LILRA6	0.0367714	2	4	10	0.515028
RABAC1	0.0367714	2	4	10	0.515028
SLC6A6	0.0367714	2	4	10	0.515028
ABHD17A	0.0367714	2	4	10	0.515028
SPATS2	0.0367714	2	4	10	0.515028
SLC45A3	0.0367714	8	6	10	0.515028
OSTC	0.0368794	14	6	14	0.515232
GPANK1	0.0369166	12	6	12	0.515232
IFRD1	0.0369166	4	6	12	0.515232
LOC283440	0.0369166	12	6	12	0.515232
PLD1	0.0369662	8	6	14	0.515467
C16orf62	0.0370983	4	2	10	0.516853
XRCC6BP1	0.0371594	4	4	14	0.517248
KIAA1143	0.037211	4	4	10	0.517254
METTL8	0.0372255	4	6	10	0.517254
HADHA	0.0374354	4	2	12	0.519256
PDE4B	0.0374354	4	2	12	0.519256
SMARCE1	0.0375764	4	4	12	0.520048
ATP13A2	0.0375764	2	4	12	0.520048
TCF19	0.037652	14	6	14	0.520048
MORC2-AS1	0.037652	2	6	14	0.520048
PDCD7	0.0377341	12	6	12	0.520048
TAPBP	0.0377889	4	2	12	0.520048
MCM6	0.0377889	4	2	12	0.520048
PFKFB2	0.0378409	10	8	10	0.520048
ADCY3	0.0378409	2	4	10	0.520048
ZBTB21	0.037971	4	2	10	0.520048
ITPA	0.037971	4	2	10	0.520048
GLRX3	0.037971	4	2	10	0.520048
ETHE1	0.0380609	2	4	12	0.520048
UBE2G1	0.0381334	8	8	10	0.520048
AIMP1	0.0381334	4	2	10	0.520048
ATP6V0B	0.0381896	12	6	12	0.520048
ZNF276	0.0381896	12	6	12	0.520048
MUL1	0.0382022	12	6	12	0.520048
MFF	0.0382908	4	4	14	0.520048
PLK1	0.0383078	10	6	14	0.520048
KIF26A	0.0383134	8	8	12	0.520048
ZNF574	0.0383972	4	4	10	0.520048
RMI2	0.0384829	14	6	14	0.520048
WHAMM	0.0385127	12	6	12	0.520048
MFAP1	0.0385127	4	2	12	0.520048
ZNF775	0.0387219	4	4	12	0.520048
HNRNPH3	0.0387981	2	4	12	0.520048
TTF1	0.0387981	2	4	12	0.520048
RPS6KA2	0.0387981	12	8	12	0.520048
LOC102724297	0.0388521	8	4	14	0.520048
TBC1D10B	0.0388549	8	10	14	0.520048
MATN1-AS1	0.0389344	2	4	10	0.520048
ANKS1A	0.0389344	2	4	10	0.520048
TREML1	0.0389344	8	6	10	0.520048
SCARNA8	0.0389344	8	6	10	0.520048
SEPN1	0.0389344	2	4	10	0.520048
TMEM214	0.0389344	2	4	10	0.520048
NUDT15	0.0390383	4	6	10	0.520048
TM6SF1	0.0390383	10	4	10	0.520048
ADAMTS13	0.0390556	4	4	14	0.520048
UPF3B	0.0390975	14	8	14	0.520048
PSMD12	0.0391421	4	4	12	0.520048
C1orf131	0.0391421	12	8	12	0.520048
UBTD1	0.039185	4	10	14	0.520048
FBXO4	0.0392936	4	2	10	0.520048
SLC2A11	0.0392936	4	6	10	0.520048
PAK2	0.0393004	4	2	12	0.520048
RAB22A	0.0393004	4	2	12	0.520048
NDUFC1	0.0393004	12	10	12	0.520048
GDPD1	0.0393004	10	10	12	0.520048
STARD3NL	0.0393004	12	10	12	0.520048
DAZAP2	0.0393062	12	10	12	0.520048
MAPRE1	0.0393062	12	10	12	0.520048
GGPS1	0.0393062	12	8	12	0.520048
TAF12	0.0393062	12	8	12	0.520048
ENC1	0.0393635	14	6	14	0.520082
DCTN3	0.0393747	12	6	12	0.520082
PURB	0.0395367	2	4	10	0.520456
PELP1	0.0395367	2	4	10	0.520456
TMEM101	0.039619	2	4	12	0.520456
ZNF34	0.039619	12	6	12	0.520456
QARS	0.0398816	2	8	12	0.520456
FNIP1	0.0398882	4	2	12	0.520456
LINC01547	0.0399695	4	2	10	0.520456
ANAPC11	0.0399943	2	6	10	0.520456
TARM1	0.040049	12	8	14	0.520456
RABL2A	0.040049	2	8	14	0.520456
NKX3-1	0.0402209	10	10	14	0.520456
FAM200B	0.0402526	4	10	14	0.520456
FARSA	0.0404274	12	4	12	0.520456
ZNF468	0.0404274	2	4	12	0.520456
RGL4	0.040485	2	4	12	0.520456
MLST8	0.040485	2	4	12	0.520456
RNF141	0.040485	2	8	12	0.520456
TRIM46	0.040485	2	4	12	0.520456
RHNO1	0.040485	2	8	12	0.520456
ARHGEF10L	0.040503	8	6	10	0.520456
EEFSEC	0.0405167	4	2	10	0.520456
PLAG1	0.0405167	4	2	10	0.520456
SART3	0.0405167	4	2	10	0.520456
SNF8	0.0405167	8	8	10	0.520456
MPV17L2	0.0405167	8	8	10	0.520456
CABLES2	0.0405289	2	4	14	0.520456
NDUFB11	0.0406157	2	6	10	0.520456
SIGLEC14	0.0407888	8	8	14	0.520456
LAMP2	0.040812	4	2	12	0.520456
SH3KBP1	0.040812	4	2	12	0.520456
CYP2A6	0.040812	12	2	12	0.520456
CNP	0.0409526	4	2	12	0.520456
YTHDF2	0.0409526	4	2	12	0.520456
PARP4	0.0409526	4	2	12	0.520456
BST1	0.0409526	2	6	12	0.520456
TMEM25	0.0409526	12	6	12	0.520456
EPDR1	0.0409526	10	6	12	0.520456
ARHGAP23	0.040957	8	6	10	0.520456
PI4KAP1	0.040957	4	2	10	0.520456
CSNK1G2	0.0410153	12	6	12	0.520456
FBXO46	0.0410153	12	6	12	0.520456
PTPMT1	0.0410153	12	6	12	0.520456
ZNF304	0.0410153	12	6	12	0.520456
SLC16A6	0.0410153	4	6	12	0.520456
LOC100129931	0.0410153	12	6	12	0.520456
MRRF	0.0410153	12	6	12	0.520456
FBLN5	0.0410153	2	6	12	0.520456
CDC42EP4	0.0410876	8	6	14	0.520456
FGD4	0.0414782	10	4	10	0.520456
ACSL6	0.0414782	10	6	10	0.520456
ATP6V1E1	0.0414782	10	6	10	0.520456
REEP5	0.0416156	2	4	12	0.520456
FAM27E2	0.0417903	10	6	14	0.520456
RSPH9	0.0417903	2	8	14	0.520456
ATP6V1C1	0.041948	4	2	12	0.520456
COX10-AS1	0.0419908	4	4	10	0.520456
RNF24	0.0419908	10	6	10	0.520456
TMEM5	0.0420823	2	6	14	0.520456
CARD8-AS1	0.0420823	10	4	14	0.520456
TMEM261	0.0421719	4	2	12	0.520456
OSTF1	0.0421719	4	4	12	0.520456
RPL7A	0.0421851	4	4	12	0.520456
NFKBIA	0.0421851	4	4	12	0.520456
CXorf40A	0.042208	2	8	10	0.520456
SEC61B	0.0422678	12	8	12	0.520456
MRPS35	0.0422678	2	4	12	0.520456
GBE1	0.0422678	12	10	12	0.520456
CNPY2	0.0423235	4	2	12	0.520456
KIF1C	0.0423235	4	2	12	0.520456
ZNF813	0.0423235	4	2	12	0.520456
KIAA1407	0.0423452	2	6	14	0.520456
TMEM135	0.0423452	4	8	14	0.520456
HTRA4	0.0425531	4	10	14	0.520456
CCR9	0.0425622	6	4	14	0.520456
BEST1	0.042571	8	6	10	0.520456
RGS14	0.0426559	12	6	12	0.520456
MSL2	0.0426559	12	6	12	0.520456
PSMD10	0.0426559	4	6	12	0.520456
LARP4B	0.0426559	12	6	12	0.520456
PDGFC	0.0426559	8	6	12	0.520456
HSP90AA1	0.0426589	4	2	12	0.520456
MRPS7	0.0426589	12	6	12	0.520456
ETS2	0.0426589	12	6	12	0.520456
CSGALNACT1	0.0426589	4	2	12	0.520456
PLEKHF2	0.0427864	8	8	14	0.520456
HEBP2	0.0427864	14	6	14	0.520456
SLC35A1	0.0428855	4	4	10	0.520456
RBM7	0.0429001	4	8	10	0.520456
ZNF428	0.0429001	4	2	10	0.520456
CCT3	0.0430641	4	2	12	0.520456
MAP3K9	0.0431542	4	2	10	0.520456
LGALS12	0.0431542	10	4	10	0.520456
SCAF1	0.0432015	2	4	10	0.520456
CTNS	0.0432015	2	4	10	0.520456
SRSF4	0.0432015	2	4	10	0.520456
BTBD19	0.0432015	8	6	10	0.520456
HSPA1B	0.0432015	2	4	10	0.520456
SOX4	0.0432015	8	6	10	0.520456
ARV1	0.0432605	4	4	10	0.520456
BTBD11	0.0432605	2	4	10	0.520456
PDE2A	0.0432605	8	6	10	0.520456
NCSTN	0.0433623	4	2	12	0.520456
TTK	0.0435315	10	6	14	0.520456
NME6	0.0436037	2	4	10	0.520456
GPA33	0.0437319	2	8	10	0.520456
CD244	0.043761	4	4	14	0.520456
MAD2L1BP	0.043761	4	4	14	0.520456
UBC	0.0437718	4	2	12	0.520456
CSNK2B	0.0437718	4	2	12	0.520456
CD46	0.0437718	4	2	12	0.520456
SPHK2	0.0437718	4	2	12	0.520456
NNT-AS1	0.0437718	4	2	12	0.520456
HACD2	0.0439119	2	6	14	0.520456
ZSCAN12	0.043918	4	6	10	0.520456
MLYCD	0.043918	4	6	10	0.520456
LYRM7	0.043918	4	6	10	0.520456
SFXN1	0.043918	4	6	10	0.520456
APTR	0.043918	6	4	10	0.520456
RPL19	0.0439428	4	4	12	0.520456
ZBTB12	0.0439428	2	4	12	0.520456
SRP68	0.0439428	2	4	12	0.520456
TBP	0.0439428	2	4	12	0.520456
RNF4	0.0440289	2	4	12	0.520456
RNPEP	0.0440515	10	10	14	0.520456
CHEK2	0.0440515	2	10	14	0.520456
KBTBD6	0.0440604	2	4	12	0.520456
ZNF217	0.0442965	12	6	12	0.520456
IFFO1	0.0442965	12	6	12	0.520456
ZNF776	0.0442965	12	6	12	0.520456
TP53INP1	0.0442965	4	6	12	0.520456
CCDC174	0.0442965	12	6	12	0.520456
ZSCAN32	0.0442965	12	6	12	0.520456
DCLRE1A	0.0442965	4	6	12	0.520456
SMAD3	0.0442965	12	6	12	0.520456
CASP9	0.0442965	4	6	12	0.520456
ATP11A	0.0442965	12	6	12	0.520456
RNF13	0.0442965	4	6	12	0.520456
RFX2	0.0442965	12	6	12	0.520456
MTHFS	0.0442965	12	6	12	0.520456
LRIT3	0.0443356	2	6	14	0.520456
EIF3G	0.0443653	4	2	12	0.520456
PITPNM1	0.0443653	12	6	12	0.520456
SNAP29	0.0443653	4	6	12	0.520456
TMEM123	0.0444475	2	6	12	0.520456
CDK13	0.0444475	10	6	12	0.520456
COPS7B	0.0445284	14	8	14	0.520456
FGD6	0.0445284	10	6	14	0.520456
CLTB	0.0445284	2	4	14	0.520456
N4BP2L1	0.0446008	14	6	14	0.520456
DAXX	0.0446631	2	4	12	0.520456
DSN1	0.0446631	4	4	12	0.520456
ZFP36L2	0.0447867	12	6	12	0.520456
POMZP3	0.0448661	4	8	14	0.520456
LATS2	0.0449361	8	6	10	0.520456
LGMN	0.0449361	2	4	10	0.520456
UBE2L6	0.0450836	4	6	12	0.520456
IPMK	0.0452728	10	6	14	0.520456
ZNF790	0.0452834	4	2	10	0.520456
IRF4	0.0452834	4	2	10	0.520456
LOC81691	0.0452834	8	8	10	0.520456
RBM25	0.0453115	4	2	10	0.520456
ZNF649	0.0453115	4	2	10	0.520456
LOC286437	0.0453115	4	2	10	0.520456
KREMEN1	0.0453467	2	2	12	0.520456
RPS17	0.0454049	4	4	12	0.520456
GLOD4	0.0455456	4	2	12	0.520456
PIPOX	0.0455456	12	4	12	0.520456
MRPL10	0.0455843	4	4	14	0.520456
EMC4	0.0455957	4	2	12	0.520456
MAPK14	0.0455957	4	2	12	0.520456
ZDHHC4	0.0455957	12	10	12	0.520456
EXTL3	0.0455957	8	10	12	0.520456
COPG2	0.0455957	12	10	12	0.520456
TXNIP	0.0456801	2	8	12	0.520456
LINC00562	0.0457005	4	4	12	0.520456
GALNT7	0.0457676	8	6	14	0.520456
LOC100289230	0.0457945	4	2	10	0.520456
YPEL1	0.0458729	8	8	10	0.520456
KIAA1875	0.0459016	2	4	10	0.520456
ZNF213	0.0459016	2	4	10	0.520456
C22orf34	0.0459016	2	4	10	0.520456
SKI	0.0459016	2	4	10	0.520456
SLX4	0.0459016	2	4	10	0.520456
ZNF225	0.0459016	2	4	10	0.520456
NUPL2	0.0459016	4	4	10	0.520456
SHANK3	0.0459016	8	6	10	0.520456
HSPA1A	0.0459371	4	6	12	0.520456
SP1	0.0459371	4	6	12	0.520456
COG8	0.0459371	12	6	12	0.520456
HDGFRP2	0.0459371	12	6	12	0.520456
C10orf2	0.0459371	12	6	12	0.520456
FCGBP	0.0459371	12	6	12	0.520456
CCDC86	0.0459371	4	6	12	0.520456
GOLGA8R	0.0459371	4	6	12	0.520456
KIF1B	0.0459371	12	6	12	0.520456
KIAA0753	0.0459371	12	6	12	0.520456
PLCD3	0.0459371	10	6	12	0.520456
TBXAS1	0.0459371	12	6	12	0.520456
FIZ1	0.0460716	12	6	12	0.521605
TRAPPC3	0.0463579	4	6	10	0.522222
GTF2IP20	0.0463579	4	6	10	0.522222
PGM2	0.0463579	4	6	10	0.522222
LINC00963	0.0463579	10	4	10	0.522222
NPIPA5	0.0463579	4	6	10	0.522222
HJURP	0.0463579	10	4	10	0.522222
TCEB3-AS1	0.0463579	10	6	10	0.522222
SPAST	0.0464756	4	2	10	0.522601
TMEM164	0.0464756	10	4	10	0.522601
RPL11	0.0465241	4	4	12	0.522601
RSL24D1	0.0465241	4	4	12	0.522601
ATG3	0.0466439	8	10	14	0.523018
CTDSP1	0.0466458	2	4	10	0.523018
LOC101927851	0.0466607	4	8	14	0.523018
UBE2T	0.0470669	8	4	10	0.527196
ZNHIT1	0.0474195	4	2	12	0.530016
ORMDL1	0.0474195	4	2	12	0.530016
NSMCE4A	0.0474195	4	2	12	0.530016
MSRB2	0.0474582	2	8	12	0.530073
LOC728392	0.0475777	12	6	12	0.53099
BRMS1L	0.0476668	4	2	10	0.53099
PARG	0.0476668	4	2	10	0.53099
AMMECR1	0.047675	10	6	10	0.53099
MAFB	0.0477764	14	6	14	0.531745
NDUFS3	0.0480992	10	6	14	0.531783
CLIP3	0.0481434	4	2	10	0.531783
MSTO2P	0.0481434	4	2	10	0.531783
LOC401320	0.0481434	4	2	10	0.531783
LINC00894	0.0481434	4	2	10	0.531783
ZSWIM8	0.0481434	4	2	10	0.531783
IPO11	0.0481434	4	2	10	0.531783
ZFP14	0.0481434	4	2	10	0.531783
THOC1	0.0481434	4	2	10	0.531783
LRRFIP1	0.0482318	12	6	12	0.531783
CAMSAP1	0.0483686	4	2	12	0.531783
GATA3	0.0483851	12	6	12	0.531783
CRYZL1	0.0483851	12	6	12	0.531783
FCGRT	0.0483876	14	6	14	0.531783
GRAMD4	0.0485061	2	2	10	0.531783
OSBPL11	0.0486017	2	4	10	0.531783
GPR27	0.0486017	6	6	10	0.531783
SERPINB6	0.0486017	2	4	10	0.531783
SNTB1	0.0486017	2	4	10	0.531783
BRF1	0.0486017	2	4	10	0.531783
STXBP3	0.0486017	2	4	10	0.531783
CRYL1	0.0486017	2	4	10	0.531783
NELFB	0.0486017	2	4	10	0.531783
BET1	0.0486017	2	4	10	0.531783
RBM28	0.0486566	4	6	10	0.531783
PLB1	0.0487045	4	4	12	0.531783
ZFP64	0.048724	2	4	10	0.531783
MAML3	0.048724	10	6	10	0.531783
MDK	0.0490047	14	8	14	0.533258
ICA1L	0.0490542	4	4	10	0.533258
RPL36AL	0.0492159	4	4	12	0.533258
C12orf65	0.0492159	2	4	12	0.533258
C11orf21	0.0492183	12	6	12	0.533258
DHX16	0.0492183	12	6	12	0.533258
NFKBIB	0.0492183	4	6	12	0.533258
EMILIN2	0.0492183	4	6	12	0.533258
TMED7	0.0492311	4	4	14	0.533258
NFYB	0.0492311	4	4	14	0.533258
SERPINH1	0.0492311	4	4	14	0.533258
LGALS9	0.0493611	10	6	14	0.534299
LRTOMT	0.049464	4	2	12	0.534533
SERPING1	0.0494644	6	8	10	0.534533
DNAJC15	0.0494843	4	6	12	0.534533
ANGEL1	0.0498126	2	8	10	0.535956
PPIF	0.050246	4	6	12	0.535956
SYT11	0.050246	4	6	12	0.535956
USO1	0.050246	12	6	12	0.535956
ZNF580	0.0502464	10	8	12	0.535956
HNRNPF	0.0502464	4	2	12	0.535956
PDCD5	0.0502464	2	4	12	0.535956
MRPS15	0.0502464	2	8	12	0.535956
MRPL27	0.0502563	14	8	14	0.535956
DPY19L3	0.0502855	4	4	12	0.535956
LINC01232	0.0503803	4	4	14	0.535956
DMAP1	0.0504023	12	6	12	0.535956
PRKCH	0.0504023	12	6	12	0.535956
VPS35	0.0504194	4	2	12	0.535956
STYX	0.0504716	12	6	12	0.535956
HMGCS1	0.0504716	2	4	12	0.535956
ARHGDIA	0.0505443	12	8	14	0.535956
SLC25A43	0.0506064	14	6	14	0.535956
CD14	0.0506064	8	8	14	0.535956
SGCB	0.0506162	4	4	10	0.535956
SNRNP40	0.0507188	2	4	12	0.535956
ROBO3	0.0507804	4	4	10	0.535956
OGFOD3	0.0509249	2	4	10	0.535956
EIF3J-AS1	0.0509249	4	4	10	0.535956
HIST3H2A	0.0509754	8	8	10	0.535956
SLC9B2	0.0509754	4	2	10	0.535956
ZNF724P	0.0510544	4	4	14	0.535956
POLE4	0.0510671	4	2	12	0.535956
ZNF469	0.0510671	12	2	12	0.535956
GALE	0.0510671	4	2	12	0.535956
TNIP2	0.0510962	12	8	14	0.535956
CCDC117	0.0510962	6	6	14	0.535956
LETM1	0.0513018	2	4	10	0.535956
EIF4G1	0.0513018	2	4	10	0.535956
DARS-AS1	0.0513018	4	4	10	0.535956
ADGRE1	0.0513105	10	10	14	0.535956
DHRS7	0.0515377	10	6	10	0.535956
P2RX5	0.0515902	10	6	10	0.535956
THTPA	0.0517794	2	4	10	0.535956
SMNDC1	0.0517794	2	4	10	0.535956
TMEM41B	0.0520227	4	6	10	0.535956
AP4E1	0.0520227	4	6	10	0.535956
FAM207A	0.0520227	4	6	10	0.535956
FLYWCH2	0.0520227	10	6	10	0.535956
SPATA2L	0.0520227	10	4	10	0.535956
GSN	0.0520227	10	4	10	0.535956
PSMD7	0.0520348	4	2	12	0.535956
HRAS	0.052107	12	6	12	0.535956
CCR5	0.0521891	14	8	14	0.535956
HCAR2	0.0521927	12	4	14	0.535956
KLHL11	0.0523097	4	6	10	0.535956
SLC25A10	0.0523097	4	2	10	0.535956
CYHR1	0.05234	2	4	12	0.535956
MEGF8	0.05234	12	6	12	0.535956
PPP1R14B	0.0524082	12	8	12	0.535956
ZC4H2	0.0524765	4	2	10	0.535956
LOXL3	0.0524765	8	6	10	0.535956
SLC39A13	0.0525024	12	6	12	0.535956
P4HTM	0.0525024	12	6	12	0.535956
SLC26A1	0.0525024	12	6	12	0.535956
RAB43	0.0525024	12	6	12	0.535956
FBF1	0.0525024	12	6	12	0.535956
ACSS2	0.0525024	12	6	12	0.535956
FAM134B	0.0525024	12	6	12	0.535956
PPP1R12B	0.0525024	12	6	12	0.535956
E2F5	0.0525024	12	6	12	0.535956
EXOSC6	0.0525407	8	6	14	0.535956
AP1S1	0.0525407	8	6	14	0.535956
AATBC	0.0525579	4	4	14	0.535956
UFM1	0.0526115	4	2	12	0.535956
SP4	0.0526115	4	2	12	0.535956
RPL15	0.0526343	4	2	12	0.535956
PNO1	0.0526343	12	6	12	0.535956
FAM69A	0.0526343	12	6	12	0.535956
MELK	0.0526859	10	4	10	0.535956
TOR4A	0.0526859	8	8	10	0.535956
NTAN1	0.0526859	10	6	10	0.535956
IRAK2	0.0527342	10	6	10	0.535956
KRT72	0.0528067	2	6	14	0.535956
GPR137B	0.0528067	14	6	14	0.535956
XPOT	0.052891	4	2	12	0.535956
MGME1	0.052891	4	2	12	0.535956
AMICA1	0.0528954	2	4	12	0.535956
PIK3CG	0.0528954	4	2	12	0.535956
ARHGEF9	0.0528954	2	4	12	0.535956
RBM42	0.052924	4	4	12	0.535956
RNF138P1	0.052924	2	4	12	0.535956
LMO4	0.052924	10	8	12	0.535956
PTPN6	0.0529397	4	2	12	0.535956
TOMM20	0.0529397	2	8	12	0.535956
GALC	0.0529397	2	4	12	0.535956
WDR34	0.0530433	10	6	10	0.535956
MLLT1	0.0532444	12	10	12	0.535956
CXorf21	0.0533177	10	6	14	0.535956
ASB14	0.0533247	4	2	10	0.535956
KIFC1	0.0534457	12	10	12	0.535956
DTD1	0.0535432	2	4	14	0.535956
ZNF394	0.05362	2	4	10	0.535956
GRB14	0.05362	8	6	10	0.535956
HDAC5	0.05362	2	4	10	0.535956
HDDC3	0.0536387	10	6	12	0.535956
PRRT3	0.0536483	4	2	10	0.535956
MLLT11	0.0536483	4	2	10	0.535956
RORA-AS1	0.0536483	4	2	10	0.535956
LIN9	0.0536742	10	2	10	0.535956
TIMM44	0.0540019	2	4	10	0.535956
APOBEC3F	0.0541077	2	4	10	0.535956
ZNF587B	0.0541077	2	4	10	0.535956
LTBR	0.0541575	8	8	14	0.535956
CORO2A	0.0542972	12	8	12	0.535956
LOC100128288	0.054381	2	4	10	0.535956
PPTC7	0.0544336	12	6	12	0.535956
ATP5G1	0.0545919	2	4	12	0.535956
MRPL49	0.0545919	4	4	12	0.535956
EIF2S1	0.0545919	4	4	12	0.535956
CAPS	0.0546025	12	6	12	0.535956
NISCH	0.0546025	12	6	12	0.535956
GBP5	0.0546025	12	6	12	0.535956
NSMF	0.0546025	12	6	12	0.535956
GPR108	0.0546025	12	6	12	0.535956
SLC35B2	0.0546025	12	6	12	0.535956
LENG1	0.0546025	12	6	12	0.535956
ZNF264	0.0546025	12	6	12	0.535956
LRRC14	0.0546025	12	6	12	0.535956
HLA-J	0.0546025	12	6	12	0.535956
TIGD5	0.0546025	12	6	12	0.535956
MFAP3	0.0546025	12	6	12	0.535956
PFKFB4	0.0546776	4	6	12	0.535956
DOK1	0.0547148	8	2	12	0.535956
GHRL	0.0547148	4	2	12	0.535956
FSCN2	0.0547148	12	2	12	0.535956
DDX23	0.0547397	4	2	12	0.535956
GZMK	0.0547397	12	10	12	0.535956
EIF1AD	0.0548036	4	2	12	0.535956
FAM168B	0.0548036	4	2	12	0.535956
LOC100132077	0.0548251	8	6	14	0.535956
ATF1	0.0548251	14	8	14	0.535956
RPL35	0.0549678	4	4	12	0.535956
MRPL14	0.055007	14	6	14	0.535956
FKBP1AP1	0.055007	14	6	14	0.535956
RNASEH1-AS1	0.055007	14	6	14	0.535956
LINC00294	0.0550266	14	6	14	0.535956
C11orf68	0.0550573	12	8	12	0.535956
R3HDM2	0.0550573	2	4	12	0.535956
APC2	0.0550573	12	4	12	0.535956
IL17RE	0.0550573	12	2	12	0.535956
DLEC1	0.0550829	4	6	10	0.535956
PHF19	0.0550829	4	6	10	0.535956
KIAA1257	0.0550829	10	4	10	0.535956
RPLP1	0.0550994	4	4	12	0.535956
YKT6	0.0550994	12	6	12	0.535956
CCDC61	0.0550994	12	4	12	0.535956
BMS1P20	0.0550994	2	4	12	0.535956
LINC00116	0.0550994	12	4	12	0.535956
CALR	0.0551292	4	4	12	0.535956
C14orf80	0.0551292	10	4	12	0.535956
TMED2	0.0551292	4	4	12	0.535956
CHUK	0.0551292	12	8	12	0.535956
RWDD2B	0.0551292	2	8	12	0.535956
ALG5	0.0551292	2	8	12	0.535956
LOC100130950	0.0551894	4	6	14	0.535956
ZNF490	0.0551894	4	8	14	0.535956
AGA	0.0551894	4	8	14	0.535956
NUGGC	0.0551894	4	6	14	0.535956
POLR2I	0.0553918	8	8	10	0.537591
ALS2CR12	0.0554949	6	4	14	0.538259
SEC63	0.0555593	12	10	12	0.538413
PRPF39	0.055579	4	2	10	0.538413
SMARCD1	0.0556726	12	6	12	0.538754
NUDC	0.0557423	2	6	14	0.538754
WHSC1	0.055785	10	6	10	0.538754
CMTM5	0.055785	10	4	10	0.538754
MMS22L	0.055785	4	2	10	0.538754
CD52	0.0558289	4	4	12	0.538848
ZNF718	0.0565596	12	8	12	0.541345
MSMP	0.0567026	4	6	12	0.541345
PGP	0.0567026	12	6	12	0.541345
ADAM15	0.0567026	4	6	12	0.541345
CRK	0.0567026	12	6	12	0.541345
IFI44	0.0567026	12	6	12	0.541345
SASH3	0.0567756	2	4	12	0.541345
EDEM1	0.0567756	2	4	12	0.541345
SNORA71A	0.0568837	10	4	12	0.541345
ASRGL1	0.0569375	10	10	14	0.541345
KLF2	0.0569712	2	4	10	0.541345
KLHL7	0.0569712	2	4	10	0.541345
KLRD1	0.0569712	8	6	10	0.541345
ARMCX5	0.0569712	2	4	10	0.541345
RHOC	0.0569712	2	4	10	0.541345
TARSL2	0.0569712	2	4	10	0.541345
EXOC1	0.0569712	4	4	10	0.541345
CD84	0.0569712	2	4	10	0.541345
PRKCB	0.0569712	2	4	10	0.541345
KANSL3	0.0569712	2	4	10	0.541345
MED7	0.0569958	4	2	12	0.541345
SYNJ2	0.0569958	4	2	12	0.541345
PNN	0.0570013	4	2	10	0.541345
GFPT1	0.0571282	4	4	14	0.541345
SETDB1	0.0571807	4	2	10	0.541345
GTSF1	0.0571807	10	8	10	0.541345
ARPC4	0.0571807	10	6	10	0.541345
RPS19BP1	0.0571807	10	6	10	0.541345
MRPL33	0.0572073	14	6	14	0.541345
BLNK	0.0572642	6	6	14	0.541345
GLI1	0.0572905	2	4	10	0.541345
COQ6	0.0572905	4	4	10	0.541345
LFNG	0.0573034	12	6	12	0.541345
ST20-AS1	0.0573343	12	4	12	0.541345
LRRC56	0.0573343	2	4	12	0.541345
PHB2	0.0573577	2	4	12	0.541345
RHBDD2	0.0573577	4	4	12	0.541345
SRP54	0.057489	4	8	14	0.54226
KIF23	0.0576436	6	8	14	0.543393
THRIL	0.0578465	4	2	12	0.544267
CDKN1A	0.0578465	8	8	12	0.544267
PHF2	0.0578465	12	10	12	0.544267
IBTK	0.0578743	2	8	12	0.544267
RGS19	0.0579931	10	10	14	0.544679
CLEC2B	0.058143	4	6	10	0.544679
CDKN1C	0.058143	10	4	10	0.544679
AMZ2	0.058143	4	6	10	0.544679
TMEM189	0.0583092	8	8	10	0.544679
ITPKC	0.0583967	12	10	14	0.544679
MGLL	0.0584472	10	4	10	0.544679
CREBZF	0.0584937	10	6	12	0.544679
GCSHP3	0.0587127	4	10	14	0.544679
POLR2J3	0.0587472	4	2	12	0.544679
VAMP2	0.0588027	12	6	12	0.544679
CRIP1	0.0588027	4	6	12	0.544679
RNF31	0.0588027	12	6	12	0.544679
LRRC57	0.0588027	4	6	12	0.544679
RPUSD3	0.0588027	12	6	12	0.544679
ABHD15	0.0588027	12	6	12	0.544679
POGK	0.0588027	4	6	12	0.544679
GNAI3	0.0588027	4	6	12	0.544679
TRMU	0.0588027	12	6	12	0.544679
BCL7C	0.0588027	12	6	12	0.544679
TRIQK	0.0588027	4	6	12	0.544679
CLEC17A	0.0588027	8	6	12	0.544679
UBAC1	0.0589504	8	6	12	0.544679
MED17	0.0590104	4	2	10	0.544679
POLR2G	0.0591879	4	2	12	0.544679
RIPK1	0.0591879	4	2	12	0.544679
RNF220	0.0591879	4	2	12	0.544679
MIS12	0.0592811	4	4	10	0.544679
PIP5K1A	0.0592811	2	4	10	0.544679
ANKRD36BP1	0.0592925	4	4	12	0.544679
MARCKSL1	0.0593099	10	10	14	0.544679
NDUFS5	0.0594285	2	6	12	0.544679
CMC2	0.0594285	4	6	12	0.544679
RAVER2	0.0594467	4	2	10	0.544679
IGFBP4	0.0595073	10	4	12	0.544679
RNF7	0.0595363	14	8	14	0.544679
SLC25A1	0.0595395	10	8	12	0.544679
LTC4S	0.0595395	4	4	12	0.544679
TRAPPC11	0.0596737	4	4	10	0.544679
TMEM11	0.0597992	4	4	14	0.544679
RUVBL2	0.059852	2	4	14	0.544679
ZBTB43	0.0598815	4	2	10	0.544679
CSRNP1	0.0598815	2	4	10	0.544679
DESI1	0.0598815	2	4	10	0.544679
CTNNBIP1	0.0599824	12	8	14	0.544679
PDK3	0.0601374	2	4	14	0.544679
TTF2	0.060221	4	2	10	0.544679
ALKBH8	0.060221	4	2	10	0.544679
NFKBIL1	0.0602319	2	8	10	0.544679
PQBP1	0.0602568	4	2	12	0.544679
UTP23	0.060288	4	2	12	0.544679
MBD3	0.0603225	2	4	10	0.544679
PTOV1-AS2	0.0603225	2	4	10	0.544679
HLA-DOA	0.0603225	2	4	10	0.544679
ARHGAP35	0.0603225	2	4	10	0.544679
ATXN2	0.0603225	2	4	10	0.544679
NCAPG	0.0603225	8	6	10	0.544679
REEP3	0.0603225	2	4	10	0.544679
SPRYD7	0.0603225	2	4	10	0.544679
TNIK	0.0603225	2	4	10	0.544679
CHST12	0.0603225	2	4	10	0.544679
KRBA1	0.0603225	2	4	10	0.544679
CCL28	0.0603543	4	2	10	0.544679
LINC00672	0.0603543	4	2	10	0.544679
POM121	0.0603543	4	2	10	0.544679
SS18	0.0603543	4	2	10	0.544679
ZNF292	0.0603543	4	2	10	0.544679
RNPC3	0.0603543	4	2	10	0.544679
TRIOBP	0.0603543	4	2	10	0.544679
IRF8	0.0603724	4	2	12	0.544679
ZNF770	0.0604156	14	8	14	0.544679
PTPRS	0.0604393	10	4	10	0.544679
RHOA	0.0604393	10	6	10	0.544679
KIF2C	0.0607599	2	8	12	0.546981
TM2D1	0.0608199	4	2	12	0.546981
LAMTOR5	0.0609028	4	6	12	0.546981
SNX18	0.0609028	4	6	12	0.546981
BOK	0.0609028	12	6	12	0.546981
MRPL39	0.0609028	12	6	12	0.546981
KIF18A	0.0610494	10	4	10	0.547731
LYPLA2	0.0610558	4	2	12	0.547731
SCARNA9	0.0612032	4	6	10	0.548429
CD69	0.0612032	4	6	10	0.548429
ARF6	0.0613801	12	10	12	0.548445
LOH12CR2	0.0613801	12	2	12	0.548445
PDE6G	0.06141	4	2	12	0.548445
AKT1	0.0614209	12	6	12	0.548445
FAM90A1	0.0617034	4	6	14	0.548445
COX5B	0.0617113	4	6	12	0.548445
MIR5095	0.0617447	10	4	12	0.548445
ASPRV1	0.0617447	12	4	12	0.548445
PRR29-AS1	0.0617447	12	4	12	0.548445
C11orf42	0.0617447	12	4	12	0.548445
IMPACT	0.0618301	12	8	12	0.548445
TSL	0.0619535	4	2	10	0.548445
ENOSF1	0.0619535	4	2	10	0.548445
ACTRT3	0.0619535	10	6	10	0.548445
MRPL44	0.0619535	4	6	10	0.548445
EIF4ENIF1	0.0619834	4	2	10	0.548445
MT1X	0.0620124	12	6	12	0.548445
DNAJC13	0.0620124	12	6	12	0.548445
METTL21A	0.0620124	4	2	12	0.548445
TCEB1	0.0620124	2	2	12	0.548445
ZNF491	0.0620124	2	6	12	0.548445
PTCH1	0.0620124	12	6	12	0.548445
OLA1	0.0620124	4	2	12	0.548445
HMGCL	0.0620881	4	8	14	0.548445
MTF2	0.0621423	4	2	10	0.548445
C7orf25	0.062204	12	8	14	0.548445
C19orf71	0.0622657	4	2	10	0.548445
RPS8	0.0624234	4	4	12	0.548445
SRM	0.0624234	4	2	12	0.548445
RNF2	0.0624234	4	4	12	0.548445
RNF19B	0.0628936	8	6	14	0.548445
NONO	0.0629861	2	4	10	0.548445
SLC25A13	0.0629861	2	4	10	0.548445
SELL	0.0629973	4	2	12	0.548445
NOL12	0.0629973	4	2	12	0.548445
RPN2	0.0629973	4	2	12	0.548445
ZBTB37	0.0629973	4	2	12	0.548445
SSH2	0.0629973	4	2	12	0.548445
SPCS2	0.0629973	4	2	12	0.548445
EIF2D	0.0630029	12	6	12	0.548445
ALCAM	0.0630029	4	6	12	0.548445
CDK14	0.0630029	4	6	12	0.548445
LAPTM4A	0.0631007	4	8	14	0.548445
TDRD6	0.0632568	6	6	14	0.548445
ATG12	0.0632709	4	4	12	0.548445
GTF2F1	0.0632709	2	4	12	0.548445
MYEOV2	0.0632709	4	4	12	0.548445
NFIL3	0.0632709	2	8	12	0.548445
FH	0.0634016	2	4	12	0.548445
NUTM2D	0.0634755	4	2	10	0.548445
CST7	0.0635162	14	6	14	0.548445
SLC35D2	0.0636737	2	4	10	0.548445
QPRT	0.0636737	8	6	10	0.548445
EIF2B2	0.0636737	2	4	10	0.548445
AOC3	0.0636737	8	6	10	0.548445
TTC1	0.0637073	4	2	10	0.548445
UBE3A	0.0637073	4	2	10	0.548445
SLC19A1	0.0637073	2	2	10	0.548445
C19orf60	0.0638556	12	6	12	0.548445
VCP	0.0638556	4	2	12	0.548445
IDH2	0.0638556	12	10	12	0.548445
COG4	0.0638556	4	2	12	0.548445
GALNT3	0.0638556	12	10	12	0.548445
RPL31	0.0639153	4	4	12	0.548445
MAP4K3	0.0639153	12	4	12	0.548445
COX4I1	0.0639498	4	4	12	0.548445
BRD7	0.0639498	2	4	12	0.548445
ZNF395	0.0639522	2	6	12	0.548445
SDHD	0.0639778	14	8	14	0.548445
LINC00899	0.0639836	4	4	14	0.548445
DSE	0.0639848	10	4	10	0.548445
CNIH2	0.0639848	10	4	10	0.548445
USP13	0.0639848	4	2	10	0.548445
CREB3L4	0.0639848	4	2	10	0.548445
RPF1	0.0639848	4	2	10	0.548445
BBS5	0.0639848	2	6	10	0.548445
SULF2	0.0639848	2	2	10	0.548445
SLC10A1	0.0639848	4	2	10	0.548445
PCOLCE2	0.0640547	10	10	14	0.548445
UBQLN2	0.0640913	12	6	12	0.548445
NABP1	0.0640913	12	6	12	0.548445
R3HCC1	0.0640913	12	6	12	0.548445
LRRC41	0.0640913	12	6	12	0.548445
SLC26A2	0.0641978	14	6	14	0.548894
NELFE	0.0643282	8	8	10	0.548894
ANKRA2	0.0643282	4	2	10	0.548894
PADI2	0.0643748	12	4	14	0.548894
C5AR2	0.0643877	12	6	14	0.548894
MOCS2	0.0645843	4	4	14	0.548894
TTC27	0.0645843	14	8	14	0.548894
WDR18	0.0645962	12	6	12	0.548894
DDX55	0.0645962	12	6	12	0.548894
PSMC2	0.0645962	2	6	12	0.548894
RSBN1	0.0645962	4	2	12	0.548894
ZCCHC9	0.0645962	4	2	12	0.548894
TK2	0.0645962	12	6	12	0.548894
RCBTB1	0.0646957	2	6	14	0.548982
ZFP36	0.0647682	10	6	14	0.548982
GKAP1	0.0647682	2	8	14	0.548982
SV2A	0.064865	10	4	10	0.548982
BCL2L15	0.064865	10	6	10	0.548982
EFHC2	0.0649867	10	6	10	0.548982
P2RX1	0.0649867	10	4	10	0.548982
PRDM1	0.0649867	2	2	10	0.548982
IK	0.0650244	4	4	12	0.548982
BZW1	0.0650244	4	4	12	0.548982
JRKL	0.0650244	2	4	12	0.548982
B3GNT2	0.0650244	12	6	12	0.548982
EHMT1-IT1	0.06508	4	10	14	0.549159
LOC102724927	0.0651922	8	4	10	0.549527
MTERF2	0.0654944	4	4	14	0.549527
PSMB4	0.0656222	4	2	12	0.549527
ZNF615	0.0656222	4	2	12	0.549527
TMEM87B	0.0656222	4	2	12	0.549527
RUNX2	0.0656222	4	2	12	0.549527
DERA	0.0656222	4	2	12	0.549527
CAPS2	0.0656222	12	10	12	0.549527
FRG1BP	0.0656576	14	6	14	0.549527
MCM8	0.0656576	2	6	14	0.549527
RABGGTB	0.0657299	2	6	14	0.549527
FLVCR2	0.0657523	2	10	14	0.549527
CEP55	0.0657644	2	2	12	0.549527
LRRC45	0.0660218	10	8	12	0.549527
CIAPIN1	0.0660218	2	4	12	0.549527
DDX58	0.0660218	2	4	12	0.549527
PPAPDC2	0.0660262	4	2	10	0.549527
GCC1	0.0660434	4	2	12	0.549527
DKFZP586I1420	0.0660434	2	4	12	0.549527
FOXRED2	0.0661786	2	4	10	0.549527
PSMG3-AS1	0.0661786	2	4	10	0.549527
DGCR2	0.0661786	2	4	10	0.549527
PITPNM2	0.0661786	2	4	10	0.549527
C8orf76	0.0662555	14	8	14	0.549527
MAZ	0.0664098	12	10	12	0.549527
ZNF569	0.0664098	12	6	12	0.549527
DNAJA3	0.0666168	2	4	12	0.549527
CXCR5	0.0666912	2	4	10	0.549527
LOC90784	0.0666912	4	6	10	0.549527
CDKAL1	0.0666912	4	6	10	0.549527
TCEAL4	0.0667233	14	8	14	0.549527
NRIR	0.066731	4	8	14	0.549527
SFT2D3	0.0667618	10	6	12	0.549527
CNOT3	0.0667618	12	6	12	0.549527
PCYOX1L	0.0667618	12	6	12	0.549527
LOC100335030	0.0667618	4	6	12	0.549527
GPATCH3	0.0667618	12	6	12	0.549527
SPATA20	0.0667618	12	6	12	0.549527
FN3K	0.0667618	8	6	12	0.549527
KLRF1	0.0667618	4	6	12	0.549527
CDK17	0.0667618	12	6	12	0.549527
AP3M2	0.0667618	12	6	12	0.549527
RPS19	0.0668071	4	4	12	0.549527
FAM188A	0.0669173	12	8	12	0.549527
BIVM	0.0669264	4	4	10	0.549527
SMIM12	0.0669952	4	2	12	0.549527
NCAPD3	0.0669952	12	6	12	0.549527
PEX10	0.067025	2	4	10	0.549527
FAM120C	0.067025	2	4	10	0.549527
TVP23B	0.067025	2	4	10	0.549527
PLIN3	0.0671737	12	4	14	0.549527
HELZ2	0.0671801	12	6	12	0.549527
CEMP1	0.0671801	12	2	12	0.549527
NDUFB9	0.0671801	4	6	12	0.549527
AHCY	0.0671801	4	2	12	0.549527
P2RY11	0.0671801	12	6	12	0.549527
TTYH2	0.0672522	4	2	10	0.549527
POMC	0.0672522	2	2	10	0.549527
BMS1P4	0.0672522	4	2	10	0.549527
ELAC1	0.0672522	4	2	10	0.549527
PPP1CC	0.067284	12	10	12	0.549527
KIAA1467	0.067284	12	8	12	0.549527
ZBTB7B	0.0673924	12	8	14	0.549842
MAP3K5	0.0673924	12	8	14	0.549842
RPS7	0.0676253	4	4	12	0.550022
UBAP1L	0.0676253	2	4	12	0.550022
RAD51AP1	0.0676253	12	6	12	0.550022
TNFAIP2	0.0676981	12	4	14	0.550022
MDM4	0.0677486	4	6	10	0.550022
NR2C1	0.0677486	4	6	10	0.550022
OPHN1	0.0677486	10	4	10	0.550022
KNG1	0.0677486	6	4	10	0.550022
MYD88	0.0678715	4	4	12	0.550022
UBIAD1	0.0678715	12	6	12	0.550022
VDAC3	0.067902	2	4	10	0.550022
MTRR	0.067902	2	4	10	0.550022
FUT8	0.067902	2	4	10	0.550022
NT5C3B	0.0679486	2	4	14	0.550022
XBP1	0.068247	4	2	12	0.550022
RRS1	0.068247	4	2	12	0.550022
RPS6KA1	0.068247	4	2	12	0.550022
SIN3A	0.068247	4	2	12	0.550022
S1PR2	0.068247	12	10	12	0.550022
NUP133	0.068247	4	2	12	0.550022
ZNF280C	0.068247	4	2	12	0.550022
TNFSF14	0.0685123	8	8	14	0.550022
GUSB	0.0686805	4	6	10	0.550022
SUV39H1	0.0686805	4	6	10	0.550022
LMBRD1	0.0686805	4	6	10	0.550022
ARHGEF5	0.0686805	4	6	10	0.550022
OPA3	0.0686805	4	6	10	0.550022
TMX3	0.0686805	4	6	10	0.550022
CLDN20	0.0686805	4	6	10	0.550022
KIAA0391	0.0686805	4	6	10	0.550022
ZNF540	0.0686805	4	6	10	0.550022
ZNF672	0.0686805	10	6	10	0.550022
NCDN	0.0686805	10	6	10	0.550022
MAP3K7	0.0686851	2	4	12	0.550022
KIF13A	0.0686851	12	10	12	0.550022
PSME1	0.0687727	4	4	12	0.550022
IPW	0.0687727	2	4	12	0.550022
KIAA0319L	0.0687727	2	4	12	0.550022
CYP1B1	0.0687869	6	6	10	0.550022
DBF4	0.0688094	4	4	10	0.550022
DRAM1	0.0690104	2	4	14	0.550028
SNX10	0.0690104	10	6	14	0.550028
SESN2	0.0690394	6	8	14	0.550028
LSM10	0.0690394	8	8	14	0.550028
MEA1	0.069115	2	4	10	0.550028
NFAM1	0.0691179	12	4	14	0.550028
HNRNPC	0.0692953	12	10	12	0.550028
PIK3AP1	0.0694163	8	8	14	0.550028
MYO15B	0.0694323	12	6	12	0.550028
TMUB2	0.0694323	12	6	12	0.550028
IFI27L2	0.0694323	4	6	12	0.550028
ENTPD6	0.0694323	12	6	12	0.550028
ITFG3	0.0694323	12	6	12	0.550028
TMEM209	0.0694323	12	6	12	0.550028
FAM86HP	0.0694323	12	6	12	0.550028
LRRC8D	0.0694357	2	2	10	0.550028
ATMIN	0.0695907	4	2	12	0.550028
GRIN3B	0.0695907	12	8	12	0.550028
DYNC1LI1	0.0695907	2	6	12	0.550028
AIFM1	0.0695907	4	2	12	0.550028
TMIGD2	0.0696243	14	8	14	0.550028
CLEC1B	0.0697134	8	6	10	0.550028
ZNF568	0.0697134	4	2	10	0.550028
STK40	0.0697134	8	6	10	0.550028
TMEM265	0.0697462	4	2	10	0.550028
SP140L	0.0697639	4	2	12	0.550028
[truncated: 13,772 more rows]

## Sheet: Subject 1 RAIN 24h conti
Gene	pVal	phase	peak.shape	period	adjP
ALKBH8	1.99146e-06	4	2	10	0.0314073
ZNF816	6.9702e-06	4	4	10	0.0549635
AGPAT5	4.18212e-05	4	4	10	0.0825377
REST	5.17779e-05	4	2	10	0.0825377
PRDM4	5.17779e-05	4	2	10	0.0825377
MICB	5.48237e-05	4	2	10	0.0825377
ZNF121	5.48237e-05	4	2	10	0.0825377
TCEB1	5.78694e-05	4	2	10	0.0825377
JARID2-AS1	7.30381e-05	12	8	14	0.0825377
EXO5	7.669e-05	14	6	14	0.0825377
DAG1	0.000124414	2	4	12	0.0825377
APOA1BP	0.000126739	2	4	12	0.0825377
APAF1	0.0001325	2	4	12	0.0825377
TRIM26	0.0001325	2	4	12	0.0825377
MTHFR	0.000138261	2	4	12	0.0825377
ARHGAP26	0.000144021	2	4	12	0.0825377
RNF170	0.000144021	2	4	12	0.0825377
TAF10	0.000149782	12	4	12	0.0825377
KANK1	0.000155543	2	4	12	0.0825377
ZNF260	0.000163065	4	2	10	0.0825377
VAPA	0.000173257	4	2	10	0.0825377
DHX8	0.000173257	4	2	10	0.0825377
HERC3	0.000173257	4	2	10	0.0825377
SLC4A1AP	0.000173257	4	2	10	0.0825377
APOPT1	0.000173257	4	2	10	0.0825377
PXK	0.000173257	4	2	10	0.0825377
ATXN7L3B	0.000181225	4	4	10	0.0825377
SPAST	0.000181225	4	4	10	0.0825377
FLOT2	0.000183448	4	2	10	0.0825377
C1orf43	0.000183448	4	2	10	0.0825377
SNRK	0.000183448	4	2	10	0.0825377
CCDC101	0.000183448	4	2	10	0.0825377
ZSWIM6	0.000183448	4	2	10	0.0825377
LUCAT1	0.000192552	2	6	10	0.0825377
ABL2	0.00019364	4	2	10	0.0825377
SLC9A6	0.00019364	4	2	10	0.0825377
FAM69A	0.00019364	4	2	10	0.0825377
C7orf50	0.000238009	12	6	12	0.0913592
NLRX1	0.000238009	12	6	12	0.0913592
TLE3	0.000238009	12	6	12	0.0913592
TMEM120A	0.000248828	2	6	12	0.0913592
MRPL55	0.000277778	2	4	10	0.0913592
SPTSSA	0.000286421	14	8	14	0.0913592
NDUFAF1	0.000296297	4	6	10	0.0913592
RNF219	0.000296297	4	6	10	0.0913592
PPP1R3D	0.000300061	14	8	14	0.0913592
FAM222B	0.000345032	4	2	12	0.0913592
G6PD	0.00036519	14	6	14	0.0913592
DTX4	0.00038345	12	8	14	0.0913592
FBXW5	0.000401709	12	8	14	0.0913592
MUL1	0.000428259	2	4	12	0.0913592
ATP13A2	0.000462224	2	4	12	0.0913592
FAM32A	0.000468578	4	2	10	0.0913592
DICER1	0.000468578	4	2	10	0.0913592
SCAF4	0.000468578	4	2	10	0.0913592
ZNF714	0.000468578	4	2	10	0.0913592
ME2	0.000468578	4	2	10	0.0913592
ACBD3	0.000468578	4	2	10	0.0913592
TRPC4AP	0.000468578	4	2	10	0.0913592
GCHFR	0.000483234	2	4	12	0.0913592
CCPG1	0.000495727	4	4	10	0.0913592
ARL4C	0.000497864	4	2	10	0.0913592
HMGN1	0.000497864	4	2	10	0.0913592
VPS29	0.000497864	4	2	10	0.0913592
KLHL8	0.000497864	4	2	10	0.0913592
MRPS31	0.000497864	4	2	10	0.0913592
MANBA	0.000497864	4	2	10	0.0913592
LOC728323	0.000497864	4	2	10	0.0913592
SPATA1	0.000497864	4	2	10	0.0913592
CCSAP	0.000504244	12	8	12	0.0913592
MTERF1	0.000504244	2	4	12	0.0913592
MCM7	0.000504244	2	4	12	0.0913592
KLHL11	0.000504244	2	4	12	0.0913592
TATDN1	0.000504244	2	4	12	0.0913592
ZZEF1	0.000525255	2	4	12	0.0913592
HERC6	0.000525255	2	4	12	0.0913592
MRPL20	0.000525255	2	4	12	0.0913592
SPHK2	0.000525255	2	4	12	0.0913592
SASH3	0.000527151	4	2	10	0.0913592
CNPY2	0.000527151	4	2	10	0.0913592
RRP7A	0.000527151	4	2	10	0.0913592
R3HCC1	0.000527151	4	2	10	0.0913592
LOC101928855	0.000527151	4	2	10	0.0913592
FTSJ1	0.000527151	4	2	10	0.0913592
DAD1	0.000527151	4	2	10	0.0913592
CDC42SE2	0.000527151	4	2	10	0.0913592
SLC25A46	0.000527151	4	2	10	0.0913592
RLF	0.000527151	4	2	10	0.0913592
TIPARP	0.000527151	4	2	10	0.0913592
ARNTL	0.000527151	4	2	10	0.0913592
EEFSEC	0.000527151	4	2	10	0.0913592
RSRC2	0.000556437	4	2	10	0.0923743
ZNF292	0.000556437	4	2	10	0.0923743
ZBTB21	0.000556437	4	2	10	0.0923743
ZMYM5	0.000556437	4	2	10	0.0923743
AGAP4	0.000567275	2	4	12	0.0931926
IRF4	0.000585723	4	2	10	0.0952313
TFEB	0.000670277	10	8	12	0.10317
TRUB1	0.000682208	4	4	10	0.10317
ADRM1	0.000718969	14	8	14	0.10317
ZNF70	0.000806039	2	4	14	0.10317
EFNB1	0.000852354	12	4	14	0.10317
ISY1	0.000856518	4	2	12	0.10317
GSKIP	0.000868035	4	6	12	0.10317
RBM11	0.000868035	2	6	12	0.10317
VEGFA	0.000868035	8	6	12	0.10317
APP	0.000892943	12	4	14	0.10317
RCAN1	0.000907491	12	6	12	0.10317
SLC35D2	0.000907491	12	6	12	0.10317
C5orf22	0.000929488	4	6	10	0.10317
MNT	0.000946947	12	6	12	0.10317
ARHGAP32	0.000946947	12	6	12	0.10317
RENBP	0.000946947	12	6	12	0.10317
ZBTB16	0.000946947	12	6	12	0.10317
RABL6	0.000986403	12	6	12	0.10317
ZNF517	0.000986403	2	6	12	0.10317
UBE2L6	0.000991454	4	6	10	0.10317
CCDC7	0.000991454	4	6	10	0.10317
LUC7L3	0.00105342	2	4	10	0.10317
MMP25	0.00107408	12	6	14	0.10317
RAB43	0.00111539	2	4	10	0.10317
SNORA38	0.00112523	4	8	14	0.10317
CEBPZOS	0.00112654	2	4	12	0.10317
SIT1	0.00118831	4	2	10	0.10317
PURB	0.00118831	4	2	10	0.10317
PCIF1	0.00118831	4	2	10	0.10317
PIGO	0.00118831	4	2	10	0.10317
STAT3	0.00118831	4	2	10	0.10317
MAP3K7	0.00118831	4	2	10	0.10317
AMER1	0.00118831	4	2	10	0.10317
NUP93	0.00118831	4	2	10	0.10317
CD47	0.00126258	4	2	10	0.10317
MEF2D	0.00126258	4	2	10	0.10317
FAM192A	0.00126258	4	2	10	0.10317
SLC41A1	0.00126258	4	2	10	0.10317
GATAD2B	0.00126258	4	2	10	0.10317
LOC100996579	0.00126258	4	2	10	0.10317
POU2AF1	0.00126258	4	2	10	0.10317
SLC34A3	0.00126258	4	2	10	0.10317
PPP1R7	0.00126258	4	2	10	0.10317
NEK7	0.00126258	4	2	10	0.10317
TEX10	0.00126258	4	2	10	0.10317
CXorf23	0.00126258	4	2	10	0.10317
ATL2	0.00126258	4	2	10	0.10317
LOC100506127	0.00126258	4	2	10	0.10317
KIAA1324	0.00126258	4	2	10	0.10317
SIK2	0.00126258	4	2	10	0.10317
BCL7A	0.00131509	10	4	14	0.10317
PSMB4	0.00133685	4	2	10	0.10317
PPP1R15B	0.00133685	4	2	10	0.10317
ZNF263	0.00133685	4	2	10	0.10317
PRRC2C	0.00133685	4	2	10	0.10317
LOC101928150	0.00133685	4	2	10	0.10317
PPP1R2	0.00133685	4	2	10	0.10317
TC2N	0.00133685	4	2	10	0.10317
PPP4R3A	0.00133685	4	2	10	0.10317
RNF4	0.00133685	4	2	10	0.10317
SART3	0.00133685	4	2	10	0.10317
FAM13B	0.00133685	4	2	10	0.10317
RSBN1	0.00133685	4	2	10	0.10317
SGK223	0.00133685	4	2	10	0.10317
PRPF18	0.00133685	4	2	10	0.10317
TAF2	0.00133685	4	2	10	0.10317
STXBP5	0.00133685	4	2	10	0.10317
ENTPD7	0.00133685	4	2	10	0.10317
POLK	0.00133685	4	2	10	0.10317
MRRF	0.00133685	4	2	10	0.10317
TSHZ2	0.00133685	4	2	10	0.10317
ACADS	0.00136946	14	6	14	0.10317
FKBP1AP1	0.001372	4	4	10	0.10317
REEP5	0.001372	4	4	10	0.10317
ZDHHC23	0.00137268	2	4	14	0.10317
CCDC137	0.00140149	2	4	12	0.10317
TMEM8B	0.00140149	2	4	12	0.10317
ZNF581	0.00140149	12	8	12	0.10317
CBX3	0.00141112	4	2	10	0.10317
LINC00493	0.00141112	4	2	10	0.10317
LOC100506548	0.00141112	4	2	10	0.10317
LAMP1	0.00141112	4	2	10	0.10317
SAR1A	0.00141112	4	2	10	0.10317
CNOT7	0.00141112	4	2	10	0.10317
MED8	0.00141112	4	2	10	0.10317
PSMC4	0.00141112	4	2	10	0.10317
PAFAH1B2	0.00141112	4	2	10	0.10317
ZNF652	0.00141112	4	2	10	0.10317
VPS72	0.00141112	4	2	10	0.10317
GRHPR	0.00141112	4	2	10	0.10317
KLHL42	0.00141112	4	2	10	0.10317
ZNF766	0.00141112	4	2	10	0.10317
AZI2	0.00141112	4	2	10	0.10317
MFN1	0.00141112	4	2	10	0.10317
PAPOLG	0.00141112	4	2	10	0.10317
USP48	0.00141112	4	2	10	0.10317
ADAM10	0.00141112	4	2	10	0.10317
AIMP1	0.00141112	4	2	10	0.10317
PLEKHA1	0.00141112	4	2	10	0.10317
HEATR5B	0.00141112	4	2	10	0.10317
NCOA1	0.00141112	4	2	10	0.10317
GSK3B	0.00141112	4	2	10	0.10317
CEP44	0.00141112	4	2	10	0.10317
ARID2	0.00141112	4	2	10	0.10317
ACBD5	0.00141112	4	2	10	0.10317
ZNF595	0.00141112	4	2	10	0.10317
FNDC3A	0.00141112	4	2	10	0.10317
SRPK2	0.00141112	4	2	10	0.10317
MTM1	0.00141112	4	2	10	0.10317
BAZ2B	0.00141112	4	2	10	0.10317
EXOC8	0.00142768	2	4	12	0.10317
RNF24	0.00142768	12	4	12	0.10317
GNLY	0.00143794	12	8	14	0.10317
SLC25A43	0.00143794	14	6	14	0.10317
USP49	0.00145775	4	4	10	0.10317
PLOD3	0.00146242	2	8	12	0.10317
TIMM13	0.00147776	2	6	12	0.10317
TRMT10C	0.00148539	4	2	10	0.10317
PSMD5	0.00148539	4	2	10	0.10317
VPS33B	0.00148539	4	2	10	0.10317
BAZ2A	0.00149257	2	4	12	0.10317
CXorf40A	0.00149257	2	4	12	0.10317
CD4	0.00149257	2	4	12	0.10317
PTCH1	0.00149257	2	4	12	0.10317
CLPTM1L	0.00149257	2	4	12	0.10317
DVL2	0.00150641	14	6	14	0.10317
AFF3	0.00150641	14	6	14	0.10317
LOC648987	0.00150641	14	6	14	0.10317
YWHAG	0.00150641	14	6	14	0.10317
DANCR	0.0015435	4	4	10	0.10317
SNRNP35	0.00155746	2	4	12	0.10317
FAM172A	0.00155746	2	4	12	0.10317
ASL	0.00155746	2	4	12	0.10317
DHDDS	0.00155746	2	4	12	0.10317
EXOSC1	0.00155746	2	4	12	0.10317
AAAS	0.00155746	2	4	12	0.10317
GTF2IRD2B	0.00155746	2	4	12	0.10317
GBP5	0.00155746	2	4	12	0.10317
ENKD1	0.00155746	2	8	12	0.10317
NOL6	0.00155746	2	4	12	0.10317
HMGN3	0.00162236	2	4	12	0.10317
SND1	0.00162236	2	4	12	0.10317
ITM2A	0.00162236	2	4	12	0.10317
FAM126B	0.00162236	2	4	12	0.10317
COQ4	0.00162236	2	4	12	0.10317
C16orf62	0.00162236	2	4	12	0.10317
FBXL16	0.00162236	2	4	12	0.10317
PRRT3	0.00162236	2	4	12	0.10317
SETD8	0.00162236	2	4	12	0.10317
CAMSAP1	0.00162236	2	4	12	0.10317
UQCR11	0.00162236	12	4	12	0.10317
MRPL18	0.00166841	2	6	14	0.104762
LEO1	0.00168725	2	4	12	0.104762
STK38	0.00168725	2	4	12	0.104762
LIG1	0.00168725	2	4	12	0.104762
IL12RB1	0.00168725	2	4	12	0.104762
PRSS53	0.00168725	2	4	12	0.104762
KIAA1143	0.00174255	4	4	10	0.107105
SGTB	0.00174255	4	4	10	0.107105
HKR1	0.00175215	2	4	12	0.107105
MRPS26	0.00175215	2	4	12	0.107105
FEM1C	0.00185146	4	4	10	0.112305
DSTYK	0.00185146	4	4	10	0.112305
CD46	0.00196037	4	4	10	0.117866
STAT5B	0.00200503	12	6	12	0.117866
DNAJC4	0.00200503	12	6	12	0.117866
ITCH	0.00207976	4	2	12	0.117866
PINK1-AS	0.00207976	2	10	12	0.117866
LSM10	0.00208745	8	8	14	0.117866
SPSB2	0.00216641	2	2	12	0.117866
SPAG5	0.00217938	2	6	12	0.117866
OPA3	0.0022336	2	4	14	0.117866
SPINT2	0.0022336	12	6	14	0.117866
PTPMT1	0.00225307	4	2	12	0.117866
ZCCHC6	0.00225307	4	2	12	0.117866
SLC11A1	0.00230101	14	4	14	0.117866
EXOC6	0.00233973	4	2	12	0.117866
RPL26L1	0.00234765	4	2	10	0.117866
MIR5095	0.0023554	8	6	14	0.117866
C9orf41-AS1	0.00242638	4	2	12	0.117866
CNPY3	0.00244632	12	8	14	0.117866
SULT1A1	0.00251304	4	2	12	0.117866
PANX2	0.00251412	12	4	14	0.117866
TMEM41B	0.00253063	4	4	10	0.117866
VDAC2	0.00266026	4	6	10	0.117866
ZNF319	0.00268111	2	6	12	0.117866
HLA-A	0.00268111	12	6	12	0.117866
TADA3	0.00268111	12	6	12	0.117866
NUTF2	0.00268111	12	6	12	0.117866
PREX1	0.00268111	12	6	12	0.117866
CD300LB	0.00272447	12	6	14	0.117866
H1FX	0.00274399	4	2	10	0.117866
PNRC2	0.00274399	4	2	10	0.117866
TARDBP	0.00274399	4	2	10	0.117866
SMARCC2	0.00274399	4	2	10	0.117866
OS9	0.00274399	4	2	10	0.117866
DNAJC14	0.00274399	4	2	10	0.117866
OTUB1	0.00274399	4	2	10	0.117866
PPAPDC1B	0.00274399	4	2	10	0.117866
SMU1	0.00274399	4	2	10	0.117866
AFTPH	0.00274399	4	2	10	0.117866
DSCR3	0.00274399	4	2	10	0.117866
KLF7	0.00274399	4	2	10	0.117866
CUL5	0.00274399	4	2	10	0.117866
TBCD	0.00274399	4	2	10	0.117866
RABGEF1	0.00274399	4	2	10	0.117866
TPM3	0.00280298	12	6	12	0.117866
CHIC1	0.00280298	2	6	12	0.117866
SYVN1	0.00283761	2	4	10	0.117866
MT1X	0.00283761	2	4	10	0.117866
RAB14	0.00283761	4	6	10	0.117866
HGH1	0.00283761	2	4	10	0.117866
FANCG	0.00283761	4	6	10	0.117866
BFAR	0.00283761	4	6	10	0.117866
ATP6V1C1	0.00283761	4	6	10	0.117866
RCN1	0.00283761	4	6	10	0.117866
LUC7L2	0.00283761	2	4	10	0.117866
ARHGDIA	0.00291549	4	2	10	0.117866
CISH	0.00291549	4	2	10	0.117866
CTBP1-AS2	0.00291549	4	2	10	0.117866
IL6ST	0.00291549	4	2	10	0.117866
PECAM1	0.00291549	4	2	10	0.117866
SATB1	0.00291549	4	2	10	0.117866
NCLN	0.00291549	4	2	10	0.117866
ZBTB45	0.00291549	4	2	10	0.117866
JADE2	0.00291549	4	2	10	0.117866
DPF2	0.00291549	4	2	10	0.117866
SMARCE1	0.00291549	4	2	10	0.117866
EIF2S2	0.00291549	4	2	10	0.117866
PSMA2	0.00291549	4	2	10	0.117866
ADD3	0.00291549	4	2	10	0.117866
ATF7IP	0.00291549	4	2	10	0.117866
STRIP1	0.00291549	4	2	10	0.117866
ZNF226	0.00291549	4	2	10	0.117866
GPATCH2L	0.00291549	4	2	10	0.117866
SMARCA2	0.00291549	4	2	10	0.117866
SRP68	0.00291549	4	2	10	0.117866
STT3A	0.00291549	4	2	10	0.117866
SNW1	0.00291549	4	2	10	0.117866
NUP214	0.00291549	4	2	10	0.117866
USP25	0.00291549	4	2	10	0.117866
LETM1	0.00291549	4	2	10	0.117866
TTF2	0.00291549	4	2	10	0.117866
KAT6B	0.00291549	4	2	10	0.117866
ORC4	0.00291549	4	2	10	0.117866
GALC	0.00291549	4	2	10	0.117866
ZNF713	0.00291549	4	2	10	0.117866
ZNF322	0.00291549	4	2	10	0.117866
VWA8	0.00291549	4	2	10	0.117866
ANKS1A	0.00291549	4	2	10	0.117866
EPM2A	0.00291549	4	2	10	0.117866
IL4R	0.00292484	12	6	12	0.117866
CCDC163P	0.00292484	2	6	12	0.117866
NNT-AS1	0.00292484	2	6	12	0.117866
NFATC1	0.00292484	12	6	12	0.117866
SLX4	0.00292484	12	6	12	0.117866
ATE1	0.00292484	12	6	12	0.117866
ATP11A	0.00292484	12	6	12	0.117866
UAP1L1	0.00292484	12	6	12	0.117866
DNAJC1	0.00292484	12	6	12	0.117866
AP5B1	0.00292484	12	6	12	0.117866
RCSD1	0.00292487	4	4	10	0.117866
HNRNPF	0.00301496	4	6	10	0.117866
ACTR3	0.00301496	4	6	10	0.117866
AMZ2	0.00301496	4	6	10	0.117866
RALY	0.00301496	4	6	10	0.117866
TKFC	0.00301496	2	4	10	0.117866
HENMT1	0.00301496	4	6	10	0.117866
ACAP2	0.00301496	4	6	10	0.117866
ZNF672	0.00304671	12	6	12	0.117866
KCTD20	0.00304671	12	6	12	0.117866
ZNF641	0.00308699	4	2	10	0.117866
TEX261	0.00308699	4	2	10	0.117866
TBRG1	0.00308699	4	2	10	0.117866
FAM208A	0.00308699	4	2	10	0.117866
PTGER4	0.00308699	4	2	10	0.117866
PHF3	0.00308699	4	2	10	0.117866
SRSF4	0.00308699	4	2	10	0.117866
GPR183	0.00308699	4	2	10	0.117866
GGPS1	0.00308699	4	2	10	0.117866
USP4	0.00308699	4	2	10	0.117866
FMR1	0.00308699	4	2	10	0.117866
CCDC47	0.00308699	4	2	10	0.117866
SACM1L	0.00308699	4	2	10	0.117866
NASP	0.00308699	4	2	10	0.117866
NAA60	0.00308699	4	2	10	0.117866
GLI1	0.00308699	4	2	10	0.117866
WHSC1	0.00308699	4	2	10	0.117866
DHCR7	0.00308699	4	2	10	0.117866
DCAF5	0.00308699	4	2	10	0.117866
WDR43	0.00308699	4	2	10	0.117866
SDAD1	0.00308699	4	2	10	0.117866
SACS	0.00308699	4	2	10	0.117866
LOC100505549	0.00308699	4	2	10	0.117866
ZNF254	0.00308699	4	2	10	0.117866
CAMK2D	0.00308699	4	2	10	0.117866
STK39	0.00308699	4	2	10	0.117866
ZNF678	0.00308699	4	2	10	0.117866
CRYBG3	0.00308699	4	2	10	0.117866
MRPS28	0.00308699	4	2	10	0.117866
SDF4	0.00316858	12	6	12	0.117866
OSBPL5	0.00319231	2	4	10	0.117866
ASPH	0.00319231	4	6	10	0.117866
ENOX2	0.00319231	4	6	10	0.117866
STAT2	0.00325849	4	2	10	0.117866
STAT1	0.00325849	4	2	10	0.117866
JOSD1	0.00325849	4	2	10	0.117866
SMNDC1	0.00325849	4	2	10	0.117866
RRP36	0.00325849	4	2	10	0.117866
PPM1G	0.00325849	4	2	10	0.117866
WDR18	0.00325849	4	2	10	0.117866
UBA3	0.00325849	4	2	10	0.117866
PDHA1	0.00325849	4	2	10	0.117866
WBSCR22	0.00325849	4	2	10	0.117866
GCSAM	0.00325849	4	2	10	0.117866
ROCK1	0.00325849	4	2	10	0.117866
RNPC3	0.00325849	4	2	10	0.117866
STK26	0.00325849	4	2	10	0.117866
PSMG1	0.00325849	4	2	10	0.117866
UBR5	0.00325849	4	2	10	0.117866
SNAPC5	0.00325849	4	2	10	0.117866
FAM204A	0.00325849	4	2	10	0.117866
ABI1	0.00325849	4	2	10	0.117866
MLKL	0.00325849	4	2	10	0.117866
MTMR1	0.00325849	4	2	10	0.117866
MTRR	0.00325849	4	2	10	0.117866
PIK3CB	0.00325849	4	2	10	0.117866
TTC37	0.00325849	4	2	10	0.117866
GLRX3	0.00325849	4	2	10	0.117866
MRE11A	0.00325849	4	2	10	0.117866
ELMOD2	0.00325849	4	2	10	0.117866
BCOR	0.00325849	4	2	10	0.117866
GNE	0.00325849	4	2	10	0.117866
CCDC53	0.00325849	4	2	10	0.117866
RNF2	0.00325849	4	2	10	0.117866
ZNF616	0.00325849	4	2	10	0.117866
UHRF1BP1L	0.00325849	4	2	10	0.117866
ZC4H2	0.00325849	4	2	10	0.117866
CC2D2A	0.00325849	4	2	10	0.117866
KIF1B	0.00329045	12	6	12	0.11875
CD300E	0.00333681	8	6	14	0.120148
GSR	0.00341232	12	6	12	0.121288
HNRNPR	0.00342999	4	2	10	0.121288
FAM199X	0.00342999	4	2	10	0.121288
NUP54	0.00342999	4	2	10	0.121288
SNX2	0.00342999	4	2	10	0.121288
SFT2D1	0.00342999	4	2	10	0.121288
ZNF880	0.00342999	4	2	10	0.121288
LY96	0.00342999	4	2	10	0.121288
DNAJC27	0.00347328	4	4	10	0.122513
ZDHHC4	0.00349571	14	8	14	0.122513
DENND3	0.00349571	12	6	14	0.122513
DNAL4	0.00349571	14	8	14	0.122513
IFI44L	0.00357265	4	4	10	0.124656
GLCCI1	0.00357265	4	4	10	0.124656
OASL	0.0036546	12	6	14	0.127233
TMEM208	0.00375971	2	4	14	0.129535
NEDD4	0.00375971	4	4	14	0.129535
NOA1	0.0037617	2	4	12	0.129535
ITGAE	0.0037617	2	8	12	0.129535
TMEM91	0.00379594	2	6	10	0.129535
FAM188A	0.00379594	4	4	10	0.129535
GALNT1	0.0038135	14	8	14	0.129535
MAD2L1	0.0038135	14	8	14	0.129535
NIN	0.00383571	2	4	12	0.129535
NF2	0.00383571	2	4	12	0.129535
TMEM131	0.00383571	2	4	12	0.129535
HN1L	0.00383571	2	4	12	0.129535
NOL12	0.00383571	2	4	12	0.129535
NCKAP5L	0.00383571	2	4	12	0.129535
USP39	0.00393875	10	10	14	0.132448
SLBP	0.00393875	10	10	14	0.132448
LAMTOR5	0.00397523	4	8	10	0.132584
RBM7	0.00397523	4	8	10	0.132584
RAB40C	0.00401006	2	4	12	0.132584
ZBTB4	0.00401006	2	4	12	0.132584
NRF1	0.00401006	2	4	12	0.132584
LFNG	0.00401006	2	4	12	0.132584
COG4	0.00401006	2	4	12	0.132584
GEMIN4	0.00401006	2	4	12	0.132584
KIAA1524	0.00411778	2	4	14	0.133049
CENPBD1P1	0.00411778	2	4	14	0.133049
R3HDM2	0.00418442	2	4	12	0.133049
TAPBP	0.00418442	2	4	12	0.133049
ZFYVE26	0.00418442	2	4	12	0.133049
XKR8	0.00418442	2	4	12	0.133049
ANGEL1	0.00418442	2	4	12	0.133049
SLC9A7	0.00418442	2	4	12	0.133049
WWP2	0.00418442	2	4	12	0.133049
LRRC45	0.00418442	10	8	12	0.133049
ZFAND2A	0.00418442	2	4	12	0.133049
UXS1	0.00418442	2	4	12	0.133049
CC2D1A	0.00418442	2	4	12	0.133049
TTC31	0.00418442	2	4	12	0.133049
MAPK3	0.00418442	2	4	12	0.133049
IKZF3	0.00418442	2	4	12	0.133049
JRKL	0.00418442	2	4	12	0.133049
TMEM222	0.00418442	2	4	12	0.133049
SLC43A1	0.00418442	2	4	12	0.133049
SLK	0.00424252	4	4	10	0.134625
MTA2	0.00429682	2	4	14	0.135586
VPS41	0.00435877	2	4	12	0.135586
HIVEP3	0.00435877	2	4	12	0.135586
LINC00869	0.00435877	2	4	12	0.135586
C5orf42	0.00435877	2	4	12	0.135586
ZNF784	0.00435877	2	4	12	0.135586
ZNF69	0.00435877	2	4	12	0.135586
ARSA	0.00435877	2	4	12	0.135586
A2M	0.00435877	2	4	12	0.135586
MPP7	0.00435877	2	4	12	0.135586
ZBTB22	0.00441911	4	4	10	0.136654
ZSCAN22	0.00441911	4	4	10	0.136654
TRAPPC11	0.00441911	4	4	10	0.136654
MLYCD	0.00453312	2	4	12	0.136977
NEK9	0.00453312	2	4	12	0.136977
FBXL20	0.00453312	2	4	12	0.136977
ZNF720	0.00453312	2	4	12	0.136977
LINC00921	0.00453312	2	4	12	0.136977
TRMT2B	0.00453312	2	4	12	0.136977
PGPEP1	0.00453312	2	4	12	0.136977
RHOH	0.00453312	2	4	12	0.136977
PTK7	0.00453312	2	4	12	0.136977
GPX7	0.00453312	2	4	12	0.136977
PEPD	0.00462603	4	2	12	0.136977
CAMLG	0.00467992	14	6	14	0.136977
ALOX5	0.00467992	12	8	14	0.136977
C19orf35	0.00467992	14	6	14	0.136977
RAB1B	0.00467992	12	8	14	0.136977
MAP3K5	0.00467992	12	8	14	0.136977
UBQLN2	0.0046953	4	4	10	0.136977
SIKE1	0.0046953	4	4	10	0.136977
PSMA5	0.0046953	4	4	10	0.136977
LYRM7	0.0046953	4	4	10	0.136977
TM7SF3	0.0046953	4	4	10	0.136977
UBAC1	0.00470345	8	8	14	0.136977
TM6SF1	0.00470345	8	8	14	0.136977
PWARSN	0.00470747	2	4	12	0.136977
RBM15	0.00470747	2	4	12	0.136977
RRN3P3	0.00470747	2	4	12	0.136977
DLG3	0.00470747	2	4	12	0.136977
PRMT2	0.00470747	2	4	12	0.136977
SENP2	0.00470747	2	4	12	0.136977
NIPAL3	0.00470747	2	4	12	0.136977
SCAND2P	0.00470747	2	4	12	0.136977
EBPL	0.00470747	2	8	12	0.136977
BAHCC1	0.00474982	8	8	14	0.137955
RBBP5	0.00481878	4	2	12	0.1397
ABI3	0.00485767	2	6	12	0.14055
COMMD7	0.00489264	14	6	14	0.14055
ZNF524	0.00489264	14	6	14	0.14055
NOXO1	0.00489264	14	6	14	0.14055
YPEL5	0.00489264	12	8	14	0.14055
TGFA	0.00493512	2	6	14	0.141271
RARRES3	0.0049715	4	4	10	0.141271
GAR1	0.0049715	4	4	10	0.141271
PREPL	0.0049715	4	4	10	0.141271
CRTAM	0.0049715	4	4	10	0.141271
ARFGAP3	0.0049715	4	4	10	0.141271
MRPL12	0.00501153	2	2	12	0.141643
C4orf29	0.00501153	4	2	12	0.141643
C4orf27	0.00501153	4	2	12	0.141643
MAGEF1	0.00506888	12	6	12	0.142005
UNC93B1	0.00506888	2	2	12	0.142005
RNF31	0.00506888	12	6	12	0.142005
PGK1	0.00509522	4	6	10	0.142005
CTR9	0.00509522	4	6	10	0.142005
TMEM101	0.00509522	4	2	10	0.142005
PLBD2	0.00509522	4	2	10	0.142005
PLEKHB2	0.00510536	14	6	14	0.142005
STS	0.00510536	14	6	14	0.142005
JUNB	0.00515945	10	8	14	0.143256
RANBP6	0.00524769	4	4	10	0.144183
CRNKL1	0.00524769	4	4	10	0.144183
IP6K2	0.00524769	4	4	10	0.144183
RAD17	0.00524769	4	4	10	0.144183
MMS22L	0.00524769	4	4	10	0.144183
USP13	0.00524769	4	4	10	0.144183
RNPEPL1	0.00531809	12	8	14	0.145864
ANKRD39	0.00539703	8	10	12	0.147647
YWHAH	0.00553116	12	4	14	0.147647
NGFRAP1	0.00553116	12	4	14	0.147647
CD300A	0.00570249	2	2	12	0.147647
GATA3	0.00570249	4	2	12	0.147647
TYW5	0.00570249	4	2	12	0.147647
WDFY1	0.00577565	4	4	10	0.147647
PF4	0.00579455	12	4	14	0.147647
NDUFB11	0.00583755	4	4	10	0.147647
MRPS18B	0.00583755	4	4	10	0.147647
RCAN3	0.00584973	4	2	10	0.147647
FYB	0.00584973	4	2	10	0.147647
FBXL3	0.00584973	4	2	10	0.147647
CBL	0.00584973	4	2	10	0.147647
KAT6A	0.00584973	4	2	10	0.147647
ENOSF1	0.00584973	4	2	10	0.147647
RPN2	0.00584973	4	2	10	0.147647
ARL8B	0.00584973	4	2	10	0.147647
IPO7	0.00584973	4	2	10	0.147647
RALGAPB	0.00584973	4	2	10	0.147647
KNSTRN	0.00584973	4	2	10	0.147647
NAE1	0.00584973	4	2	10	0.147647
OSBPL11	0.00584973	4	2	10	0.147647
MEF2A	0.00584973	4	2	10	0.147647
AHCYL2	0.00584973	4	2	10	0.147647
TOP2B	0.00605057	4	2	10	0.147647
TMX4	0.00605057	4	2	10	0.147647
PCCB	0.00605057	4	2	10	0.147647
TIMM44	0.00620239	2	4	10	0.147647
CTDSP1	0.00621534	4	2	10	0.147647
CLK1	0.00621534	4	2	10	0.147647
PTBP1	0.00621534	4	2	10	0.147647
LY6E	0.00621534	4	2	10	0.147647
BTBD6	0.00621534	4	2	10	0.147647
SF3A1	0.00621534	4	2	10	0.147647
SNRNP200	0.00621534	4	2	10	0.147647
RBM25	0.00621534	4	2	10	0.147647
PDIA3	0.00621534	4	2	10	0.147647
RBBP4	0.00621534	4	2	10	0.147647
NOB1	0.00621534	4	2	10	0.147647
CCT3	0.00621534	4	2	10	0.147647
LRRFIP1	0.00621534	4	2	10	0.147647
PARP1	0.00621534	4	2	10	0.147647
SETDB1	0.00621534	4	2	10	0.147647
EFTUD2	0.00621534	4	2	10	0.147647
AKAP13	0.00621534	4	2	10	0.147647
DNM1L	0.00621534	4	2	10	0.147647
EIF5B	0.00621534	4	2	10	0.147647
CELF2	0.00621534	4	2	10	0.147647
GPAT4	0.00621534	4	2	10	0.147647
ZNF808	0.00621534	4	2	10	0.147647
NSMAF	0.00621534	4	2	10	0.147647
TBC1D24	0.00621534	4	2	10	0.147647
SLC35A3	0.00621534	4	2	10	0.147647
HDDC2	0.00621534	4	2	10	0.147647
MCM9	0.00621534	4	2	10	0.147647
SUMF1	0.00621534	4	2	10	0.147647
RASGRP3	0.0062548	14	8	14	0.147647
NADK	0.0062548	14	6	14	0.147647
ZDHHC18	0.0062968	12	8	14	0.147647
HRH2	0.00632571	2	4	12	0.147647
TFCP2	0.00636902	4	2	10	0.147647
CD82	0.00655264	12	6	14	0.147647
TCEAL8	0.00656057	10	6	14	0.147647
DAXX	0.00656724	4	6	10	0.147647
CACUL1	0.00656724	4	6	10	0.147647
HNRNPU	0.00658095	4	2	10	0.147647
ARHGAP30	0.00658095	4	2	10	0.147647
BANF1	0.00658095	4	2	10	0.147647
ATP5G1	0.00658095	4	2	10	0.147647
GBP1	0.00658095	4	2	10	0.147647
MRGBP	0.00658095	4	2	10	0.147647
MSH6	0.00658095	4	2	10	0.147647
ZBTB39	0.00658095	4	2	10	0.147647
NCAPH2	0.00658095	4	2	10	0.147647
CDC16	0.00658095	4	2	10	0.147647
TRRAP	0.00658095	4	2	10	0.147647
USP24	0.00658095	4	2	10	0.147647
ZNF107	0.00658095	4	2	10	0.147647
SEL1L	0.00658095	4	2	10	0.147647
ARL5B	0.00658095	4	2	10	0.147647
ARHGAP33	0.00658095	4	2	10	0.147647
UBE3A	0.00658095	4	2	10	0.147647
WDR36	0.00658095	4	2	10	0.147647
MLLT11	0.00658095	4	2	10	0.147647
ZFP14	0.00658095	4	2	10	0.147647
RBM41	0.00658095	4	2	10	0.147647
WDR20	0.00658095	4	2	10	0.147647
USP42	0.00658095	4	2	10	0.147647
PPIL1	0.00658095	4	2	10	0.147647
FAM219A	0.00658095	4	2	10	0.147647
LRRC37BP1	0.00658095	4	2	10	0.147647
MTA3	0.00658095	4	2	10	0.147647
ITPK1	0.00658301	10	10	14	0.147647
TM9SF3	0.00669872	4	6	10	0.147647
CDCA2	0.00685878	10	6	14	0.147647
CXCL1	0.00685878	10	6	14	0.147647
PPP1R18	0.00686923	12	8	14	0.147647
BISPR	0.00693209	4	4	10	0.147647
ENSA	0.00694656	4	2	10	0.147647
PHB2	0.00694656	4	2	10	0.147647
ELK4	0.00694656	4	2	10	0.147647
NONO	0.00694656	4	2	10	0.147647
TMEM173	0.00694656	4	2	10	0.147647
PAF1	0.00694656	4	2	10	0.147647
PSME3	0.00694656	4	2	10	0.147647
SEPW1	0.00694656	4	2	10	0.147647
PCF11	0.00694656	4	2	10	0.147647
MSL3	0.00694656	4	2	10	0.147647
RNF6	0.00694656	4	2	10	0.147647
CD2	0.00694656	4	2	10	0.147647
HSPA9	0.00694656	4	2	10	0.147647
TRAM1	0.00694656	4	2	10	0.147647
USP5	0.00694656	4	2	10	0.147647
CNOT8	0.00694656	4	2	10	0.147647
RNF7	0.00694656	4	2	10	0.147647
KHDRBS1	0.00694656	4	2	10	0.147647
ANKRD12	0.00694656	4	2	10	0.147647
CHURC1	0.00694656	4	2	10	0.147647
SETX	0.00694656	4	2	10	0.147647
COPG1	0.00694656	4	2	10	0.147647
ERAP1	0.00694656	4	2	10	0.147647
IQGAP1	0.00694656	4	2	10	0.147647
NIPA2	0.00694656	4	2	10	0.147647
UBIAD1	0.00694656	4	2	10	0.147647
USP16	0.00694656	4	2	10	0.147647
SRP72	0.00694656	4	2	10	0.147647
GOLPH3	0.00694656	4	2	10	0.147647
ANAPC13	0.00694656	4	2	10	0.147647
CCNT2	0.00694656	4	2	10	0.147647
ZC3H7A	0.00694656	4	2	10	0.147647
AK3	0.00694656	4	2	10	0.147647
SUZ12	0.00694656	4	2	10	0.147647
ASH1L	0.00694656	4	2	10	0.147647
IDH3A	0.00694656	4	2	10	0.147647
XPA	0.00694656	4	2	10	0.147647
RBBP9	0.00694656	4	2	10	0.147647
PRRC1	0.00694656	4	2	10	0.147647
CEP57	0.00694656	4	2	10	0.147647
MCFD2	0.00694656	4	2	10	0.147647
ARID4B	0.00694656	4	2	10	0.147647
EML4	0.00694656	4	2	10	0.147647
ANKFY1	0.00694656	4	2	10	0.147647
USP8	0.00694656	4	2	10	0.147647
FAM105A	0.00694656	4	2	10	0.147647
CDC40	0.00694656	4	2	10	0.147647
DCP1A	0.00694656	4	2	10	0.147647
ZNF182	0.00694656	4	2	10	0.147647
HPS3	0.00694656	4	2	10	0.147647
GMCL1	0.00694656	4	2	10	0.147647
HMGCS1	0.00694656	4	2	10	0.147647
TLK2	0.00694656	4	2	10	0.147647
SS18	0.00694656	4	2	10	0.147647
TK2	0.00694656	4	2	10	0.147647
LRRFIP2	0.00694656	4	2	10	0.147647
DPP3	0.00694656	4	2	10	0.147647
HMG20A	0.00694656	4	2	10	0.147647
MDFIC	0.00694656	4	2	10	0.147647
KDM1B	0.00694656	4	2	10	0.147647
CLOCK	0.00694656	4	2	10	0.147647
TMTC3	0.00694656	4	2	10	0.147647
TNKS	0.00694656	4	2	10	0.147647
FAM102B	0.00694656	4	2	10	0.147647
EXOC2	0.00694656	4	2	10	0.147647
COX10-AS1	0.00694656	4	2	10	0.147647
SUFU	0.00694656	4	2	10	0.147647
SPATA5	0.00694656	4	2	10	0.147647
S100A4	0.0071453	4	6	10	0.148608
PPP1CC	0.0071453	4	6	10	0.148608
FAM195B	0.0071453	2	4	10	0.148608
COX15	0.0071453	2	4	10	0.148608
RALGPS2	0.0071453	4	6	10	0.148608
PAM	0.0071453	2	4	10	0.148608
GTPBP3	0.00717187	2	6	12	0.148608
SRSF5	0.00731216	4	2	10	0.148608
HSP90AB1	0.00731216	4	2	10	0.148608
HNRNPDL	0.00731216	4	2	10	0.148608
FAM136A	0.00731216	4	2	10	0.148608
PPP4R3B	0.00731216	4	2	10	0.148608
MRPL19	0.00731216	4	2	10	0.148608
MYSM1	0.00731216	4	2	10	0.148608
PRKAG1	0.00731216	4	2	10	0.148608
PIK3CD-AS2	0.00731216	4	2	10	0.148608
C4orf46	0.00731216	4	2	10	0.148608
CREBRF	0.00731216	4	2	10	0.148608
PPIL4	0.00731216	4	2	10	0.148608
AGFG1	0.00731216	4	2	10	0.148608
TRIM33	0.00731216	4	2	10	0.148608
PCNX	0.00731216	4	2	10	0.148608
PEX13	0.00731216	4	2	10	0.148608
SLC26A2	0.00731216	4	2	10	0.148608
FRG1CP	0.00731216	4	2	10	0.148608
SETD4	0.00731216	4	2	10	0.148608
DRG1	0.00731216	4	2	10	0.148608
ZNF148	0.00731216	4	2	10	0.148608
COIL	0.00731216	4	2	10	0.148608
CYP51A1	0.00731216	4	2	10	0.148608
ZDHHC17	0.00731216	4	2	10	0.148608
RSBN1L	0.00731216	4	2	10	0.148608
PAIP2B	0.00731216	4	2	10	0.148608
USP37	0.00731216	4	2	10	0.148608
RNA45S5	0.00747034	2	2	10	0.150606
SEC24D	0.00748369	2	6	12	0.150606
TXNDC12	0.00748369	2	6	12	0.150606
ELP4	0.00748369	4	2	12	0.150606
NFIC	0.00752339	2	6	12	0.150606
ADRBK1	0.00752339	12	6	12	0.150606
VKORC1L1	0.00752339	12	6	12	0.150606
ZNF688	0.00759189	2	4	10	0.150606
ARCN1	0.00759189	4	6	10	0.150606
LOC103091866	0.00759189	2	4	10	0.150606
ECRP	0.00759189	10	4	10	0.150606
LYST	0.00759189	4	6	10	0.150606
FAM58A	0.00759189	4	6	10	0.150606
WASH1	0.00759189	2	4	10	0.150606
DECR1	0.00759189	4	6	10	0.150606
TAOK3	0.00759189	4	6	10	0.150606
CYP27A1	0.00759189	4	6	10	0.150606
ZNF280D	0.00759189	4	6	10	0.150606
HMGN5	0.00759189	4	6	10	0.150606
ARL6IP4	0.00785049	12	6	12	0.153993
APOBEC3G	0.00785049	2	6	12	0.153993
SSRP1	0.00785049	2	6	12	0.153993
PRR12	0.00785049	12	6	12	0.153993
CAPZB	0.00785049	12	6	12	0.153993
APBA3	0.00785049	12	6	12	0.153993
LRRC14	0.00785049	12	6	12	0.153993
HLA-B	0.00785049	12	6	12	0.153993
ANLN	0.00785049	8	6	12	0.153993
BUB3	0.00803847	4	6	10	0.154981
MRPL24	0.00803847	4	6	10	0.154981
GPR65	0.00803847	4	6	10	0.154981
GPKOW	0.00803847	4	6	10	0.154981
FAM168B	0.00803847	4	6	10	0.154981
SLAMF7	0.00803847	4	6	10	0.154981
ARHGEF6	0.00803847	4	6	10	0.154981
DCTD	0.00803847	4	6	10	0.154981
ACADM	0.00803847	4	6	10	0.154981
CCP110	0.00803847	4	6	10	0.154981
SPTLC2	0.00803847	4	6	10	0.154981
SLC37A1	0.00803847	2	4	10	0.154981
DYRK4	0.00803847	4	6	10	0.154981
NDRG3	0.00803847	4	6	10	0.154981
BPNT1	0.00815385	4	2	10	0.156326
NUDT3	0.0081776	10	6	12	0.156326
HIPK3	0.0081776	12	6	12	0.156326
NDUFC2	0.0081776	2	6	12	0.156326
IL6R	0.0081776	12	6	12	0.156326
KCNG2	0.0081776	10	6	12	0.156326
LIMK1	0.0081776	12	6	12	0.156326
SZRD1	0.00848505	4	6	10	0.160632
CLIP1	0.0085047	12	6	12	0.160632
GSTM4	0.0085047	12	6	12	0.160632
WDR1	0.0085047	12	6	12	0.160632
STAU2	0.0085047	12	6	12	0.160632
HLA-H	0.0085047	12	6	12	0.160632
CYFIP1	0.0085047	12	6	12	0.160632
ACTN1	0.0085047	12	6	12	0.160632
LRRC28	0.0085047	12	6	12	0.160632
MEPCE	0.0085047	12	6	12	0.160632
DEDD2	0.00865861	12	8	14	0.163045
OSBP	0.00866347	4	2	10	0.163045
TRAM2	0.00866347	4	2	10	0.163045
MTMR14	0.00869785	2	4	12	0.163497
MBD3	0.00883181	12	6	12	0.165227
TRIM28	0.00883181	12	6	12	0.165227
CAPN2	0.00883181	12	6	12	0.165227
MLEC	0.00883181	12	6	12	0.165227
SNN	0.00886516	12	6	14	0.16527
DGKG	0.00897931	12	6	14	0.16527
REXO4	0.0090932	12	8	12	0.16527
C10orf105	0.0090932	2	4	12	0.16527
FZD1	0.0090932	8	8	12	0.16527
ALS2	0.0090932	2	4	12	0.16527
NNT	0.00915891	12	6	12	0.16527
ACTR3B	0.00915891	12	6	12	0.16527
ANKIB1	0.00917308	4	2	10	0.16527
SNAP29	0.00918373	12	10	12	0.16527
EZR	0.00929294	12	8	12	0.16527
FOXO1	0.00929294	2	4	12	0.16527
PSMD13	0.00948856	2	4	12	0.16527
AIFM1	0.00948856	2	4	12	0.16527
FBXO46	0.00948856	2	4	12	0.16527
RNASEH2B	0.00948856	12	8	12	0.16527
GAA	0.00948856	2	4	12	0.16527
LOC254896	0.00952763	12	4	14	0.16527
SURF1	0.00958302	4	2	12	0.16527
ETAA1	0.00958302	4	2	12	0.16527
MRPL35	0.00958302	4	2	12	0.16527
NACC2	0.00962163	10	10	14	0.16527
BZW1	0.0096827	4	4	10	0.16527
ZNF318	0.00971535	2	4	12	0.16527
DNAJA3	0.00971535	2	4	12	0.16527
RUVBL2	0.00971535	2	4	12	0.16527
C9orf72	0.00983449	14	8	14	0.16527
SF3B5	0.00983449	14	8	14	0.16527
ORAI3	0.00988392	2	4	12	0.16527
NOL4L	0.00988392	2	4	12	0.16527
SIGLEC14	0.00988392	12	4	12	0.16527
AGGF1	0.00998231	4	2	12	0.16527
AP3M1	0.00998231	4	2	12	0.16527
VPS26B	0.0100281	2	4	12	0.16527
THAP7	0.0101014	2	4	12	0.16527
DPY19L2P2	0.0101014	2	4	12	0.16527
UTP14C	0.0101378	2	4	12	0.16527
HMGN4	0.0101378	2	4	12	0.16527
HMOX2	0.0101378	2	4	12	0.16527
RNH1	0.0101378	2	4	12	0.16527
TGFBR2	0.0101378	2	4	12	0.16527
EDEM1	0.0101378	2	4	12	0.16527
FGFRL1	0.0101378	2	4	12	0.16527
GK	0.0101378	12	8	12	0.16527
HELB	0.0101378	2	4	12	0.16527
BRE	0.0101378	2	4	12	0.16527
SMDT1	0.0101378	2	4	12	0.16527
FAM179B	0.0101378	2	4	12	0.16527
IVNS1ABP	0.0101378	2	4	12	0.16527
PRKAA1	0.0101378	2	4	12	0.16527
CIAPIN1	0.0101378	2	4	12	0.16527
SH2D3C	0.0101378	2	4	12	0.16527
INO80C	0.0101378	2	4	12	0.16527
ITFG3	0.0101378	2	4	12	0.16527
POMT1	0.0101378	2	4	12	0.16527
YDJC	0.0101378	2	4	12	0.16527
AUH	0.0101378	2	4	12	0.16527
CD27-AS1	0.0101378	2	4	12	0.16527
PQLC2	0.0101378	10	8	12	0.16527
LILRB3	0.0101378	12	4	12	0.16527
PLEKHM1	0.0101378	2	4	12	0.16527
STK16	0.0101904	4	4	10	0.16527
PIGM	0.0101904	4	4	10	0.16527
NCAPD2	0.0101904	4	4	10	0.16527
SIN3A	0.0101904	4	4	10	0.16527
FAM98A	0.0101904	4	4	10	0.16527
CBFB	0.0101904	4	4	10	0.16527
HSPB1	0.0101986	8	8	14	0.16527
ZBTB37	0.0103816	4	2	12	0.16527
PLXNA1	0.0103816	4	2	12	0.16527
SMIM10L1	0.0103816	4	2	12	0.16527
TNS3	0.0103816	12	2	12	0.16527
NT5C3B	0.0104963	2	4	14	0.16527
CNP	0.0104963	2	4	14	0.16527
C19orf48	0.0104963	2	4	14	0.16527
ZNF818P	0.0105602	2	4	12	0.16527
PRKDC	0.0105602	2	4	12	0.16527
FAM86DP	0.0105602	2	4	12	0.16527
FOXK1	0.0105602	2	4	12	0.16527
STAMBP	0.0105602	2	4	12	0.16527
PLAG1	0.0105602	2	4	12	0.16527
KCNA3	0.0105602	2	4	12	0.16527
VOPP1	0.0105602	2	4	12	0.16527
TBP	0.0105602	2	4	12	0.16527
MAPRE1	0.0105602	12	8	12	0.16527
PGM1	0.0105602	12	8	12	0.16527
SELPLG	0.0105602	2	4	12	0.16527
CPSF1	0.0105602	2	4	12	0.16527
ARID5B	0.0105602	2	4	12	0.16527
TEP1	0.0105602	2	4	12	0.16527
TRIM66	0.0105602	2	4	12	0.16527
ARHGEF9	0.0105602	2	4	12	0.16527
VRK3	0.0105602	2	4	12	0.16527
TNFAIP3	0.0105602	2	4	12	0.16527
SUV39H1	0.0105602	2	4	12	0.16527
CCNL1	0.0105602	2	4	12	0.16527
NAGLU	0.0105602	2	4	12	0.16527
DNM2	0.0105602	2	4	12	0.16527
TRAPPC10	0.0105602	2	4	12	0.16527
KIAA0368	0.0105602	2	4	12	0.16527
UBAP1L	0.0105602	2	4	12	0.16527
NDUFB8	0.0105602	2	4	12	0.16527
THOC6	0.0105602	2	4	12	0.16527
ATG4B	0.0105602	2	4	12	0.16527
SMARCC1	0.0105602	2	4	12	0.16527
PLK3	0.0105602	2	4	12	0.16527
ACSF3	0.0105602	2	4	12	0.16527
MYDGF	0.0105602	2	8	12	0.16527
STXBP2	0.0105602	12	4	12	0.16527
PTPN18	0.0105602	12	4	12	0.16527
SNRNP25	0.0106897	14	8	14	0.16527
RHOQ	0.0107578	2	6	12	0.16527
INPPL1	0.0107578	12	6	12	0.16527
SDHAF2	0.0107809	4	2	12	0.16527
LINC00877	0.0107809	10	10	12	0.16527
FBXO11	0.0107809	4	2	12	0.16527
ACER3	0.0107809	12	2	12	0.16527
CST3	0.0107809	12	2	12	0.16527
ATG3	0.0107809	12	2	12	0.16527
SYF2	0.0108273	4	4	10	0.16527
TMED5	0.0108273	4	4	10	0.16527
ZNF561	0.0108273	4	4	10	0.16527
USO1	0.0108273	4	4	10	0.16527
BTBD7	0.0108273	4	4	10	0.16527
BCAP29	0.0108273	4	4	10	0.16527
NR1D2	0.0108282	4	2	10	0.16527
CPD	0.0108282	4	6	10	0.16527
PKD2	0.0108282	2	4	10	0.16527
TONSL	0.0109202	10	6	10	0.16527
MIER2	0.0109337	2	4	14	0.16527
NCOR1	0.0109826	2	4	12	0.16527
GRAP	0.0109826	2	4	12	0.16527
PDCD2	0.0109826	2	4	12	0.16527
PGS1	0.0109826	2	4	12	0.16527
CD6	0.0109826	2	4	12	0.16527
C9orf114	0.0109826	2	4	12	0.16527
TCF7	0.0109826	2	4	12	0.16527
SPATA13	0.0109826	2	4	12	0.16527
TAF1	0.0109826	2	4	12	0.16527
IL7R	0.0109826	2	4	12	0.16527
KIAA0141	0.0109826	2	4	12	0.16527
EZH1	0.0109826	2	4	12	0.16527
PIAS4	0.0109826	2	4	12	0.16527
ICAM2	0.0109826	2	4	12	0.16527
SERINC5	0.0109826	2	4	12	0.16527
PAPD7	0.0109826	2	4	12	0.16527
STAC3	0.0109826	2	4	12	0.16527
CDKN3	0.0109826	4	8	12	0.16527
ADPRHL2	0.0109966	2	6	10	0.16527
TOR1B	0.0111802	4	2	12	0.16527
ARL16	0.0111802	4	2	12	0.16527
RIPK1	0.0111802	4	2	12	0.16527
BCORL1	0.0112255	2	6	12	0.16527
ZNF160	0.0112255	12	6	12	0.16527
ACOT13	0.0112255	2	6	12	0.16527
NHLRC2	0.0112255	2	6	12	0.16527
ZNF3	0.0112255	2	6	12	0.16527
C11orf21	0.0112255	12	6	12	0.16527
FCGBP	0.0112255	12	6	12	0.16527
TNIP2	0.0112255	12	6	12	0.16527
TOR3A	0.0112255	12	6	12	0.16527
SLC43A3	0.0113085	14	6	14	0.16527
LOC286437	0.011405	2	4	12	0.16527
ING4	0.011405	2	4	12	0.16527
METTL21A	0.011405	2	4	12	0.16527
ZNF527	0.011405	2	4	12	0.16527
MAML2	0.011405	2	4	12	0.16527
SIRT1	0.011405	2	4	12	0.16527
KLHDC7B	0.011405	12	4	12	0.16527
HABP4	0.011405	2	4	12	0.16527
PNN	0.011405	2	4	12	0.16527
FRY	0.011405	2	4	12	0.16527
SYNE1	0.011405	2	4	12	0.16527
ACAD9	0.011405	2	4	12	0.16527
SPAG9	0.011405	2	4	12	0.16527
SCNN1D	0.011405	2	4	12	0.16527
PCOLCE	0.011405	2	4	12	0.16527
DDX23	0.011405	2	4	12	0.16527
PDXDC1	0.011405	2	4	12	0.16527
SH3GL1P1	0.011405	2	4	12	0.16527
ZNF101	0.011405	2	4	12	0.16527
ADAT2	0.011405	2	4	12	0.16527
SP140L	0.011405	2	4	12	0.16527
ZNF433	0.011405	2	4	12	0.16527
GRTP1	0.011405	2	4	12	0.16527
CDKN1C	0.011405	10	4	12	0.16527
WDSUB1	0.0114642	4	4	10	0.16527
BET1	0.011505	2	4	10	0.16527
LNPEP	0.011505	4	2	10	0.16527
RFX7	0.011505	4	2	10	0.16527
APOL1	0.0115795	4	2	12	0.16527
SLC10A3	0.011586	12	4	14	0.16527
HNRNPK	0.0116751	4	2	10	0.16527
SRSF6	0.0116751	4	2	10	0.16527
APH1A	0.0116751	4	2	10	0.16527
PTPN6	0.0116751	4	2	10	0.16527
TCTA	0.0116751	4	2	10	0.16527
EXOC7	0.0116751	4	2	10	0.16527
SNX1	0.0116751	4	2	10	0.16527
DIMT1	0.0116751	4	2	10	0.16527
ABLIM1	0.0116751	4	2	10	0.16527
MX1	0.0116751	4	2	10	0.16527
ZSCAN16-AS1	0.0116751	4	2	10	0.16527
PIK3C2B	0.0116751	4	2	10	0.16527
MKKS	0.0116751	4	2	10	0.16527
PDIA6	0.0116751	4	2	10	0.16527
SLC12A6	0.0116839	4	4	10	0.16527
C12orf49	0.0116839	4	4	10	0.16527
TMEM229B	0.0116839	4	4	10	0.16527
PPP1R12A	0.0116933	4	2	12	0.16527
STRN	0.0116933	4	2	12	0.16527
UHRF1BP1	0.0116933	4	2	12	0.16527
PSTPIP2	0.0116933	12	6	12	0.16527
ZNF749	0.0116933	4	2	12	0.16527
USP10	0.0116933	12	10	12	0.16527
IGSF8	0.0116933	4	2	12	0.16527
LIMK2	0.0116933	4	2	12	0.16527
CRHR1-IT1	0.0116933	4	2	12	0.16527
IER2	0.0117286	10	8	14	0.16527
CMTM5	0.0117286	8	8	14	0.16527
RNASET2	0.0118084	10	10	14	0.16527
CITED4	0.0118084	2	4	14	0.16527
MOSPD2	0.0120212	14	6	14	0.16527
ZBTB7B	0.0120212	12	8	14	0.16527
COX5B	0.0121011	4	4	10	0.16527
ARRDC3	0.0121011	4	4	10	0.16527
ZBED5	0.0121011	4	4	10	0.16527
EIF3K	0.0121011	4	4	10	0.16527
SSR1	0.0121011	4	4	10	0.16527
TSPAN31	0.0121011	4	4	10	0.16527
VPS4B	0.0121011	4	4	10	0.16527
GMFB	0.0121011	4	4	10	0.16527
TPRKB	0.0121011	4	4	10	0.16527
RPF1	0.0121011	4	4	10	0.16527
OSBPL8	0.0121011	4	4	10	0.16527
CD96	0.0121011	4	4	10	0.16527
RAB1A	0.0121011	4	4	10	0.16527
UTP15	0.0121011	4	4	10	0.16527
PSEN1	0.0121011	4	4	10	0.16527
ERCC4	0.0121011	4	4	10	0.16527
RBMS1	0.0121011	4	4	10	0.16527
HSD17B12	0.0121011	4	4	10	0.16527
ACTR1A	0.012161	12	10	12	0.16527
CDC42EP2	0.0121653	10	4	14	0.16527
QKI	0.0121653	12	4	14	0.16527
CDKN1A	0.0121653	12	4	14	0.16527
LOXHD1	0.0121653	12	4	14	0.16527
TMED2	0.0121817	4	6	10	0.16527
TMPO	0.0121817	4	6	10	0.16527
MBTD1	0.0121817	4	6	10	0.16527
LMBRD1	0.0121817	4	6	10	0.16527
MYL9	0.0122871	8	8	14	0.16527
MGLL	0.0122871	8	8	14	0.16527
CIT	0.0122871	2	6	14	0.16527
CCNB1IP1	0.0122871	2	6	14	0.16527
PABPC1	0.0124048	4	2	10	0.16527
PPM1M	0.0124048	4	2	10	0.16527
SRPR	0.0124048	4	2	10	0.16527
HNRNPUL1	0.0124048	4	2	10	0.16527
PRR14	0.0124048	4	2	10	0.16527
ETS1	0.0124048	4	2	10	0.16527
PPAPDC2	0.0124048	4	2	10	0.16527
SORL1	0.0124048	4	2	10	0.16527
SEC16A	0.0124048	4	2	10	0.16527
TRIM38	0.0124048	4	2	10	0.16527
LMAN2	0.0124048	4	2	10	0.16527
TSEN54	0.0124048	4	2	10	0.16527
CCT8	0.0124048	4	2	10	0.16527
FAM65B	0.0124048	4	2	10	0.16527
ORMDL2	0.0124048	4	2	10	0.16527
CERK	0.0124048	4	2	10	0.16527
KBTBD2	0.0124048	4	2	10	0.16527
DEGS1	0.0124048	4	2	10	0.16527
UBP1	0.0124048	4	2	10	0.16527
UNC119B	0.0124048	4	2	10	0.16527
PHF12	0.0124048	4	2	10	0.16527
ZFAND1	0.0124048	4	2	10	0.16527
TFPT	0.0124048	4	2	10	0.16527
STYX	0.0124048	4	2	10	0.16527
TAOK1	0.0124048	4	2	10	0.16527
HPS4	0.0124048	4	2	10	0.16527
PIP5K1A	0.0124048	4	2	10	0.16527
WBP4	0.0124048	4	2	10	0.16527
WBSCR16	0.0124048	4	2	10	0.16527
ZNF649	0.0124048	4	2	10	0.16527
RFC1	0.0124048	4	2	10	0.16527
STXBP3	0.0124048	4	2	10	0.16527
HIVEP2	0.0124048	4	2	10	0.16527
MROH1	0.0124048	4	2	10	0.16527
ERO1B	0.0124048	4	2	10	0.16527
HERC2	0.0124048	4	2	10	0.16527
MTF2	0.0124048	4	2	10	0.16527
SUCLG1	0.0124048	4	2	10	0.16527
TOP1MT	0.0124048	4	2	10	0.16527
DDX58	0.0124048	4	2	10	0.16527
CRTC1	0.0124048	4	2	10	0.16527
FBF1	0.0124048	4	2	10	0.16527
DARS2	0.0124048	4	2	10	0.16527
TRERF1	0.0124048	4	2	10	0.16527
CCDC6	0.0124048	4	2	10	0.16527
TDP1	0.0124048	4	2	10	0.16527
DLGAP4	0.0124048	4	2	10	0.16527
SSBP2	0.0124048	4	2	10	0.16527
EXOC4	0.0124048	4	2	10	0.16527
ST3GAL3	0.0125936	12	8	14	0.16527
CASD1	0.0126287	4	2	12	0.16527
CTNNA1	0.0126645	8	10	14	0.16527
ASAH1	0.0127446	12	4	14	0.16527
RHEB	0.0127446	12	4	14	0.16527
CETN2	0.0127446	12	4	14	0.16527
PTGIR	0.0127446	12	4	14	0.16527
CDCA5	0.0128456	2	6	14	0.16527
EIF3F	0.0128585	4	2	10	0.16527
PSMA7	0.0128585	4	6	10	0.16527
TMX1	0.0128585	4	6	10	0.16527
CHRNB1	0.0128585	4	2	10	0.16527
MAK16	0.0128585	4	2	10	0.16527
SGMS1	0.0128585	4	2	10	0.16527
TUBA8	0.0129879	10	4	14	0.16527
RBMX	0.0130585	4	4	10	0.16527
ZBED6CL	0.0130585	4	4	10	0.16527
FAM213B	0.0130585	4	6	10	0.16527
XPOT	0.0130585	4	4	10	0.16527
WRN	0.0130585	4	4	10	0.16527
SASS6	0.0130585	4	4	10	0.16527
PIGK	0.0130585	4	4	10	0.16527
SRSF3	0.0131345	4	2	10	0.16527
CHCHD2	0.0131345	4	2	10	0.16527
BAG5	0.0131345	4	2	10	0.16527
COPS6	0.0131345	4	2	10	0.16527
LINC00641	0.0131345	4	2	10	0.16527
MIS12	0.0131345	4	2	10	0.16527
ZNF598	0.0131345	4	2	10	0.16527
OARD1	0.0131345	4	2	10	0.16527
SPEN	0.0131345	4	2	10	0.16527
LIG3	0.0131345	4	2	10	0.16527
FAM120A	0.0131345	4	2	10	0.16527
FKBP5	0.0131345	4	2	10	0.16527
CAPN7	0.0131345	4	2	10	0.16527
TNFAIP8	0.0131345	4	2	10	0.16527
TM2D3	0.0131345	4	2	10	0.16527
RASA1	0.0131345	4	2	10	0.16527
ZNF33B	0.0131345	4	2	10	0.16527
EED	0.0131345	4	2	10	0.16527
PTDSS1	0.0131345	4	2	10	0.16527
PAFAH2	0.0131345	4	2	10	0.16527
THOC1	0.0131345	4	2	10	0.16527
TMEM192	0.0131345	4	2	10	0.16527
RALGAPA2	0.0131345	4	2	10	0.16527
WDFY2	0.0131345	4	2	10	0.16527
PRICKLE3	0.0131346	2	6	10	0.16527
HADH	0.013166	14	6	14	0.16527
ZNF718	0.013166	14	6	14	0.16527
NENF	0.013166	12	8	14	0.16527
CD79B	0.013166	14	6	14	0.16527
ETV6	0.013166	12	8	14	0.16527
CDK2AP1	0.0133239	12	4	14	0.16527
PLEKHO1	0.0133239	12	4	14	0.16527
LOC100287042	0.0134001	2	4	10	0.16527
DONSON	0.013701	14	4	14	0.16527
AKT3	0.0137385	14	6	14	0.16527
ZNF100	0.0137385	14	6	14	0.16527
TFG	0.0137385	14	6	14	0.16527
RAP1GDS1	0.0137385	14	6	14	0.16527
FRG1BP	0.0137385	14	6	14	0.16527
ZNF18	0.0137385	14	6	14	0.16527
PIGB	0.0137385	14	6	14	0.16527
CABLES2	0.0137385	14	6	14	0.16527
TBXAS1	0.0137385	12	8	14	0.16527
ARF3	0.0137385	12	8	14	0.16527
NCF4	0.0137385	14	6	14	0.16527
ARPC1B	0.0137385	12	8	14	0.16527
ZNF597	0.0137457	4	4	10	0.16527
KATNBL1	0.0137457	4	4	10	0.16527
PBX2	0.0138642	4	2	10	0.16527
CDKN1B	0.0138642	4	2	10	0.16527
SF1	0.0138642	4	2	10	0.16527
TRMT112	0.0138642	4	2	10	0.16527
SERP1	0.0138642	4	2	10	0.16527
TUG1	0.0138642	4	2	10	0.16527
CORO1B	0.0138642	4	2	10	0.16527
TMBIM6	0.0138642	4	2	10	0.16527
MSL1	0.0138642	4	2	10	0.16527
SMPD1	0.0138642	4	2	10	0.16527
RELA	0.0138642	4	2	10	0.16527
ZNF24	0.0138642	4	2	10	0.16527
SLC38A2	0.0138642	4	2	10	0.16527
SSR2	0.0138642	4	2	10	0.16527
SRSF9	0.0138642	4	2	10	0.16527
VPS4A	0.0138642	4	2	10	0.16527
KRTCAP2	0.0138642	4	2	10	0.16527
SRRM1	0.0138642	4	2	10	0.16527
FIBP	0.0138642	4	2	10	0.16527
TMEM123	0.0138642	4	2	10	0.16527
DKFZP586I1420	0.0138642	4	2	10	0.16527
USP21	0.0138642	4	2	10	0.16527
SCYL1	0.0138642	4	2	10	0.16527
MATR3	0.0138642	4	2	10	0.16527
CRLF3	0.0138642	4	2	10	0.16527
POLR1C	0.0138642	4	2	10	0.16527
KMT2A	0.0138642	4	2	10	0.16527
ABCF1	0.0138642	4	2	10	0.16527
SF3B3	0.0138642	4	2	10	0.16527
TPR	0.0138642	4	2	10	0.16527
ADNP	0.0138642	4	2	10	0.16527
SEPT9	0.0138642	4	2	10	0.16527
ZFYVE19	0.0138642	4	2	10	0.16527
PUM2	0.0138642	4	2	10	0.16527
MCTS1	0.0138642	4	2	10	0.16527
GTF3C6	0.0138642	4	2	10	0.16527
SNHG15	0.0138642	4	2	10	0.16527
MTDH	0.0138642	4	2	10	0.16527
LONP1	0.0138642	4	2	10	0.16527
ADH5	0.0138642	4	2	10	0.16527
ANGEL2	0.0138642	4	2	10	0.16527
ZNF33A	0.0138642	4	2	10	0.16527
ZBTB11	0.0138642	4	2	10	0.16527
SLC25A44	0.0138642	4	2	10	0.16527
COX18	0.0138642	4	2	10	0.16527
CWC15	0.0138642	4	2	10	0.16527
POM121	0.0138642	4	2	10	0.16527
LOC220729	0.0138642	4	2	10	0.16527
TGIF2	0.0138642	4	2	10	0.16527
POGZ	0.0138642	4	2	10	0.16527
RTCA	0.0138642	4	2	10	0.16527
TPP2	0.0138642	4	2	10	0.16527
VAPB	0.0138642	4	2	10	0.16527
ZFP30	0.0138642	4	2	10	0.16527
PDCD6IP	0.0138642	4	2	10	0.16527
AFF4	0.0138642	4	2	10	0.16527
CLINT1	0.0138642	4	2	10	0.16527
PHAX	0.0138642	4	2	10	0.16527
LONP2	0.0138642	4	2	10	0.16527
FOXN2	0.0138642	4	2	10	0.16527
ADNP2	0.0138642	4	2	10	0.16527
FYCO1	0.0138642	4	2	10	0.16527
PMS2P1	0.0138642	4	2	10	0.16527
GZMK	0.0138642	4	2	10	0.16527
DOCK10	0.0138642	4	2	10	0.16527
PDE3B	0.0138642	4	2	10	0.16527
ZNF136	0.0138642	4	2	10	0.16527
KRCC1	0.0138642	4	2	10	0.16527
SLC35F5	0.0138642	4	2	10	0.16527
CDK17	0.0138642	4	2	10	0.16527
ZNF175	0.0138642	4	2	10	0.16527
SERPINB8	0.0138642	4	2	10	0.16527
HSDL1	0.0138642	4	2	10	0.16527
SEC23B	0.0138642	4	2	10	0.16527
RPAP3	0.0138642	4	2	10	0.16527
DHRS4-AS1	0.0138642	4	2	10	0.16527
UBE3C	0.0138642	4	2	10	0.16527
GFM1	0.0138642	4	2	10	0.16527
CHUK	0.0138642	4	2	10	0.16527
RAB11FIP4	0.0138642	4	2	10	0.16527
SPG20	0.0138642	4	2	10	0.16527
PLTP	0.0138642	4	2	10	0.16527
NRDE2	0.0138642	4	2	10	0.16527
TAF5L	0.0138642	4	2	10	0.16527
TMA16	0.0138642	4	2	10	0.16527
PPP3CC	0.0138642	4	2	10	0.16527
PHF6	0.0138642	4	2	10	0.16527
PPP1R16B	0.0138642	4	2	10	0.16527
CEP41	0.0138642	4	2	10	0.16527
PARG	0.0138642	4	2	10	0.16527
MANBAL	0.0138642	4	2	10	0.16527
DROSHA	0.0138642	4	2	10	0.16527
ABHD3	0.0138642	4	2	10	0.16527
CBLB	0.0138642	4	2	10	0.16527
R3HDM1	0.0138642	4	2	10	0.16527
NUTM2B-AS1	0.0138642	4	2	10	0.16527
ZDHHC21	0.0138642	4	2	10	0.16527
ARID1B	0.0138642	4	2	10	0.16527
RWDD4	0.0138642	4	2	10	0.16527
BZW2	0.0138642	4	2	10	0.16527
TSL	0.0138642	4	2	10	0.16527
LMBR1	0.0138642	4	2	10	0.16527
NSDHL	0.0138642	4	2	10	0.16527
ATG7	0.0138642	4	2	10	0.16527
PPFIBP2	0.0138642	4	2	10	0.16527
SPEF2	0.0138642	4	2	10	0.16527
PTK2	0.0139032	12	4	14	0.165464
KIF23	0.013931	8	6	14	0.165464
DHRS3	0.0141127	2	4	12	0.165464
COPA	0.0141127	12	6	12	0.165464
ADRBK2	0.0143109	12	8	14	0.165464
ZMIZ1	0.0143109	14	6	14	0.165464
GPX4	0.0143109	12	8	14	0.165464
LINC00598	0.0143109	14	6	14	0.165464
MAZ	0.0143109	12	8	14	0.165464
WDFY3	0.0144824	12	4	14	0.165464
SHCBP1	0.0144824	2	10	14	0.165464
EFCAB13	0.0144824	12	4	14	0.165464
NFIL3	0.0145642	14	8	14	0.165464
PWAR5	0.0145939	4	2	10	0.165464
APOL6	0.0145939	4	2	10	0.165464
DYRK2	0.0145939	4	2	10	0.165464
ZNF460	0.0145939	4	2	10	0.165464
NCBP2	0.0145939	4	2	10	0.165464
NIP7	0.0145939	4	2	10	0.165464
CD44	0.0145939	4	2	10	0.165464
NABP1	0.0145939	4	2	10	0.165464
PEX19	0.0145939	4	2	10	0.165464
THAP5	0.0145939	4	2	10	0.165464
DCTN3	0.0145939	4	2	10	0.165464
FUBP1	0.0145939	4	2	10	0.165464
CECR1	0.0145939	4	2	10	0.165464
RNF114	0.0145939	4	2	10	0.165464
API5	0.0145939	4	2	10	0.165464
CHORDC1	0.0145939	4	2	10	0.165464
RNF125	0.0145939	4	2	10	0.165464
TRAPPC3	0.0145939	4	2	10	0.165464
PIK3R1	0.0145939	4	2	10	0.165464
ZNF708	0.0145939	4	2	10	0.165464
HCG18	0.0145939	4	2	10	0.165464
RASGRP1	0.0145939	4	2	10	0.165464
ZNF428	0.0145939	4	2	10	0.165464
GPR155	0.0145939	4	2	10	0.165464
SNX5	0.0145939	4	2	10	0.165464
INTS10	0.0145939	4	2	10	0.165464
PPIG	0.0145939	4	2	10	0.165464
SPOP	0.0145939	4	2	10	0.165464
GARS	0.0145939	4	2	10	0.165464
CHRM3-AS2	0.0145939	4	2	10	0.165464
TRG-AS1	0.0145939	4	2	10	0.165464
SEC23IP	0.0145939	4	2	10	0.165464
FOXM1	0.0145939	4	2	10	0.165464
CEACAM21	0.0145939	4	2	10	0.165464
RPRD2	0.0145939	4	2	10	0.165464
PNO1	0.0145939	4	2	10	0.165464
SERPINF1	0.0145939	4	2	10	0.165464
ZNF528	0.0145939	4	2	10	0.165464
ACVR1B	0.0145939	4	2	10	0.165464
CEP290	0.0145939	4	2	10	0.165464
DDX60	0.0145939	4	2	10	0.165464
SPIN1	0.0145939	4	2	10	0.165464
TCTN3	0.0145939	4	2	10	0.165464
PER3	0.0145939	4	2	10	0.165464
KBTBD3	0.0145939	4	2	10	0.165464
NEDD9	0.0145939	4	2	10	0.165464
ATP8B1	0.0145939	4	2	10	0.165464
SRBD1	0.0145939	4	2	10	0.165464
TTC27	0.0145939	4	2	10	0.165464
BHLHB9	0.0145939	4	2	10	0.165464
LARS2	0.0145939	4	2	10	0.165464
SERGEF	0.0145939	4	2	10	0.165464
RAVER2	0.0145939	4	2	10	0.165464
MSTO2P	0.0145939	4	2	10	0.165464
CRIM1	0.0145939	4	2	10	0.165464
LSP1	0.0147542	12	8	12	0.167095
TGFB1	0.014759	10	4	14	0.167095
RAP1GAP2	0.0148833	12	8	14	0.168382
RNF5	0.0150617	10	4	14	0.170279
ACTA2	0.0151269	2	6	12	0.170733
ZNF768	0.0151344	14	8	14	0.170733
NFKB2	0.0151344	2	4	14	0.170733
FUCA1	0.0152215	2	4	10	0.171592
PTEN	0.0154303	4	8	10	0.173823
NAV1	0.0155973	4	4	10	0.175578
HINT3	0.0158223	14	8	14	0.177857
LY86	0.0158223	10	10	14	0.177857
LRRC61	0.0159195	14	8	14	0.178822
NDUFA9	0.0160372	4	2	12	0.17976
CIPC	0.0160372	4	2	12	0.17976
LINC00963	0.0160372	8	6	12	0.17976
SRD5A3	0.0162776	2	4	12	0.181502
ADGRE2	0.0162851	10	6	14	0.181502
SYNPO	0.0162851	10	6	14	0.181502
GNG8	0.0163077	2	4	10	0.181502
ATL3	0.0163077	4	6	10	0.181502
OSTF1	0.0163077	4	6	10	0.181502
POLR3H	0.0163077	2	4	10	0.181502
ALDH9A1	0.0163077	4	6	10	0.181502
NUDT15	0.0163077	4	6	10	0.181502
ZW10	0.0163077	4	6	10	0.181502
PUS7	0.0166787	4	2	12	0.185501
NCAPG2	0.0170122	4	2	10	0.188944
UBE2E1	0.0170122	4	6	10	0.188944
PRDX4	0.0171054	2	6	10	0.189845
ABHD14B	0.0173269	2	4	10	0.190826
MDH2	0.0173269	4	6	10	0.190826
TMEM167A	0.0173269	4	6	10	0.190826
WDR24	0.0173269	2	4	10	0.190826
CRTAP	0.0173269	4	6	10	0.190826
EIF3M	0.0173269	4	6	10	0.190826
DDX52	0.0173269	4	6	10	0.190826
LOC221946	0.0173269	4	6	10	0.190826
YPEL1	0.0173269	2	4	10	0.190826
KIFAP3	0.0173269	4	6	10	0.190826
MYO7B	0.0173269	2	4	10	0.190826
ZNF569	0.0177949	2	6	12	0.195498
ARHGEF11	0.017919	2	4	12	0.195498
KIN	0.017919	2	4	12	0.195498
BANK1	0.017919	10	4	12	0.195498
PUS3	0.0180605	14	6	14	0.195498
PELP1	0.0181745	4	2	10	0.195498
VAV1	0.0181745	4	2	10	0.195498
URM1	0.0181745	4	2	10	0.195498
TDP2	0.0181864	12	6	12	0.195498
DAPK1	0.0181864	12	6	12	0.195498
HIST1H1D	0.0183462	4	6	10	0.195498
BTG2	0.0183462	4	6	10	0.195498
CALM1	0.0183462	4	6	10	0.195498
IMP3	0.0183462	4	6	10	0.195498
LGALS1	0.0183462	4	6	10	0.195498
DLK2	0.0183462	4	6	10	0.195498
KHSRP	0.0183462	4	6	10	0.195498
SLC25A1	0.0183462	2	4	10	0.195498
ATP5A1	0.0183462	4	6	10	0.195498
PSMB8-AS1	0.0183462	4	6	10	0.195498
TCP1	0.0183462	4	6	10	0.195498
PSMD7	0.0183462	4	6	10	0.195498
MAGED2	0.0183462	2	4	10	0.195498
NUFIP2	0.0183462	4	6	10	0.195498
GBP4	0.0183462	4	6	10	0.195498
XYLT2	0.0183462	2	4	10	0.195498
CPT1A	0.0183462	2	4	10	0.195498
SS18L2	0.0183462	4	6	10	0.195498
GNB4	0.0183462	4	6	10	0.195498
HADHA	0.0183462	4	6	10	0.195498
SSBP1	0.0183462	4	6	10	0.195498
MRPL33	0.0183462	4	6	10	0.195498
UQCRC2	0.0183462	4	6	10	0.195498
SMC3	0.0183462	4	6	10	0.195498
ARMCX5	0.0183462	2	4	10	0.195498
CGGBP1	0.0183462	4	6	10	0.195498
NGDN	0.0183462	4	6	10	0.195498
DNAJC21	0.0183462	4	6	10	0.195498
RRN3	0.0183462	4	6	10	0.195498
MAPRE2	0.0183462	2	4	10	0.195498
ATF2	0.0183462	4	6	10	0.195498
DDX50	0.0183462	4	6	10	0.195498
PITPNB	0.0183462	4	6	10	0.195498
ZBTB26	0.0183462	4	6	10	0.195498
GFM2	0.0183462	4	6	10	0.195498
GAB3	0.0183462	4	6	10	0.195498
DENND1B	0.0183462	4	6	10	0.195498
ATP10D	0.0183462	4	6	10	0.195498
L1TD1	0.0185728	8	10	14	0.196451
AMICA1	0.0186488	12	10	12	0.196451
USP22	0.0189771	12	6	12	0.196451
EOMES	0.0189771	2	6	12	0.196451
STK4	0.0189771	12	6	12	0.196451
FBLN5	0.0189771	2	6	12	0.196451
YIPF4	0.0189771	2	6	12	0.196451
MBD6	0.0189771	12	6	12	0.196451
EP300	0.0189771	12	6	12	0.196451
CRY2	0.0189771	2	6	12	0.196451
BTN3A2	0.0189771	12	6	12	0.196451
RB1CC1	0.0189771	12	6	12	0.196451
ZHX2	0.0189771	12	6	12	0.196451
GTPBP2	0.0189771	12	6	12	0.196451
DFFB	0.0189771	12	6	12	0.196451
CFLAR	0.0189771	12	6	12	0.196451
CNTLN	0.0189771	8	6	12	0.196451
RNU5E-1	0.0189771	6	6	12	0.196451
ECE1	0.0189771	12	6	12	0.196451
ZBTB48	0.0189771	12	6	12	0.196451
MPLKIP	0.0192436	2	8	10	0.196451
ISG20L2	0.0192436	4	2	10	0.196451
CNOT6L	0.0192436	4	2	10	0.196451
NKRF	0.0192436	4	4	10	0.196451
KIAA1467	0.0192436	4	4	10	0.196451
DFFA	0.0193526	2	4	12	0.196451
SAP30L-AS1	0.0193526	2	4	12	0.196451
TBC1D13	0.0193526	12	6	12	0.196451
IER3	0.0193654	4	6	10	0.196451
YWHAB	0.0193654	4	6	10	0.196451
LIN7C	0.0193654	4	6	10	0.196451
SSR3	0.0193654	4	6	10	0.196451
MAPK1IP1L	0.0193654	4	6	10	0.196451
RASSF3	0.0193654	4	6	10	0.196451
RPS6KA1	0.0193654	4	6	10	0.196451
PPP6C	0.0193654	4	6	10	0.196451
CASP3	0.0193654	4	6	10	0.196451
ZNF106	0.0193654	4	6	10	0.196451
PSMA3	0.0193654	4	6	10	0.196451
CCM2	0.0193654	2	4	10	0.196451
NCOA3	0.0193654	4	6	10	0.196451
GTF2H1	0.0193654	4	6	10	0.196451
MAD2L2	0.0193654	4	6	10	0.196451
ERP44	0.0193654	4	6	10	0.196451
ATP11C	0.0193654	4	6	10	0.196451
IL17RC	0.0193654	2	4	10	0.196451
TMEM116	0.0193654	4	6	10	0.196451
CCDC125	0.0194258	4	2	12	0.196451
ARFIP1	0.0194258	12	10	12	0.196451
SYNJ1	0.0194258	4	2	12	0.196451
FAM111B	0.0194572	4	10	14	0.196451
MANF	0.0197018	2	4	10	0.196451
SRA1	0.0197018	4	4	10	0.196451
BNIP2	0.0197678	12	6	12	0.196451
CTCF	0.0197678	12	6	12	0.196451
DUSP22	0.0197678	12	6	12	0.196451
SERPINB6	0.0197678	12	6	12	0.196451
ZNF395	0.0197678	2	6	12	0.196451
CPQ	0.0197678	2	6	12	0.196451
LINC00674	0.0197678	12	6	12	0.196451
ZBTB42	0.0197678	2	6	12	0.196451
CTNS	0.0197678	12	6	12	0.196451
CSK	0.0197678	12	6	12	0.196451
TYMP	0.0197678	10	6	12	0.196451
BCAS4	0.0197678	12	6	12	0.196451
RGL4	0.0197678	2	6	12	0.196451
NOTCH2	0.0197678	12	6	12	0.196451
ASPHD2	0.0197678	2	6	12	0.196451
TECPR2	0.0197678	12	6	12	0.196451
C2orf69	0.0200563	12	8	12	0.196451
ZNF282	0.0200563	2	4	12	0.196451
ASB6	0.0200672	2	8	10	0.196451
TRIM35	0.0200693	2	4	12	0.196451
C16orf74	0.0200693	2	4	12	0.196451
TMEM261	0.0202029	4	2	12	0.196451
FAM175A	0.0202029	4	2	12	0.196451
RTN1	0.0202029	12	2	12	0.196451
DDHD1	0.0202029	4	2	12	0.196451
STARD10	0.0202029	10	10	12	0.196451
DERA	0.0202029	4	2	12	0.196451
TREML3P	0.0202029	12	2	12	0.196451
PLEKHA2	0.0203127	4	4	10	0.196451
C5orf51	0.0203127	4	2	10	0.196451
ST8SIA4	0.0203127	4	4	10	0.196451
AP4E1	0.0203127	4	4	10	0.196451
TMED3	0.0205585	12	6	12	0.196451
LIMD2	0.0205585	12	6	12	0.196451
ARHGAP35	0.0205585	12	6	12	0.196451
ZNF829	0.0205585	2	6	12	0.196451
AIP	0.0205585	12	6	12	0.196451
FAM20C	0.0205585	10	6	12	0.196451
SEPN1	0.0205585	12	6	12	0.196451
PIP5K1C	0.0205585	12	6	12	0.196451
KLHL5	0.0205585	12	6	12	0.196451
UBASH3B	0.0205585	12	6	12	0.196451
ARMCX6	0.0205585	12	6	12	0.196451
SMAD3	0.0205585	12	6	12	0.196451
HMG20B	0.0205585	12	6	12	0.196451
HLA-C	0.0205585	12	6	12	0.196451
ASRGL1	0.0205585	12	6	12	0.196451
MAML1	0.0209283	2	4	12	0.196451
NFATC2	0.0209283	2	4	12	0.196451
FASTK	0.0209283	2	4	12	0.196451
FAM13A	0.0209283	2	4	12	0.196451
TMEM9	0.0209283	2	4	12	0.196451
CRCP	0.0209332	4	4	10	0.196451
ZC3H7B	0.0209332	2	4	10	0.196451
ACVR2B	0.0209332	2	4	10	0.196451
CFAP44	0.0209332	4	4	10	0.196451
FOSL2	0.0209545	12	6	14	0.196451
MDM4	0.0209799	4	2	12	0.196451
FNIP1	0.0209799	4	2	12	0.196451
TBCC	0.0209799	4	2	12	0.196451
ZBED5-AS1	0.0210706	12	6	14	0.196451
TRIM25	0.0213169	2	4	12	0.196451
ADAMTSL4-AS1	0.0213169	2	4	12	0.196451
PRF1	0.0213493	12	6	12	0.196451
ELF1	0.0213493	12	6	12	0.196451
MAPK7	0.0213493	12	6	12	0.196451
PDIA4	0.0213493	12	6	12	0.196451
THEM5	0.0213493	12	6	12	0.196451
SDHAP1	0.0213493	12	6	12	0.196451
EIF4G3	0.0213493	12	6	12	0.196451
NPC1	0.0213493	12	6	12	0.196451
PHKB	0.0213493	12	6	12	0.196451
ORAI2	0.0213493	12	6	12	0.196451
HIPK2	0.0213493	12	6	12	0.196451
P2RY10	0.0213493	4	6	12	0.196451
GPR18	0.0214891	4	2	10	0.196451
HLA-DMB	0.0214891	4	2	10	0.196451
TTC1	0.0214891	4	2	10	0.196451
PSMB8	0.0215156	2	4	12	0.196451
RNU5B-1	0.0215156	4	8	12	0.196451
C17orf89	0.021589	14	8	14	0.196451
ZNF574	0.0216564	4	4	10	0.196451
SNX4	0.0216564	4	4	10	0.196451
PARD6B	0.0217569	4	2	12	0.196451
ZNF280C	0.0217569	4	2	12	0.196451
TSEN34	0.0217569	12	10	12	0.196451
AKT1	0.0218003	2	4	12	0.196451
SIDT1	0.0218003	2	4	12	0.196451
PDPR	0.0218003	2	4	12	0.196451
DBNL	0.0218003	2	4	12	0.196451
MLH3	0.0218003	2	4	12	0.196451
HTT	0.0218003	2	4	12	0.196451
EPS15L1	0.0218003	2	4	12	0.196451
OGDH	0.0218003	2	4	12	0.196451
SREBF2	0.0218003	2	4	12	0.196451
RAD9A	0.0218003	2	4	12	0.196451
NDUFA13	0.0219932	4	2	10	0.196451
TMED1	0.0219932	4	2	10	0.196451
FLI1	0.0219932	4	2	10	0.196451
ZDHHC3	0.0219932	4	2	10	0.196451
LINC01215	0.0219932	4	2	10	0.196451
TRIM46	0.0219932	4	2	10	0.196451
DSEL	0.0219932	4	2	10	0.196451
ERGIC1	0.0219932	4	2	10	0.196451
SNX14	0.0219932	4	2	10	0.196451
POMK	0.0219932	4	2	10	0.196451
DPYD	0.0219932	4	2	10	0.196451
ALCAM	0.0220085	6	4	10	0.196451
CHMP1B	0.0220739	10	10	14	0.196451
SUSD6	0.0221313	12	10	12	0.196451
NAB1	0.02214	12	6	12	0.196451
RAB10	0.02214	12	6	12	0.196451
ICMT	0.02214	12	6	12	0.196451
PYGB	0.02214	12	6	12	0.196451
CUX1	0.02214	12	6	12	0.196451
RAC1	0.02214	12	6	12	0.196451
USF1	0.0221646	4	4	10	0.196451
CCT5	0.0221646	4	6	10	0.196451
CLTC	0.0221646	4	4	10	0.196451
ZBTB43	0.0221646	4	4	10	0.196451
N4BP2L1	0.0222437	2	4	12	0.196451
TRAPPC5	0.0223399	6	10	14	0.196451
WHAMM	0.0223399	10	10	14	0.196451
FDFT1	0.0223399	10	10	14	0.196451
ROBO3	0.0224511	2	4	12	0.196451
SNRPD3	0.0224511	2	4	12	0.196451
ITGB2	0.0224511	2	4	12	0.196451
EEF1D	0.0224511	2	4	12	0.196451
APBB1IP	0.0224511	2	8	12	0.196451
RHOBTB2	0.0224511	2	4	12	0.196451
STX18	0.0224511	2	4	12	0.196451
ORC3	0.0224511	2	4	12	0.196451
N4BP1	0.0224511	2	4	12	0.196451
POLRMT	0.0224511	2	4	12	0.196451
PLEKHM2	0.0224511	2	4	12	0.196451
BDH1	0.0224511	2	4	12	0.196451
PM20D2	0.0224974	2	6	10	0.196451
TAF9	0.022534	4	2	12	0.196451
ZNF430	0.022534	4	2	12	0.196451
MPHOSPH10	0.022534	4	2	12	0.196451
FAM177A1	0.022534	4	2	12	0.196451
P2RX5-TAX1BP3	0.022534	4	2	12	0.196451
NIPAL2	0.0226171	14	8	14	0.196451
BEND3	0.0226171	8	6	14	0.196451
CORO1C	0.0226171	12	6	14	0.196451
ZNF675	0.0226723	10	8	12	0.196451
MAN1C1	0.0226723	2	4	12	0.196451
SF3B4	0.0228322	4	2	10	0.196451
TMCO6	0.0228322	4	2	10	0.196451
SEC22B	0.0228322	4	2	10	0.196451
AP4S1	0.0228322	4	2	10	0.196451
ZNF143	0.0228322	4	6	10	0.196451
SLC38A6	0.0228322	4	6	10	0.196451
MFSD10	0.0229059	14	6	14	0.196451
ELMO2	0.0230099	4	4	10	0.196451
GDPD1	0.0230099	4	4	10	0.196451
WDR41	0.0230099	4	4	10	0.196451
NUTM2D	0.0230099	4	4	10	0.196451
SNX9	0.0230936	12	6	12	0.196451
RNPS1	0.0230936	12	6	12	0.196451
STAG3L4	0.0230936	2	6	12	0.196451
ALG1	0.0231705	2	4	12	0.196451
GPAA1	0.0231705	12	10	12	0.196451
ECI1	0.0233112	2	4	14	0.196451
C16orf54	0.0233678	4	2	10	0.196451
TBC1D10C	0.0233678	4	2	10	0.196451
XBP1	0.0233678	4	2	10	0.196451
SON	0.0233678	4	2	10	0.196451
CTSW	0.0233678	4	2	10	0.196451
EIF4G1	0.0233678	4	2	10	0.196451
HINT1	0.0233678	4	2	10	0.196451
APEH	0.0233678	4	2	10	0.196451
CHD4	0.0233678	4	2	10	0.196451
ZSWIM8	0.0233678	4	2	10	0.196451
H6PD	0.0233678	4	2	10	0.196451
DHX38	0.0233678	4	2	10	0.196451
DDX24	0.0233678	4	2	10	0.196451
SNRPA	0.0233678	4	2	10	0.196451
RAD1	0.0233678	4	2	10	0.196451
PRPF3	0.0233678	4	2	10	0.196451
DMTF1	0.0233678	4	2	10	0.196451
CHMP5	0.0233678	4	2	10	0.196451
VCPKMT	0.0233678	4	2	10	0.196451
GZF1	0.0233678	4	2	10	0.196451
ARHGAP25	0.0233678	4	2	10	0.196451
YIPF5	0.0233678	4	2	10	0.196451
DDX47	0.0233678	4	2	10	0.196451
BIN1	0.0233678	4	2	10	0.196451
CTSH	0.0233678	4	2	10	0.196451
PI4KA	0.0233678	4	2	10	0.196451
SNX27	0.0233678	4	2	10	0.196451
ATP2B4	0.0233678	4	2	10	0.196451
LINC00623	0.0233678	4	2	10	0.196451
USP35	0.0233678	4	2	10	0.196451
ZCCHC11	0.0233678	4	2	10	0.196451
PHKG1	0.0233678	4	2	10	0.196451
FAM71F2	0.0233678	4	2	10	0.196451
UTP14A	0.0233678	4	2	10	0.196451
HNRNPA1L2	0.0233678	4	2	10	0.196451
CDC73	0.0233678	4	2	10	0.196451
PCED1B	0.0233678	4	2	10	0.196451
AATF	0.0233678	4	2	10	0.196451
ERICH1	0.0233678	4	2	10	0.196451
C1orf228	0.0233678	4	2	10	0.196451
MAP2K4	0.0233678	4	2	10	0.196451
VPS8	0.0233678	4	2	10	0.196451
KIF16B	0.0233678	4	2	10	0.196451
TAGAP	0.0233865	2	4	12	0.196451
PHF5A	0.0233865	2	4	12	0.196451
IVD	0.0233865	2	4	12	0.196451
GGA3	0.0233865	2	4	12	0.196451
XPR1	0.0233865	2	4	12	0.196451
PDPK1	0.0233865	2	4	12	0.196451
MED17	0.0233865	2	4	12	0.196451
IFIH1	0.0233865	2	4	12	0.196451
TIGIT	0.0233865	2	4	12	0.196451
CTNNB1	0.0233865	2	4	12	0.196451
GLS	0.0233865	2	4	12	0.196451
CEP350	0.0233865	2	4	12	0.196451
CETP	0.0233865	2	4	12	0.196451
PIGG	0.0233865	2	4	12	0.196451
SP4	0.0233865	2	4	12	0.196451
SLC2A11	0.0233865	2	4	12	0.196451
LOC401320	0.0233865	2	4	12	0.196451
RCC2	0.0233865	2	4	12	0.196451
NUBP1	0.0233865	2	8	12	0.196451
USP47	0.0233865	2	4	12	0.196451
PRRC2A	0.0233865	2	4	12	0.196451
KDM3B	0.0233865	2	4	12	0.196451
LATS1	0.0233865	2	4	12	0.196451
SMARCD1	0.0233865	2	4	12	0.196451
STYXL1	0.0233865	2	4	12	0.196451
TSPAN14	0.0233865	2	4	12	0.196451
KIAA0319L	0.0233865	2	4	12	0.196451
GNL2	0.0233865	4	4	12	0.196451
ZDHHC5	0.0233865	2	4	12	0.196451
TMEM71	0.0233865	2	8	12	0.196451
OSBPL2	0.0233865	2	4	12	0.196451
SHC1	0.0233865	2	4	12	0.196451
NIPSNAP3A	0.0233865	2	8	12	0.196451
SNIP1	0.0233865	2	8	12	0.196451
NCOA5	0.0233865	2	4	12	0.196451
NBPF12	0.0233865	2	4	12	0.196451
ZNF75D	0.0233865	2	4	12	0.196451
SFMBT2	0.0233865	2	4	12	0.196451
HDAC4	0.0233865	2	4	12	0.196451
ABR	0.0233865	2	4	12	0.196451
GNA15	0.0233865	8	8	12	0.196451
LRIG1	0.0233865	2	4	12	0.196451
TBC1D10B	0.0233865	10	8	12	0.196451
ELMOD3	0.0233865	2	4	12	0.196451
ZYX	0.0233865	12	4	12	0.196451
KIAA1551	0.0233959	4	4	10	0.196451
HNRNPH3	0.0233959	4	4	10	0.196451
G3BP2	0.0233959	4	6	10	0.196451
ATP5O	0.0233959	4	4	10	0.196451
TMF1	0.0233959	4	4	10	0.196451
ZNF654	0.0233959	4	6	10	0.196451
KRAS	0.0233959	4	4	10	0.196451
PKM	0.0236144	12	4	14	0.196451
DUSP12	0.0236451	14	8	14	0.196451
SLC25A24	0.0236451	14	8	14	0.196451
GAB2	0.0236451	12	6	14	0.196451
MYL6	0.0236739	12	6	14	0.196451
UBXN4	0.0239018	14	6	14	0.196451
POLD2	0.0239018	14	6	14	0.196451
HELZ2	0.0239018	10	8	14	0.196451
GIT2	0.0239035	4	4	10	0.196451
C11orf31	0.0240558	2	6	12	0.196451
ZNF333	0.0240558	4	2	12	0.196451
SCAF11	0.0240558	4	2	12	0.196451
CNOT10	0.0240558	2	6	12	0.196451
BSDC1	0.0240558	12	6	12	0.196451
ATP11B	0.0240558	4	2	12	0.196451
PBXIP1	0.0240558	12	6	12	0.196451
KMT2C	0.0240558	12	6	12	0.196451
ABCC1	0.0240558	12	6	12	0.196451
LEMD2	0.0240558	12	6	12	0.196451
ATXN7L3	0.0240558	12	6	12	0.196451
SGK494	0.0240558	12	6	12	0.196451
ZNF296	0.0240558	2	2	12	0.196451
MDM1	0.0240558	12	6	12	0.196451
DDX19B	0.0240558	4	2	12	0.196451
CDS2	0.0240558	12	6	12	0.196451
PKD1	0.0240558	12	6	12	0.196451
GBP2	0.0241753	4	2	10	0.196451
LIN37	0.0241753	4	2	10	0.196451
BRWD3	0.0241753	4	6	10	0.196451
ANKAR	0.0241753	4	2	10	0.196451
UBE2J2	0.0242825	2	4	14	0.196451
CEP104	0.024322	2	4	12	0.196451
HNRNPUL2	0.024322	2	4	12	0.196451
PRPF8	0.024322	2	4	12	0.196451
DOT1L	0.024322	2	4	12	0.196451
BNIP3	0.024322	2	4	12	0.196451
CCDC93	0.024322	2	4	12	0.196451
CD5	0.024322	2	4	12	0.196451
MED24	0.024322	2	4	12	0.196451
PUF60	0.024322	2	4	12	0.196451
C12orf65	0.024322	2	4	12	0.196451
LRBA	0.024322	2	4	12	0.196451
RNF126	0.024322	2	4	12	0.196451
DNAJB12	0.024322	2	4	12	0.196451
C14orf93	0.024322	2	4	12	0.196451
GCN1	0.024322	2	4	12	0.196451
TMEM2	0.024322	2	4	12	0.196451
ITSN2	0.024322	2	4	12	0.196451
TRABD	0.024322	2	4	12	0.196451
NOTCH2NL	0.024322	2	4	12	0.196451
FBXO42	0.024322	2	4	12	0.196451
PHYKPL	0.024322	2	4	12	0.196451
LINC01004	0.024322	2	4	12	0.196451
P2RX4	0.024322	2	4	12	0.196451
ZSCAN29	0.024322	2	4	12	0.196451
HSD17B1	0.024322	2	4	12	0.196451
LAMTOR1	0.024322	12	4	12	0.196451
HBA2	0.0243635	8	6	10	0.196451
TSN	0.0243635	4	4	10	0.196451
LAMP2	0.0243635	4	4	10	0.196451
MOCS2	0.0243635	4	4	10	0.196451
SCP2	0.0243635	4	4	10	0.196451
RASSF4	0.0243635	4	4	10	0.196451
NCL	0.0247423	4	2	10	0.196451
EIF4G2	0.0247423	4	2	10	0.196451
CDC42SE1	0.0247423	4	2	10	0.196451
MSN	0.0247423	4	2	10	0.196451
DEF6	0.0247423	4	2	10	0.196451
NACC1	0.0247423	4	2	10	0.196451
IST1	0.0247423	4	2	10	0.196451
RNF20	0.0247423	4	2	10	0.196451
KDM5A	0.0247423	4	2	10	0.196451
TNRC6C	0.0247423	4	2	10	0.196451
ABHD2	0.0247423	4	2	10	0.196451
TACC1	0.0247423	4	2	10	0.196451
PIAS3	0.0247423	4	2	10	0.196451
USP34	0.0247423	4	2	10	0.196451
TTC9C	0.0247423	4	2	10	0.196451
KIAA1429	0.0247423	4	2	10	0.196451
RIN3	0.0247423	4	2	10	0.196451
METAP2	0.0247423	4	2	10	0.196451
HMGCR	0.0247423	4	2	10	0.196451
MTO1	0.0247423	4	2	10	0.196451
ZC3H14	0.0247423	4	2	10	0.196451
CDC5L	0.0247423	4	2	10	0.196451
CCDC183	0.0247423	4	2	10	0.196451
CHD6	0.0247423	4	2	10	0.196451
ATXN2	0.0247423	4	2	10	0.196451
WDR92	0.0247423	4	2	10	0.196451
GPALPP1	0.0247423	4	2	10	0.196451
SHPK	0.0247423	4	2	10	0.196451
CMAHP	0.0247423	4	2	10	0.196451
SLC39A10	0.0247423	4	2	10	0.196451
SENP7	0.0247423	4	2	10	0.196451
SEC22A	0.0247423	4	2	10	0.196451
UQCC1	0.0247423	4	2	10	0.196451
B4GALNT3	0.0247625	8	4	14	0.196451
LINC01094	0.0247625	8	8	14	0.196451
ATP5D	0.025018	2	2	12	0.196451
ITPKB	0.025018	12	6	12	0.196451
CALU	0.025018	2	8	12	0.196451
CDC37	0.025018	12	6	12	0.196451
RUNDC1	0.025018	12	6	12	0.196451
PISD	0.025018	4	2	12	0.196451
C9orf16	0.025018	12	2	12	0.196451
NRGN	0.025018	12	2	12	0.196451
MGC72080	0.0252538	2	4	14	0.196451
MBD1	0.0252575	2	4	12	0.196451
NSG1	0.0252575	2	4	12	0.196451
LIME1	0.0252575	2	4	12	0.196451
TNRC6B	0.0252575	2	4	12	0.196451
BCL2	0.0252575	2	4	12	0.196451
ATP6V0A2	0.0252575	2	4	12	0.196451
SYNRG	0.0252575	2	4	12	0.196451
BDP1	0.0252575	2	4	12	0.196451
TMEM120B	0.0252575	2	4	12	0.196451
ZNF142	0.0252575	2	4	12	0.196451
RBM14	0.0252575	2	4	12	0.196451
EDC3	0.0252575	2	4	12	0.196451
SMARCAL1	0.0252575	2	4	12	0.196451
PIM2	0.0252575	2	4	12	0.196451
TRAF6	0.0252575	2	4	12	0.196451
PHKA2	0.0252575	2	4	12	0.196451
POLR2J3	0.0252575	2	4	12	0.196451
PNISR	0.0252575	2	4	12	0.196451
PHF19	0.0252575	2	4	12	0.196451
AGAP3	0.0252575	2	4	12	0.196451
LOC100505716	0.0252575	2	4	12	0.196451
KIAA1211L	0.0252575	10	4	12	0.196451
RPS4X	0.0255183	4	2	10	0.196451
EIF4B	0.0255183	4	2	10	0.196451
LOC90784	0.0255183	4	2	10	0.196451
RANBP2	0.0255183	4	2	10	0.196451
CPSF2	0.0255183	4	2	10	0.196451
FNTA	0.0255183	4	2	10	0.196451
PTPN11	0.0255183	4	2	10	0.196451
TRAF5	0.0255183	4	2	10	0.196451
WDR11	0.0255183	4	2	10	0.196451
C2orf44	0.0255183	4	2	10	0.196451
CLASP2	0.0255183	4	2	10	0.196451
RUNX2	0.0255183	4	2	10	0.196451
DNTTIP1	0.0257012	4	8	14	0.196451
CD14	0.0257012	8	6	14	0.196451
TSR2	0.025717	4	4	10	0.196451
ZNF302	0.025717	4	4	10	0.196451
GRPEL1	0.025717	4	4	10	0.196451
GNPDA1	0.025717	4	4	10	0.196451
ARL5A	0.025717	4	4	10	0.196451
CLEC4A	0.025717	4	4	10	0.196451
FBXO38	0.025717	4	4	10	0.196451
LOC105747689	0.025717	2	6	10	0.196451
HSCB	0.025717	4	4	10	0.196451
RARS2	0.025717	4	4	10	0.196451
TRIM24	0.025717	4	4	10	0.196451
ESF1	0.025717	4	4	10	0.196451
MMP9	0.0258881	12	8	14	0.196451
ABLIM3	0.0258881	8	8	14	0.196451
TRPM2	0.0258936	12	8	14	0.196451
GNAQ	0.0258936	12	8	14	0.196451
DYNLRB1	0.0259758	12	4	14	0.196451
ABCC3	0.0259758	12	4	14	0.196451
PF4V1	0.0259758	12	4	14	0.196451
RUFY1	0.0259758	12	4	14	0.196451
TMSB4X	0.0259758	12	4	14	0.196451
CTSA	0.0259758	12	4	14	0.196451
FOXRED2	0.0259803	2	2	12	0.196451
BMS1P20	0.0259803	4	2	12	0.196451
ALG2	0.0259803	4	2	12	0.196451
HNRNPA0	0.0261169	4	2	10	0.196451
SET	0.0261169	4	2	10	0.196451
GIMAP7	0.0261169	4	2	10	0.196451
S1PR1	0.0261169	4	2	10	0.196451
C11orf68	0.0261169	4	2	10	0.196451
PSMB9	0.0261169	4	2	10	0.196451
CBX6	0.0261169	4	2	10	0.196451
PSME2	0.0261169	4	2	10	0.196451
KMT2E-AS1	0.0261169	4	2	10	0.196451
SF3A2	0.0261169	4	2	10	0.196451
PDCD4-AS1	0.0261169	4	2	10	0.196451
U2AF2	0.0261169	4	2	10	0.196451
FLOT1	0.0261169	4	2	10	0.196451
HLA-DMA	0.0261169	4	2	10	0.196451
C19orf66	0.0261169	4	2	10	0.196451
RFX5	0.0261169	4	2	10	0.196451
ULK3	0.0261169	4	2	10	0.196451
GLRX	0.0261169	4	2	10	0.196451
PDE12	0.0261169	4	2	10	0.196451
ZNHIT1	0.0261169	4	2	10	0.196451
NUCKS1	0.0261169	4	2	10	0.196451
CYLD	0.0261169	4	2	10	0.196451
VMA21	0.0261169	4	2	10	0.196451
LBR	0.0261169	4	2	10	0.196451
DCAF7	0.0261169	4	2	10	0.196451
SMG1	0.0261169	4	2	10	0.196451
TRIB2	0.0261169	4	2	10	0.196451
ZC3H11A	0.0261169	4	2	10	0.196451
ERAP2	0.0261169	4	2	10	0.196451
ZNF12	0.0261169	4	2	10	0.196451
POU2F2	0.0261169	4	2	10	0.196451
LOC100129203	0.0261169	4	2	10	0.196451
EIF2B1	0.0261169	4	2	10	0.196451
GATC	0.0261169	4	2	10	0.196451
ARPC5L	0.0261169	4	2	10	0.196451
PCM1	0.0261169	4	2	10	0.196451
ANKRD40	0.0261169	4	2	10	0.196451
SMIM24	0.0261169	6	8	10	0.196451
PTPN23	0.0261169	4	2	10	0.196451
[truncated: 13,772 more rows]

## Sheet: Subject 2 RAIN 48h conti
Gene	pVal	phase	peak.shape	period	adjP
DUSP1	3.06719e-06	10	6	14	0.0517005
UBA6-AS1	6.97558e-06	2	6	12	0.0587902
DYNLT3	1.18067e-05	2	6	12	0.066338
TMTC3	2.94225e-05	2	6	12	0.112733
COL7A1	3.34752e-05	10	6	14	0.112733
MNDA	5.03266e-05	12	4	12	0.112733
TSNAXIP1	5.03266e-05	12	8	12	0.112733
NFAM1	6.53249e-05	12	4	12	0.112733
SGPP1	6.96223e-05	2	6	12	0.112733
TCEB1	7.29377e-05	2	6	12	0.112733
MIS18A	7.59423e-05	2	2	12	0.112733
LINC01232	9.55578e-05	4	4	14	0.112733
PIGC	0.000108208	8	2	10	0.112733
RPS6KL1	0.000109946	2	6	12	0.112733
IKBIP	0.000116373	10	8	14	0.112733
SPCS1	0.000120204	2	6	12	0.112733
EPM2A	0.000146074	12	8	12	0.112733
ATP5F1	0.000157087	2	6	12	0.112733
SLC25A24	0.000157087	2	6	12	0.112733
MBLAC2	0.000161462	12	10	12	0.112733
SNORA32	0.000164567	2	6	12	0.112733
RAP1A	0.000164567	2	6	12	0.112733
LZIC	0.000179528	2	6	12	0.112733
MSRB1	0.000190209	8	10	14	0.112733
MED30	0.000219891	2	4	12	0.112733
KNG1	0.000219891	12	8	12	0.112733
RAPGEFL1	0.000232044	2	6	12	0.112733
ARMT1	0.000232044	2	6	12	0.112733
CREM	0.000232044	2	6	12	0.112733
DHRS7	0.000232044	2	6	12	0.112733
LRR1	0.000243094	2	6	12	0.112733
IMPACT	0.000243094	2	6	12	0.112733
FTSJ2	0.000243094	2	6	12	0.112733
ANKRD42	0.000245319	2	8	12	0.112733
ITGB1BP1	0.000248172	2	2	12	0.112733
PRDM1	0.000254143	2	6	12	0.112733
HIST1H2AE	0.000254143	2	6	12	0.112733
RRAGC	0.000254143	2	6	12	0.112733
MIDN	0.000264769	12	4	14	0.114435
EZH2	0.000284257	8	6	10	0.119786
RNF130	0.000327341	12	4	12	0.122768
PRDM11	0.000331672	2	2	12	0.122768
RPS27	0.000339149	2	6	12	0.122768
SRGN	0.00035462	12	4	12	0.122768
CRTAP	0.000355299	2	6	12	0.122768
SPOPL	0.000355299	2	6	12	0.122768
TPTEP1	0.000363458	4	6	10	0.122768
ACSL1	0.000368414	10	6	14	0.122768
LCN10	0.000371449	10	6	12	0.122768
EMP3	0.000371449	2	6	12	0.122768
SNAP29	0.000371449	2	6	12	0.122768
AATK	0.000386835	10	6	14	0.125394
HSD17B12	0.000401601	8	6	10	0.127724
IFNLR1	0.000424262	12	4	12	0.128735
PLGRKT	0.00044056	2	2	12	0.128735
ECSIT	0.000441363	2	6	14	0.128735
TWF1	0.000467274	2	6	12	0.128735
OSGIN2	0.000490638	2	6	12	0.128735
MIR133A1HG	0.000490638	2	6	12	0.128735
PDLIM5	0.000514001	2	6	12	0.128735
CAPZA2	0.000514001	2	6	12	0.128735
UFC1	0.000514001	2	6	12	0.128735
FHL1	0.000514001	2	6	12	0.128735
C10orf88	0.000514001	2	6	12	0.128735
ANKMY2	0.000522282	2	8	12	0.128735
LOC100506844	0.000522282	12	8	12	0.128735
TMEM5	0.000533244	2	2	12	0.128735
METTL2A	0.000537365	2	6	12	0.128735
TM6SF1	0.000537365	2	6	12	0.128735
PPP2CB	0.000537365	2	6	12	0.128735
PAXIP1-AS1	0.000543218	12	10	12	0.128735
FADD	0.000557482	2	2	12	0.128735
OXA1L	0.000569814	2	6	12	0.128735
PRAP1	0.00058172	2	2	12	0.128735
CCNYL1	0.000584092	2	6	12	0.128735
NDUFA6	0.000584092	2	6	12	0.128735
LYZ	0.000594689	12	4	12	0.128735
PNMA5	0.000595714	12	6	12	0.128735
LOC440300	0.000605959	2	2	12	0.129292
GLIPR1L1	0.00062172	12	8	12	0.130996
LCA5L	0.000654436	2	2	12	0.132998
DAZAP2	0.000670502	2	6	14	0.132998
ICMT	0.000685704	2	6	12	0.132998
FZD3	0.000702794	2	6	12	0.132998
GABPB1	0.000736261	2	6	12	0.132998
EMC2	0.000736261	2	6	12	0.132998
GNG2	0.000736261	2	6	12	0.132998
COX5B	0.000736261	2	6	12	0.132998
ATP5I	0.000736261	2	6	12	0.132998
SRI	0.000736261	2	6	12	0.132998
ZNF555	0.00076367	2	2	12	0.132998
MIR1914	0.00076367	2	2	12	0.132998
KEAP1	0.000767504	12	8	12	0.132998
PFDN2	0.000769727	2	6	12	0.132998
RPS29	0.000769727	2	6	12	0.132998
DSE	0.000769727	2	6	12	0.132998
RHOU	0.000803193	2	6	12	0.132998
C17orf78	0.000803193	2	6	12	0.132998
TAF9B	0.000803193	2	6	12	0.132998
SLC17A5	0.000803193	2	6	12	0.132998
LTF	0.000826603	12	4	12	0.132998
SIRPA	0.000832959	10	8	14	0.132998
PARP2	0.000835553	2	6	12	0.132998
PARK7	0.00083666	2	6	12	0.132998
PSMA7	0.00083666	2	6	12	0.132998
CCNJL	0.000850254	2	2	12	0.132998
PPIF	0.000864175	12	8	12	0.132998
BAP1	0.000864175	2	8	12	0.132998
TREM1	0.000901748	12	4	12	0.132998
TNFRSF13C	0.000955344	2	2	12	0.132998
CTSS	0.00099009	10	8	14	0.132998
LINC00294	0.000996881	2	2	12	0.132998
POLR2H	0.000996881	2	2	12	0.132998
ZMAT3	0.000997084	2	6	12	0.132998
GLIPR1	0.00100982	2	6	12	0.132998
CORO2A	0.00102267	2	8	12	0.132998
EFTUD1	0.00102856	2	6	12	0.132998
SLC15A3	0.00102955	12	4	14	0.132998
LILRB2	0.00104456	10	6	12	0.132998
CUTA	0.00104456	2	6	12	0.132998
GLRX3	0.00104456	2	6	12	0.132998
IFIT5	0.00104456	2	6	12	0.132998
YWHAQ	0.00104456	2	6	12	0.132998
ZFP91	0.00104456	2	6	12	0.132998
ATP10D	0.00104456	2	6	12	0.132998
LOC100506083	0.00105749	12	6	12	0.132998
FBXO45	0.0010579	2	6	12	0.132998
DNPH1	0.00106584	2	8	12	0.132998
FCGR2A	0.00107334	8	6	10	0.132998
SNORD58C	0.00109204	2	6	12	0.132998
HSPB11	0.00109204	2	6	12	0.132998
ERGIC3	0.00109204	2	6	12	0.132998
GNB1	0.00109204	2	6	12	0.132998
PDXDC1	0.00109204	2	6	12	0.132998
FOSL2	0.0011164	10	6	14	0.132998
TMEM167A	0.00113953	2	6	12	0.132998
TOMM5	0.00113953	2	6	12	0.132998
TMEM74B	0.00113953	2	6	12	0.132998
NOL7	0.00113953	2	6	12	0.132998
CD164	0.00113953	2	6	12	0.132998
OSCAR	0.00113963	12	4	12	0.132998
PSENEN	0.0011749	8	4	10	0.132998
CD83	0.0011749	8	4	10	0.132998
CD300E	0.0011749	2	6	10	0.132998
RPL27	0.00118701	2	6	12	0.132998
MFF	0.00118701	2	6	12	0.132998
LINC00152	0.00118701	2	6	12	0.132998
TLR4	0.00119143	12	4	12	0.132998
TRIM6	0.00119143	12	4	12	0.132998
FAM103A1	0.00119143	12	4	12	0.132998
REM2	0.00119143	12	4	12	0.132998
ATP6V0A1	0.00124024	2	10	12	0.133477
MFSD11	0.00124024	12	10	12	0.133477
HIRIP3	0.00124323	12	4	12	0.133477
FCGR3B	0.00124323	12	4	12	0.133477
GCA	0.00124323	12	8	12	0.133477
FCAR	0.00124323	12	4	12	0.133477
CIRH1A	0.00129417	2	2	12	0.135987
TAOK2	0.00129417	12	10	12	0.135987
LCN2	0.00129503	12	4	12	0.135987
FAM49A	0.00131664	8	8	14	0.135987
HSPA1B	0.00134809	2	2	12	0.135987
UBE2E1	0.00134809	2	2	12	0.135987
MAML1	0.00134809	12	10	12	0.135987
PROK2	0.00138594	8	10	14	0.135987
OLFM4	0.00139863	12	4	12	0.135987
ABHD12	0.00140153	2	6	12	0.135987
SF3B6	0.00140625	2	2	12	0.135987
TRAM1	0.00140999	2	6	12	0.135987
POLR2F	0.00142522	2	6	12	0.135987
TCAP	0.00142875	12	4	12	0.135987
KRCC1	0.00146485	2	2	12	0.135987
POLE3	0.00146827	2	6	12	0.135987
OLA1	0.00146827	2	6	12	0.135987
LRIF1	0.00146827	2	6	12	0.135987
CBFB	0.00146827	2	6	12	0.135987
REEP3	0.00147639	2	8	12	0.135987
PRTN3	0.00148361	8	10	14	0.135987
MPO	0.00149	8	8	12	0.135987
PDP1	0.00153501	2	6	12	0.135987
C3orf38	0.00153501	2	6	12	0.135987
GLUD1	0.00153501	2	6	12	0.135987
RIPK2	0.00153501	2	6	12	0.135987
ZBTB33	0.00153501	2	6	12	0.135987
SHISA5	0.00153501	2	6	12	0.135987
MYDGF	0.00153501	2	6	12	0.135987
SLC10A3	0.00154058	2	2	12	0.135987
NDUFV3	0.00155478	2	6	12	0.135987
IFITM2	0.00155779	8	10	14	0.135987
SCYL1	0.0015588	2	4	12	0.135987
KLHL34	0.0015588	12	4	12	0.135987
RCN2	0.0015588	2	8	12	0.135987
IQCC	0.0016002	12	4	12	0.135987
CCDC173	0.00160175	2	6	12	0.135987
EEA1	0.00160175	2	6	12	0.135987
HSPE1	0.00160175	2	6	12	0.135987
FBXL6	0.00162965	12	4	12	0.135987
MS4A3	0.00162965	12	4	12	0.135987
PHF23	0.00162965	12	8	12	0.135987
MYL9	0.00162965	12	8	12	0.135987
MCFD2	0.00162965	2	8	12	0.135987
TMEM106C	0.00162965	2	8	12	0.135987
B4GAT1	0.00166849	2	6	12	0.138079
LOC652276	0.00167111	2	2	12	0.138079
DOK4	0.00169846	2	6	12	0.138472
DEFA3	0.00170051	12	4	12	0.138472
TMED10P1	0.00170051	12	8	12	0.138472
PRRC1	0.00173523	2	6	12	0.139061
AEBP2	0.00174073	12	10	12	0.139061
CD72	0.00174073	2	2	12	0.139061
PIK3C2A	0.00174073	2	2	12	0.139061
EFHD2	0.0017836	12	4	14	0.141813
SCX	0.00181036	2	2	12	0.142596
GALE	0.00181036	2	2	12	0.142596
RPL22	0.00181948	2	6	12	0.142647
LILRA6	0.00185287	12	8	12	0.144592
CWC15	0.00190612	2	6	12	0.144757
USP1	0.00195236	2	6	12	0.144757
C21orf59	0.00199276	2	6	12	0.144757
LOC339803	0.00201986	12	10	14	0.144757
KCMF1	0.00204533	2	6	12	0.144757
EXTL2	0.00204533	2	6	12	0.144757
EMC3-AS1	0.00205711	2	2	12	0.144757
DUSP2	0.00205711	2	2	12	0.144757
NAMPT	0.00210301	10	8	14	0.144757
CCDC96	0.00210301	10	8	14	0.144757
MIRLET7D	0.00210812	4	6	10	0.144757
STX11	0.00211581	12	4	12	0.144757
MCTS2P	0.00211581	2	8	12	0.144757
PAQR8	0.00211581	2	8	12	0.144757
CXorf21	0.00211581	2	4	12	0.144757
MAPRE3	0.00211581	2	8	12	0.144757
NT5E	0.00211581	2	8	12	0.144757
SERPINB1	0.00211581	12	8	12	0.144757
KLHL5	0.0021383	2	6	12	0.144757
PSMD8	0.0021383	2	6	12	0.144757
VPS25	0.0021383	2	6	12	0.144757
SEC22B	0.0021383	2	6	12	0.144757
AP1AR	0.0021383	2	6	12	0.144757
SLC25A46	0.0021383	2	6	12	0.144757
FBXO4	0.0021383	2	6	12	0.144757
NUTF2	0.0021383	2	6	12	0.144757
USMG5	0.0021383	2	6	12	0.144757
NAT14	0.00214655	2	2	12	0.144757
NPIPB11	0.00214655	2	2	12	0.144757
LUC7L3	0.00214655	12	10	12	0.144757
LOC100505915	0.00221198	12	8	12	0.144757
HSD17B4	0.00223127	2	6	12	0.144757
SIKE1	0.00223127	2	6	12	0.144757
WDR36	0.00223127	2	6	12	0.144757
LAP3	0.00223127	2	6	12	0.144757
PRICKLE3	0.00223127	2	6	12	0.144757
FAHD2B	0.00223599	2	2	12	0.144757
ACTG1P20	0.00223599	12	10	12	0.144757
CCDC112	0.0022989	2	6	12	0.144757
NCF2	0.00230815	12	4	12	0.144757
CRACR2B	0.00230815	12	8	12	0.144757
ZCCHC10	0.00230815	12	8	12	0.144757
DNAJC8	0.00230815	2	8	12	0.144757
IFFO2	0.00230815	2	8	12	0.144757
NPC2	0.00232424	2	6	12	0.144757
TMEM30A	0.00232424	2	6	12	0.144757
CACYBP	0.00232424	2	6	12	0.144757
SNORA70	0.00232424	2	6	12	0.144757
TNFRSF10C	0.00233142	10	8	10	0.144757
LINC01547	0.00240433	8	8	12	0.144757
S100P	0.00240433	12	4	12	0.144757
MIR933	0.00240433	12	4	12	0.144757
PSPH	0.00240433	2	8	12	0.144757
CHCHD1	0.00241487	2	2	12	0.144757
SCAMP1	0.00241721	2	6	12	0.144757
PTPRA	0.00246857	8	2	10	0.144757
SNORA73B	0.0025005	2	8	12	0.144757
LINC01004	0.00250431	12	10	12	0.144757
MPLKIP	0.00260571	8	2	10	0.144757
KREMEN1	0.00262382	10	10	14	0.144757
RTN3	0.0026289	2	2	12	0.144757
C20orf96	0.0026289	2	2	12	0.144757
PRKRA	0.0026289	2	2	12	0.144757
ZNF557	0.0026289	12	10	12	0.144757
MRPL9	0.00264632	2	6	12	0.144757
C11orf63	0.00264632	2	6	12	0.144757
PKP4	0.00264632	2	6	12	0.144757
ZNF707	0.00264632	12	10	12	0.144757
EMC7	0.00264632	12	10	12	0.144757
GCNT1	0.00264632	2	6	12	0.144757
TMEM147	0.00264632	2	2	12	0.144757
BMS1P4	0.00264632	12	10	12	0.144757
SUSD1	0.00264632	2	6	12	0.144757
SLC50A1	0.00264632	2	6	12	0.144757
SBF2-AS1	0.00266933	4	6	10	0.144757
TMSB4Y	0.00266933	4	6	10	0.144757
MOSPD2	0.00269601	2	6	12	0.144757
ST8SIA4	0.00272087	12	8	12	0.144757
ECHDC1	0.00272087	2	8	12	0.144757
IMPAD1	0.00272087	2	8	12	0.144757
TRAPPC2L	0.0027432	2	2	12	0.144757
EID2	0.0027432	2	2	12	0.144757
MAP3K10	0.0027432	2	2	12	0.144757
MED29	0.0027432	12	10	12	0.144757
GRHPR	0.0027432	2	2	12	0.144757
DCAF4L1	0.0027432	2	2	12	0.144757
FYTTD1	0.00274507	2	8	12	0.144757
CXCR2	0.00277127	12	6	14	0.144757
RWDD3	0.00277188	14	8	14	0.144757
PBDC1	0.00282439	2	6	12	0.144757
ZNF143	0.00282439	2	6	12	0.144757
STK38L	0.00282439	2	6	12	0.144757
DEDD	0.00282439	2	6	12	0.144757
ANP32C	0.0028287	6	6	10	0.144757
SLC43A2	0.00284442	10	8	14	0.144757
CXCR1	0.00284605	8	10	14	0.144757
PSMG2	0.00284697	8	4	10	0.144757
SERPINI1	0.00284729	4	6	10	0.144757
PIGA	0.00285043	12	4	12	0.144757
LOC389906	0.00285043	2	8	12	0.144757
APOOL	0.00285043	2	8	12	0.144757
C11orf84	0.00285043	2	8	12	0.144757
CCT4	0.00285043	2	8	12	0.144757
BCL2A1	0.00285043	12	8	12	0.144757
NDUFB5	0.0028575	2	2	12	0.144757
ASL	0.0028575	2	2	12	0.144757
EBP	0.0028575	2	2	12	0.144757
DNTTIP1	0.0028575	2	2	12	0.144757
LANCL2	0.0028575	12	10	12	0.144757
SEPHS1	0.00286443	2	8	12	0.144757
NHLRC4	0.00290983	4	6	14	0.144757
WDR34	0.00290983	10	8	14	0.144757
NPPA	0.00291733	2	6	14	0.144757
PIGX	0.00295277	2	6	12	0.144757
TWISTNB	0.00295277	2	6	12	0.144757
ITFG1	0.00295277	2	6	12	0.144757
POFUT1	0.00295277	2	6	12	0.144757
CERS2	0.00295277	2	6	12	0.144757
GOPC	0.00295277	2	6	12	0.144757
RPL29	0.00295277	2	6	12	0.144757
TADA1	0.00295277	2	6	12	0.144757
CAPZA1	0.00295277	2	6	12	0.144757
RFC2	0.00295277	2	6	12	0.144757
MANF	0.00295277	2	6	12	0.144757
FAM129A	0.00297129	10	6	14	0.144757
RRAGB	0.00297179	2	2	12	0.144757
MEFV	0.00298	12	4	12	0.144757
C19orf35	0.00298	12	4	12	0.144757
SLC39A13	0.00298	2	4	12	0.144757
KIAA1656	0.00298	12	8	12	0.144757
NT5DC3	0.00298	2	8	12	0.144757
GORAB	0.00301091	2	6	12	0.145421
ACAA2	0.00301091	2	6	12	0.145421
TM2D2	0.00308115	2	6	12	0.145479
PDHX	0.00308115	2	6	12	0.145479
PRPSAP1	0.00308115	2	6	12	0.145479
G6PC3	0.00308115	2	6	12	0.145479
PCBD2	0.00308115	2	6	12	0.145479
PLEKHA8	0.00308115	2	6	12	0.145479
NUPL2	0.00308115	2	6	12	0.145479
ACBD5	0.00308115	2	6	12	0.145479
ZIK1	0.00310956	12	8	12	0.145822
IER2	0.00311171	10	6	14	0.145822
PIM3	0.00319346	12	8	12	0.145822
RPL26	0.00320953	2	6	12	0.145822
FER	0.00320953	2	6	12	0.145822
EIF4E	0.00320953	2	6	12	0.145822
RPL23A	0.00320953	2	6	12	0.145822
HSPB6	0.00320953	2	6	12	0.145822
KPNA3	0.00320953	2	6	12	0.145822
SUMO3	0.00320953	2	6	12	0.145822
STXBP1	0.00320953	2	6	12	0.145822
POLR3C	0.00320953	2	6	12	0.145822
TM9SF3	0.00320953	2	6	12	0.145822
TFR2	0.00320953	2	6	12	0.145822
PUS7	0.00323913	2	8	12	0.146377
ZNF32	0.00323913	2	4	12	0.146377
AHCYL1	0.0032949	2	2	12	0.146535
TDRP	0.00329968	2	4	12	0.146535
ZMPSTE24	0.00333792	2	6	12	0.146535
ARF3	0.00333792	2	6	12	0.146535
FAM66C	0.00333792	2	6	12	0.146535
DSTN	0.00333792	2	6	12	0.146535
JOSD1	0.00333792	2	6	12	0.146535
PLEKHA5	0.00333824	2	6	12	0.146535
OPN3	0.00333824	12	6	12	0.146535
TPRN	0.00333824	12	6	12	0.146535
ZNF561	0.00333824	2	6	12	0.146535
DAAM1	0.0034663	2	6	12	0.148179
RNASE6	0.00348377	2	4	12	0.148179
ZNF821	0.00348377	2	4	12	0.148179
INPP1	0.00348819	2	2	12	0.148179
TUBG2	0.00348819	2	2	12	0.148179
TXNDC17	0.00348819	2	2	12	0.148179
ZNF841	0.00348819	12	10	12	0.148179
CDK2AP2	0.00348819	2	2	12	0.148179
ENY2	0.00348819	2	2	12	0.148179
LOC100134868	0.00348819	2	2	12	0.148179
CREBZF	0.00348819	12	10	12	0.148179
UNG	0.00348998	2	2	12	0.148179
ZCCHC8	0.00348998	2	6	12	0.148179
PSMD6	0.00353704	2	8	12	0.1498
HACD1	0.00357805	6	4	10	0.151157
NIPSNAP3A	0.00362123	2	8	12	0.151227
LOC101926933	0.00363353	12	10	12	0.151227
C5	0.00363353	2	10	12	0.151227
DHTKD1	0.00363353	12	10	12	0.151227
MRPL11	0.00363353	2	2	12	0.151227
ISM1	0.00363353	2	2	12	0.151227
RGS2	0.00365706	10	6	14	0.151831
CAMKK2	0.00369781	2	4	12	0.153142
CR1	0.00371246	14	10	14	0.153142
HBA1	0.00379884	2	10	14	0.153142
C5AR1	0.00380422	8	10	14	0.153142
SDHAF3	0.00381224	2	8	12	0.153142
RNF7	0.00381224	2	8	12	0.153142
KLHL9	0.00381224	2	8	12	0.153142
SEPSECS-AS1	0.00381224	2	8	12	0.153142
AHDC1	0.00381224	2	8	12	0.153142
LOC102723766	0.00381224	12	4	12	0.153142
PRO1804	0.00381658	4	6	10	0.153142
MTMR2	0.00384604	2	6	12	0.153142
KCTD13	0.00384986	8	8	14	0.153142
CPD	0.00385859	12	8	12	0.153142
MIR762HG	0.00386719	2	6	12	0.153142
CHD9	0.00386719	2	6	12	0.153142
NUP62	0.00386719	2	6	12	0.153142
CLPTM1	0.00386719	2	6	12	0.153142
ABHD17B	0.00389526	2	6	12	0.153142
TPBG	0.00391924	2	8	12	0.153142
CPA5	0.00392422	12	10	12	0.153142
MAPK7	0.00392422	2	2	12	0.153142
GPHA2	0.00396611	12	6	12	0.153142
LINC01032	0.00396611	4	6	12	0.153142
POLR1C	0.00396611	2	6	12	0.153142
IRF2BPL	0.00398553	12	4	12	0.153142
FBXL17	0.00398553	2	4	12	0.153142
SCAMP3	0.00398553	2	8	12	0.153142
AQP9	0.00399172	10	8	14	0.153142
NLK	0.00404298	2	6	12	0.153142
TET1	0.00404298	2	6	12	0.153142
GOLT1B	0.00404298	2	6	12	0.153142
RPL5	0.00404298	2	6	12	0.153142
PRKCI	0.00404298	2	6	12	0.153142
THAP2	0.00404298	2	6	12	0.153142
LINC00657	0.00404298	2	6	12	0.153142
TMEM165	0.00404298	2	6	12	0.153142
MIR3609	0.00404298	2	6	12	0.153142
ZNHIT1	0.00404298	2	6	12	0.153142
PPP1R16A	0.00406956	2	2	12	0.153804
ANPEP	0.00415881	12	4	12	0.154407
H2AFX	0.00415881	2	4	12	0.154407
CFP	0.00415881	12	4	12	0.154407
MANBAL	0.00415881	2	8	12	0.154407
EI24	0.00415881	2	8	12	0.154407
TCN1	0.00415881	12	8	12	0.154407
LOC613037	0.00415881	12	8	12	0.154407
NIPAL4	0.00415881	2	8	12	0.154407
TAF7	0.00421876	2	6	12	0.15459
FCF1	0.00421876	2	6	12	0.15459
PCNXL4	0.00421876	2	6	12	0.15459
JKAMP	0.00421876	2	6	12	0.15459
FAM8A1	0.00421876	2	6	12	0.15459
PLXND1	0.00421876	2	6	12	0.15459
PLRG1	0.00426624	2	6	12	0.155991
SCARNA5	0.00428269	2	6	12	0.156253
DLEU1	0.00431098	2	6	12	0.156633
TRABD	0.00433209	12	4	12	0.156633
TMEM205	0.00433209	12	4	12	0.156633
C19orf38	0.00433209	12	4	12	0.156633
RNU4-2	0.00434685	12	8	12	0.156633
LOC100294145	0.00437034	2	8	12	0.156633
DNAJC10	0.00437286	2	6	12	0.156633
MLF2	0.00439454	2	6	12	0.156633
SNORA5C	0.00439454	2	6	12	0.156633
TGFBR3	0.00440188	4	4	10	0.156633
RNF6	0.00441389	2	2	12	0.156633
ZNF280B	0.00441389	2	2	12	0.156633
FHOD1	0.00441389	2	2	12	0.156633
ODF3B	0.00443241	10	6	14	0.15696
MIR4480	0.00450538	12	4	12	0.157842
MLLT4	0.00450538	2	8	12	0.157842
MAGOHB	0.00456036	2	2	12	0.157842
HSDL2	0.00457032	2	6	12	0.157842
AGPAT5	0.00457032	2	6	12	0.157842
SNORA11	0.00457032	2	6	12	0.157842
PRDX3	0.00457032	2	6	12	0.157842
UQCRQ	0.00457032	2	6	12	0.157842
HDAC11	0.00457163	2	6	12	0.157842
DNAAF2	0.00457163	2	2	12	0.157842
GFM1	0.00457163	2	6	12	0.157842
E2F5	0.0045978	2	2	12	0.157842
ZHX1	0.0045978	2	2	12	0.157842
MSI2	0.0045978	2	2	12	0.157842
VPS37C	0.0045978	2	2	12	0.157842
CDH24	0.00467866	2	8	12	0.160292
HCFC1R1	0.00472747	2	4	12	0.161201
CUL5	0.00472747	2	8	12	0.161201
APH1A	0.00475037	2	8	12	0.161201
LOC100506725	0.00477039	12	6	12	0.161201
MZT1	0.00477073	6	4	10	0.161201
TAGLN2	0.00478171	2	2	12	0.161201
OPA3	0.00478171	12	10	12	0.161201
COQ5	0.00478171	2	2	12	0.161201
ANGPT2	0.0049416	2	6	12	0.16398
TMPRSS5	0.00494236	12	8	12	0.16398
HERPUD2	0.00494236	2	8	12	0.16398
ARID1A	0.00494236	2	8	12	0.16398
YWHAZ	0.00494236	2	2	12	0.16398
ELP5	0.00496916	2	2	12	0.16398
LINC00862	0.00496916	2	2	12	0.16398
TEX30	0.00502397	14	8	14	0.16398
WBP4	0.00502612	2	6	14	0.16398
METRNL	0.00502612	8	8	14	0.16398
PIP5KL1	0.00504863	4	4	14	0.16398
ZNF611	0.00512805	12	10	12	0.16398
SNX2	0.00512805	2	6	12	0.16398
HAX1	0.00512805	2	6	12	0.16398
TRIM45	0.00514953	2	2	12	0.16398
EFR3A	0.00515645	2	6	12	0.16398
PHACTR4	0.00515724	2	4	12	0.16398
GLRX2	0.00516793	2	6	12	0.16398
SNORA78	0.00516793	2	2	12	0.16398
CUEDC2	0.00525145	2	6	12	0.16398
SLBP	0.00525145	2	6	12	0.16398
PDE6D	0.00525145	2	6	12	0.16398
PDIA4	0.00525145	2	6	12	0.16398
TMED7	0.00525145	2	6	12	0.16398
NEK6	0.00525145	2	6	12	0.16398
TCEAL3	0.00525344	2	6	12	0.16398
LYN	0.00528904	8	10	14	0.16398
FAAP24	0.00529264	12	8	12	0.16398
IFT88	0.00529264	2	8	12	0.16398
RLF	0.00529264	2	8	12	0.16398
AQR	0.00529264	2	8	12	0.16398
ARV1	0.00529264	2	8	12	0.16398
LRRC14	0.005327	2	2	12	0.16398
PSMA1	0.00535101	2	6	12	0.16398
CANT1	0.00536669	2	2	12	0.16398
PTTG1	0.00537131	2	6	12	0.16398
AK2	0.00539947	2	6	12	0.16398
ARL16	0.00539947	2	4	12	0.16398
HN1	0.00546981	10	6	14	0.16398
MRPS18A	0.00549015	2	6	12	0.16398
LDHAL6A	0.00549015	2	6	12	0.16398
ZNF428	0.00549015	2	6	12	0.16398
SNX22	0.00549015	2	6	12	0.16398
MC1R	0.00549015	2	6	12	0.16398
TMEM185B	0.00549015	2	6	12	0.16398
TAF9	0.00549015	2	6	12	0.16398
SUMO2	0.00549015	2	6	12	0.16398
RDH11	0.00549015	2	6	12	0.16398
MAP9	0.00549015	2	6	12	0.16398
LMO4	0.00549015	2	6	12	0.16398
MAFF	0.00549015	2	6	12	0.16398
ATRN	0.00549015	2	6	12	0.16398
SVIL	0.00549015	2	6	12	0.16398
NOP10	0.00549015	2	6	12	0.16398
CTSC	0.00549015	2	6	12	0.16398
RPAP3	0.00549015	2	6	12	0.16398
TPM4	0.00549015	2	6	12	0.16398
CCBL2	0.00550362	2	8	12	0.16398
RASGRP4	0.00552275	12	4	12	0.16398
ICAM1	0.00552275	12	4	12	0.16398
KLHDC8B	0.00552275	12	8	12	0.16398
MIR29C	0.00552275	12	4	12	0.16398
NECAB3	0.00552275	2	8	12	0.16398
DTD1	0.00552275	2	8	12	0.16398
PLEKHG2	0.00552275	2	8	12	0.16398
LAMP1	0.00555861	2	2	12	0.16398
MOB1A	0.00555861	2	2	12	0.16398
HDDC2	0.00555861	12	10	12	0.16398
VPS45	0.00558701	2	8	12	0.16398
CEBPB	0.00565959	12	4	14	0.16398
ABCF2	0.0056905	2	6	12	0.16398
BLM	0.0056905	2	6	12	0.16398
HABP4	0.0056905	2	6	12	0.16398
RPL36AL	0.00572885	2	6	12	0.16398
ATP5G2	0.00572885	2	6	12	0.16398
PAQR6	0.00572885	2	6	12	0.16398
WARS	0.00572885	2	6	12	0.16398
MYEF2	0.00572885	2	6	12	0.16398
SEL1L	0.00572885	2	6	12	0.16398
CROT	0.00575287	2	8	12	0.16398
CASP7	0.00575287	2	8	12	0.16398
FOXN3-AS1	0.00575287	12	8	12	0.16398
SCARNA22	0.00575287	12	4	12	0.16398
PGBD4	0.00575287	12	8	12	0.16398
LOC100506585	0.00575823	10	4	14	0.16398
LOC101927354	0.00576986	4	4	14	0.16398
MME	0.00578602	8	8	14	0.16398
UQCR10	0.00579022	2	2	12	0.16398
PVR	0.00579022	2	2	12	0.16398
RBM48	0.00579022	2	2	12	0.16398
SLC30A9	0.00579022	2	2	12	0.16398
RNF4	0.00579022	12	10	12	0.16398
CEACAM4	0.00584943	12	4	12	0.16398
CD69	0.00584943	2	6	12	0.16398
RABL2A	0.00589973	2	6	12	0.16398
ZNF277	0.00593829	8	2	10	0.16398
LSM5	0.00594916	2	6	12	0.16398
LOC100132781	0.00594916	2	6	12	0.16398
SRBD1	0.00594916	2	6	12	0.16398
TEX261	0.00594916	2	6	12	0.16398
POLR3D	0.00594916	12	10	12	0.16398
ABR	0.00594916	2	6	12	0.16398
KCNRG	0.00596755	2	6	12	0.16398
HIST1H2AM	0.00596755	2	6	12	0.16398
RAB11A	0.00596755	2	6	12	0.16398
NAPG	0.00596755	2	6	12	0.16398
SLC25A23	0.00596755	2	6	12	0.16398
MRPS18C	0.00596755	2	6	12	0.16398
REEP5	0.00596755	2	6	12	0.16398
HACD3	0.00596755	2	6	12	0.16398
RRAGD	0.00598298	12	8	12	0.16398
CTCF	0.00598298	2	8	12	0.16398
CHI3L1	0.00598298	12	4	12	0.16398
PLA2G15	0.00600395	12	8	12	0.16398
SENP1	0.00600395	2	2	12	0.16398
PPT2	0.00602182	2	2	12	0.16398
KDELR3	0.00602182	2	2	12	0.16398
MUM1	0.00602182	2	2	12	0.16398
EXO5	0.00602182	2	2	12	0.16398
FGR	0.0061172	8	6	14	0.164408
ABCA11P	0.00616835	8	6	10	0.164408
GLT1D1	0.00620474	8	10	14	0.164408
FAM204A	0.00620626	2	6	12	0.164408
PLEKHG7	0.00620626	2	6	12	0.164408
EPN2-AS1	0.00620626	12	6	12	0.164408
TOR1AIP1	0.00620626	2	6	12	0.164408
BTF3L4	0.00620626	2	6	12	0.164408
DCLRE1B	0.00620626	2	6	12	0.164408
CBLL1	0.00620626	2	6	12	0.164408
TRIM13	0.00620626	2	6	12	0.164408
SNORA73A	0.00620626	2	6	12	0.164408
E2F6	0.00620626	2	6	12	0.164408
TSNAX	0.00620626	2	6	12	0.164408
OCEL1	0.00620782	2	2	12	0.164408
EIF2B2	0.00620782	2	2	12	0.164408
KCND1	0.0062131	12	4	12	0.164408
TOMM7	0.0062131	2	8	12	0.164408
PSMD11	0.00625343	2	2	12	0.165112
TYROBP	0.00625928	10	4	14	0.165112
SOCS5	0.00631028	2	6	12	0.166197
KLF16	0.006373	2	4	12	0.167587
SNORA49	0.0064418	4	6	12	0.168691
PITPNA	0.00644496	2	6	12	0.168691
ATP1B3	0.00646648	2	6	12	0.168691
TFCP2	0.00646648	2	6	12	0.168691
SNAPC1	0.00648504	2	2	12	0.168691
CCDC50	0.00648504	2	2	12	0.168691
AKR1C6P	0.00648504	12	10	12	0.168691
ZFHX3	0.00651497	10	6	14	0.169209
SEPT8	0.00655552	2	8	12	0.169597
TXNDC15	0.00655552	12	10	12	0.169597
RPS6KA3	0.0065888	2	6	12	0.169597
NT5C2	0.0065888	12	10	12	0.169597
MAP2K4	0.00663691	8	2	10	0.169597
SMARCB1	0.00667648	2	8	12	0.169597
SLC46A2	0.00667648	12	4	12	0.169597
C14orf119	0.00667723	12	10	12	0.169597
FSD1L	0.00667723	2	10	12	0.169597
SGPL1	0.00667723	12	10	12	0.169597
CSF3R	0.0066776	12	4	12	0.169597
SPIN2B	0.0066776	2	6	12	0.169597
SNHG6	0.00672187	12	8	12	0.169597
NMT1	0.00672514	12	10	12	0.169597
FPR1	0.00681642	8	8	14	0.169597
LOC283683	0.00683306	14	10	14	0.169597
IAH1	0.00684054	2	2	12	0.169597
FAM220A	0.00687527	2	2	12	0.169597
SCARF1	0.00695315	12	8	12	0.169597
RPS7	0.00695583	2	6	12	0.169597
DRICH1	0.00696754	2	2	12	0.169597
PGAM1	0.00696754	2	2	12	0.169597
CCDC144A	0.00696754	12	10	12	0.169597
RARS	0.00697663	8	2	10	0.169597
H2AFY	0.00697996	12	8	12	0.169597
TIMELESS	0.00697996	2	8	12	0.169597
PODNL1	0.00697996	12	4	12	0.169597
SNORD95	0.00697996	12	4	12	0.169597
LOC100996251	0.00697996	2	8	12	0.169597
CRYZ	0.00697996	2	8	12	0.169597
PAICS	0.00697996	2	8	12	0.169597
PCDH12	0.00697996	2	8	12	0.169597
CHEK2	0.00707408	2	6	12	0.169597
COX8A	0.00707408	2	6	12	0.169597
RILPL1	0.00712556	12	10	12	0.169597
BFAR	0.00716174	2	6	12	0.169597
COMMD6	0.00719332	2	8	12	0.169597
ZNF12	0.00719332	12	10	12	0.169597
PPM1D	0.00725785	2	2	12	0.169597
THAP8	0.00725785	2	2	12	0.169597
LYG1	0.00725785	2	2	12	0.169597
KIAA1143	0.00725785	2	2	12	0.169597
IRF5	0.00725785	2	2	12	0.169597
NFE2L1	0.00725785	2	2	12	0.169597
OSGEP	0.00725785	12	10	12	0.169597
PEX1	0.00725785	2	2	12	0.169597
MYBBP1A	0.00725785	12	10	12	0.169597
ARHGAP17	0.00725785	2	2	12	0.169597
TNPO2	0.00725785	2	2	12	0.169597
PARD6G	0.00725785	12	10	12	0.169597
NCF1	0.00728343	12	4	12	0.169597
RNU2-2P	0.00728343	12	8	12	0.169597
LACTB	0.00728343	2	4	12	0.169597
STX10	0.00728343	12	8	12	0.169597
SQLE	0.00728343	2	8	12	0.169597
PADI4	0.00728343	12	4	12	0.169597
SNORD15A	0.00728343	12	4	12	0.169597
TIFA	0.00728343	12	8	12	0.169597
ZNF354B	0.00728343	12	8	12	0.169597
DFNB31	0.00728343	2	4	12	0.169597
TACO1	0.00728343	12	8	12	0.169597
DUSP18	0.0073273	10	8	14	0.169597
IRS2	0.00733514	10	6	14	0.169597
TSPO2	0.00739563	2	6	12	0.169597
MRGBP	0.00739563	2	6	12	0.169597
PRPF4	0.00739563	2	6	12	0.169597
TCAIM	0.00739563	2	6	12	0.169597
FAM228B	0.00739563	2	6	12	0.169597
WARS2	0.00739563	2	6	12	0.169597
FRS2	0.00739563	2	6	12	0.169597
STMN1	0.00739563	2	6	12	0.169597
POLR2L	0.00739563	2	6	12	0.169597
GPR108	0.00739563	2	6	12	0.169597
LOC100288842	0.00739563	2	6	12	0.169597
C2orf47	0.00739563	2	6	12	0.169597
GNAI3	0.00739563	2	6	12	0.169597
LDLR	0.00739563	2	6	12	0.169597
CHML	0.00739563	2	6	12	0.169597
RAB4A	0.00739563	2	6	12	0.169597
RIT1	0.00739563	2	6	12	0.169597
ACTR6	0.00741267	8	2	10	0.169597
CEBPD	0.0074656	8	8	14	0.169597
CASZ1	0.00752029	12	4	12	0.169597
NCF4	0.00753751	12	4	14	0.169597
CMTM2	0.00754705	10	4	10	0.169597
CECR5	0.00754817	2	2	12	0.169597
ZFP1	0.00754817	2	2	12	0.169597
PAK2	0.00754817	2	2	12	0.169597
RAB35	0.00754817	2	2	12	0.169597
DSCR3	0.00754817	2	2	12	0.169597
TPP1	0.00754817	2	2	12	0.169597
AKR1C1	0.00754817	2	2	12	0.169597
SNORA38	0.00758691	12	8	12	0.169597
VDR	0.00758691	12	4	12	0.169597
HIST2H2BC	0.00758691	12	4	12	0.169597
CD3EAP	0.00763792	2	4	12	0.169597
ADTRP	0.00767622	4	6	14	0.169597
GINS4	0.00769208	12	10	12	0.169597
CD99L2	0.00769208	12	10	12	0.169597
FDX1L	0.00769208	12	6	12	0.169597
FARP2	0.00769208	2	6	12	0.169597
MCUR1	0.00771718	2	6	12	0.169597
POLA1	0.00771718	2	6	12	0.169597
HMGCR	0.00771718	2	6	12	0.169597
ANKRD17	0.00771718	2	6	12	0.169597
PTBP3	0.00771718	2	6	12	0.169597
MICU1	0.00771718	2	6	12	0.169597
VRK2	0.00771718	2	6	12	0.169597
STARD3NL	0.00771718	2	6	12	0.169597
PPP2R5A	0.00771718	2	6	12	0.169597
VBP1	0.00771718	2	6	12	0.169597
C14orf2	0.00771718	2	6	12	0.169597
EMC8	0.00771718	2	6	12	0.169597
IDH3A	0.00771718	2	6	12	0.169597
BTBD1	0.00771718	2	6	12	0.169597
USP51	0.00771718	2	6	12	0.169597
EOGT	0.00771718	2	6	12	0.169597
INSR	0.00771718	2	6	12	0.169597
LOC100130950	0.00783848	2	2	12	0.171737
YIF1B	0.00784726	2	4	12	0.171737
ATF1	0.00784871	8	2	10	0.171737
SMARCAD1	0.00788015	2	8	12	0.171737
NPIPB4	0.00789039	2	8	12	0.171737
CRYZL1	0.00789039	2	8	12	0.171737
PTTG1IP	0.00800964	2	6	12	0.171737
IFI35	0.00802651	12	8	12	0.171737
ALX3	0.00802651	12	10	12	0.171737
DARS2	0.00802651	2	2	12	0.171737
NOL9	0.00802651	12	10	12	0.171737
PAXBP1	0.00802651	12	10	12	0.171737
SPDYE1	0.00802651	12	10	12	0.171737
SNORD3A	0.00802651	12	10	12	0.171737
DAPK3	0.00802651	2	6	12	0.171737
SLAIN2	0.00803872	2	6	12	0.171737
CGGBP1	0.00803872	2	6	12	0.171737
COQ10B	0.00803872	2	6	12	0.171737
MRPS21	0.00803872	2	6	12	0.171737
SERAC1	0.00803872	2	6	12	0.171737
DPYSL2	0.00803872	2	6	12	0.171737
PAF1	0.00803872	2	6	12	0.171737
BASP1	0.00809448	10	6	14	0.171869
MIPEP	0.00817423	2	4	12	0.171869
MMADHC	0.00819386	2	8	12	0.171869
LOC100506985	0.00822277	12	8	12	0.171869
INAFM1	0.00822277	2	2	12	0.171869
NUDC	0.00822277	2	6	12	0.171869
LOC101927839	0.00822277	12	4	12	0.171869
SUPV3L1	0.00825544	2	8	12	0.171869
WAC-AS1	0.00825544	2	8	12	0.171869
GMFB	0.00825544	2	8	12	0.171869
GZMH	0.00833145	2	2	12	0.171869
MAGEE1	0.00833145	12	10	12	0.171869
DOK1	0.00836027	2	6	12	0.171869
NPIPA5	0.00836027	2	6	12	0.171869
CMC4	0.00836027	2	6	12	0.171869
PCMT1	0.00836027	2	6	12	0.171869
GMNN	0.00836027	2	6	12	0.171869
NEDD9	0.00836027	2	6	12	0.171869
RAB14	0.00836027	2	6	12	0.171869
FAM35A	0.00836027	2	6	12	0.171869
PGRMC2	0.00836027	2	6	12	0.171869
LRP8	0.00836027	2	6	12	0.171869
SECISBP2L	0.00836027	2	6	12	0.171869
CLINT1	0.00836027	2	6	12	0.171869
MFN1	0.00836027	2	6	12	0.171869
ZNF883	0.00836027	2	6	12	0.171869
PPT1	0.00836027	2	6	12	0.171869
PTPN9	0.00836027	2	6	12	0.171869
TPM2	0.00836095	2	6	12	0.171869
BSN	0.00836095	12	10	12	0.171869
CMTM5	0.00836095	2	6	12	0.171869
PRMT6	0.0084137	12	10	12	0.172742
PEX13	0.00843702	12	10	12	0.17301
FPR2	0.00848477	8	10	14	0.173778
LRRC37A8P	0.00855022	4	4	10	0.174703
IFT57	0.00856539	2	6	12	0.174703
PSMB4	0.00856539	2	6	12	0.174703
ZNF766	0.00863068	2	8	12	0.174703
MRPS33	0.00863068	2	2	12	0.174703
GTF2IP20	0.00863068	2	8	12	0.174703
PLEKHB2	0.00868182	2	6	12	0.174703
FEM1C	0.00868182	2	6	12	0.174703
PHTF1	0.00869369	2	2	12	0.174703
PRKCD	0.00869369	2	2	12	0.174703
FBXL12	0.00869369	2	2	12	0.174703
RBMS1	0.00869369	2	2	12	0.174703
ANAPC7	0.00869369	2	2	12	0.174703
ZNF850	0.00869369	12	10	12	0.174703
MCMDC2	0.00869539	2	2	12	0.174703
LILRB3	0.00870613	12	6	12	0.174703
EIF5A2	0.00870613	2	6	12	0.174703
ZNF223	0.00874572	2	8	12	0.175081
TRIM21	0.00874572	12	8	12	0.175081
GRPEL2	0.00877952	2	2	12	0.175549
KCNA2	0.00885746	10	8	14	0.176897
CTIF	0.00894543	2	6	10	0.177703
LOC647859	0.00899825	4	4	14	0.177703
EXOC6	0.00900337	2	6	12	0.177703
C22orf24	0.00900593	12	8	12	0.177703
PAPSS2	0.00900593	2	2	12	0.177703
DERL2	0.00900593	2	2	12	0.177703
TPMT	0.00900593	2	8	12	0.177703
DPY19L4	0.00900593	2	4	12	0.177703
LAMC3	0.00905593	2	2	12	0.177703
ZNF438	0.00905593	2	2	12	0.177703
TMEM106B	0.00905593	2	2	12	0.177703
PRKAB2	0.00905593	2	2	12	0.177703
EP300	0.00905593	2	2	12	0.177703
RNF185	0.00905593	2	2	12	0.177703
MGLL	0.00905593	2	2	12	0.177703
DLEU7-AS1	0.00914325	2	8	12	0.178007
PKD2	0.00914325	2	8	12	0.178007
FES	0.00914325	12	8	12	0.178007
TOMM34	0.00914325	2	8	12	0.178007
ZNF571	0.00914325	4	4	12	0.178007
C16orf87	0.00914325	2	8	12	0.178007
NR1H3	0.00914533	2	2	12	0.178007
JMJD1C-AS1	0.00935013	4	6	10	0.181162
NRIR	0.00935013	6	4	10	0.181162
SGCA	0.00940726	10	6	14	0.181162
RPL28	0.00941817	2	2	12	0.181162
MTBP	0.0094535	2	6	12	0.181162
NPIPB5	0.0094535	2	8	12	0.181162
DYNC2H1	0.0094535	2	6	12	0.181162
DPY19L3	0.0094535	2	6	12	0.181162
DYNC2LI1	0.00945494	2	6	12	0.181162
SCFD1	0.00945494	2	6	12	0.181162
ZNF595	0.00945494	2	6	12	0.181162
MTUS1	0.00954078	12	4	12	0.181162
LOC143666	0.00954078	12	8	12	0.181162
ARRDC4	0.00954078	2	8	12	0.181162
SUV39H2	0.00954078	2	8	12	0.181162
LPPR3	0.00954078	12	8	12	0.181162
RDH5	0.00954078	12	8	12	0.181162
CACNA1H	0.00954078	12	8	12	0.181162
HIST1H4D	0.00954078	2	8	12	0.181162
ZNF606	0.00956682	2	6	12	0.181162
THAP6	0.00959323	2	4	12	0.181162
GKAP1	0.00960533	2	6	14	0.181162
METTL8	0.00973687	10	6	14	0.181162
ARL14EP	0.0097526	8	2	10	0.181162
MKL2	0.00975642	2	8	12	0.181162
EXOSC9	0.00975642	2	8	12	0.181162
PRRT1	0.0097804	2	2	12	0.181162
TP53I11	0.00980896	10	8	14	0.181162
LOC254896	0.00980896	12	6	14	0.181162
GRASP	0.00988321	2	2	12	0.181162
FANCC	0.00988321	2	6	12	0.181162
SLC39A8	0.00988321	12	10	12	0.181162
VASH1	0.00988321	2	6	12	0.181162
SMARCAL1	0.00988321	2	6	12	0.181162
PPP4R1L	0.00988321	2	6	12	0.181162
CRLS1	0.00988321	2	6	12	0.181162
ZC3H8	0.00988321	2	6	12	0.181162
LSM6	0.00988321	2	6	12	0.181162
UBOX5	0.00988321	12	10	12	0.181162
TOP1MT	0.00988321	12	10	12	0.181162
PRMT5	0.00988471	2	6	12	0.181162
SEC24B	0.00988471	2	6	12	0.181162
B3GNT5	0.00988471	2	6	12	0.181162
NSA2	0.00988471	2	6	12	0.181162
TM7SF3	0.00988471	2	6	12	0.181162
UBE2Q2	0.00988471	2	6	12	0.181162
ATF7	0.00988471	2	6	12	0.181162
CHEK1	0.00988471	2	6	12	0.181162
MITD1	0.00988471	2	6	12	0.181162
NAA20	0.00988471	2	6	12	0.181162
HECTD2	0.00988471	2	6	12	0.181162
RUNX2	0.00988471	2	6	12	0.181162
DCTN5	0.00988471	2	6	12	0.181162
SLC38A6	0.00988783	8	4	10	0.181162
KIAA0513	0.00993832	12	4	12	0.181495
PHPT1	0.00993832	2	4	12	0.181495
KBTBD2	0.00993832	2	8	12	0.181495
PADI2	0.00998277	12	4	12	0.18211
ZNF880	0.0100828	2	6	12	0.182304
AP4M1	0.0100828	2	6	12	0.182304
MTERF3	0.0100828	12	8	12	0.182304
CDKN2AIPNL	0.0100828	2	6	12	0.182304
GPR180	0.0100828	2	6	12	0.182304
SMG8	0.0101426	2	2	12	0.182304
GNB5	0.0101839	2	4	12	0.182304
NCOA5	0.0101839	2	8	12	0.182304
MID1IP1	0.0103129	2	6	12	0.182304
SMC1B	0.0103129	2	2	12	0.182304
KIF3B	0.0103129	2	6	12	0.182304
SAP130	0.0103129	2	6	12	0.182304
SBSPON	0.0103145	12	6	12	0.182304
ZDHHC3	0.0103145	2	6	12	0.182304
ZNF615	0.0103145	2	6	12	0.182304
SP3	0.0103145	2	6	12	0.182304
CIT	0.0103145	2	6	12	0.182304
EIF3E	0.0103145	2	6	12	0.182304
ELOVL4	0.0103145	2	6	12	0.182304
UBASH3B	0.0103145	2	6	12	0.182304
EIF4H	0.0103145	2	6	12	0.182304
NUP155	0.0103145	2	6	12	0.182304
NLN	0.0103145	2	6	12	0.182304
FPGT	0.0103359	2	8	12	0.182304
COL5A3	0.0103359	2	8	12	0.182304
CCDC97	0.0103359	12	4	12	0.182304
RBM3	0.0103359	2	8	12	0.182304
YDJC	0.0103359	12	4	12	0.182304
SNHG12	0.010349	12	10	12	0.182304
WRNIP1	0.010349	12	10	12	0.182304
ART4	0.0103999	2	10	14	0.182304
NFXL1	0.0104276	8	6	10	0.182304
MRPL44	0.0104276	8	6	10	0.182304
RMND1	0.0104276	8	6	10	0.182304
VCPKMT	0.0105005	12	8	12	0.182304
RPL9	0.0105029	2	6	12	0.182304
ZNF449	0.0105029	2	6	12	0.182304
SDHD	0.0105029	12	8	12	0.182304
SSBP4	0.0105463	12	6	12	0.182304
METTL9	0.0105543	8	6	10	0.182304
METTL15	0.0105848	2	2	12	0.182304
SIL1	0.0106082	2	2	12	0.182304
CCDC57	0.0106819	12	8	12	0.182304
ORAI2	0.0106914	10	6	14	0.182304
LOC100507424	0.0107302	4	6	14	0.182304
MIR616	0.0107334	2	8	12	0.182304
GJA3	0.0107334	2	8	12	0.182304
LINC00092	0.0107334	12	4	12	0.182304
VEZF1	0.0107334	2	8	12	0.182304
PARP11	0.0107426	12	10	12	0.182304
RAB8A	0.0107426	2	2	12	0.182304
SEC1P	0.0107426	12	8	12	0.182304
SRSF7	0.0107443	2	6	12	0.182304
PGGT1B	0.0107443	2	6	12	0.182304
ERO1B	0.0107443	2	6	12	0.182304
HLTF	0.0107443	2	6	12	0.182304
RTFDC1	0.0107443	2	6	12	0.182304
LYST	0.0107443	2	6	12	0.182304
INTS9	0.0107443	2	6	12	0.182304
HMGB1	0.0107443	2	6	12	0.182304
APOBEC3G	0.0107443	2	6	12	0.182304
ZNF404	0.0107668	14	8	14	0.182304
RIMKLB	0.0107989	12	10	12	0.182304
NMNAT1	0.0107989	12	10	12	0.182304
TRPM7	0.0107989	2	2	12	0.182304
NCKAP5L	0.0107989	2	2	12	0.182304
USP39	0.0107989	12	10	12	0.182304
WBP1	0.0107989	2	2	12	0.182304
ZNF782	0.0108147	2	8	12	0.182304
LRP11	0.0108648	8	4	10	0.182304
PEX2	0.010923	2	8	12	0.182304
RPS23	0.010923	2	6	12	0.182304
RPS5	0.010923	2	6	12	0.182304
CPSF3	0.010923	2	6	12	0.182304
MIR4635	0.010923	12	4	12	0.182304
EXOC5	0.010923	2	6	12	0.182304
AIFM1	0.010923	2	6	12	0.182304
PSMB1	0.0110793	8	6	10	0.182304
RECQL4	0.0111309	2	4	12	0.182304
TMEM33	0.0111438	2	6	12	0.182304
FER1L4	0.0111438	2	6	12	0.182304
EPC2	0.0111438	2	6	12	0.182304
TBC1D31	0.0111485	2	8	14	0.182304
TNRC18	0.0111563	10	6	14	0.182304
XRCC5	0.0111723	2	6	12	0.182304
EIF3A	0.0111723	2	6	12	0.182304
ARSB	0.0111723	2	6	12	0.182304
GPR65	0.011174	2	6	12	0.182304
ETV3	0.011174	2	6	12	0.182304
MTDH	0.011174	2	6	12	0.182304
SPG20	0.011174	2	6	12	0.182304
AHSA1	0.011174	2	6	12	0.182304
RPL14	0.011174	2	6	12	0.182304
HNRNPA1	0.011174	2	6	12	0.182304
UNC50	0.011174	2	6	12	0.182304
C9orf3	0.011174	2	6	12	0.182304
KCNMB3	0.011174	2	6	12	0.182304
ATL3	0.011174	2	6	12	0.182304
ALDH9A1	0.011174	2	6	12	0.182304
ZFYVE1	0.011174	2	6	12	0.182304
TMOD3	0.011174	2	6	12	0.182304
NAPEPLD	0.011174	2	6	12	0.182304
HIST2H2BE	0.011174	2	6	12	0.182304
SLC26A3	0.0111773	4	6	14	0.182304
E2F4	0.0112368	14	8	14	0.182304
C4orf3	0.0112489	2	2	12	0.182304
TLR2	0.0112489	2	2	12	0.182304
ASAP3	0.0112489	2	2	12	0.182304
DHFR	0.0112489	2	2	12	0.182304
RPL36	0.0112489	2	2	12	0.182304
FAM168B	0.0112489	2	2	12	0.182304
PPP1R2	0.0112489	12	10	12	0.182304
TGOLN2	0.0112489	12	10	12	0.182304
RPS16	0.0112489	2	2	12	0.182304
RPL23AP82	0.0112489	2	2	12	0.182304
MYBPC3	0.0112579	2	8	10	0.182304
C11orf73	0.0112804	2	8	12	0.182304
COQ3	0.0112804	12	8	12	0.182304
EDF1	0.0112804	2	8	12	0.182304
PALM3	0.011381	2	8	12	0.183433
EPB41L4A	0.0113938	8	2	10	0.183433
CCDC71L	0.0113938	8	2	10	0.183433
MSMO1	0.0113938	8	2	10	0.183433
ATXN2	0.0115886	2	6	12	0.185257
ROCK1	0.0115886	2	8	12	0.185257
RMI1	0.0116038	2	6	12	0.185257
DHX29	0.0116038	2	6	12	0.185257
DRAM1	0.0116038	2	6	12	0.185257
SMAP1	0.0116038	2	6	12	0.185257
SYCP2	0.0116038	2	6	12	0.185257
SIRT6	0.0116082	2	2	12	0.185257
MIR3176	0.0116989	12	10	12	0.185257
HIST2H2BF	0.0116989	2	2	12	0.185257
RAP2C-AS1	0.0116989	2	2	12	0.185257
ZNHIT3	0.0116989	12	10	12	0.185257
EMD	0.0116989	2	2	12	0.185257
IPW	0.0116989	2	2	12	0.185257
MED14	0.0116989	2	2	12	0.185257
RCBTB2	0.0116989	2	2	12	0.185257
FKBP1AP1	0.0116989	12	10	12	0.185257
RAD51C	0.0117099	8	6	10	0.185257
PDK2	0.0117709	12	8	12	0.185257
CCDC90B	0.0117709	2	8	12	0.185257
TEFM	0.0117709	2	2	12	0.185257
DDHD2	0.0117709	2	8	12	0.185257
LOC100129034	0.0117709	2	8	12	0.185257
NDUFB8	0.0117709	2	8	12	0.185257
S100PBP	0.0117995	2	8	12	0.185533
C16orf52	0.0118549	2	6	12	0.185874
KDM4B	0.0118628	8	10	14	0.185874
RACGAP1	0.0118983	2	8	12	0.185874
MXRA7	0.0118983	2	8	12	0.185874
UHRF1BP1L	0.0118983	2	8	12	0.185874
NAA10	0.0118983	2	8	12	0.185874
NCOR2	0.0118983	2	8	12	0.185874
BARD1	0.012064	8	2	10	0.186907
CTBS	0.0120718	2	6	12	0.186907
MYRF	0.0120718	4	6	12	0.186907
HSPA9	0.0120718	2	6	12	0.186907
SCARNA21	0.0120924	2	6	12	0.186907
MANEA	0.0120924	2	6	12	0.186907
ARL6IP6	0.0120924	2	8	12	0.186907
RAB11B	0.0121091	2	10	14	0.186907
IGSF6	0.0121488	2	2	12	0.186907
ICK	0.0121488	2	2	12	0.186907
GALNT6	0.0121817	4	6	10	0.186907
DCST2	0.0122229	2	6	10	0.186907
TERF2IP	0.0122344	2	6	14	0.186907
SKA2	0.0122613	2	8	12	0.186907
SIGLEC10	0.0122613	4	4	12	0.186907
PTPN13	0.0122613	2	8	12	0.186907
FRAT2	0.0123125	12	4	12	0.186907
ZNF394	0.0123125	12	8	12	0.186907
PRPSAP2	0.0123214	2	6	14	0.186907
CLDN7	0.0124156	4	4	12	0.186907
SNORD3C	0.0124156	12	4	12	0.186907
LOC100289511	0.0124156	8	8	12	0.186907
ZNF816	0.0124156	12	8	12	0.186907
POLR1B	0.0124156	2	8	12	0.186907
RPN1	0.0124156	2	8	12	0.186907
PROSC	0.0124156	12	8	12	0.186907
PLBD2	0.0124403	8	4	14	0.186907
UBXN2B	0.012541	2	6	12	0.186907
GSTM3	0.012541	2	6	12	0.186907
TMED5	0.012578	12	10	12	0.186907
GNB1L	0.012578	12	10	12	0.186907
COPG2IT1	0.012584	8	6	10	0.186907
RHBDD2	0.0125963	2	6	12	0.186907
SURF6	0.0125963	2	6	12	0.186907
SLC41A3	0.0125963	2	8	12	0.186907
COMT	0.0125988	2	2	12	0.186907
LAIR1	0.0125988	12	10	12	0.186907
FCN1	0.0126206	12	2	12	0.186907
POLA2	0.0126206	2	6	12	0.186907
RPRD1B	0.0126206	2	6	12	0.186907
RFWD2	0.0126206	2	6	12	0.186907
NAA60	0.0126206	2	6	12	0.186907
MRPL41	0.0126206	2	6	12	0.186907
ZFAND1	0.0126206	2	6	12	0.186907
SERPINB6	0.0126206	2	6	12	0.186907
TMEM65	0.0126206	2	6	12	0.186907
ZNRF2	0.0126206	2	6	12	0.186907
KLF9	0.0126206	2	6	12	0.186907
FMNL3	0.0126206	2	6	12	0.186907
NUS1	0.0126206	2	6	12	0.186907
DESI2	0.0126206	2	6	12	0.186907
MRPS36	0.0126651	8	2	10	0.186907
COL27A1	0.0126797	12	10	12	0.186907
BOLA3	0.0127145	2	10	14	0.186907
TOMM6	0.0127342	8	2	10	0.186907
PPIA	0.0127518	2	8	12	0.186907
LARP4B	0.0127987	12	10	12	0.186907
ANAPC15	0.012817	2	6	14	0.186907
GIPR	0.0128175	4	6	14	0.186907
LUC7L2	0.0128183	12	8	12	0.186907
NDUFC2	0.0128255	12	4	12	0.186907
LGALSL	0.0128255	10	6	12	0.186907
LINC00493	0.0128899	2	6	12	0.186907
TNFAIP2	0.0128947	10	6	14	0.186907
CEACAM8	0.012933	12	4	12	0.186907
SLPI	0.012933	12	4	12	0.186907
RNMTL1	0.012933	12	4	12	0.186907
ZNRD1-AS1	0.012933	12	8	12	0.186907
SNORD94	0.012933	12	8	12	0.186907
LINC00940	0.012933	12	4	12	0.186907
TNFAIP8L2	0.012933	8	8	12	0.186907
AIF1	0.0130299	10	8	14	0.186907
XG	0.0130487	10	2	12	0.186907
FAM98C	0.0130487	2	2	12	0.186907
CCNE1	0.0130487	2	2	12	0.186907
CCDC25	0.013111	2	6	12	0.186907
ENKD1	0.013111	12	6	12	0.186907
FOPNL	0.013111	2	6	12	0.186907
SAV1	0.013111	2	6	12	0.186907
ITPK1-AS1	0.013111	2	6	12	0.186907
C19orf44	0.013111	2	6	12	0.186907
BRMS1L	0.013111	2	6	12	0.186907
DBR1	0.013111	2	6	12	0.186907
PDE9A	0.013111	2	6	12	0.186907
CHUK	0.013111	2	6	12	0.186907
TANC2	0.013111	2	6	12	0.186907
KIAA2013	0.013111	2	6	12	0.186907
EHBP1	0.013111	2	6	12	0.186907
RPP14	0.013111	2	6	12	0.186907
YKT6	0.0131244	2	6	12	0.186907
CAMSAP1	0.0131693	12	10	12	0.186907
PUF60	0.0131693	2	2	12	0.186907
RP2	0.0131693	2	6	12	0.186907
MANSC1	0.0131693	12	4	12	0.186907
LRPAP1	0.0131693	12	10	12	0.186907
DPM1	0.0131693	2	2	12	0.186907
APPL1	0.0131693	2	6	12	0.186907
ELK3	0.0131693	2	6	12	0.186907
RBM25	0.0131693	12	10	12	0.186907
NBPF9	0.0131693	2	6	12	0.186907
ZNF829	0.0132044	2	2	12	0.186907
RAB3D	0.0132182	12	4	14	0.186907
NAP1L5	0.013231	2	2	12	0.186907
C16orf72	0.01332	12	4	14	0.186907
GRN	0.01332	12	4	14	0.186907
IMPDH1	0.01332	12	4	14	0.186907
THBS4	0.0133385	2	8	12	0.186907
NDUFA10	0.0133552	12	10	12	0.186907
TLE1	0.0133552	2	2	12	0.186907
ANKRD39	0.0133552	2	2	12	0.186907
AGAP5	0.0133552	2	2	12	0.186907
ARPC1B	0.0133552	2	2	12	0.186907
ZNF708	0.0133552	12	10	12	0.186907
CRCP	0.0133552	12	10	12	0.186907
PPFIA1	0.0133552	2	2	12	0.186907
RNF168	0.0133552	12	10	12	0.186907
ABHD11	0.0133552	2	2	12	0.186907
SPTBN2	0.0133552	2	2	12	0.186907
TTC38	0.0133552	2	2	12	0.186907
SLC22A1	0.0133714	4	4	14	0.186907
ZNF202	0.0133996	8	8	14	0.186907
TLE3	0.013407	10	6	14	0.186907
USB1	0.013407	10	6	14	0.186907
NDUFB2	0.0134229	8	6	10	0.186907
SNAPC5	0.0134229	8	6	10	0.186907
LILRA2	0.0134503	12	4	12	0.186907
SLC51A	0.0134503	2	8	12	0.186907
ACSF2	0.0134503	12	4	12	0.186907
NFYC	0.0134503	12	4	12	0.186907
PANX2	0.0134503	12	4	12	0.186907
FBXL8	0.0134503	2	8	12	0.186907
RPL26L1	0.0134503	2	4	12	0.186907
NDUFA7	0.0134503	2	8	12	0.186907
NEK3	0.0134503	2	8	12	0.186907
AGPAT2	0.0136504	10	8	14	0.187135
PARS2	0.0136504	12	6	14	0.187135
SERBP1	0.0136661	14	8	14	0.187135
CLCF1	0.0136811	2	6	12	0.187135
RBM41	0.0136811	2	6	12	0.187135
RNF13	0.0136811	2	6	12	0.187135
PPA1	0.0136811	2	6	12	0.187135
COX7A2	0.0136811	2	6	12	0.187135
PHF5A	0.0136811	2	6	12	0.187135
BRCC3	0.0136811	2	6	12	0.187135
MPC1	0.0136811	2	6	12	0.187135
IPO5	0.0136811	2	6	12	0.187135
KIAA0895L	0.0136811	2	6	12	0.187135
PNMA1	0.0136811	2	6	12	0.187135
RRP1	0.0136811	2	6	12	0.187135
SLC38A4	0.013718	2	2	12	0.187135
ZBTB26	0.013718	12	10	12	0.187135
PLSCR1	0.013718	2	6	12	0.187135
FAM229A	0.013718	2	2	12	0.187135
SNIP1	0.0137823	2	6	12	0.187135
ERICH1	0.0137823	12	10	12	0.187135
LOC100133091	0.0137823	12	10	12	0.187135
IDS	0.0139117	2	2	12	0.187135
PSMG1	0.0139117	2	2	12	0.187135
COX4I1	0.0139117	2	2	12	0.187135
ANKRD54	0.0139117	2	2	12	0.187135
MAPK1IP1L	0.0139117	2	2	12	0.187135
WIPF2	0.0139117	2	2	12	0.187135
CEP104	0.0139117	12	10	12	0.187135
CYC1	0.0139117	2	2	12	0.187135
UBTF	0.0139117	12	10	12	0.187135
PDP2	0.0139117	2	2	12	0.187135
DUSP22	0.0139117	2	2	12	0.187135
VAMP3	0.0139349	8	4	10	0.187135
S100A8	0.0139676	12	4	12	0.187135
RNU5E-1	0.0139676	12	4	12	0.187135
FSD1	0.0139676	2	8	12	0.187135
B3GALNT1	0.0139676	2	8	12	0.187135
ZNF134	0.0139676	2	8	12	0.187135
LOC101926935	0.0139676	2	8	12	0.187135
CREB3L4	0.0139676	12	4	12	0.187135
CEP57L1	0.0139822	2	6	14	0.187135
PAQR3	0.0139827	2	8	12	0.187135
TVP23B	0.0139827	2	6	12	0.187135
ARID1B	0.0140029	2	8	12	0.187135
ZFPL1	0.0140029	2	4	12	0.187135
MYCT1	0.0140323	2	8	10	0.187135
ATG3	0.0140323	8	2	10	0.187135
LAMTOR3	0.0140323	8	2	10	0.187135
PPAPDC1B	0.0140617	2	6	12	0.187135
OGFOD1	0.0142186	12	10	12	0.187135
BRAP	0.0142511	2	6	12	0.187135
B4GALT5	0.0142511	2	6	12	0.187135
PPP4C	0.0142511	2	6	12	0.187135
RABL3	0.0142511	2	6	12	0.187135
XBP1	0.0142511	2	6	12	0.187135
ACOT13	0.0142511	2	6	12	0.187135
CEP89	0.0142511	2	6	12	0.187135
SNAP23	0.0142511	2	6	12	0.187135
ARPC1A	0.0142511	2	6	12	0.187135
CSDC2	0.0142511	2	6	12	0.187135
ANXA1	0.0142511	2	6	12	0.187135
SNRPB2	0.0142511	2	6	12	0.187135
TIGAR	0.0142667	2	6	12	0.187135
FAM57A	0.0142667	2	2	12	0.187135
FBXO32	0.0142667	2	6	12	0.187135
MRTO4	0.0142667	2	6	12	0.187135
PHB2	0.0142667	2	6	12	0.187135
NMD3	0.0142667	2	6	12	0.187135
LRTOMT	0.0143502	12	8	12	0.187135
UFD1L	0.0143645	2	6	12	0.187135
HIST1H4A	0.0144681	2	2	12	0.187135
SNX8	0.0144681	2	2	12	0.187135
ATG12	0.0144681	12	10	12	0.187135
MTFR1	0.0144681	2	2	12	0.187135
ALG11	0.0144681	2	2	12	0.187135
BTBD6	0.0144681	12	10	12	0.187135
ORC2	0.0144681	12	10	12	0.187135
FRG1JP	0.0144849	2	8	12	0.187135
LOC102724589	0.0144849	12	8	12	0.187135
CDHR3	0.0144849	2	8	12	0.187135
WDR76	0.0145906	2	6	12	0.187135
NFU1	0.0146394	2	8	12	0.187135
GNPNAT1	0.0146394	2	8	12	0.187135
ARL1	0.0146394	2	4	12	0.187135
ZNF227	0.0146394	2	8	12	0.187135
ZNF197	0.0146394	2	8	12	0.187135
MAGT1	0.0146476	12	10	12	0.187135
ATP5J2	0.0146876	2	8	12	0.187135
TSC22D1-AS1	0.0147153	12	8	12	0.187135
KIAA0556	0.0147153	2	8	12	0.187135
AZU1	0.0148019	12	4	14	0.187135
MRPL35	0.0148154	2	2	12	0.187135
CMC2	0.0148212	2	6	12	0.187135
TMEM56-RWDD3	0.0148212	6	6	12	0.187135
FAS	0.0148212	2	6	12	0.187135
RPL34	0.0148212	2	6	12	0.187135
TMX4	0.0148212	2	6	12	0.187135
GALNT1	0.0148212	2	6	12	0.187135
ADAL	0.0148212	2	6	12	0.187135
ARSK	0.0148212	2	6	12	0.187135
FANCM	0.0148212	2	6	12	0.187135
PSMC2	0.0148212	2	6	12	0.187135
BNIP2	0.0148212	2	6	12	0.187135
HSPH1	0.0148212	2	6	12	0.187135
SNORD116-18	0.0148212	2	6	12	0.187135
NDUFB6	0.0148212	2	6	12	0.187135
AMZ2	0.0148212	2	6	12	0.187135
CBX1	0.0148212	2	6	12	0.187135
CHCHD2	0.0148212	2	6	12	0.187135
PSEN1	0.0148212	2	6	12	0.187135
RPL10A	0.0148212	2	6	12	0.187135
TOR1AIP2	0.0148212	2	6	12	0.187135
GALC	0.0148212	2	6	12	0.187135
RAB8B	0.0148212	2	6	12	0.187135
XRN2	0.0148212	2	6	12	0.187135
MEF2A	0.0148212	2	6	12	0.187135
PSMD14	0.0148212	2	6	12	0.187135
ARL5B	0.0148212	2	6	12	0.187135
C12orf45	0.0148212	2	6	12	0.187135
RHBDF2	0.0148212	2	6	12	0.187135
LOC100506730	0.0148212	2	6	12	0.187135
LINC01003	0.0148375	4	6	10	0.187201
C2orf69	0.0148577	8	2	10	0.187316
KCNE3	0.0148914	10	8	14	0.1876
CCT6P3	0.0149742	12	10	12	0.188361
SMARCD2	0.0149742	12	8	12	0.188361
SRFBP1	0.0150022	2	8	12	0.188508
GORASP2	0.0150246	2	2	12	0.188508
RPL13AP5	0.0150246	2	2	12	0.188508
SCRIB	0.0150306	2	6	12	0.188508
ATP4A	0.0151986	12	6	12	0.190079
ANKRD40	0.0151986	2	8	12	0.190079
LY96	0.0151986	12	8	12	0.190079
GTSF1	0.0152009	2	8	14	0.190079
APOBEC4	0.0152585	12	10	14	0.190592
SART1	0.0152758	12	10	12	0.190592
ATP2B4	0.0152758	2	8	12	0.190592
RPS6KA4	0.0153008	10	6	14	0.190621
HCK	0.0153008	10	6	14	0.190621
LRG1	0.0153248	8	10	14	0.190761
STX12	0.0153842	2	8	12	0.190761
CARD16	0.0153842	12	8	12	0.190761
TCEAL8	0.0153842	2	8	12	0.190761
ATP5G1	0.0153912	2	6	12	0.190761
SLAMF8	0.0153912	2	6	12	0.190761
HIST1H2AC	0.0153912	2	6	12	0.190761
MBD2	0.015418	12	4	14	0.190921
FBXO34	0.0154268	2	6	14	0.190921
SPC25	0.0154696	8	2	10	0.19131
C1orf27	0.0155811	2	2	12	0.191913
NUP43	0.0155811	12	10	12	0.191913
CPSF4	0.0155811	2	2	12	0.191913
VKORC1L1	0.0155981	2	8	12	0.191913
SNORA21	0.0155981	12	8	12	0.191913
DSEL	0.0155981	12	8	12	0.191913
RASGEF1B	0.0155981	2	6	12	0.191913
DTWD1	0.0156831	8	2	10	0.192586
DPY19L2P2	0.0156831	8	2	10	0.192586
SLC16A4	0.0156985	12	10	12	0.192586
ABAT	0.0156985	2	2	12	0.192586
C22orf39	0.0157603	2	2	12	0.192815
BTNL10	0.0157648	4	6	10	0.192815
C9orf139	0.0157648	4	6	10	0.192815
TMEM263	0.0158065	2	8	12	0.192815
FGL2	0.0158177	12	4	12	0.192815
AKIRIN1	0.0158669	2	4	14	0.192815
ALDOA	0.0159123	2	2	12	0.192815
CLDND1	0.0159123	2	8	12	0.192815
BHLHE41	0.0159594	10	2	10	0.192815
PTAFR	0.0159713	12	6	14	0.192815
LOC102724323	0.0159963	2	10	14	0.192815
PTPRJ	0.0160193	2	6	12	0.192815
RHEB	0.0160193	2	6	12	0.192815
CMC1	0.0160193	2	6	12	0.192815
MPG	0.0160193	2	6	12	0.192815
PPP3CC	0.0160193	12	10	12	0.192815
PSMB7	0.0160193	2	6	12	0.192815
USO1	0.0160193	2	6	12	0.192815
ANKS1A	0.0160193	2	6	12	0.192815
PIP4K2B	0.0160193	2	6	12	0.192815
TXLNB	0.0160193	2	6	12	0.192815
SMNDC1	0.0160228	12	8	12	0.192815
EWSR1	0.0160228	2	4	12	0.192815
FAM212B	0.016053	2	8	12	0.192815
NANOS1	0.016053	2	8	12	0.192815
PPIL1	0.016053	12	8	12	0.192815
MRPL57	0.016053	2	4	12	0.192815
LIMS2	0.016053	2	4	12	0.192815
EIF3K	0.0161375	2	2	12	0.192815
CSNK2B	0.0161375	2	2	12	0.192815
FAM127B	0.0161375	2	2	12	0.192815
AKT1S1	0.016189	2	10	14	0.192815
ICAM3	0.0161982	8	8	14	0.192815
ACOX1	0.016222	12	4	12	0.192815
DLGAP1-AS1	0.016222	2	6	12	0.192815
GAR1	0.016222	2	6	12	0.192815
TM9SF2	0.016222	2	8	12	0.192815
PI4K2B	0.016222	2	8	12	0.192815
CTSO	0.016222	2	6	12	0.192815
ACTG1P4	0.016222	12	8	12	0.192815
MIR6864	0.0162915	4	4	14	0.192815
SYK	0.0162915	10	8	14	0.192815
DNM1L	0.016381	2	2	12	0.192815
COX10-AS1	0.016381	12	10	12	0.192815
PARP16	0.016381	12	8	12	0.192815
DISC1	0.0163819	8	4	10	0.192815
TMEM106A	0.0164455	12	10	12	0.192815
RRS1	0.0164455	12	10	12	0.192815
SGTB	0.0164455	12	10	12	0.192815
FAM193A	0.0164455	2	2	12	0.192815
CKMT2-AS1	0.0164455	12	10	12	0.192815
SIGMAR1	0.0164455	2	2	12	0.192815
CXorf40B	0.0164455	2	2	12	0.192815
KHDRBS1	0.0164455	2	2	12	0.192815
FAF1	0.0164455	12	10	12	0.192815
SNAP47	0.0165054	2	2	12	0.192815
AP3D1	0.0165054	2	6	12	0.192815
INAFM2	0.0165086	2	8	10	0.192815
CPNE3	0.0165109	2	6	12	0.192815
TNFRSF1A	0.0165109	2	6	12	0.192815
TMX1	0.0165109	2	6	12	0.192815
RNF26	0.0165109	2	6	12	0.192815
RPL27A	0.0165313	2	6	12	0.192815
PCNA	0.0165488	2	8	12	0.192815
BLZF1	0.0165488	2	2	12	0.192815
MYO5A	0.0165488	2	4	12	0.192815
SNRPG	0.0165488	2	8	12	0.192815
MIR2278	0.016694	2	2	12	0.192815
RILPL2	0.0167158	12	6	12	0.192815
COMMD4	0.0167158	2	6	12	0.192815
ZCRB1	0.0167158	2	6	12	0.192815
LOC283140	0.0167158	2	2	12	0.192815
YTHDF3	0.0167158	2	6	12	0.192815
RNF146	0.0167158	2	2	12	0.192815
KIAA2026	0.0167158	2	2	12	0.192815
ZNF460	0.0167158	2	6	12	0.192815
MYLK-AS1	0.0167158	12	10	12	0.192815
KDM6B	0.0167219	12	4	12	0.192815
FBXL15	0.0167219	12	4	12	0.192815
ADGRG3	0.0167219	12	4	12	0.192815
SLC52A2	0.0167219	2	8	12	0.192815
LOC100506679	0.0167219	12	4	12	0.192815
NAPSB	0.0167528	10	8	14	0.192815
MAD2L1BP	0.0168008	2	2	12	0.192815
SMAD7	0.0168065	2	8	12	0.192815
GLI1	0.0168459	12	4	12	0.192815
MTRNR2L4	0.0169063	12	8	12	0.192815
GFPT1	0.0169063	2	6	12	0.192815
LINC00623	0.0169063	2	6	12	0.192815
KLRAP1	0.0169063	2	6	12	0.192815
DEAF1	0.0169063	12	10	12	0.192815
CDIPT	0.0169097	2	8	14	0.192815
LOC100506606	0.0170641	12	10	14	0.192815
ANKLE1	0.0171308	2	2	12	0.192815
PARVB	0.0171308	2	2	12	0.192815
TBC1D32	0.0171308	2	2	12	0.192815
INPP5B	0.0171308	12	10	12	0.192815
CYP2E1	0.0171308	12	10	12	0.192815
HSCB	0.0171308	2	2	12	0.192815
KRTCAP2	0.0171308	2	2	12	0.192815
TMEM75	0.0171308	2	2	12	0.192815
SBF2	0.0171308	2	2	12	0.192815
GATAD1	0.0171308	2	2	12	0.192815
PHF20L1	0.0171308	2	2	12	0.192815
FUOM	0.0171308	2	2	12	0.192815
KMT2E-AS1	0.0171308	2	2	12	0.192815
LOC100130691	0.0171308	2	2	12	0.192815
UVRAG	0.0171308	2	2	12	0.192815
MED22	0.0171308	12	10	12	0.192815
CLPP	0.0171308	2	2	12	0.192815
NUP210L	0.0171308	2	2	12	0.192815
NOC3L	0.0171308	2	2	12	0.192815
SOAT1	0.0171308	2	2	12	0.192815
TLR1	0.0171308	2	2	12	0.192815
POLDIP3	0.0171308	2	2	12	0.192815
LOC100507577	0.0171308	2	2	12	0.192815
ERI1	0.0171308	2	2	12	0.192815
ZNF337-AS1	0.0171308	2	2	12	0.192815
ZNF512B	0.0171308	12	10	12	0.192815
SLC35E2	0.0171308	12	10	12	0.192815
DNAAF5	0.0171308	2	2	12	0.192815
ABCA10	0.0171932	2	6	12	0.192815
FGF11	0.0171932	2	6	12	0.192815
SLC4A2	0.0171932	12	10	12	0.192815
SMIM13	0.0171932	2	6	12	0.192815
METTL12	0.0171932	12	6	12	0.192815
PRUNE	0.0172073	8	2	10	0.192815
C4orf32	0.0172614	2	6	12	0.192815
C14orf169	0.0172614	2	6	12	0.192815
MRPL1	0.0172614	2	6	12	0.192815
GINM1	0.0172614	2	6	12	0.192815
UBE2W	0.0172614	2	6	12	0.192815
RRP15	0.0172614	2	6	12	0.192815
KDELC2	0.0172614	2	6	12	0.192815
MIR766	0.0172614	12	6	12	0.192815
S100A9	0.0173829	12	4	12	0.193119
SSSCA1-AS1	0.0173829	12	8	12	0.193119
SCARNA7	0.0173908	2	8	12	0.193119
RBPJ	0.0173908	2	8	12	0.193119
RER1	0.0174123	2	2	12	0.193119
ADH5	0.0174123	2	6	12	0.193119
ABCA1	0.0174123	2	6	12	0.193119
PHYH	0.0174123	2	6	12	0.193119
CEP164	0.0174123	2	6	12	0.193119
MIEF2	0.0174123	12	4	12	0.193119
C2orf16	0.0174146	4	10	14	0.193119
ARPC3	0.0174698	2	6	12	0.193604
EXT2	0.0175008	2	2	12	0.19382
VPS4B	0.0175372	2	8	12	0.193878
TAF1D	0.0175372	2	8	12	0.193878
TCTE3	0.01763	4	6	14	0.193878
LINC01011	0.0176413	4	4	12	0.193878
TDRKH	0.0176413	12	10	12	0.193878
GSK3B	0.0176413	2	2	12	0.193878
RBAK	0.0176413	2	2	12	0.193878
RIOK1	0.0176413	2	6	12	0.193878
DNAJC4	0.0176413	12	8	12	0.193878
AP3M1	0.0176413	2	6	12	0.193878
JUNB	0.0177409	8	8	14	0.193878
TBC1D25	0.0177409	2	6	14	0.193878
PLEKHG5	0.0177409	8	8	14	0.193878
LINC00881	0.0177409	2	6	14	0.193878
ZSWIM4	0.017816	2	2	12	0.193878
PLEKHN1	0.017816	2	2	12	0.193878
ACYP1	0.017816	2	2	12	0.193878
SLC19A1	0.017816	2	2	12	0.193878
GTF2F1	0.017816	2	2	12	0.193878
ALG8	0.017816	2	2	12	0.193878
NBPF10	0.017816	2	2	12	0.193878
TRUB2	0.017816	2	2	12	0.193878
TMEM97	0.017816	12	10	12	0.193878
NDNL2	0.0178218	2	2	12	0.193878
ASB7	0.0179703	12	8	14	0.193878
RNU4-1	0.0179965	10	8	14	0.193878
XPR1	0.0179989	14	8	14	0.193878
MRPL51	0.0180119	2	6	12	0.193878
ERF	0.0180119	2	6	12	0.193878
ZNF654	0.0180119	2	6	12	0.193878
THUMPD1	0.0180119	2	6	12	0.193878
EXTL3	0.0180119	2	6	12	0.193878
C18orf8	0.0180119	2	6	12	0.193878
TYW1B	0.0180119	2	6	12	0.193878
HLA-DPB1	0.0180119	2	6	12	0.193878
PRKAG1	0.0180119	2	6	12	0.193878
BAG3	0.0180119	2	6	12	0.193878
PCBP4	0.0180119	2	6	12	0.193878
AGGF1	0.0180119	2	6	12	0.193878
WDR19	0.0180467	12	8	12	0.193878
PCNXL3	0.0180597	12	4	12	0.193878
MALSU1	0.0180597	2	8	12	0.193878
MPRIP	0.0180597	2	8	12	0.193878
CHPF2	0.0180597	2	8	12	0.193878
MORC2-AS1	0.0180597	12	4	12	0.193878
LRRC46	0.0180597	12	4	12	0.193878
INPPL1	0.0181087	2	2	12	0.193878
LCORL	0.0181087	2	6	12	0.193878
SNHG5	0.0181087	2	6	12	0.193878
LOC285819	0.0181112	4	4	14	0.193878
TTL	0.0181387	2	8	12	0.193878
GALNT7	0.0181387	2	8	12	0.193878
PDHB	0.0181387	2	8	12	0.193878
ZNF749	0.0181387	2	8	12	0.193878
RABEPK	0.0181387	2	8	12	0.193878
SIN3B	0.0183764	12	6	12	0.195798
RBM43	0.0183764	12	10	12	0.195798
DCTD	0.0183764	2	2	12	0.195798
HDAC8	0.0183764	2	6	12	0.195798
EFHC1	0.0183764	2	6	12	0.195798
AMPD2	0.0184572	8	8	14	0.196423
LSM10	0.0184583	2	2	12	0.196423
FLJ42627	0.0185012	12	10	12	0.19646
PTPRE	0.0185012	2	2	12	0.19646
LINC01128	0.0185012	2	2	12	0.19646
CPB1	0.0185122	2	6	14	0.19646
CENPK	0.0185201	2	8	14	0.19646
ENO1	0.0186096	2	6	12	0.196595
SON	0.0186096	2	6	12	0.196595
ATG16L2	0.0187285	12	4	12	0.196595
SNORA62	0.0187285	12	8	12	0.196595
RNVU1-3	0.0187624	2	6	12	0.196595
BRIX1	0.0187624	2	6	12	0.196595
RPS4X	0.0187624	2	6	12	0.196595
SEH1L	0.0187624	2	6	12	0.196595
ZNF367	0.0187624	2	6	12	0.196595
BMPR2	0.0187624	2	6	12	0.196595
ATG4A	0.0187624	2	6	12	0.196595
RPS6KC1	0.0187624	2	6	12	0.196595
PIGT	0.0187624	2	6	12	0.196595
MED4	0.0187624	2	6	12	0.196595
BICD1	0.0187624	2	6	12	0.196595
PLXNC1	0.0187624	2	6	12	0.196595
CANX	0.0187624	2	6	12	0.196595
B3GALT2	0.0187624	2	6	12	0.196595
NF2	0.0187624	2	6	12	0.196595
SNORA37	0.0188052	12	8	12	0.196595
LIN9	0.018826	4	4	14	0.196595
SNORA71D	0.0188438	10	6	14	0.196595
DPH6	0.018867	2	8	12	0.196595
DNAJC27	0.018867	2	8	12	0.196595
CFAP36	0.018867	2	8	12	0.196595
CUL4B	0.018867	2	8	12	0.196595
PKD1P6	0.018867	2	8	12	0.196595
ABTB2	0.018867	12	8	12	0.196595
ATP6V0E1	0.0188944	2	6	12	0.196595
RITA1	0.0188944	2	6	12	0.196595
IGIP	0.0188944	2	4	12	0.196595
BUD13	0.0189986	2	6	12	0.197314
BCCIP	0.0189986	2	6	12	0.197314
URGCP	0.0189986	2	8	12	0.197314
FITM1	0.0190766	6	4	10	0.19788
LOC643770	0.0190766	4	6	10	0.19788
SLC9B1	0.0191114	2	2	12	0.197944
PDE8A	0.0191114	2	6	12	0.197944
AGBL2	0.0191865	2	2	12	0.197944
TDG	0.0192317	8	2	10	0.197944
RBM45	0.0192317	8	2	10	0.197944
ZCCHC4	0.0192317	8	2	10	0.197944
POLR1E	0.0192492	2	6	12	0.197944
SBDS	0.0193137	8	6	10	0.197944
CEP83	0.0193137	8	6	10	0.197944
FLJ38576	0.0193254	12	10	12	0.197944
LYRM2	0.0193348	2	6	12	0.197944
LINC00260	0.0193974	2	8	12	0.197944
RSBN1L	0.0193974	2	8	12	0.197944
GLMN	0.0195128	2	6	12	0.197944
HIST1H3I	0.0195128	2	6	12	0.197944
PEAK1	0.0195128	2	6	12	0.197944
EIF3H	0.0195128	2	6	12	0.197944
MDFIC	0.0195128	2	6	12	0.197944
MRPL4	0.0195128	2	6	12	0.197944
ATXN7L3B	0.0195128	2	6	12	0.197944
TIMM8B	0.0195128	2	6	12	0.197944
RPL10	0.0195128	2	6	12	0.197944
DRAP1	0.0195128	2	6	12	0.197944
FAM171A1	0.0195128	2	6	12	0.197944
OSBPL3	0.0195128	2	6	12	0.197944
PTPN11	0.0195128	2	6	12	0.197944
IQCG	0.0195128	2	6	12	0.197944
SLC44A1	0.0195128	2	6	12	0.197944
SMDT1	0.0195128	2	6	12	0.197944
NCOA6	0.0195128	2	6	12	0.197944
RRM2B	0.0195128	2	6	12	0.197944
BLOC1S1	0.0195191	4	6	10	0.197944
RPUSD4	0.0195711	2	6	12	0.197944
PABPC3	0.0196325	10	8	14	0.197944
ABRACL	0.0196502	2	6	12	0.197944
SH3TC1	0.0196502	12	4	12	0.197944
ZNF791	0.0196502	2	8	12	0.197944
FAM199X	0.0196502	2	6	12	0.197944
TBCA	0.0196502	2	6	12	0.197944
NARF	0.0196641	2	4	14	0.197944
RELB	0.0196817	8	6	14	0.197944
TYMP	0.0196873	12	8	12	0.197944
TMCO3	0.0196873	2	2	12	0.197944
BIN3-IT1	0.0196873	12	8	12	0.197944
ELMO2	0.0196873	2	8	12	0.197944
TTC37	0.0196873	2	2	12	0.197944
UQCRC1	0.0196873	2	8	12	0.197944
TFAM	0.0196873	2	2	12	0.197944
MTA2	0.0196873	2	2	12	0.197944
TMEM223	0.0196873	12	8	12	0.197944
NRBP2	0.0196873	2	2	12	0.197944
OGFR	0.0197121	12	4	14	0.197944
RAD18	0.0197604	8	6	10	0.197944
GATC	0.0197664	2	8	12	0.197944
ZNF605	0.0197664	2	8	12	0.197944
PIN4	0.0197664	2	8	12	0.197944
DCTN3	0.0197664	2	4	12	0.197944
ZNF627	0.0197664	2	8	12	0.197944
IDI1	0.0197757	8	2	10	0.197944
ROCK2	0.0198465	2	2	12	0.198434
MAD2L2	0.0198717	2	2	12	0.198434
C15orf54	0.0198717	10	10	12	0.198434
MCM6	0.0198717	2	2	12	0.198434
NBPF20	0.0200245	10	10	14	0.199276
ERP29	0.0200621	2	8	12	0.199276
DOCK5	0.0201241	12	8	12	0.199276
ZGRF1	0.0201241	2	6	12	0.199276
TPI1	0.0201656	2	2	12	0.199276
DOPEY2	0.0201656	12	10	12	0.199276
ASH1L-AS1	0.0201656	12	10	12	0.199276
ZC3H3	0.0202116	12	10	12	0.199276
NFIL3	0.0202137	2	6	12	0.199276
LRP5	0.0202137	2	6	12	0.199276
C3orf35	0.0202137	2	6	12	0.199276
HSDL1	0.0202137	2	6	12	0.199276
SLC25A13	0.0202137	2	6	12	0.199276
SSR2	0.0202137	2	6	12	0.199276
GOLGA2	0.0202137	2	6	12	0.199276
MXRA8	0.0202425	12	8	12	0.199276
ATP5SL	0.0202425	2	8	12	0.199276
FARSA	0.0202425	2	4	12	0.199276
ZCCHC9	0.0202425	12	10	12	0.199276
TUBA1C	0.0202633	2	6	12	0.199276
SF3A1	0.0202633	2	6	12	0.199276
YES1	0.0202633	2	6	12	0.199276
MELK	0.0202633	6	6	12	0.199276
ANO6	0.0202633	2	6	12	0.199276
CCDC47	0.0202633	2	6	12	0.199276
SLC6A4	0.0202633	10	6	12	0.199276
IFI44L	0.0203288	2	8	12	0.199403
COL4A3BP	0.020406	2	8	12	0.199403
GNB4	0.0204641	10	6	14	0.199403
SLC30A5	0.0204736	12	10	12	0.199403
C1orf123	0.0204763	12	10	12	0.199403
SSRP1	0.0204763	2	6	12	0.199403
ARL8A	0.0204763	2	6	12	0.199403
PRMT1	0.0204763	2	6	12	0.199403
ZSWIM1	0.0204946	12	4	14	0.199403
NOP2	0.0205076	12	10	12	0.199403
ZBTB39	0.0205076	2	2	12	0.199403
BMPR1A	0.0205076	2	2	12	0.199403
NUMBL	0.0205076	2	2	12	0.199403
ENTPD7	0.0205076	2	4	12	0.199403
PGM2	0.0205076	2	2	12	0.199403
SEMA4C	0.0205076	2	4	12	0.199403
HCG11	0.0205076	2	2	12	0.199403
WDSUB1	0.0205076	2	2	12	0.199403
AURKA	0.0205375	2	10	14	0.199403
DIXDC1	0.0205816	2	2	12	0.199403
BEST1	0.0206258	12	8	12	0.199403
NDUFAB1	0.0206258	2	8	12	0.199403
UBE2Q2P1	0.0206258	12	8	12	0.199403
SYNJ2BP	0.0206258	2	8	12	0.199403
VEGFB	0.0206258	2	4	12	0.199403
C1orf52	0.0207391	8	2	10	0.199403
CR2	0.0208823	2	6	14	0.199403
SPI1	0.0208951	12	4	14	0.199403
AFMID	0.0209358	10	6	14	0.199403
NOL12	0.020974	12	8	12	0.199403
CCSER2	0.0209991	2	8	12	0.199403
ZNF354A	0.0209991	2	6	12	0.199403
TPD52L2	0.0210059	2	2	12	0.199403
ZNF652	0.0210059	12	10	12	0.199403
SMYD4	0.0210059	12	10	12	0.199403
BTN2A3P	0.0210059	2	2	12	0.199403
ZNF224	0.0210059	2	2	12	0.199403
ARHGAP19	0.0210059	2	2	12	0.199403
CNNM4	0.0210059	2	2	12	0.199403
AGPS	0.0210059	2	2	12	0.199403
TUBGCP2	0.0210059	12	10	12	0.199403
NIPA2	0.0210059	2	2	12	0.199403
AFG3L2	0.0210059	2	2	12	0.199403
TMEM186	0.0210059	2	2	12	0.199403
RPA2	0.0210059	2	2	12	0.199403
TFPT	0.0210059	2	2	12	0.199403
LCMT1	0.0210059	2	2	12	0.199403
GYG1	0.0210059	2	2	12	0.199403
KIAA1033	0.0210059	2	2	12	0.199403
STK11IP	0.0210059	2	2	12	0.199403
ZBTB45	0.0210059	2	2	12	0.199403
TMPO	0.0210059	12	10	12	0.199403
HGD	0.0210116	2	8	10	0.199403
ZNF410	0.0210138	2	6	12	0.199403
KRBOX4	0.0210537	2	2	12	0.199403
FDPS	0.0210537	12	10	12	0.199403
KLHL11	0.0210903	2	8	12	0.199403
MTERF2	0.0210903	2	8	12	0.199403
XPA	0.0210903	2	6	12	0.199403
ERGIC2	0.0210903	2	6	12	0.199403
SNRNP35	0.0210925	12	10	12	0.199403
NEB	0.0210925	2	6	12	0.199403
ADCY9	0.0210925	2	6	12	0.199403
WIZ	0.0210925	2	6	12	0.199403
SPRTN	0.0210925	2	6	12	0.199403
VPS53	0.0210925	12	10	12	0.199403
ARPC5L	0.0210925	2	6	12	0.199403
MYO6	0.0210925	2	6	12	0.199403
HMGN1	0.0210925	2	2	12	0.199403
FIBP	0.0213279	2	2	12	0.20064
ZNF419	0.0213279	2	2	12	0.20064
IGBP1	0.0213279	2	8	12	0.20064
SARDH	0.0213295	2	2	12	0.20064
SMARCC2	0.0213295	2	6	12	0.20064
RABL2B	0.0213295	2	8	12	0.20064
EVI2B	0.0213295	12	4	12	0.20064
PPP1R11	0.0213638	2	2	12	0.20064
ATAT1	0.0213638	2	8	12	0.20064
CCRL2	0.0213932	2	8	14	0.20064
RMDN2	0.0214011	4	6	12	0.20064
MCU	0.0214604	8	10	14	0.20064
ANP32B	0.0214612	6	4	10	0.20064
HSPA6	0.0214852	12	4	12	0.20064
MIR4458HG	0.0214852	2	8	12	0.20064
MIR548K	0.0214852	2	4	12	0.20064
ZNF579	0.0214852	2	8	12	0.20064
TCTN1	0.0214852	2	8	12	0.20064
MIR4489	0.0214852	2	4	12	0.20064
SACS	0.0214852	2	8	12	0.20064
SLF2	0.0214852	2	8	12	0.20064
ZNF876P	0.0214852	2	8	12	0.20064
ZNF8	0.02158	2	6	12	0.201125
ZNF674	0.02158	2	6	12	0.201125
HIST1H3C	0.0218197	8	6	10	0.201125
PKI55	0.0218197	8	6	10	0.201125
CDK5	0.0218461	2	2	12	0.201125
ERH	0.0218461	2	2	12	0.201125
ADARB1	0.0218461	2	2	12	0.201125
PTS	0.0218461	2	2	12	0.201125
NRBP1	0.0218461	2	2	12	0.201125
NCLN	0.0218461	12	10	12	0.201125
CCNE2	0.0218461	2	2	12	0.201125
NISCH	0.0218461	12	10	12	0.201125
KLHL42	0.0218461	2	2	12	0.201125
ERI3-IT1	0.0218461	2	2	12	0.201125
ZNF320	0.0218461	12	10	12	0.201125
CD93	0.0218663	10	6	14	0.201125
FAM177A1	0.0218741	2	6	12	0.201125
TMED11P	0.0218858	2	2	10	0.201125
ZNF343	0.0218859	2	6	12	0.201125
ATXN3	0.0218859	12	8	12	0.201125
CS	0.0218859	2	6	12	0.201125
TMEM126A	0.0219176	2	4	12	0.201125
ARPP19	0.0219294	2	8	12	0.201125
SPOP	0.021959	8	2	10	0.201125
UBA3	0.0219714	2	6	12	0.201125
TDP2	0.0219714	12	10	12	0.201125
APC	0.0219714	2	2	12	0.201125
PRKX-AS1	0.0219714	2	2	12	0.201125
HDAC6	0.0219714	2	6	12	0.201125
GZMM	0.0219714	12	4	12	0.201125
SIRPB1	0.0219714	12	8	12	0.201125
PMS2P3	0.0219714	2	6	12	0.201125
GNRHR	0.0219714	2	6	12	0.201125
POLR1A	0.0219714	2	6	12	0.201125
GTF2E1	0.0220073	2	6	12	0.201125
ACPT	0.0220073	2	2	12	0.201125
ZNF391	0.0220073	2	2	12	0.201125
TOP3A	0.0220073	12	10	12	0.201125
WIPF1	0.0220073	2	2	12	0.201125
LINC00094	0.0220145	2	2	12	0.201125
ZNF569	0.0220398	12	8	12	0.201247
SPTAN1	0.0221826	2	6	12	0.202435
FBXL19	0.0221979	8	8	14	0.202435
TTC33	0.0222476	8	2	10	0.202435
C5orf34	0.0222476	8	2	10	0.202435
HIST1H2AJ	0.0222539	12	10	12	0.202435
FHL3	0.0222539	12	8	12	0.202435
TNFAIP8L1	0.0222539	12	8	12	0.202435
ZMYM1	0.0223316	2	2	12	0.202495
LINGO3	0.0223446	12	4	12	0.202495
FMR1-AS1	0.0223446	10	4	12	0.202495
PPIL4	0.0223446	2	8	12	0.202495
LRRC6	0.0223446	12	8	12	0.202495
VPS35	0.0223446	2	8	12	0.202495
GAPDHS	0.0223446	12	4	12	0.202495
ENTPD5	0.0224368	14	10	14	0.202927
TP53INP2	0.0224465	10	10	14	0.202927
LOC101927267	0.0224465	2	10	14	0.202927
C20orf196	0.0225123	14	10	14	0.202927
TMA7	0.0225148	2	6	12	0.202927
C11orf57	0.0225609	2	6	12	0.202927
TSTD3	0.0225609	2	6	12	0.202927
SCO1	0.0225609	2	6	12	0.202927
CWC22	0.0225609	2	6	12	0.202927
FRMD4B	0.0225609	2	6	12	0.202927
NSFL1C	0.0225609	2	6	12	0.202927
TRIM24	0.0225609	2	6	12	0.202927
GIPC3	0.0225609	2	6	12	0.202927
ZNF616	0.0225609	2	6	12	0.202927
TSHZ2	0.0226863	12	10	12	0.203513
CCDC159	0.0226863	2	2	12	0.203513
SNHG19	0.0226863	12	10	12	0.203513
NDUFA13	0.0226863	2	2	12	0.203513
GIGYF1	0.0226863	12	10	12	0.203513
DUSP23	0.0227978	2	6	12	0.20379
ZNF350	0.0227978	2	6	12	0.20379
ZNF570	0.0227978	2	6	12	0.20379
CFL1	0.0227978	2	6	12	0.20379
MGAT2	0.0227978	2	6	12	0.20379
SLC15A4	0.0228503	2	6	12	0.20379
KIF13B	0.0228503	2	6	12	0.20379
AAMP	0.0228503	2	6	12	0.20379
B3GNT8	0.0228503	2	2	12	0.20379
CDK13	0.0228503	2	6	12	0.20379
RHOQ	0.0228503	2	6	12	0.20379
AGO4	0.0229242	12	10	12	0.204018
FAHD2A	0.0229242	2	4	12	0.204018
GET4	0.0229242	12	10	12	0.204018
TMEM199	0.0229242	2	2	12	0.204018
MRPS15	0.0229686	2	2	12	0.204197
MIOX	0.0229686	2	8	12	0.204197
ZYX	0.0230664	10	6	14	0.204959
ATP11B	0.0231441	2	8	12	0.205101
ZNF621	0.0231441	12	10	12	0.205101
SSR1	0.0231441	2	8	12	0.205101
CDC123	0.0231834	8	6	10	0.205101
LRRC59	0.0231834	8	6	10	0.205101
SHKBP1	0.023204	12	4	12	0.205101
RAB33B	0.023204	2	8	12	0.205101
HIST4H4	0.023204	2	8	12	0.205101
ZC3H10	0.023204	2	8	12	0.205101
SMG1P5	0.023204	12	4	12	0.205101
EIF3B	0.0234836	8	2	10	0.206553
VSIG1	0.0235266	12	10	12	0.206553
TIPARP-AS1	0.0235266	12	10	12	0.206553
TMEM70	0.0235418	2	6	12	0.206553
AGA	0.0235418	2	6	12	0.206553
RPS26	0.0235418	2	6	12	0.206553
LOC100506136	0.0235418	2	6	12	0.206553
GBE1	0.0235418	2	6	12	0.206553
ZNF252P	0.0235418	2	6	12	0.206553
CWC27	0.0235418	2	6	12	0.206553
LRCH3	0.0235418	2	6	12	0.206553
MAP3K6	0.0235418	2	6	12	0.206553
CLTC	0.0235418	2	6	12	0.206553
LOC730183	0.0235521	4	6	14	0.206553
NRBF2	0.0235521	10	8	14	0.206553
TTC21B-AS1	0.0237097	2	8	12	0.207135
CC2D1A	0.0237097	12	4	12	0.207135
NUDT19	0.0237097	2	6	12	0.207135
REXO4	0.0237097	12	4	12	0.207135
DBNDD2	0.0237097	12	8	12	0.207135
ZNF230	0.0237097	2	6	12	0.207135
CEP97	0.0237097	2	6	12	0.207135
MTCH2	0.0237291	2	6	12	0.207135
LCNL1	0.0237291	12	8	12	0.207135
FOXRED2	0.0238412	2	6	12	0.207723
XRCC6	0.0238412	2	6	12	0.207723
MRPS10	0.0238412	2	6	12	0.207723
APOO	0.0238458	6	4	10	0.207723
TMEM245	0.0239793	2	4	14	0.208469
GCSH	0.0240635	2	8	12	0.208469
SCCPDH	0.0240635	2	8	12	0.208469
UBAP2	0.0241149	2	8	14	0.208469
AKAP7	0.0241149	2	8	14	0.208469
ZNF229	0.024143	4	4	14	0.208469
FBL	0.0241437	12	8	12	0.208469
LOC100131347	0.0241437	12	8	12	0.208469
KRT23	0.0241511	12	8	12	0.208469
FOXM1	0.0241511	2	8	12	0.208469
C8orf82	0.0242118	12	10	12	0.208469
PECAM1	0.024304	12	8	12	0.208469
SRF	0.024324	8	8	14	0.208469
HHLA3	0.024324	2	6	14	0.208469
PLSCR4	0.0243668	2	10	12	0.208469
C9orf69	0.0243668	2	2	12	0.208469
SSPO	0.0243668	12	10	12	0.208469
STXBP2	0.0243705	4	6	10	0.208469
LRRC39	0.0243705	6	4	10	0.208469
C2	0.0243705	4	6	10	0.208469
SLC7A7	0.0244813	8	6	10	0.208469
CHMP5	0.0244813	8	2	10	0.208469
RPS25	0.0245227	2	6	12	0.208469
MEX3C	0.0245227	2	6	12	0.208469
PSAT1	0.0245227	2	6	12	0.208469
LOC554223	0.0245227	2	6	12	0.208469
CBX3	0.0245227	2	6	12	0.208469
DGUOK	0.0245227	2	6	12	0.208469
COPS7A	0.0245227	2	6	12	0.208469
COX7B	0.0245227	2	6	12	0.208469
JARID2	0.0245227	2	6	12	0.208469
ZFAND2A	0.0245227	2	6	12	0.208469
LAPTM4A	0.0245227	2	6	12	0.208469
ATP6V0D1	0.0245471	8	6	10	0.208469
HPCAL1	0.0245619	14	10	14	0.208469
SOD1	0.0245935	14	8	14	0.208469
BAG2	0.0246217	2	6	12	0.208469
LIN52	0.0246217	2	6	12	0.208469
GNG5	0.0246217	2	6	12	0.208469
DEK	0.0246226	10	8	14	0.208469
HIST1H4F	0.0246249	2	2	12	0.208469
PCID2	0.0246249	2	2	12	0.208469
PPP1R12A	0.0246249	2	2	12	0.208469
UBL3	0.0246249	12	10	12	0.208469
FUS	0.0246249	2	2	12	0.208469
SLC12A2	0.0246249	2	2	12	0.208469
SCARNA6	0.0246249	2	2	12	0.208469
ZBTB4	0.0246249	12	10	12	0.208469
PTGR2	0.0246249	2	2	12	0.208469
DYRK2	0.0246249	12	10	12	0.208469
ZC2HC1C	0.0246249	12	10	12	0.208469
ZNF688	0.0247014	12	4	14	0.208469
AQP10	0.0247196	2	8	10	0.208469
GNB2	0.0247196	8	2	10	0.208469
ZNF175	0.0248049	2	6	12	0.208469
ARL6IP4	0.0248049	12	10	12	0.208469
DIS3L	0.0248049	12	10	12	0.208469
PPP1R37	0.0249229	12	4	12	0.208469
NODAL	0.0250266	2	4	12	0.208469
LANCL1	0.025051	2	6	12	0.208469
VPS9D1	0.0251774	2	6	12	0.208469
FRMD6-AS1	0.0252012	2	4	12	0.208469
CISD1	0.0252012	2	8	12	0.208469
TMA16	0.0252012	2	2	12	0.208469
[truncated: 14,857 more rows]

## Sheet: Subject 3 RAIN 48h conti
Gene	pVal	phase	peak.shape	period	adj P
RBM41	3.85752e-07	10	2	12	0.00348554
ZNF418	4.3523e-07	10	4	12	0.00348554
CR1	5.41962e-06	10	4	12	0.0285379
PVR	8.7049e-06	6	2	10	0.0285379
SH3GLB1	8.90862e-06	10	4	12	0.0285379
TTC1	1.18203e-05	8	6	12	0.0302713
NDEL1	1.32297e-05	10	4	12	0.0302713
LOC728323	2.70179e-05	10	2	12	0.0396308
DNAJC9	2.92694e-05	10	2	12	0.0396308
NAP1L5	3.07673e-05	10	4	12	0.0396308
HERC2P3	3.07673e-05	10	4	12	0.0396308
RAD21	3.21658e-05	10	4	12	0.0396308
SENP2	3.21658e-05	10	4	12	0.0396308
SLC30A9	3.47393e-05	10	2	12	0.0397442
AKR7A2P1	4.36441e-05	6	4	10	0.0466031
ATG13	4.836e-05	10	2	12	0.047924
SLC4A9	5.08652e-05	6	4	14	0.047924
CPSF6	6.24796e-05	10	4	12	0.0531019
PARGP1	6.68293e-05	10	2	12	0.0531019
POT1	6.84356e-05	10	4	12	0.0531019
RAD9B	6.96223e-05	8	6	12	0.0531019
SDCCAG8	8.84197e-05	10	4	12	0.0633576
GOLGA7	9.58666e-05	10	2	12	0.0633576
ATXN10	0.000100385	8	6	12	0.0633576
AP5M1	0.000100481	10	4	12	0.0633576
AOAH-IT1	0.000102847	8	4	14	0.0633576
RB1CC1	0.000118916	10	4	12	0.0686587
TGS1	0.000124959	10	2	12	0.0686587
PI4KB	0.000124959	10	2	12	0.0686587
ASF1A	0.000130639	10	2	12	0.0686587
MIR4308	0.000139434	10	4	12	0.0686587
FBXO48	0.000146074	10	4	12	0.0686587
PPP1CC	0.000146074	10	4	12	0.0686587
STX17	0.000150031	10	2	12	0.0686587
EIF5	0.000150031	10	2	12	0.0686587
ANKRD42	0.000158455	4	8	14	0.0689828
NBAS	0.000159353	10	4	12	0.0689828
EHBP1	0.000169151	10	2	12	0.0703655
PNPLA4	0.000171334	6	8	12	0.0703655
SPTBN2	0.000184528	10	2	12	0.0738897
ZNF501	0.00020077	10	4	12	0.0743617
LOC100505715	0.000210331	10	4	12	0.0743617
SP2	0.000210331	10	4	12	0.0743617
STAG2	0.000211102	10	4	12	0.0743617
CCDC186	0.000219891	10	4	12	0.0743617
CDC16	0.000219891	10	4	12	0.0743617
ZNF732	0.000224678	6	8	14	0.0743617
DNAJA1	0.000227491	10	2	12	0.0743617
SMAD2	0.000227491	10	2	12	0.0743617
ELK4	0.000237832	10	2	12	0.0746931
ZNF644	0.000237832	10	2	12	0.0746931
ENTPD8	0.00027416	6	4	10	0.0819223
SLC25A46	0.000278741	10	4	12	0.0819223
NCOA7	0.000283829	10	2	12	0.0819223
ELK2AP	0.000284257	4	4	10	0.0819223
PDAP1	0.000286424	10	4	12	0.0819223
OR1J4	0.000300063	10	4	12	0.0843177
CARHSP1	0.000317852	10	2	12	0.0849425
ARIH2	0.000317852	10	2	12	0.0849425
HERC2P9	0.000331672	10	2	12	0.0849425
AIMP2	0.000335251	2	8	14	0.0849425
KLHL24	0.000345491	10	2	12	0.0849425
TRIP11	0.000359311	10	2	12	0.0849425
OGFRP1	0.000376501	4	4	10	0.0849425
CDC25C	0.000378334	4	6	14	0.0849425
TTC8	0.000386835	6	6	14	0.0849425
CHD1L	0.000403846	10	2	12	0.0849425
RNF7	0.000403846	10	2	12	0.0849425
CLTC	0.000403846	10	2	12	0.0849425
WHSC1	0.000404977	10	4	12	0.0849425
MLLT10P1	0.000404977	10	4	12	0.0849425
LIN7C	0.000404977	10	4	12	0.0849425
MIR581	0.000410805	6	6	14	0.0849425
ATF7IP2	0.000413301	10	2	12	0.0849425
CKAP5	0.000422203	10	2	12	0.0849425
MIR221	0.000423111	6	4	14	0.0849425
UGGT1	0.000424262	10	4	12	0.0849425
MIB1	0.000424262	10	4	12	0.0849425
FAM160B1	0.000424262	10	4	12	0.0849425
JKAMP	0.000424262	10	4	12	0.0849425
HDAC2	0.000432088	10	2	12	0.0854413
ATP5C1	0.000443546	10	4	12	0.0866375
COQ7	0.000477273	10	2	12	0.090121
TP53BP2	0.000477273	10	2	12	0.090121
CCL20	0.00047826	4	4	14	0.090121
ATF7IP	0.000509005	10	2	12	0.0947993
HSD17B4	0.000557482	10	2	12	0.0960376
INO80C	0.000557482	10	2	12	0.0960376
SERTAD2	0.000557482	10	2	12	0.0960376
ZNF860	0.00056222	4	4	10	0.0960376
MPP5	0.000567658	10	4	12	0.0960376
VWA7	0.000567658	10	4	12	0.0960376
MYNN	0.000567658	10	4	12	0.0960376
HADHB	0.000567658	10	4	12	0.0960376
METTL20	0.000569618	4	6	14	0.0960376
UCN	0.000588403	2	6	10	0.0971593
RAB3A	0.000588403	2	6	10	0.0971593
KIAA0232	0.000594689	10	4	12	0.0971952
PIK3R1	0.000605959	10	2	12	0.0980368
ATF1	0.00062172	10	4	12	0.0995321
FAM86B3P	0.00062763	2	6	10	0.0995321
ZNF326	0.00070003	10	2	12	0.108615
MIR7974	0.000702814	10	4	12	0.108615
SREK1IP1	0.00073185	10	2	12	0.108615
OR1Q1	0.000744127	8	6	14	0.108615
CCDC88A	0.000753259	4	8	14	0.108615
AK9	0.00076367	10	2	12	0.108615
GPR135	0.000769727	10	6	12	0.108615
FAM171A2	0.000769727	10	6	12	0.108615
PHF3	0.0007794	10	2	12	0.108615
RWDD1	0.0007794	10	2	12	0.108615
CASP8AP2	0.0007794	10	2	12	0.108615
ACTR3	0.0007794	10	2	12	0.108615
BRWD3	0.0007794	10	2	12	0.108615
SNX5	0.00078903	10	4	12	0.108615
TTC21B	0.00078903	10	4	12	0.108615
EIF2S1	0.000814827	10	2	12	0.108615
AKAP9	0.000826603	10	4	12	0.108615
TATDN3	0.000826603	10	4	12	0.108615
RRAGB	0.000826603	10	4	12	0.108615
TMEM38B	0.000826603	10	4	12	0.108615
GSK3B	0.000827309	10	2	12	0.108615
TMEM184A	0.000862017	2	6	10	0.111071
SLMO2	0.000864175	10	4	12	0.111071
MRPL23	0.000866818	6	4	10	0.111071
PRSS30P	0.000876299	10	4	12	0.111394
SMARCC1	0.000913808	10	2	12	0.115248
MIR579	0.000938983	8	4	14	0.116807
PAFAH1B2	0.000955344	10	2	12	0.116807
RAB21	0.000955344	10	2	12	0.116807
NEDD1	0.000955344	10	2	12	0.116807
SLC22A23	0.000983837	10	4	12	0.116892
SHANK3	0.000988182	4	6	10	0.116892
BSDC1	0.000996881	10	2	12	0.116892
LRRC57	0.000996881	10	2	12	0.116892
KIAA0586	0.00102267	10	4	12	0.116892
ZFAT	0.00102856	10	4	12	0.116892
AZI2	0.00103842	10	2	12	0.116892
MIR4420	0.00104456	8	6	12	0.116892
SMG1P2	0.0010579	10	6	12	0.116892
CCDC24	0.00105816	6	4	10	0.116892
NCOA1	0.00107995	10	2	12	0.116892
FBP1	0.00108459	6	2	10	0.116892
SNHG9	0.00109204	8	6	12	0.116892
CCDC183	0.00110147	2	6	10	0.116892
FAM149B1	0.00110599	10	2	12	0.116892
RTCA	0.00110599	10	2	12	0.116892
EIF5A2	0.00113963	10	4	12	0.116892
SYF2	0.00113963	10	4	12	0.116892
ETNK1	0.00113963	10	4	12	0.116892
USP34	0.00113963	10	4	12	0.116892
ZNF442	0.00113963	10	4	12	0.116892
RABGEF1	0.00113963	10	4	12	0.116892
TK1	0.0011749	2	6	10	0.116892
XCR1	0.00118632	10	2	12	0.116892
PCM1	0.00119143	10	4	12	0.116892
PPT2	0.00119143	10	4	12	0.116892
LOC101241902	0.00119143	10	4	12	0.116892
QSOX2	0.0012222	4	6	14	0.116892
RPRD1B	0.00124024	10	2	12	0.116892
ALMS1	0.00124024	10	2	12	0.116892
SRP19	0.00124024	10	2	12	0.116892
EP300	0.00124024	10	2	12	0.116892
TOMM20	0.00124024	10	2	12	0.116892
PRKAB2	0.00124024	10	2	12	0.116892
MIR4434	0.00124323	10	4	12	0.116892
MIR548AT	0.00124323	10	4	12	0.116892
TAF12	0.00124323	10	4	12	0.116892
NDUFA2	0.00124323	8	8	12	0.116892
STX6	0.00124323	10	4	12	0.116892
COPRS	0.00124795	2	6	10	0.116892
RABGAP1	0.0012573	10	4	12	0.117082
FAM134C	0.00129417	10	2	12	0.118946
SLU7	0.00129417	10	2	12	0.118946
FMR1	0.00131445	10	4	12	0.118946
KLHDC1	0.00131445	10	4	12	0.118946
SYAP1	0.00131445	10	4	12	0.118946
C12orf74	0.00133467	4	4	10	0.119071
TAOK1	0.00134809	10	2	12	0.119071
GLTSCR1L	0.00134809	10	2	12	0.119071
KIZ	0.00134809	10	2	12	0.119071
FBXO18	0.00136043	10	2	12	0.119071
MAGOHB	0.00136043	10	2	12	0.119071
KRT72	0.00137299	4	4	10	0.119518
ABCB6	0.00140201	10	2	12	0.120086
SMG1P3	0.00140201	10	2	12	0.120086
AMZ2	0.00140201	10	2	12	0.120086
CNIH2	0.00143642	8	4	14	0.121121
BLOC1S4	0.00145594	10	2	12	0.121121
GTSF1	0.00146827	8	6	12	0.121121
GLRX2	0.00146827	8	6	12	0.121121
MEF2A	0.00148795	10	4	12	0.121121
NRN1	0.00149	12	2	12	0.121121
SARAF	0.00149	10	2	12	0.121121
SNORD83A	0.00149	8	6	12	0.121121
KLHDC10	0.00149	10	2	12	0.121121
AGAP4	0.00150986	10	2	12	0.121121
SUV39H2	0.0015242	4	10	14	0.121121
PUM2	0.00153185	10	2	12	0.121121
PBRM1	0.00153185	10	2	12	0.121121
MIR4785	0.00154874	6	4	10	0.121121
GTF3A	0.0015588	10	4	12	0.121121
FBXW2	0.0015588	10	4	12	0.121121
SETD3	0.00157826	4	6	14	0.121121
GTSCR1	0.00158947	2	6	10	0.121121
TNFRSF13B	0.00158947	2	6	10	0.121121
CPSF2	0.00159875	10	4	12	0.121121
TET1	0.00160148	10	2	12	0.121121
ENSA	0.00160148	10	2	12	0.121121
SATB1	0.00160148	10	2	12	0.121121
R3HDM1	0.00160148	10	2	12	0.121121
BTRC	0.00162965	10	4	12	0.121121
ZNF639	0.00162965	6	8	12	0.121121
USP37	0.00162965	10	4	12	0.121121
CDH24	0.00162965	8	4	12	0.121121
SNORD27	0.00163474	10	6	14	0.121121
SUGT1P3	0.00164553	6	4	10	0.121121
IKZF4	0.00164852	6	2	10	0.121121
NCOA6	0.00167111	10	2	12	0.121594
SECISBP2	0.00167143	10	4	12	0.121594
SNORD116-28	0.00168881	2	6	10	0.121594
MCM8	0.00169846	8	6	12	0.121594
RPL27A	0.00170051	10	4	12	0.121594
SH3BP5L	0.00170051	10	4	12	0.121594
TOR1AIP2	0.00174073	10	2	12	0.123482
MIR604	0.00174233	6	4	10	0.123482
CYP1B1	0.00176751	6	2	10	0.124715
OMD	0.00181036	10	2	12	0.126623
C12orf73	0.00181036	10	2	12	0.126623
CD79A	0.00185841	4	4	10	0.128683
CISD1	0.00186793	2	6	10	0.128683
SEC1P	0.00186793	2	6	10	0.128683
OASL	0.00187798	6	2	10	0.128683
KMT2C	0.00187999	10	2	12	0.128683
PALB2	0.00190612	8	6	12	0.129916
C19orf53	0.0019336	10	4	12	0.1304
RAD54B	0.0019336	6	8	12	0.1304
MFF	0.00194962	10	2	12	0.1304
HCFC1	0.00196767	10	2	12	0.1304
SNORD18C	0.0019823	6	6	10	0.1304
NAPB	0.00199276	10	2	12	0.1304
ARL2BP	0.00199276	10	2	12	0.1304
CD248	0.00200136	2	6	10	0.1304
RPL11	0.00202303	10	4	12	0.1304
SCAF11	0.00205711	10	2	12	0.1304
INTS7	0.0020794	10	2	12	0.1304
ARIH1	0.0020794	10	2	12	0.1304
POLD4	0.00211358	4	10	14	0.1304
DDX26B	0.00211358	4	10	14	0.1304
SCARNA3	0.00211499	10	4	12	0.1304
CAMLG	0.00211499	8	4	12	0.1304
RPL18A	0.00211581	10	4	12	0.1304
UBE4B	0.00211581	10	4	12	0.1304
VPS13A	0.00211581	10	4	12	0.1304
MCCD1	0.00213478	2	6	10	0.1304
ITPKC	0.00213478	2	6	10	0.1304
MORN4	0.00213478	2	6	10	0.1304
REM2	0.0021383	8	6	12	0.1304
HIST1H4K	0.0021383	10	6	12	0.1304
ECD	0.00214655	10	2	12	0.1304
LINC01481	0.00214655	10	2	12	0.1304
THOC2	0.00214655	10	2	12	0.1304
DLL1	0.00214655	10	2	12	0.1304
SNF8	0.00216206	6	6	14	0.1304
TNPO1	0.00216605	10	2	12	0.1304
AK7	0.00219428	10	2	10	0.1304
C2orf61	0.00221198	4	8	12	0.1304
CENPQ	0.00221198	8	4	12	0.1304
HADHA	0.00221198	10	4	12	0.1304
GATAD2A	0.00223599	10	2	12	0.1304
ZCCHC6	0.00223599	10	2	12	0.1304
SKOR1	0.00223599	10	2	12	0.1304
POLR2D	0.00223887	6	2	10	0.1304
TMEM150A	0.00223887	6	2	10	0.1304
CRACR2B	0.00223887	6	2	10	0.1304
LRRC37A6P	0.0022682	2	6	10	0.131155
FSIP2	0.0022682	2	6	10	0.131155
SNHG21	0.00230815	8	8	12	0.131565
STK17A	0.00230815	10	4	12	0.131565
PIGQ	0.00230815	8	4	12	0.131565
NSMCE2	0.00230815	10	4	12	0.131565
NPIPB3	0.00232543	10	2	12	0.131613
RNF8	0.00232543	10	2	12	0.131613
ANKRD54	0.0023788	6	2	10	0.134159
EAF2	0.0025005	10	4	12	0.139538
PARS2	0.0025005	10	4	12	0.139538
SUV420H1	0.00254769	10	4	12	0.139538
MIER1	0.00254769	10	4	12	0.139538
ZNF777	0.00257239	10	2	12	0.139538
MIR4292	0.00262572	10	4	12	0.139538
SUGT1	0.00262572	10	4	12	0.139538
KIAA0922	0.0026289	10	2	12	0.139538
ZDHHC3	0.0026289	10	2	12	0.139538
ERAL1	0.0026289	10	2	12	0.139538
AMBRA1	0.0026289	10	2	12	0.139538
ZBED6	0.0026289	10	2	12	0.139538
ERBB2IP	0.0026289	10	2	12	0.139538
FOXN3	0.00264632	10	2	12	0.139538
ANKRD12	0.0026635	10	4	12	0.139538
UPF2	0.0026635	10	4	12	0.139538
C1QTNF3	0.00266904	2	6	10	0.139538
IRAIN	0.00266904	2	6	10	0.139538
CKS1B	0.00271052	8	10	14	0.139538
LOC441155	0.00271052	4	10	14	0.139538
MIR155HG	0.00272087	10	4	12	0.139538
ZDHHC5	0.00272087	10	4	12	0.139538
ARRDC2	0.0027432	10	2	12	0.139538
CENPL	0.0027432	10	2	12	0.139538
POMP	0.00274507	10	4	12	0.139538
PIGS	0.00276138	10	2	12	0.139538
NRBP1	0.00276138	10	2	12	0.139538
CSGALNACT2	0.0027793	10	4	12	0.139538
NIPBL	0.0027793	10	4	12	0.139538
AIM2	0.00282177	6	2	10	0.139538
LINC00959	0.00282177	6	2	10	0.139538
TRIB1	0.00282177	6	2	10	0.139538
ZFP57	0.00284442	2	8	14	0.139538
LOC100128770	0.00284697	2	6	10	0.139538
SOX7	0.00284729	6	4	10	0.139538
SNORD19	0.00284729	6	4	10	0.139538
ERCC4	0.00285043	10	4	12	0.139538
YIF1A	0.00285043	10	4	12	0.139538
BZW2	0.00285043	10	4	12	0.139538
PMS2P5	0.00285043	10	4	12	0.139538
ZMYM6	0.00285043	10	4	12	0.139538
SCAF8	0.0028575	10	2	12	0.139538
PTK2B	0.0028575	10	2	12	0.139538
NAPG	0.0028575	10	2	12	0.139538
COCH	0.00293337	6	2	10	0.142479
SMC2	0.00295277	8	6	12	0.142479
TRO	0.00297027	6	6	14	0.142479
NFATC3	0.00298	10	4	12	0.142479
CEP295	0.00298	10	4	12	0.142479
TMEM241	0.00298	10	4	12	0.142479
TAF7	0.00298	10	4	12	0.142479
C8orf37	0.00299813	6	2	10	0.14292
IL18	0.00302491	2	6	10	0.143359
MCF2L-AS1	0.00302524	6	4	10	0.143359
VWA8	0.0030483	10	4	12	0.144025
PIPSL	0.00310956	8	4	12	0.145631
MBNL2	0.00310956	10	4	12	0.145631
CD164	0.00310956	10	4	12	0.145631
RPL41	0.00318696	4	6	14	0.148388
KIF24	0.00318696	4	6	14	0.148388
FBXW11	0.00320039	10	2	12	0.148582
RCAN3AS	0.00331469	10	2	12	0.151112
GLRX3	0.00331469	10	2	12	0.151112
C16orf95	0.00332683	6	6	10	0.151112
USP24	0.00334285	10	2	12	0.151112
ATG14	0.00334285	10	2	12	0.151112
EIF1AX	0.00334285	10	2	12	0.151112
MAPK6	0.00334285	10	2	12	0.151112
GSTK1	0.00334285	10	2	12	0.151112
FAM126A	0.00334285	10	2	12	0.151112
LOC100505915	0.00339467	4	4	10	0.151112
LOC100131289	0.00343816	10	2	12	0.151112
MIR4461	0.00347585	2	6	10	0.151112
PLEKHM1	0.00348819	10	2	12	0.151112
CLN5	0.00348819	10	2	12	0.151112
STX18	0.00348819	10	2	12	0.151112
SEPT7-AS1	0.00348998	10	6	12	0.151112
RC3H1	0.00348998	10	2	12	0.151112
TXNL4A	0.00348998	10	2	12	0.151112
NBR1	0.00348998	10	2	12	0.151112
IZUMO4	0.00353501	2	6	10	0.151112
ADPGK-AS1	0.00353501	2	6	10	0.151112
MIA	0.00353704	8	8	12	0.151112
MIR1914	0.00353912	6	2	10	0.151112
MRPL43	0.00353912	6	2	10	0.151112
ZWINT	0.00354862	4	4	10	0.151112
MIR4258	0.00354862	4	4	10	0.151112
RSPH3	0.00357805	6	4	10	0.151112
GRK6	0.00363353	10	2	12	0.151112
ZNF148	0.00363353	10	2	12	0.151112
ALKBH5	0.00363353	10	2	12	0.151112
TRUB2	0.00363353	10	2	12	0.151112
OTUD5	0.00363353	10	2	12	0.151112
OCRL	0.00363353	10	2	12	0.151112
ASUN	0.00363353	10	2	12	0.151112
UCP2	0.00363353	10	2	12	0.151112
B3GNT2	0.00363353	10	2	12	0.151112
SMC3	0.00363353	10	2	12	0.151112
PSMD3	0.00363896	10	4	12	0.151112
C3orf35	0.00364172	10	2	12	0.151112
TMEM165	0.00364172	10	2	12	0.151112
ITM2A	0.00364172	10	2	12	0.151112
CD200	0.00367486	8	8	14	0.152094
LOC101927100	0.00369781	10	4	12	0.152271
ZNF888	0.00376032	6	2	10	0.152271
DACT1	0.00377068	2	6	10	0.152271
ALOX15	0.00377068	2	6	10	0.152271
TOX4	0.00377887	10	2	12	0.152271
PTTG1	0.00379884	6	4	14	0.152271
PNPLA6	0.00380164	4	8	14	0.152271
USP19	0.00381224	10	4	12	0.152271
RCBTB1	0.00381224	10	4	12	0.152271
IDE	0.00381224	10	4	12	0.152271
PACSIN1	0.00381224	10	4	12	0.152271
RNVU1-19	0.00381224	10	4	12	0.152271
RWDD3	0.00381224	10	4	12	0.152271
ARHGAP5	0.00381224	10	4	12	0.152271
LINC01342	0.00386719	8	6	12	0.153884
TMEM248	0.00392422	10	2	12	0.153884
DLG3-AS1	0.00398537	4	10	14	0.153884
MED21	0.00398553	10	4	12	0.153884
ETF1	0.00398553	10	4	12	0.153884
SSSCA1	0.00398553	10	4	12	0.153884
KANSL1L	0.00398553	10	4	12	0.153884
PSMD14	0.00398553	10	4	12	0.153884
TBC1D23	0.00398553	10	4	12	0.153884
GLCE	0.00398553	10	4	12	0.153884
TXNRD3	0.00398553	10	4	12	0.153884
CHMP1B	0.00398553	10	4	12	0.153884
SDHAF4	0.00398553	8	4	12	0.153884
SGMS1-AS1	0.00399172	4	8	14	0.153884
MIR8086	0.00400635	2	6	10	0.153884
LILRA2	0.00400635	2	6	10	0.153884
KLRC2	0.00404298	8	6	12	0.15455
RPL17	0.00404298	8	6	12	0.15455
ERGIC2	0.00405512	6	4	10	0.154645
IL6ST	0.00406956	10	2	12	0.154827
NUP88	0.00413855	8	6	12	0.155751
GALNT4	0.00415881	10	4	12	0.155751
SLC25A18	0.00415881	10	4	12	0.155751
PNRC2	0.00415881	10	4	12	0.155751
CREB1	0.00415881	10	4	12	0.155751
SNORD54	0.00415881	8	8	12	0.155751
LOC729867	0.00416573	8	4	12	0.155751
BCAS3	0.00418033	10	4	12	0.155751
PLCG1-AS1	0.00421876	8	6	12	0.155751
BDP1	0.00422997	10	2	12	0.155751
MGEA5	0.00422997	10	2	12	0.155751
RPL7L1	0.00422997	10	2	12	0.155751
CBWD6	0.00422997	10	2	12	0.155751
PPM1B	0.00422997	10	2	12	0.155751
EPM2A	0.0042397	6	6	14	0.155751
LOC100506476	0.00426624	8	6	12	0.155858
KARS	0.00437286	10	2	12	0.155858
SNORA27	0.00437286	10	6	12	0.155858
PAN3	0.00437286	10	2	12	0.155858
TMEM14C	0.00439454	8	6	12	0.155858
S100A13	0.00440006	4	4	10	0.155858
PHYHD1	0.00440006	6	4	10	0.155858
KIAA2026	0.00441389	10	2	12	0.155858
SMG1P7	0.00441389	10	2	12	0.155858
DUS4L	0.00441389	10	2	12	0.155858
NDUFA7	0.00441389	10	2	12	0.155858
DCAF8	0.00441389	10	2	12	0.155858
ZHX2	0.00441389	10	2	12	0.155858
WDR83OS	0.00441389	10	2	12	0.155858
ZHX1	0.00441389	10	2	12	0.155858
SNAPC3	0.00441389	10	2	12	0.155858
THYN1	0.00441778	6	2	10	0.155858
C1orf162	0.00441778	6	2	10	0.155858
TEX38	0.00443241	2	8	14	0.156031
PPOX	0.00452796	10	4	12	0.159045
CGRRF1	0.00457163	10	6	12	0.159746
PAQR3	0.00457163	10	2	12	0.159746
ZC3HAV1	0.0045978	10	2	12	0.159746
KPNA1	0.0045978	10	2	12	0.159746
PTPN11	0.0045978	10	2	12	0.159746
FKBPL	0.00462513	6	6	14	0.160348
FCGBP	0.00465057	2	6	10	0.160882
CSF1R	0.00469389	6	2	10	0.161385
SNORD22	0.00469534	4	4	10	0.161385
FCGR2B	0.00469534	4	4	10	0.161385
REST	0.00470908	10	4	12	0.16151
UBA2	0.00472454	10	4	12	0.161596
SP100	0.00477039	10	2	12	0.161596
ANAPC16	0.00477039	10	2	12	0.161596
SNORD124	0.00477165	6	4	14	0.161596
SPOP	0.00478171	10	2	12	0.161596
BHLHB9	0.00478171	10	2	12	0.161596
UBE3C	0.00483241	10	4	12	0.161596
CINP	0.00490509	10	6	12	0.161596
RNF20	0.00490509	8	6	12	0.161596
RPS14	0.0049416	10	2	12	0.161596
TAF13	0.00494236	10	4	12	0.161596
NAPEPLD	0.00494236	10	4	12	0.161596
SLC11A2	0.00494952	10	4	12	0.161596
SNORA7B	0.00496061	2	6	10	0.161596
VCAN	0.00496061	2	6	10	0.161596
MAN1C1	0.00496061	2	6	10	0.161596
TMA7	0.00496562	10	2	12	0.161596
LINC01054	0.00496916	10	2	12	0.161596
UBE2L6	0.00497	6	2	10	0.161596
CEP76	0.00501347	8	2	10	0.161596
CACTIN-AS1	0.00502612	8	8	14	0.161596
PARG	0.00506252	10	4	12	0.161596
NPAT	0.00506252	10	4	12	0.161596
KLLN	0.00507823	6	4	10	0.161596
EFCAB10	0.00507823	6	4	10	0.161596
GSG1	0.00507823	4	6	10	0.161596
SRGAP2C	0.00509539	10	2	12	0.161596
TMEM68	0.00509539	10	2	12	0.161596
PSKH1	0.00509539	10	2	12	0.161596
RAB3GAP1	0.00509539	10	2	12	0.161596
SMARCE1	0.00509539	10	2	12	0.161596
METTL25	0.00511329	4	8	14	0.161596
KNTC1	0.00513802	4	8	14	0.161596
UBR4	0.00514953	10	2	12	0.161596
HECTD1	0.00516793	10	2	12	0.161596
SLC9B2	0.0051745	10	4	12	0.161596
KIAA2018	0.0051745	10	4	12	0.161596
GATSL3	0.00521378	6	2	10	0.161596
SDK2	0.00521378	2	6	10	0.161596
SPAG8	0.00521378	6	2	10	0.161596
CLEC4A	0.00527065	2	6	10	0.161596
MPEG1	0.00527065	2	6	10	0.161596
MS4A7	0.00527065	2	6	10	0.161596
RCN3	0.00527065	2	6	10	0.161596
RBMS2	0.00527065	2	6	10	0.161596
GLIDR	0.00527065	2	6	10	0.161596
GAPT	0.00527065	2	6	10	0.161596
C19orf24	0.00528904	4	4	14	0.161596
SLC39A8	0.00529264	10	4	12	0.161596
DDHD2	0.00529264	10	4	12	0.161596
ESCO1	0.00529264	10	4	12	0.161596
MRPL18	0.00529264	10	4	12	0.161596
ZFP90	0.005327	10	2	12	0.161596
ANKIB1	0.005327	10	2	12	0.161596
GOLGA4	0.005327	10	2	12	0.161596
SCAF4	0.005327	10	2	12	0.161596
COPA	0.005327	10	2	12	0.161596
CTDNEP1	0.005327	10	2	12	0.161596
NEK9	0.005327	10	2	12	0.161596
AP3B1	0.005327	10	2	12	0.161596
SETD8	0.005327	10	2	12	0.161596
PGBD4	0.00539562	6	4	10	0.162172
ATP2A1	0.00539562	6	4	10	0.162172
ZSCAN4	0.0053994	10	6	14	0.162172
SNORD116-27	0.00539947	6	8	12	0.162172
SCAMP5	0.00542949	6	6	14	0.162172
CD300E	0.00548907	6	2	10	0.162172
PRR34	0.00548907	6	2	10	0.162172
COA6	0.00548907	6	2	10	0.162172
CPT1B	0.00549015	10	6	12	0.162172
BBS5	0.00549015	8	6	12	0.162172
MIR4298	0.00549015	10	6	12	0.162172
OMA1	0.00549015	8	6	12	0.162172
LIMD1-AS1	0.00549015	8	6	12	0.162172
PPIAL4C	0.00549015	8	6	12	0.162172
ITCH	0.00550362	10	4	12	0.162172
SF3B5	0.00552275	8	4	12	0.162172
TMEM200B	0.00552275	10	4	12	0.162172
SF3B3	0.00555861	10	2	12	0.162172
HERC1	0.00555861	10	2	12	0.162172
CREBBP	0.00555861	10	2	12	0.162172
TTC26	0.00555861	10	2	12	0.162172
AGAP5	0.00565959	6	4	14	0.164818
EFHC1	0.00575287	10	4	12	0.166204
BAG2	0.00575287	10	4	12	0.166204
C12orf4	0.00575379	10	2	12	0.166204
FRYL	0.00575379	10	2	12	0.166204
FAM21A	0.00579022	10	2	12	0.166204
OTUD4	0.00579022	10	2	12	0.166204
EIF4E	0.00579022	10	2	12	0.166204
ZNF143	0.00579022	10	2	12	0.166204
RIPK2	0.00583213	6	2	10	0.167108
RALGPS2	0.00592179	6	2	10	0.16716
GOLPH3L	0.00593142	4	8	14	0.16716
TFPI2	0.00593829	10	2	10	0.16716
CCDC127	0.00594916	10	2	12	0.16716
ZNF425	0.00596755	8	6	12	0.16716
MIR1254-1	0.00596755	10	6	12	0.16716
NIPSNAP3A	0.00596755	8	6	12	0.16716
KHNYN	0.00602182	10	2	12	0.16716
EIF4G1	0.00602182	10	2	12	0.16716
TBC1D20	0.00602182	10	2	12	0.16716
STX16	0.00602182	10	2	12	0.16716
ZNF575	0.00602182	10	2	12	0.16716
MTMR10	0.00602182	10	2	12	0.16716
ENDOU	0.00602182	10	2	12	0.16716
PRRT2	0.00602182	10	2	12	0.16716
ETV4	0.00602182	10	2	12	0.16716
NADK2	0.00602182	10	2	12	0.16716
ZNF436-AS1	0.00602182	10	2	12	0.16716
FAM228A	0.00604614	8	4	14	0.167545
TEAD2	0.00616835	4	4	10	0.170531
LACTB2	0.0061752	6	2	10	0.170531
DTWD1	0.006206	4	6	14	0.170759
ARID2	0.00620782	10	2	12	0.170759
MLXIP	0.00625343	10	2	12	0.170759
CBR3	0.00625412	10	2	12	0.170759
FCER2	0.00625806	4	4	10	0.170759
ACTN1-AS1	0.00625806	2	6	10	0.170759
NPTXR	0.00625806	4	4	10	0.170759
NDUFS1	0.00627049	10	4	12	0.170807
E2F7	0.00628921	4	6	10	0.171026
UBXN1	0.00630233	8	6	12	0.171092
OIP5-AS1	0.00639936	10	4	12	0.171098
TMEM121	0.00644734	2	10	14	0.171098
LOC100126784	0.00648332	2	6	10	0.171098
KLF13	0.00648504	10	2	12	0.171098
ANKRA2	0.00648504	10	2	12	0.171098
SNORA25	0.00653197	4	4	10	0.171098
LRRN3	0.00653197	4	4	10	0.171098
LINC00282	0.00653197	4	4	10	0.171098
CNKSR1	0.00655388	4	4	10	0.171098
MYO15A	0.00655388	4	4	10	0.171098
PINX1	0.0065888	8	6	12	0.171098
LRRC37A	0.0065888	10	2	12	0.171098
MIR30C1	0.00667648	10	4	12	0.171098
TIGD2	0.00667648	10	4	12	0.171098
CEP152	0.00667648	10	4	12	0.171098
CUL4B	0.00667648	10	4	12	0.171098
LCA5L	0.00667648	8	4	12	0.171098
PQBP1	0.00667723	10	2	12	0.171098
CNBP	0.00667723	10	2	12	0.171098
CLASP1	0.00667723	10	2	12	0.171098
TNRC6B	0.00667723	10	2	12	0.171098
CRLF3	0.00667723	10	2	12	0.171098
SRSF6	0.00667723	10	2	12	0.171098
WDR12	0.00667723	10	2	12	0.171098
MDM2	0.0066776	10	4	12	0.171098
STX5	0.0066776	10	4	12	0.171098
EIF3H	0.0066776	10	4	12	0.171098
MAP4K4	0.0066776	10	4	12	0.171098
SNAPIN	0.0066776	10	4	12	0.171098
VAPA	0.0066776	10	4	12	0.171098
SLC38A4	0.00670849	4	6	10	0.171098
WDR90	0.00670849	6	4	10	0.171098
POU5F1B	0.00671146	6	2	10	0.171098
ACTR1A	0.00671665	10	2	12	0.171098
USP4	0.00671665	10	2	12	0.171098
C18orf8	0.00672514	10	2	12	0.171098
LINC00476	0.00678934	6	2	10	0.171098
HAR1A	0.00678934	6	2	10	0.171098
RILPL1	0.00678934	6	2	10	0.171098
USP14	0.00684054	10	4	12	0.171098
TMEM67	0.00687527	8	6	12	0.171098
SLC16A10	0.00688853	2	6	10	0.171098
PILRA	0.00688853	2	6	10	0.171098
PANX2	0.00688853	2	6	10	0.171098
OSGEPL1-AS1	0.00688853	2	6	10	0.171098
SEC14L2	0.00688853	2	6	10	0.171098
SLC16A5	0.00688853	2	6	10	0.171098
LILRA1	0.00688853	2	6	10	0.171098
HVCN1	0.00688853	2	6	10	0.171098
SEC22B	0.00695583	10	4	12	0.171098
MIR4538	0.00696583	2	6	14	0.171098
MIR4753	0.00696754	10	2	12	0.171098
WASL	0.00696754	10	2	12	0.171098
WDR60	0.00696754	10	2	12	0.171098
KIF5B	0.00696754	10	2	12	0.171098
TMEM11	0.00696754	10	2	12	0.171098
FOXP1	0.00696754	10	2	12	0.171098
FAM204A	0.00696754	10	2	12	0.171098
IKZF5	0.00696754	10	2	12	0.171098
GSKIP	0.00696754	10	2	12	0.171098
DNAJB9	0.00697996	10	4	12	0.171098
ELOVL6	0.00697996	10	4	12	0.171098
LOC100132781	0.00697996	8	4	12	0.171098
CCNT2-AS1	0.00698622	2	8	10	0.171098
HCG2040054	0.00707408	10	6	12	0.172985
YEATS4	0.00712777	6	4	10	0.173341
MMP17	0.00712777	6	4	10	0.173341
CEP78	0.00719332	10	2	12	0.173341
AKR1C1	0.00721367	6	2	10	0.173341
RSF1	0.00723406	10	4	12	0.173341
TM2D1	0.00723406	10	4	12	0.173341
MIR5091	0.00723406	10	4	12	0.173341
MFSD12	0.00725785	10	2	12	0.173341
TDG	0.00725785	10	2	12	0.173341
TTLL5	0.00725785	10	2	12	0.173341
FAM172A	0.00725785	10	2	12	0.173341
EFCAB13	0.00725785	10	2	12	0.173341
PPP3CB	0.00728343	10	4	12	0.173341
ARL5B	0.00728343	10	4	12	0.173341
ENO3	0.00728343	10	4	12	0.173341
RPL24	0.00728343	10	4	12	0.173341
STAM	0.00728343	10	4	12	0.173341
MIR4467	0.00728343	8	4	12	0.173341
LOC729083	0.00733514	2	8	14	0.174313
ZNF624	0.00735764	10	2	12	0.17433
ANKRD27	0.00735764	10	2	12	0.17433
NRTN	0.00741874	4	4	10	0.175518
RPRML	0.0074656	2	6	14	0.176238
HLA-DRB1	0.00750527	4	4	10	0.176238
WAPL	0.00752029	10	2	12	0.176238
ALS2	0.00752429	8	6	12	0.176238
TUBA3FP	0.00754431	4	4	10	0.176238
ZNFX1	0.00754817	10	2	12	0.176238
CSNK1A1	0.00754817	10	2	12	0.176238
HOOK1	0.00754817	10	2	12	0.176238
LGALS3BP	0.00754817	10	2	12	0.176238
ABRA	0.00758691	8	4	12	0.17651
MIR339	0.00758691	8	4	12	0.17651
LILRA5	0.00760933	4	4	10	0.17651
IFT57	0.007638	6	2	10	0.17651
MRPL42	0.00767622	4	8	14	0.17651
ETFDH	0.00767622	4	6	14	0.17651
LOC101929089	0.00769208	8	6	12	0.17651
AMDHD1	0.00769208	8	6	12	0.17651
ANKAR	0.00769208	10	6	12	0.17651
HSP90AB1	0.00769208	10	2	12	0.17651
ARHGEF19	0.00769208	10	2	12	0.17651
ZNF562	0.00769208	10	2	12	0.17651
OR13D1	0.00771718	8	6	12	0.17658
ZCCHC7	0.00771718	8	6	12	0.17658
NOG	0.00784871	2	8	10	0.17806
CAMKMT	0.0078507	4	8	14	0.17806
KIAA0895L	0.00788015	10	4	12	0.17806
NECAB3	0.00788015	8	4	12	0.17806
SRR	0.00788241	6	2	10	0.17806
KPTN	0.00789039	10	4	12	0.17806
CFAP97	0.00789039	10	4	12	0.17806
LOC401585	0.00789303	2	6	10	0.17806
NUDT10	0.00789303	2	6	10	0.17806
GAL3ST4	0.00789303	2	6	10	0.17806
CLPTM1L	0.00796922	10	2	12	0.178278
CHD2	0.00800964	8	6	12	0.178278
TMEM14A	0.00802651	10	2	12	0.178278
ZNF91	0.00802651	10	2	12	0.178278
CDC73	0.00802651	10	2	12	0.178278
USP18	0.00802651	8	6	12	0.178278
LDLR	0.00802651	10	2	12	0.178278
MAN2A1	0.00802651	10	2	12	0.178278
TSNAX	0.00803872	10	6	12	0.178278
ZNF57	0.00804726	4	4	10	0.178278
CD101	0.00804726	4	4	10	0.178278
INHBA	0.00804726	4	4	10	0.178278
CKS2	0.00804738	4	6	10	0.178278
B4GALT1-AS1	0.0080991	8	4	14	0.178845
NPAS1	0.0080991	4	10	14	0.178845
RNPS1	0.0081288	10	2	12	0.178845
KMT2E	0.0081288	10	2	12	0.178845
NCOR1	0.0081288	10	2	12	0.178845
JSRP1	0.00822277	8	4	12	0.179755
KLHL34	0.00833145	10	2	12	0.179755
KLHL12	0.00833145	10	2	12	0.179755
ZNF592	0.00833145	10	2	12	0.179755
CASP2	0.00833145	10	2	12	0.179755
C14orf132	0.00833145	10	2	12	0.179755
EGOT	0.00833145	10	2	12	0.179755
ZFAND2B	0.00833145	10	2	12	0.179755
AP4E1	0.00834819	10	4	12	0.179755
SNORD4A	0.00836027	8	6	12	0.179755
MIR6865	0.00836027	10	6	12	0.179755
ADGRB1	0.00836058	6	2	10	0.179755
TARBP2	0.00836058	6	2	10	0.179755
ANGPTL7	0.00836058	6	2	10	0.179755
TMEM254-AS1	0.00836058	6	2	10	0.179755
ZBTB20-AS3	0.00836058	6	2	10	0.179755
NDFIP1	0.00836095	10	2	12	0.179755
NFYB	0.00841911	10	2	12	0.179801
SLC2A4	0.00841923	8	4	10	0.179801
EXPH5	0.00841923	2	6	10	0.179801
RAB42	0.00841923	2	6	10	0.179801
BEST1	0.00841923	2	6	10	0.179801
MIR1281	0.00843817	2	10	14	0.179966
GPLD1	0.00845485	4	8	14	0.180052
IFIT1	0.00848667	6	2	10	0.180052
TLCD2	0.00855022	6	6	10	0.180052
WHSC1L1	0.00856539	10	4	12	0.180052
LIMS2	0.00858387	2	6	10	0.180052
SRP14-AS1	0.00858387	2	6	10	0.180052
HNRNPA1P10	0.00858387	6	2	10	0.180052
LGALS9	0.00863068	8	4	12	0.180052
MIR29A	0.00863068	8	4	12	0.180052
CDK16	0.00869369	10	2	12	0.180052
HBS1L	0.00869369	10	2	12	0.180052
GMDS-AS1	0.00869369	10	2	12	0.180052
STAT6	0.00869369	10	2	12	0.180052
UMAD1	0.00869369	10	2	12	0.180052
ZNF776	0.00869369	10	2	12	0.180052
LOC100507387	0.00869369	10	2	12	0.180052
VEZT	0.00869369	10	2	12	0.180052
ABI1	0.00869369	10	2	12	0.180052
GLYR1	0.00869539	10	2	12	0.180052
ATL2	0.00870882	4	10	14	0.180052
MSI2	0.00874572	10	4	12	0.180052
IP6K2	0.00874572	10	4	12	0.180052
ZNF502	0.00874572	10	4	12	0.180052
UBR3	0.00874572	10	4	12	0.180052
IQCB1	0.00874572	10	4	12	0.180052
LINC00544	0.00874572	10	4	12	0.180052
PPP6C	0.00874572	10	4	12	0.180052
UFSP1	0.00880975	6	2	10	0.180908
CDCA7L	0.00888268	4	4	10	0.180908
CAND2	0.00888268	4	4	10	0.180908
MED11	0.00888311	6	2	10	0.180908
PP2D1	0.00888311	6	2	10	0.180908
ITPRIPL2	0.00888311	6	2	10	0.180908
SCO2	0.00888311	6	8	10	0.180908
TOMM22	0.00888311	6	2	10	0.180908
SCRT2	0.00894543	2	6	10	0.180908
NCF1C	0.00894543	2	6	10	0.180908
KCNH3	0.00894543	2	6	10	0.180908
P2RY2	0.00894543	2	6	10	0.180908
CPVL	0.00894543	2	6	10	0.180908
CCR7	0.00894543	2	6	10	0.180908
CARNMT1	0.00899825	4	10	14	0.181023
GABPB2	0.00905593	10	2	12	0.181023
EIF2S2	0.00905593	10	2	12	0.181023
THTPA	0.00905593	10	2	12	0.181023
SARS	0.00905593	10	2	12	0.181023
PIKFYVE	0.00905593	10	2	12	0.181023
EAF1	0.00905593	10	2	12	0.181023
C3orf52	0.00905593	10	2	12	0.181023
CGGBP1	0.00905593	10	2	12	0.181023
RELL1	0.00907189	4	6	14	0.181023
LRRC75A-AS1	0.00914325	10	4	12	0.181023
MGA	0.00914325	10	4	12	0.181023
RHBDD3	0.00914325	10	4	12	0.181023
AAGAB	0.00914325	10	4	12	0.181023
C11orf57	0.00914325	8	8	12	0.181023
PET117	0.00914325	6	8	12	0.181023
MANEA	0.00914325	10	4	12	0.181023
GPS1	0.00924258	10	4	12	0.182247
FAM161B	0.00924258	10	4	12	0.182247
SPATA25	0.00924258	8	4	12	0.182247
POU2F1	0.00925062	10	4	12	0.182247
RRM2	0.00935013	6	4	10	0.183672
HP09025	0.00935013	6	4	10	0.183672
MIR4799	0.00938774	8	8	14	0.183672
LOC101928865	0.00941817	10	2	12	0.183672
LOC728175	0.00941817	10	2	12	0.183672
TRPV6	0.00941817	12	2	12	0.183672
ACVR2A	0.00941817	10	2	12	0.183672
MYL6B	0.00941817	10	2	12	0.183672
ISM1-AS1	0.00943352	8	8	12	0.183672
LOC101929207	0.00943785	2	8	10	0.183672
SRPK1	0.00945494	8	6	12	0.183672
PMFBP1	0.00947163	2	6	10	0.183672
SNORD96B	0.00954078	8	4	12	0.183672
MED13	0.00954078	10	4	12	0.183672
PTPN4	0.00954078	10	4	12	0.183672
SNORD63	0.00954078	10	4	12	0.183672
MCPH1-AS1	0.00954078	10	4	12	0.183672
PPP2R3C	0.00954078	10	4	12	0.183672
DERA	0.00954078	10	4	12	0.183672
CCP110	0.00956682	10	6	12	0.183952
ALOX12-AS1	0.00960533	6	8	14	0.184471
RLF	0.00966044	10	4	12	0.184687
VCPIP1	0.00966269	10	4	12	0.184687
GCDH	0.00966269	10	4	12	0.184687
FAM45B	0.00966269	8	8	12	0.184687
TUSC1	0.00977583	6	6	10	0.185743
ZNF229	0.00977583	4	4	10	0.185743
ATF4	0.0097804	10	2	12	0.185743
CALM2	0.0097804	10	2	12	0.185743
ING3	0.00988321	10	2	12	0.185743
ANKMY2	0.00988321	8	6	12	0.185743
UBE2K	0.00988321	10	2	12	0.185743
BRAF	0.00988321	10	2	12	0.185743
EIF2S3	0.00988321	10	2	12	0.185743
CAAP1	0.00988321	10	2	12	0.185743
SNORD23	0.00988471	8	6	12	0.185743
PITPNA-AS1	0.00988471	10	6	12	0.185743
RRP15	0.00988471	8	6	12	0.185743
KLHL41	0.00988471	8	6	12	0.185743
COX6C	0.00992819	6	2	10	0.185743
GALNT2	0.00992819	6	2	10	0.185743
OSER1	0.00993832	10	4	12	0.185743
SERPINI1	0.00993832	8	8	12	0.185743
DERL1	0.00993832	10	4	12	0.185743
C1orf43	0.00998277	10	4	12	0.186357
MIR630	0.0100419	6	8	14	0.187088
SLC25A5-AS1	0.0100479	8	4	14	0.187088
RPS15	0.0100828	10	4	12	0.187088
GPBP1	0.0100828	10	4	12	0.187088
C2orf16	0.0100828	8	4	12	0.187088
SGMS1	0.0101068	10	2	12	0.187088
ABHD16A	0.0101426	10	2	12	0.187088
CHMP1A	0.0101426	10	2	12	0.187088
FAM222B	0.0101426	10	2	12	0.187088
KIZ-AS1	0.0101857	2	6	10	0.187088
SNORA5C	0.0101857	2	6	10	0.187088
KIAA1875	0.0102511	6	2	10	0.187088
FBXO25	0.0102511	6	2	10	0.187088
ZNF546	0.0102511	6	2	10	0.187088
PRELID1	0.0102511	6	2	10	0.187088
LRRC42	0.0102511	6	2	10	0.187088
TMOD4	0.0102948	8	6	14	0.187088
FAM127B	0.0103129	10	2	12	0.187088
ITGA4	0.0103129	10	2	12	0.187088
AGPAT5	0.0103129	10	2	12	0.187088
SCARNA20	0.0103145	10	6	12	0.187088
ITFG3	0.0103145	10	6	12	0.187088
RPS15A	0.010349	6	10	12	0.187088
HERC2P2	0.010349	10	2	12	0.187088
RNF115	0.010349	10	2	12	0.187088
G2E3	0.010349	10	2	12	0.187088
PBX3	0.010349	10	2	12	0.187088
SYVN1	0.010349	10	2	12	0.187088
AAMDC	0.0104276	4	4	10	0.187872
ZBTB8A	0.0104276	4	4	10	0.187872
SLC35B2	0.0104276	4	4	10	0.187872
SSBP2	0.0105049	10	2	12	0.189052
TMEM187	0.0106795	10	4	12	0.190559
ASAP1-IT1	0.0106795	8	6	12	0.190559
LINC01422	0.0107236	2	8	10	0.190559
GOLGA8M	0.0107236	2	8	10	0.190559
LINC00888	0.0107426	10	2	12	0.190559
RPL4	0.0107426	10	2	12	0.190559
MIR7849	0.0107485	4	6	10	0.190559
CDHR1	0.01079	10	4	12	0.190559
RFC4	0.0107989	10	2	12	0.190559
AP1B1	0.0107989	10	2	12	0.190559
SECISBP2L	0.0107989	10	2	12	0.190559
MITD1	0.0107989	10	2	12	0.190559
ZKSCAN8	0.0107989	10	2	12	0.190559
KCNQ5-IT1	0.0107989	10	2	12	0.190559
ABCB7	0.0107989	10	2	12	0.190559
FLJ42627	0.0107989	10	2	12	0.190559
VAMP4	0.0107989	10	2	12	0.190559
LOC284009	0.0108648	2	6	10	0.190559
KDM4A-AS1	0.0108648	2	6	10	0.190559
ZNF547	0.0108648	2	6	10	0.190559
LINC00412	0.0108648	2	6	10	0.190559
DEPDC7	0.0108648	2	6	10	0.190559
PTGER2	0.0108918	6	2	10	0.190559
PSMD11	0.0108918	6	2	10	0.190559
MESDC1	0.0108918	6	2	10	0.190559
ERCC5	0.0109098	6	2	10	0.190559
PLAG1	0.0109098	6	2	10	0.190559
RAD51AP1	0.0110746	4	4	10	0.192888
FAM111B	0.0110793	4	4	10	0.192888
WFS1	0.0110793	4	4	10	0.192888
PLA2G16	0.0111156	4	4	10	0.1931
ZC3H10	0.0111156	4	4	10	0.1931
MIR6133	0.011174	10	6	12	0.193905
ACOT13	0.0112489	10	2	12	0.194016
GRIPAP1	0.0112489	10	2	12	0.194016
UQCRBP1	0.0112489	10	2	12	0.194016
TSGA10	0.0112804	8	4	12	0.194016
CCDC43	0.0112804	10	4	12	0.194016
SBNO1	0.0112864	10	4	12	0.194016
PRPF18	0.0113247	4	4	10	0.194016
ZNF582-AS1	0.011381	10	4	12	0.194016
SNORA6	0.0114651	6	4	10	0.194016
FZD6	0.0114651	6	4	10	0.194016
C1GALT1	0.0115284	10	4	12	0.194016
NDNL2	0.0115325	6	2	10	0.194016
LOC400685	0.0115325	6	2	10	0.194016
FANCG	0.0115325	6	2	10	0.194016
TAF11	0.0115438	2	6	10	0.194016
KRT73	0.0115438	2	6	10	0.194016
LTBR	0.0115438	2	6	10	0.194016
SNRNP25	0.0115438	2	6	10	0.194016
SMIM15	0.0115438	2	6	10	0.194016
RIC3	0.0115438	2	6	10	0.194016
ADPRHL2	0.0115438	2	6	10	0.194016
USP51	0.0115438	2	6	10	0.194016
OGFOD3	0.0115438	2	6	10	0.194016
LPCAT2	0.0115438	2	6	10	0.194016
SCIMP	0.0115438	2	6	10	0.194016
L3HYPDH	0.0115438	2	6	10	0.194016
HEXA-AS1	0.0115438	2	6	10	0.194016
RNU11	0.0115438	2	6	10	0.194016
GPR182	0.0115438	2	6	10	0.194016
MAFG-AS1	0.0115438	2	6	10	0.194016
LILRB1	0.0115917	6	2	10	0.194266
DDX12P	0.0115917	2	6	10	0.194266
NCAPG	0.0116773	4	6	14	0.194266
SUPT5H	0.0116989	10	2	12	0.194266
NELFE	0.0116989	10	2	12	0.194266
PHOSPHO2	0.0116989	10	2	12	0.194266
SUPT6H	0.0116989	10	2	12	0.194266
NMB	0.0116989	10	2	12	0.194266
ZFR	0.0116989	10	2	12	0.194266
LRRFIP2	0.0116989	10	2	12	0.194266
MIR4437	0.011731	6	6	10	0.194266
TLR10	0.0117709	8	8	12	0.194266
EID1	0.0117709	10	2	12	0.194266
PDE6G	0.011776	6	6	14	0.194266
SMC6	0.0117995	10	4	12	0.194266
TMEM167A	0.0117995	10	4	12	0.194266
RIMBP3	0.0117995	8	6	12	0.194266
ETFB	0.0118628	4	10	14	0.194266
SPAG4	0.0118983	10	4	12	0.194266
VPS13B	0.0118983	10	4	12	0.194266
PDZD11	0.0118983	10	4	12	0.194266
RAPGEF2	0.0118983	10	4	12	0.194266
MIR1288	0.0118983	10	4	12	0.194266
ZBTB11	0.0118983	10	4	12	0.194266
SIGLEC15	0.0118983	10	4	12	0.194266
TRAPPC6B	0.0118983	10	4	12	0.194266
CD80	0.0118983	10	4	12	0.194266
MIR320D1	0.0118983	10	4	12	0.194266
LOC399815	0.0120574	6	4	14	0.19631
ATP5L2	0.012064	2	8	10	0.19631
LOC646471	0.0120718	8	6	12	0.19631
PSMG3-AS1	0.0120725	10	2	12	0.19631
POLDIP3	0.0121488	10	2	12	0.196363
RPS15AP10	0.0121732	6	2	10	0.196363
ZFAND2A	0.0121834	10	4	12	0.196363
SIRPB2	0.0121853	6	2	10	0.196363
DNAJC18	0.0121853	6	2	10	0.196363
TXN2	0.0121853	6	2	10	0.196363
SNORD10	0.0121853	4	4	10	0.196363
BCL11A	0.0122229	2	6	10	0.196363
UBTD2	0.0122229	2	6	10	0.196363
CRYGS	0.0122229	2	6	10	0.196363
IFNK	0.0122229	2	6	10	0.196363
TGIF2	0.0122229	2	6	10	0.196363
ANAPC5	0.0122423	10	2	12	0.196477
ZNF100	0.0124156	10	4	12	0.197213
GADD45GIP1	0.0124156	10	4	12	0.197213
OCIAD1	0.0124156	10	4	12	0.197213
KLRAP1	0.0124156	10	4	12	0.197213
NAP1L3	0.0124156	10	4	12	0.197213
ATP5J2	0.0124156	8	8	12	0.197213
DCAF4L1	0.0124156	10	4	12	0.197213
TM4SF19-AS1	0.0124156	8	4	12	0.197213
C2CD3	0.0124156	10	4	12	0.197213
LOC100507346	0.0125051	6	6	10	0.197213
SCARNA4	0.0125161	6	2	10	0.197213
NPEPL1	0.0125161	6	2	10	0.197213
ERICH6-AS1	0.0125161	6	2	10	0.197213
DUSP5	0.0125161	6	2	10	0.197213
COPS7B	0.0125161	6	2	10	0.197213
CXCL17	0.0125161	6	2	10	0.197213
NDUFC2	0.0125161	6	2	10	0.197213
ATG9B	0.0125161	6	2	10	0.197213
SLC29A1	0.012584	2	4	10	0.197213
DARS-AS1	0.012584	4	4	10	0.197213
ABCC5	0.0125988	10	2	12	0.197213
VMA21	0.0125988	10	2	12	0.197213
DNAJC16	0.0125988	10	2	12	0.197213
COX5A	0.0126206	10	2	12	0.197213
MAP3K7	0.0126206	10	2	12	0.197213
PSTK	0.0126206	8	6	12	0.197213
RPS17	0.0126206	10	2	12	0.197213
ZMYM5	0.0126797	10	2	12	0.197944
ANKRD39	0.0127111	2	6	10	0.198242
MIR3936	0.0127753	2	6	10	0.198448
RBM6	0.0127987	10	2	12	0.198448
ITPR2	0.0127987	10	2	12	0.198448
SDHA	0.0127987	10	2	12	0.198448
TMX1	0.0127987	10	2	12	0.198448
ZGLP1	0.0127987	10	2	12	0.198448
PPP2CA	0.0128255	10	4	12	0.198479
FAM192A	0.0128255	8	4	12	0.198479
HRSP12	0.0128466	4	10	14	0.198614
TBC1D15	0.012933	10	4	12	0.199564
NHLRC2	0.012933	10	4	12	0.199564
LIN37	0.0129468	6	2	10	0.199586
DCAKD	0.0130487	10	2	12	0.200306
UBE2S	0.0130639	8	4	10	0.200306
LRRC16A	0.0130639	2	6	10	0.200306
MYB	0.0130639	2	6	10	0.200306
DLGAP5	0.0130786	4	6	14	0.200306
FAM86EP	0.013111	8	6	12	0.200306
VIPR1-AS1	0.013111	8	6	12	0.200306
FANCM	0.0131249	10	4	12	0.200306
SFRP5	0.0131693	10	2	12	0.200306
TROVE2	0.0131693	10	2	12	0.200306
STXBP3	0.0131693	10	2	12	0.200306
CDC42P3	0.0131693	10	2	12	0.200306
SF3A2	0.013231	10	2	12	0.200306
NEK3	0.0132984	6	2	10	0.200306
BCAS2	0.0132984	6	2	10	0.200306
HDAC11	0.0132984	6	2	10	0.200306
PIGW	0.0132984	6	2	10	0.200306
HSPA1L	0.0132984	6	2	10	0.200306
LINC01252	0.01332	2	10	14	0.200306
MIR98	0.0133552	10	2	12	0.200306
MRPS11	0.0133552	10	2	12	0.200306
EPG5	0.0133552	10	2	12	0.200306
ZSCAN16-AS1	0.0133552	10	2	12	0.200306
DPP8	0.0133552	10	2	12	0.200306
LDLRAD4-AS1	0.0133552	10	2	12	0.200306
WASH3P	0.0133552	10	2	12	0.200306
SDF2	0.0133552	10	2	12	0.200306
NSUN6	0.0133552	10	2	12	0.200306
NUGGC	0.0133563	4	4	10	0.200306
MCMDC2	0.0134229	4	4	10	0.200368
ADGRF3	0.0134229	4	4	10	0.200368
ANKRD13B	0.0134229	4	4	10	0.200368
INTS6-AS1	0.0134229	4	4	10	0.200368
PTX3	0.0134229	4	4	10	0.200368
MIR623	0.0134503	10	8	12	0.200589
TIMM21	0.0134758	8	8	12	0.200596
PNPLA8	0.0134758	10	4	12	0.200596
CRABP2	0.0135087	6	6	14	0.2009
MIR1285-1	0.0136811	8	6	12	0.201804
NRON	0.0137084	6	2	10	0.201804
CHORDC1	0.013718	10	2	12	0.201804
DSTYK	0.013718	10	2	12	0.201804
SF3A1	0.013718	10	2	12	0.201804
RAP1GDS1	0.013718	10	2	12	0.201804
SNORD31	0.0137812	6	2	10	0.201804
CENPBD1P1	0.0137812	6	2	10	0.201804
THAP7-AS1	0.0137812	2	6	10	0.201804
JPX	0.0137812	6	2	10	0.201804
IER3	0.0137812	6	2	10	0.201804
FAM193A	0.0139117	10	2	12	0.201804
TTLL12	0.0139117	10	2	12	0.201804
C1orf50	0.0139117	10	2	12	0.201804
USP47	0.0139117	10	2	12	0.201804
SIK3	0.0139117	10	2	12	0.201804
RNU6-79P	0.0139117	4	10	12	0.201804
UHRF1BP1L	0.0139117	10	2	12	0.201804
STOML1	0.0139117	10	2	12	0.201804
ELF1	0.0139117	10	2	12	0.201804
CBWD2	0.0139117	10	2	12	0.201804
DISP2	0.0139349	2	6	10	0.201804
ZNF204P	0.0139349	2	6	10	0.201804
LRRTM2	0.0139349	2	6	10	0.201804
LOC101929516	0.0139349	2	6	10	0.201804
ICK	0.0139349	2	6	10	0.201804
C1orf228	0.0139349	2	6	10	0.201804
TTC24	0.0139349	2	6	10	0.201804
LAP3	0.0139349	2	6	10	0.201804
GPR15	0.0139676	10	4	12	0.202095
ERCC6L	0.0140029	10	4	12	0.20224
LINC00630	0.0140029	10	4	12	0.20224
CTU2	0.0140806	6	2	10	0.202814
CDC42EP2	0.0140806	6	2	10	0.202814
FUT2	0.0140806	6	2	10	0.202814
VN1R1	0.0141227	2	8	14	0.203056
PRMT5-AS1	0.0141227	6	6	14	0.203056
LOC101929441	0.0141544	6	4	14	0.203179
IFITM10	0.014189	6	6	14	0.203179
C7orf13	0.0142355	6	8	14	0.203179
MIR1304	0.0142379	8	4	14	0.203179
ZNHIT1	0.0142511	10	6	12	0.203179
RDH10	0.0142619	4	4	10	0.203179
ZNF649-AS1	0.0142619	4	4	10	0.203179
CEP44	0.0142667	10	6	12	0.203179
MED16	0.0142667	10	2	12	0.203179
DNMT3B	0.0142675	6	2	10	0.203179
EFTUD1	0.0142709	4	6	14	0.203179
ADAMTSL5	0.0143502	10	8	12	0.203946
GOLT1B	0.0143502	10	4	12	0.203946
PSPC1	0.0144681	10	2	12	0.204344
LINC00152	0.0144681	10	2	12	0.204344
KXD1	0.0144681	10	2	12	0.204344
ZNF654	0.0144681	10	2	12	0.204344
USP38	0.0144681	10	2	12	0.204344
GDAP1	0.0144681	10	2	12	0.204344
CD47	0.0144681	10	2	12	0.204344
UBXN10	0.0146394	10	4	12	0.204344
MIR5194	0.0146394	10	4	12	0.204344
AK5	0.0146425	2	6	10	0.204344
LINC00944	0.0146876	8	8	12	0.204344
TMCC1-AS1	0.0148058	2	6	10	0.204344
GJB7	0.0148058	2	6	10	0.204344
PTRF	0.0148058	2	6	10	0.204344
ARFIP1	0.0148058	2	6	10	0.204344
CISD3	0.0148058	2	6	10	0.204344
FH	0.0148058	2	6	10	0.204344
HTRA4	0.0148058	2	6	10	0.204344
BCL2L15	0.0148058	2	6	10	0.204344
TACSTD2	0.0148058	2	6	10	0.204344
ZNF182	0.0148058	2	6	10	0.204344
TLR2	0.0148058	2	6	10	0.204344
NDUFS3	0.0148058	2	6	10	0.204344
AMOT	0.0148058	2	6	10	0.204344
MORN1	0.0148058	2	6	10	0.204344
HIST1H2AL	0.0148058	2	6	10	0.204344
GPA33	0.0148058	2	6	10	0.204344
LINC00663	0.0148058	2	6	10	0.204344
CYBB	0.0148058	2	6	10	0.204344
ATP5SL	0.0148058	2	6	10	0.204344
COLCA1	0.0148058	2	6	10	0.204344
ATG4C	0.0148154	10	2	12	0.204344
GIN1	0.0148212	8	6	12	0.204344
MIR4637	0.0148375	4	6	10	0.204344
HSPG2	0.0148375	4	6	10	0.204344
ANKLE1	0.0148375	4	6	10	0.204344
PHAX	0.0148629	6	2	10	0.204518
UBN2	0.0149742	10	4	12	0.205343
TIAL1	0.0149742	10	4	12	0.205343
EEF2	0.0149742	10	4	12	0.205343
ZNF346	0.0149742	10	4	12	0.205343
SNORD35A	0.0150246	10	2	12	0.205859
RGS12	0.0150728	4	4	10	0.206153
AGBL5-AS1	0.0151008	6	6	10	0.206153
RFK	0.0151008	4	4	10	0.206153
OTUD1	0.0151294	6	8	14	0.206153
LINC00885	0.0151364	12	4	14	0.206153
NAGPA	0.0152187	6	2	10	0.206153
HGH1	0.0152187	6	2	10	0.206153
PCGF1	0.0152187	6	2	10	0.206153
RNASEH1-AS1	0.0152187	6	2	10	0.206153
LOC90784	0.0152187	6	2	10	0.206153
MBLAC2	0.0152758	10	4	12	0.206153
HIST2H2BC	0.0153005	2	8	10	0.206153
ZMYND8	0.0153008	4	6	14	0.206153
ZGRF1	0.0153008	4	8	14	0.206153
CRTC2	0.0153228	10	2	12	0.206153
ZSWIM8-AS1	0.0153248	4	4	14	0.206153
TCEAL1	0.0153642	10	2	12	0.206153
RITA1	0.0153842	10	4	12	0.206153
C1orf204	0.0153842	10	4	12	0.206153
CPOX	0.0153842	10	4	12	0.206153
DNTTIP2	0.0153842	10	4	12	0.206153
VTI1A	0.0153842	10	4	12	0.206153
GNPNAT1	0.0153842	10	4	12	0.206153
ACTR3B	0.0153842	10	4	12	0.206153
HM13-AS1	0.0153912	8	6	12	0.206153
SELM	0.0154696	4	4	10	0.206153
ATP6V0E2-AS1	0.0154696	6	2	10	0.206153
NKAPL	0.0154696	4	4	10	0.206153
GK3P	0.0154718	2	6	10	0.206153
SRD5A3	0.0155039	6	4	10	0.206153
HP1BP3	0.0155118	4	6	14	0.206153
RPL32	0.0155192	6	10	12	0.206153
COG4	0.0155811	10	2	12	0.206153
GALNT1	0.0155811	10	2	12	0.206153
SLC12A7	0.0155811	10	2	12	0.206153
ABI2	0.0155811	10	2	12	0.206153
NUDT12	0.0155811	10	2	12	0.206153
WSB1	0.0155981	10	4	12	0.206153
LOC101927839	0.0156767	2	6	10	0.206153
LINC01232	0.0156767	2	6	10	0.206153
ZNF658B	0.0156767	2	6	10	0.206153
RAD51-AS1	0.0156767	2	6	10	0.206153
LEF1-AS1	0.0156767	2	6	10	0.206153
LOC100130744	0.0156767	2	6	10	0.206153
ZNF658	0.0156767	2	6	10	0.206153
ADAMTSL4-AS1	0.0156767	2	6	10	0.206153
NIFK-AS1	0.0156767	2	6	10	0.206153
RNVU1-7	0.0156767	2	6	10	0.206153
CETN4P	0.0156767	8	4	10	0.206153
PHF21A	0.0156985	8	6	12	0.20627
ZFP1	0.0157603	10	2	12	0.206743
CHKA	0.0157603	10	2	12	0.206743
ATP5O	0.0159123	10	4	12	0.20736
TMEM230	0.0159123	10	4	12	0.20736
LARP1	0.0159129	10	2	12	0.20736
PPAPDC2	0.0159878	4	4	10	0.20736
NT5C	0.0159878	4	4	10	0.20736
AMZ2P1	0.0160193	10	2	12	0.20736
EIF2AK4	0.0160193	10	2	12	0.20736
HLTF	0.0160214	4	10	14	0.20736
MGC16025	0.0160478	2	6	10	0.20736
SLC6A16	0.016053	10	4	12	0.20736
HEATR9	0.016053	10	4	12	0.20736
RAB12	0.016053	10	4	12	0.20736
OR7E37P	0.016053	12	4	12	0.20736
C21orf58	0.016053	10	4	12	0.20736
ZNF80	0.016053	10	4	12	0.20736
BPHL	0.016053	10	4	12	0.20736
TAF2	0.0160971	4	10	14	0.20736
ERV3-1	0.0161375	10	2	12	0.20736
CD55	0.0161375	10	2	12	0.20736
FUT8	0.0161375	10	2	12	0.20736
SMPD1	0.0161698	6	2	10	0.20736
ITGB1BP1	0.0161698	6	2	10	0.20736
ICMT	0.0161698	6	2	10	0.20736
DDX19B	0.0161698	6	2	10	0.20736
IKBIP	0.0161698	6	2	10	0.20736
TMEM192	0.0161698	6	2	10	0.20736
CBX1	0.0161698	6	2	10	0.20736
VENTX	0.0161698	6	2	10	0.20736
WDR62	0.016189	2	10	14	0.207373
ADGRE2	0.0162006	2	6	10	0.207373
NPLOC4	0.016222	10	4	12	0.207373
TUBB6	0.0162227	2	6	10	0.207373
LOC646029	0.0162915	4	4	14	0.207899
CEP126	0.0164364	6	2	10	0.207899
FAM21C	0.0164455	10	2	12	0.207899
ZNF32-AS2	0.0164455	10	2	12	0.207899
PMS2P3	0.0164455	10	2	12	0.207899
DAPK3	0.0164455	10	2	12	0.207899
CREBRF	0.0164455	10	2	12	0.207899
FABP3	0.0164455	10	2	12	0.207899
CHKB-AS1	0.0164455	10	2	12	0.207899
TEX10	0.0164455	10	2	12	0.207899
ATRX	0.0164455	10	2	12	0.207899
TMEM107	0.0164455	10	2	12	0.207899
OSBPL2	0.0164455	10	2	12	0.207899
MLLT3	0.0164455	10	2	12	0.207899
ZKSCAN5	0.0165054	8	8	12	0.208232
RLN1	0.0165054	10	4	12	0.208232
YTHDF1	0.0165109	8	6	12	0.208232
PITRM1	0.0166271	10	4	12	0.208594
MEX3B	0.0167158	8	10	12	0.208594
EPHA4	0.0167158	10	2	12	0.208594
CTCF	0.0167158	10	2	12	0.208594
INTS12	0.0167158	10	2	12	0.208594
SRFBP1	0.0167158	8	6	12	0.208594
CYP3A4	0.0167158	8	6	12	0.208594
TM7SF2	0.0167158	10	2	12	0.208594
BCDIN3D-AS1	0.0167219	10	4	12	0.208594
SERPINE3	0.0167219	8	4	12	0.208594
LOC100130899	0.0167219	10	4	12	0.208594
UBE2G1	0.0167219	10	4	12	0.208594
ZNF124	0.0167219	10	4	12	0.208594
KIFAP3	0.0167219	10	4	12	0.208594
FAM153C	0.0168008	10	4	12	0.20916
MIR101-1	0.0168008	8	4	12	0.20916
SLC35G6	0.0168065	8	4	12	0.20916
DIXDC1	0.016839	4	4	10	0.209239
LOC101927027	0.016839	2	6	10	0.209239
SLC5A10	0.0169063	8	6	12	0.209284
PERP	0.016987	6	4	10	0.209284
PPP1R26-AS1	0.0170641	8	4	14	0.209284
GPAA1	0.017121	6	2	10	0.209284
LOC101929057	0.017121	6	2	10	0.209284
B3GNT5	0.017121	6	2	10	0.209284
SLC25A15	0.017121	6	2	10	0.209284
MID1IP1	0.017121	6	2	10	0.209284
LRRK1	0.017121	6	2	10	0.209284
NUB1	0.0171308	10	2	12	0.209284
SNX21	0.0171308	10	2	12	0.209284
HUWE1	0.0171308	10	2	12	0.209284
NDE1	0.0171308	10	2	12	0.209284
C6orf89	0.0171308	10	2	12	0.209284
TAF1A	0.0171308	10	2	12	0.209284
ATP2C1	0.0171308	10	2	12	0.209284
C4orf27	0.0171308	10	2	12	0.209284
OXT	0.0171308	10	2	12	0.209284
STRN	0.0171308	10	2	12	0.209284
NFYC-AS1	0.0171677	4	4	10	0.209284
USP49	0.0171677	4	4	10	0.209284
N4BP3	0.0171677	4	4	10	0.209284
RPUSD2	0.0171677	4	4	10	0.209284
CACNG1	0.0172073	2	8	10	0.209284
NDUFV3	0.0172614	10	6	12	0.209284
CCL27	0.0172614	8	6	12	0.209284
B4GAT1	0.0172614	10	6	12	0.209284
ZNF583	0.0172614	10	6	12	0.209284
MRPL54	0.0172614	8	6	12	0.209284
MRPL4	0.0172614	8	6	12	0.209284
FASTKD3	0.0172614	8	6	12	0.209284
C1QTNF6	0.0173042	6	2	10	0.209284
TRAPPC2L	0.0173042	6	2	10	0.209284
LINC00176	0.0173042	6	2	10	0.209284
RPL37	0.0173829	10	4	12	0.209284
TRIM52-AS1	0.0173908	10	4	12	0.209284
CCDC107	0.0174123	10	2	12	0.209284
SEPT7P2	0.0174123	10	2	12	0.209284
CYB5D2	0.0174123	10	6	12	0.209284
MIR1256	0.0174123	10	6	12	0.209284
C5orf34	0.0174186	2	6	10	0.209284
PPP1R32	0.0175372	8	4	12	0.209284
HIST1H1A	0.0176195	6	4	10	0.209284
UIMC1	0.0176413	10	2	12	0.209284
RAB34	0.0177149	10	6	14	0.209284
MST1	0.0177654	2	6	10	0.209284
SNORA61	0.0177654	2	6	10	0.209284
PCAT1	0.0177654	2	6	10	0.209284
LGALS4	0.0177654	2	6	10	0.209284
AQP1	0.0177654	8	4	10	0.209284
COQ9	0.0177753	6	2	10	0.209284
LOC100507424	0.0177753	2	8	10	0.209284
VSIG8	0.0177753	2	8	10	0.209284
MAGEF1	0.0177753	4	4	10	0.209284
MYRF	0.0177753	4	4	10	0.209284
NDUFA1	0.017816	10	2	12	0.209284
ARAF	0.017816	10	2	12	0.209284
MTR	0.017816	10	2	12	0.209284
BMS1P4	0.017816	10	2	12	0.209284
THAP5	0.017816	10	2	12	0.209284
NR1H2	0.017816	10	2	12	0.209284
SNORD14E	0.017816	10	2	12	0.209284
ADD3	0.017816	10	2	12	0.209284
PDK1	0.017816	10	2	12	0.209284
GM2A	0.0178733	6	2	10	0.209284
GAS5-AS1	0.0178828	4	6	10	0.209284
SNORA71A	0.0178828	6	4	10	0.209284
LRRC70	0.0178843	4	6	10	0.209284
KREMEN1	0.0179703	2	4	14	0.209284
ATP5EP2	0.0179965	4	8	14	0.209284
L2HGDH	0.0180119	10	6	12	0.209284
GOLGA8O	0.0180119	10	6	12	0.209284
FAHD2CP	0.0180119	8	6	12	0.209284
OR1K1	0.0180119	8	6	12	0.209284
ARG1	0.0180119	6	6	12	0.209284
LOC100506679	0.0180597	10	4	12	0.209284
OR1J2	0.0180597	10	4	12	0.209284
LBX2-AS1	0.0180597	10	4	12	0.209284
WDR18	0.0180722	6	2	10	0.209284
SNORD96A	0.0180722	6	2	10	0.209284
SLC10A7	0.0181087	10	2	12	0.209284
ACADM	0.0181087	10	2	12	0.209284
RECQL	0.0181387	10	4	12	0.209284
CNOT10	0.0181387	8	4	12	0.209284
ZNF394	0.0181387	10	4	12	0.209284
SNORA62	0.0181387	8	4	12	0.209284
HLA-J	0.0181387	10	4	12	0.209284
CHUK	0.0181387	10	4	12	0.209284
IGBP1	0.0181387	10	4	12	0.209284
FBXO24	0.0182407	6	6	10	0.209284
FGD6	0.0182407	6	6	10	0.209284
RPGRIP1L	0.0182407	4	4	10	0.209284
ADAM28	0.0182407	4	4	10	0.209284
PNMA2	0.0182407	8	6	10	0.209284
MTRNR2L3	0.0182407	4	4	10	0.209284
ASB9P1	0.0182407	4	4	10	0.209284
QTRTD1	0.0182996	6	2	10	0.209284
ZNF790	0.0182996	4	4	10	0.209284
WARS	0.0182996	6	2	10	0.209284
SCNN1D	0.0183857	2	6	10	0.209284
CDC20	0.0183857	6	2	10	0.209284
RFWD3	0.0184301	6	2	10	0.209284
APTX	0.0184301	6	2	10	0.209284
FGD1	0.0184301	6	2	10	0.209284
JUP	0.0184301	6	2	10	0.209284
TOMM40	0.0184301	6	2	10	0.209284
APOLD1	0.0184301	6	2	10	0.209284
ZNF320	0.0184301	6	2	10	0.209284
TMEM161B-AS1	0.0184301	6	2	10	0.209284
LPPR2	0.0184301	6	2	10	0.209284
FNDC3B	0.0184301	6	2	10	0.209284
SLC9A9-AS1	0.0184301	6	2	10	0.209284
SNORA36C	0.0184301	6	2	10	0.209284
FAM120AOS	0.0184583	10	4	12	0.209284
PTAR1	0.0184852	10	2	12	0.209284
CETP	0.0184852	10	2	12	0.209284
RALGDS	0.0185012	10	2	12	0.209284
MBNL1	0.0185012	10	2	12	0.209284
SZRD1	0.0185012	10	2	12	0.209284
SLC25A17	0.0185012	10	2	12	0.209284
MZT1	0.0185012	10	2	12	0.209284
NARF	0.0185201	6	6	14	0.209284
NUCB1-AS1	0.0187285	8	4	12	0.209284
LOC100288846	0.0187624	10	6	12	0.209284
PTTG3P	0.0187624	8	6	12	0.209284
ST7L	0.0187624	8	6	12	0.209284
ATG4D	0.0188052	10	2	12	0.209284
HHEX	0.0188145	10	8	14	0.209284
LOC105372795	0.0188171	8	6	14	0.209284
MRPS15	0.0188438	4	8	14	0.209284
ST13P4	0.0188438	6	4	14	0.209284
NEK2	0.018867	8	4	12	0.209284
MRPS6	0.018867	10	4	12	0.209284
CDK7	0.018867	8	4	12	0.209284
NTMT1	0.0188757	2	6	10	0.209284
ACRC	0.0188757	2	6	10	0.209284
SCOC	0.0188757	8	4	10	0.209284
PAXBP1-AS1	0.0188757	2	6	10	0.209284
GNB4	0.0188757	2	6	10	0.209284
FAM49A	0.0188757	2	6	10	0.209284
OGFR-AS1	0.0188757	2	6	10	0.209284
PAXIP1-AS1	0.0188757	2	6	10	0.209284
CDH26	0.0188757	2	6	10	0.209284
ARPIN	0.0188757	2	6	10	0.209284
LOC643802	0.0188757	2	6	10	0.209284
CARNS1	0.0188757	2	6	10	0.209284
SNRPF	0.0188757	2	6	10	0.209284
LOC729737	0.0188757	2	6	10	0.209284
HIST2H2AB	0.0188757	2	6	10	0.209284
EPHA1	0.0188862	4	4	10	0.209284
GDAP1L1	0.0188862	2	8	10	0.209284
SNRNP35	0.0188862	6	2	10	0.209284
ZNF714	0.0188862	6	2	10	0.209284
CTAGE7P	0.0188862	4	4	10	0.209284
SDHAP1	0.0188944	8	4	12	0.209284
DSCR3	0.0188944	10	4	12	0.209284
DPY19L3	0.018907	10	4	12	0.209284
ZNF570	0.018907	10	4	12	0.209284
LOC105747689	0.0190667	2	6	10	0.210724
CPTP	0.0190667	4	4	10	0.210724
TGFBR3L	0.0190766	6	4	10	0.210724
IBTK	0.0191114	10	2	12	0.210963
MTFR2	0.0191539	8	8	14	0.211064
SLF2	0.0191865	10	2	12	0.211064
OXSM	0.0191865	10	2	12	0.211064
SLAIN2	0.0191865	10	2	12	0.211064
ATXN1L	0.0191865	10	2	12	0.211064
LINC00520	0.0193254	6	6	14	0.211634
GMEB1	0.0193254	10	2	12	0.211634
TRPC1	0.0193254	10	2	12	0.211634
MIR1301	0.0193602	6	10	14	0.211634
POLR3F	0.0193694	10	2	12	0.211634
ASNSD1	0.0193974	10	4	12	0.211634
C16orf62	0.0194433	6	2	10	0.211634
NT5E	0.0194672	6	2	10	0.211634
FCER1A	0.0195187	2	10	14	0.211634
LOC441242	0.0195711	10	6	12	0.211634
PEBP1	0.019582	6	2	10	0.211634
IDH1	0.019582	6	2	10	0.211634
MED18	0.019582	6	2	10	0.211634
CNOT7	0.019582	6	2	10	0.211634
HIST1H3A	0.019582	6	2	10	0.211634
DUSP1	0.019582	6	2	10	0.211634
IL10RB	0.019582	6	2	10	0.211634
NFKBIA	0.019582	6	2	10	0.211634
PAPOLG	0.0196231	10	2	12	0.211634
SBDS	0.0196325	4	6	14	0.211634
PIK3R3	0.0196325	4	6	14	0.211634
LOC100507195	0.0196502	10	4	12	0.211634
AUH	0.0196502	10	4	12	0.211634
SNORD116-21	0.0196873	10	4	12	0.211634
POLR2I	0.0196873	10	4	12	0.211634
GALK2	0.0197664	10	4	12	0.211634
CCDC14	0.0197664	10	4	12	0.211634
MRPS7	0.0197664	10	4	12	0.211634
PIK3CA	0.0197664	10	4	12	0.211634
CRYZ	0.0197664	10	4	12	0.211634
USP12-AS1	0.0197664	8	4	12	0.211634
LOC100303749	0.0197664	10	4	12	0.211634
SMIM20	0.0197664	10	4	12	0.211634
KLHL26	0.0197757	2	8	10	0.211634
ZNF135	0.0197757	2	8	10	0.211634
FAM3A	0.0198717	10	2	12	0.211634
SERTAD1	0.0199331	6	6	14	0.211634
GPALPP1	0.0199408	6	10	12	0.211634
SSPO	0.019986	2	6	10	0.211634
PEX11G	0.019986	2	6	10	0.211634
SNORA71D	0.019986	2	6	10	0.211634
SPIN2B	0.019986	2	6	10	0.211634
CAMSAP2	0.019986	2	6	10	0.211634
MAPRE3	0.019986	2	6	10	0.211634
MYO15B	0.019986	2	6	10	0.211634
LOC101928100	0.019986	2	6	10	0.211634
MBIP	0.019986	2	6	10	0.211634
SEC24A	0.019986	2	6	10	0.211634
SPNS3	0.019986	2	6	10	0.211634
SLC25A36	0.019986	2	6	10	0.211634
LINC01133	0.0200571	4	8	14	0.211634
CDK5RAP2	0.0201656	10	2	12	0.211634
STAG1	0.0201656	10	2	12	0.211634
METTL22	0.0201656	10	2	12	0.211634
APEH	0.0201656	10	2	12	0.211634
GIGYF2	0.0201656	10	2	12	0.211634
ZMYM2	0.0201656	10	2	12	0.211634
SNX29	0.0201656	10	2	12	0.211634
ZC3H13	0.0201656	10	2	12	0.211634
TTC21B-AS1	0.0201656	10	2	12	0.211634
ZNF17	0.0201656	10	2	12	0.211634
TTF1	0.0201656	10	2	12	0.211634
BNIP1	0.0201656	10	2	12	0.211634
SETDB2	0.0201656	10	2	12	0.211634
ISCA2	0.0201733	10	4	12	0.211634
SERBP1	0.0201982	10	2	12	0.211634
FUT8-AS1	0.0201982	10	2	12	0.211634
HRAT5	0.0202137	8	6	12	0.211634
ABCF1	0.0202137	10	2	12	0.211634
EXOC3	0.0202137	10	2	12	0.211634
STK3	0.0202137	8	8	12	0.211634
KIF9-AS1	0.0202137	8	4	12	0.211634
AVPI1	0.0202425	6	10	12	0.211634
ACTL10	0.0202584	4	4	10	0.211634
SLC22A15	0.0202584	2	6	10	0.211634
C17orf75	0.0202584	2	6	10	0.211634
LOC730668	0.0202633	10	6	12	0.211634
MIR548L	0.0202689	4	6	10	0.211634
ARSG	0.0203079	2	8	10	0.211903
RALY-AS1	0.0203498	4	4	10	0.212202
HBA1	0.0204506	4	6	14	0.212328
CCT2	0.0204506	4	6	14	0.212328
CIT	0.0204506	4	6	14	0.212328
CETN3	0.0204736	8	4	12	0.212328
IFT80	0.0204763	10	2	12	0.212328
FAM208A	0.0204763	10	2	12	0.212328
ACSL3	0.0204763	10	2	12	0.212328
XIAP	0.0204872	6	4	14	0.212328
TTC36	0.0205076	10	4	12	0.212328
SYCP2	0.0205076	10	4	12	0.212328
COX7B	0.0205076	10	4	12	0.212328
CSE1L	0.0205662	4	10	14	0.212446
U2AF1L4	0.0206258	10	4	12	0.212446
MIR3198-1	0.0206258	10	4	12	0.212446
RPL39	0.0206258	10	4	12	0.212446
ZBTB1	0.0206258	10	4	12	0.212446
RDH5	0.0206258	8	4	12	0.212446
ZNF280B	0.0206258	10	4	12	0.212446
ZNF878	0.0206258	8	8	12	0.212446
PIK3C3	0.0206384	4	10	14	0.212446
TCAIM	0.0207339	6	2	10	0.212934
DDIT3	0.0207339	6	2	10	0.212934
MCEMP1	0.0207339	6	2	10	0.212934
TBX6	0.0207391	6	2	10	0.212934
SLC35A5	0.020974	10	4	12	0.21412
NANP	0.0210059	10	2	12	0.21412
LINC01402	0.0210059	10	2	12	0.21412
CSNK2A2	0.0210059	10	2	12	0.21412
LANCL1	0.0210059	10	2	12	0.21412
TEPP	0.0210059	10	2	12	0.21412
C2orf42	0.0210059	10	2	12	0.21412
PITPNB	0.0210059	10	2	12	0.21412
FAM120A	0.0210059	10	2	12	0.21412
KCTD6	0.0210903	10	2	12	0.21412
SETD2	0.0210925	10	2	12	0.21412
HIRA	0.0210925	10	2	12	0.21412
PPP1R12A	0.0210925	10	2	12	0.21412
PJA2	0.0210925	10	2	12	0.21412
C14orf2	0.0210925	10	2	12	0.21412
LOC100128239	0.0211086	2	6	10	0.21412
AEBP1	0.0211086	2	6	10	0.21412
HCAR3	0.0211086	2	6	10	0.21412
GPC2	0.0211086	2	6	10	0.21412
ZNF175	0.0213279	10	2	12	0.216162
MBTD1	0.0213638	10	4	12	0.216162
GNPDA1	0.0213638	10	4	12	0.216162
RPL36AL	0.0213638	6	8	12	0.216162
TUBA3E	0.021437	8	8	14	0.216297
NMNAT1	0.02145	2	6	10	0.216297
IER3IP1	0.02145	2	6	10	0.216297
LOC102724323	0.0214612	6	4	10	0.216297
SLAMF8	0.0214612	6	4	10	0.216297
CBX3P2	0.0214852	10	4	12	0.216297
CFAP45	0.0214852	4	8	12	0.216297
GOLGA6L3	0.0214852	10	4	12	0.216297
UGDH	0.0216008	6	2	10	0.216297
CC2D2A	0.0216008	6	2	10	0.216297
ZNF174	0.0216008	6	2	10	0.216297
LGALS1	0.0216008	6	2	10	0.216297
PEX14	0.0216008	2	6	10	0.216297
MFI2	0.0216008	6	8	10	0.216297
SDR39U1	0.0216008	6	2	10	0.216297
GS1-259H13.2	0.021741	2	8	14	0.216297
VCPKMT	0.0218197	4	4	10	0.216297
FAM172BP	0.0218197	2	4	10	0.216297
TMEM97	0.0218197	4	4	10	0.216297
LOC400684	0.0218197	4	4	10	0.216297
ZCCHC18	0.0218197	4	4	10	0.216297
LOC286059	0.0218197	4	4	10	0.216297
SPSB3	0.0218461	10	2	12	0.216297
USP54	0.0218461	10	2	12	0.216297
LOC100130476	0.0218461	10	2	12	0.216297
CARF	0.0218461	10	2	12	0.216297
ZSCAN29	0.0218461	10	2	12	0.216297
KCMF1	0.0218461	10	2	12	0.216297
COMT	0.0218741	8	6	12	0.216297
LOC101927272	0.0218858	6	2	10	0.216297
ZDHHC4	0.0218858	6	2	10	0.216297
MFSD9	0.0218858	6	2	10	0.216297
CXorf23	0.0218859	10	4	12	0.216297
ARMC8	0.0218859	10	4	12	0.216297
CHCHD3	0.0218859	8	4	12	0.216297
ZC2HC1A	0.0218859	10	4	12	0.216297
GTF2A1	0.0218859	10	4	12	0.216297
FLJ42351	0.0219714	10	6	12	0.216297
MIR3125	0.0219714	8	6	12	0.216297
VPS11	0.0219714	10	2	12	0.216297
SENP8	0.0219714	10	2	12	0.216297
STAU2	0.0219714	10	2	12	0.216297
DEDD2	0.0219714	10	2	12	0.216297
ING4	0.0219714	10	2	12	0.216297
LCN10	0.0220073	4	10	12	0.216517
C17orf80	0.0220398	8	6	12	0.216596
MAB21L1	0.0220423	2	8	10	0.216596
ADAM1A	0.0220595	6	2	10	0.216633
SNX8	0.0221483	10	8	12	0.217246
CKAP4	0.0221491	4	4	10	0.217246
TPD52	0.0222312	6	2	10	0.217342
GBAP1	0.0222312	6	2	10	0.217342
ZNF773	0.0222312	6	2	10	0.217342
BDH1	0.0222312	6	2	10	0.217342
CCDC137	0.0222312	6	2	10	0.217342
TCEB3B	0.0222489	6	10	14	0.217342
FNDC5	0.0222539	8	4	12	0.217342
ZNF823	0.022297	6	8	14	0.217365
HSPA7	0.022297	8	8	14	0.217365
TRAIP	0.022297	6	8	14	0.217365
TCEB1	0.0223446	10	4	12	0.217433
LOC440461	0.0223446	8	4	12	0.217433
EXOC5	0.0223446	10	4	12	0.217433
LRRC2-AS1	0.0224331	6	4	14	0.217715
ADAM20P1	0.0224383	4	8	14	0.217715
LINC00336	0.0224465	2	10	14	0.217715
ZNF630	0.0224921	2	6	10	0.217715
PLD4	0.0225158	2	6	10	0.217715
HLA-DRA	0.0225158	2	6	10	0.217715
FGL2	0.0225158	2	6	10	0.217715
CRLF1	0.0225158	2	6	10	0.217715
SH3GL1P2	0.0225158	2	6	10	0.217715
PIK3IP1	0.0225577	6	2	10	0.217715
VPS26A	0.0225609	10	6	12	0.217715
HBEGF	0.0225609	10	6	12	0.217715
EFCAB14-AS1	0.0225609	8	6	12	0.217715
EXOC7	0.0225729	10	2	12	0.217715
GNMT	0.0226557	4	4	10	0.217715
UPK3B	0.0226557	6	4	10	0.217715
DLGAP4-AS1	0.0226557	4	4	10	0.217715
PRRG4	0.0226557	2	6	10	0.217715
GRTP1	0.0226863	10	2	12	0.217715
RAP1A	0.0226863	10	2	12	0.217715
TSC1	0.0226863	10	2	12	0.217715
LINC01126	0.0226863	10	2	12	0.217715
PPIL4	0.0226863	10	2	12	0.217715
MAST3	0.0227978	10	4	12	0.218393
CUL5	0.0227978	10	4	12	0.218393
SNX6	0.0227978	10	4	12	0.218393
RPS6KC1	0.0228503	10	2	12	0.218681
BBS10	0.0228723	6	2	10	0.218681
EIF2D	0.0229242	10	2	12	0.218681
TMEM143	0.0229508	2	6	10	0.218681
ZNF154	0.0229508	2	6	10	0.218681
TNFRSF12A	0.0229508	6	4	10	0.218681
NDUFA12	0.0229508	2	6	10	0.218681
NUMBL	0.0229508	2	6	10	0.218681
POU2AF1	0.0229508	2	6	10	0.218681
CASC4	0.0230377	6	2	10	0.219378
DHRS9	0.0231834	4	4	10	0.219963
LINC01590	0.0231834	4	4	10	0.219963
SLC35G5	0.0231834	4	4	10	0.219963
CA6	0.0231834	4	4	10	0.219963
C6orf120	0.023204	10	4	12	0.219963
MICA	0.0234383	2	6	10	0.219963
TUT1	0.0234383	2	6	10	0.219963
GOLGA3	0.0235266	10	2	12	0.219963
LOC101929340	0.0235266	10	2	12	0.219963
TAF3	0.0235334	6	2	10	0.219963
APLP2	0.0235334	6	2	10	0.219963
SLC4A8	0.0235334	6	2	10	0.219963
THUMPD2	0.0235334	6	2	10	0.219963
GBA2	0.0235989	10	2	12	0.219963
HIF1AN	0.0235989	10	2	12	0.219963
UNC45A	0.0235989	10	2	12	0.219963
SYNJ1	0.0235989	10	2	12	0.219963
OFD1	0.0235989	10	2	12	0.219963
DHX9	0.0235989	10	2	12	0.219963
TMEM169	0.0235989	10	2	12	0.219963
IMP4	0.0236207	6	2	10	0.219963
RGP1	0.0236207	6	2	10	0.219963
IFI35	0.0236207	6	2	10	0.219963
RNF121	0.0236207	6	2	10	0.219963
PLP2	0.0236207	6	2	10	0.219963
ATP10A	0.0236207	6	2	10	0.219963
SESN2	0.0236207	6	2	10	0.219963
PELI1	0.0236207	6	2	10	0.219963
SLC22A17	0.0236207	6	2	10	0.219963
CEACAM1	0.0236207	6	2	10	0.219963
HSH2D	0.0236207	6	2	10	0.219963
SERPINB9P1	0.0236207	6	2	10	0.219963
C14orf166	0.0236207	6	2	10	0.219963
PMS2P9	0.0236207	6	2	10	0.219963
C11orf42	0.0236207	6	2	10	0.219963
HSPD1	0.0236207	6	2	10	0.219963
MCOLN3	0.0236207	6	2	10	0.219963
DGCR8	0.0237714	10	2	12	0.219963
GNA11	0.0238491	6	2	10	0.219963
CYP2A7	0.0238491	4	6	10	0.219963
GDPGP1	0.02392	6	4	14	0.219963
CDC6	0.0239231	2	6	10	0.219963
MIR4526	0.0239231	2	6	10	0.219963
MRPS2	0.0239231	2	6	10	0.219963
LYZ	0.0239231	2	6	10	0.219963
UBAC2-AS1	0.0239231	2	6	10	0.219963
C19orf38	0.0239231	2	6	10	0.219963
CCDC141	0.0239231	2	6	10	0.219963
RASGRP4	0.0239231	2	6	10	0.219963
ZNF626	0.0239231	2	6	10	0.219963
CSF2RB	0.0239231	2	6	10	0.219963
LOC100507283	0.0239231	2	6	10	0.219963
ZNF787	0.0239231	2	6	10	0.219963
LINC01599	0.0239231	2	6	10	0.219963
LINC01336	0.0239231	2	6	10	0.219963
MTRNR2L4	0.0239231	2	6	10	0.219963
RNF157-AS1	0.0239231	2	6	10	0.219963
FRAT1	0.0239231	2	6	10	0.219963
TOMM34	0.0239231	2	6	10	0.219963
FCN1	0.0239231	2	6	10	0.219963
WASH7P	0.0239675	4	4	10	0.220119
SCAMP1-AS1	0.0239675	4	4	10	0.220119
MAFB	0.0240476	2	8	10	0.22057
GNRH1	0.0240476	2	8	10	0.22057
HSPA13	0.0240635	10	4	12	0.22057
ZFHX3	0.0240717	2	6	10	0.22057
NUTM2D	0.0241437	10	4	12	0.220792
BIN3-IT1	0.0241437	10	4	12	0.220792
SPATA21	0.0241511	10	2	12	0.220792
LRRC29	0.0241511	10	4	12	0.220792
PAGE2	0.0242031	14	8	14	0.221002
EIF2A	0.0242568	10	2	12	0.221002
CEP55	0.024324	8	8	14	0.221002
MCEE	0.0243523	8	8	12	0.221002
TRAK1	0.0243523	10	2	12	0.221002
SLMAP	0.0243668	10	2	12	0.221002
IBA57	0.0243668	10	2	12	0.221002
PRKCA	0.0243668	10	2	12	0.221002
MFSD6	0.0243668	10	2	12	0.221002
C16orf87	0.0243668	10	2	12	0.221002
FGF22	0.0243705	6	4	10	0.221002
ZNF286B	0.0243705	6	4	10	0.221002
LOC101929679	0.0243705	6	4	10	0.221002
EIF4EBP1	0.0244813	4	4	10	0.221002
MIR1294	0.0245227	8	6	12	0.221002
TTN-AS1	0.0245227	8	6	12	0.221002
STK16	0.024608	10	6	12	0.221002
CRBN	0.024608	10	2	12	0.221002
KISS1R	0.024608	10	2	12	0.221002
TAF6	0.0246249	10	2	12	0.221002
BAG4	0.0246249	10	2	12	0.221002
ZNF493	0.0246249	10	2	12	0.221002
ASH1L	0.0246249	10	2	12	0.221002
C20orf194	0.0246249	10	2	12	0.221002
METTL18	0.0246249	10	2	12	0.221002
ZNF844	0.0246249	10	2	12	0.221002
CLIP1	0.0246249	10	2	12	0.221002
JOSD1	0.0246249	10	2	12	0.221002
ZNF563	0.0246249	10	2	12	0.221002
TUBGCP4	0.0246249	10	2	12	0.221002
ZNF726	0.0247934	2	8	10	0.221002
PPP1R3E	0.024817	2	6	10	0.221002
PSMB2	0.024817	2	6	10	0.221002
HAUS8	0.024817	2	6	10	0.221002
FAU	0.0249694	8	8	12	0.221002
ZNF131	0.0249694	8	6	12	0.221002
SLIRP	0.0250101	6	2	10	0.221002
SNRPD1	0.0250101	6	2	10	0.221002
MEX3D	0.0250101	6	2	10	0.221002
SUV420H2	0.0250101	6	2	10	0.221002
LSM2	0.0250101	6	2	10	0.221002
MUL1	0.0250964	4	10	14	0.221002
LINC00996	0.0251281	8	8	14	0.221002
GPR75	0.0251364	6	8	14	0.221002
SEPSECS	0.0252012	10	4	12	0.221002
PI16	0.0252012	8	4	12	0.221002
ARR3	0.0252097	10	4	12	0.221002
ARMCX5	0.0252097	8	6	12	0.221002
TAS2R60	0.0252097	10	4	12	0.221002
TNFRSF10D	0.0252273	4	4	10	0.221002
ZKSCAN7	0.0252273	6	2	10	0.221002
MPZL1	0.0252273	6	2	10	0.221002
BORA	0.0252411	10	4	12	0.221002
C16orf52	0.0252411	10	4	12	0.221002
MIR3671	0.0252411	8	8	12	0.221002
AFAP1L2	0.0252411	10	4	12	0.221002
PIK3C2A	0.0252411	10	4	12	0.221002
ALG10	0.0252411	10	4	12	0.221002
SLC25A30	0.0252411	10	4	12	0.221002
BBS12	0.0252645	8	6	12	0.221002
MRPL33	0.0253081	2	8	10	0.221002
C1orf131	0.0253303	2	6	10	0.221002
TCTN2	0.0253303	2	6	10	0.221002
LOC101929767	0.0253303	2	6	10	0.221002
YARS2	0.0253303	2	6	10	0.221002
HCFC1-AS1	0.0253303	2	6	10	0.221002
IPW	0.0253303	2	6	10	0.221002
ADTRP	0.0253303	2	6	10	0.221002
CACTIN	0.0253303	2	6	10	0.221002
PYCARD	0.0253303	2	6	10	0.221002
HIVEP1	0.0253303	2	6	10	0.221002
NFKBIZ	0.0253303	2	6	10	0.221002
RBP7	0.0253303	2	6	10	0.221002
LINC00954	0.0253303	2	6	10	0.221002
LOC100133985	0.0253303	2	6	10	0.221002
DLK2	0.0253303	2	6	10	0.221002
SCML1	0.0253303	2	6	10	0.221002
TIGD6	0.0253397	2	6	10	0.221002
KRT10	0.0253397	2	6	10	0.221002
PPP6R3	0.0253594	10	2	12	0.221002
BANF1	0.0253594	10	2	12	0.221002
HEATR5A	0.0253594	10	2	12	0.221002
STX2	0.0253594	10	2	12	0.221002
KDM5B	0.0253594	10	2	12	0.221002
RNMTL1	0.0253594	10	2	12	0.221002
SKIV2L2	0.0253607	10	4	12	0.221002
TXK	0.0254624	4	4	10	0.221364
GAPVD1	0.0254868	10	2	12	0.221364
CFAP20	0.0254877	6	4	10	0.221364
CADM4	0.0255036	10	6	12	0.221364
TMPRSS5	0.0255036	10	6	12	0.221364
LOC257396	0.0255036	8	6	12	0.221364
HSD11B2	0.0255336	10	4	12	0.221364
VPS51	0.025651	10	2	12	0.221364
MIR151B	0.025651	8	10	12	0.221364
LINC00115	0.025651	10	2	12	0.221364
FNIP1	0.025651	10	2	12	0.221364
ADAT1	0.025651	10	2	12	0.221364
C2CD5	0.025651	10	2	12	0.221364
FAM122B	0.025651	10	2	12	0.221364
ZNF207	0.025651	10	2	12	0.221364
SLC25A23	0.025651	10	2	12	0.221364
ZNF273	0.025651	10	2	12	0.221364
ZCRB1	0.025651	10	2	12	0.221364
ZNF75A	0.0258654	10	4	12	0.222974
NAE1	0.0258654	10	2	12	0.222974
DDIT4	0.0258937	6	4	10	0.223098
POLR2F	0.0261234	8	6	14	0.223152
BANP	0.0262372	4	10	14	0.223152
CP	0.0262512	8	4	12	0.223152
CYP4F22	0.0263058	8	4	12	0.223152
FAM157B	0.0263058	10	8	12	0.223152
ARID1B	0.0263058	10	4	12	0.223152
RPS18P9	0.0263058	10	4	12	0.223152
ZNF280D	0.0263058	10	4	12	0.223152
ZBED5-AS1	0.0263171	10	2	12	0.223152
LOC101927550	0.0263385	10	4	12	0.223152
SNORD111B	0.0263385	10	4	12	0.223152
PSMD10	0.0263385	6	8	12	0.223152
BRPF3	0.0263385	10	4	12	0.223152
ENAM	0.0263385	10	4	12	0.223152
LINC01420	0.0263385	8	4	12	0.223152
SCRN3	0.0263385	10	4	12	0.223152
CRTC3	0.0263578	2	6	10	0.223152
CD8B	0.0263578	2	6	10	0.223152
LINC01061	0.0263578	4	4	10	0.223152
DNAAF2	0.0263996	6	2	10	0.223152
PRSS35	0.0263996	6	2	10	0.223152
SHMT2	0.0263996	6	2	10	0.223152
RPS27	0.0263996	6	2	10	0.223152
ARHGDIA	0.0263996	6	2	10	0.223152
CDK12	0.0264455	10	4	12	0.223152
WDR81	0.026462	10	2	12	0.223152
PDHX	0.026462	10	2	12	0.223152
PCSK4	0.026462	10	6	12	0.223152
AMPD3	0.026462	10	2	12	0.223152
ZNF197	0.026462	10	2	12	0.223152
LDHD	0.026462	10	2	12	0.223152
NPEPPS	0.026462	10	2	12	0.223152
ZKSCAN1	0.026462	10	2	12	0.223152
PTEN	0.026462	10	2	12	0.223152
METTL21B	0.0264698	10	4	12	0.223152
ALOX15B	0.0264845	8	6	12	0.223152
SNORD85	0.0264845	10	6	12	0.223152
CORO6	0.026677	10	2	12	0.223152
FBXO40	0.026677	10	2	12	0.223152
ZCCHC2	0.026677	10	2	12	0.223152
BDH2	0.026677	10	2	12	0.223152
AKIP1	0.026677	10	2	12	0.223152
PDZK1	0.0267125	6	2	10	0.223152
LINC00426	0.0267125	6	2	10	0.223152
ZNF251	0.0267125	6	2	10	0.223152
MATN2	0.0267125	6	2	10	0.223152
ZNF890P	0.0267125	6	2	10	0.223152
NDUFAF4	0.0267125	6	2	10	0.223152
MYEOV2	0.0267125	6	2	10	0.223152
ACSF2	0.0267125	6	2	10	0.223152
KIAA0930	0.0267125	6	2	10	0.223152
R3HCC1	0.0267125	6	2	10	0.223152
HLA-DMA	0.0267125	6	2	10	0.223152
BTG1	0.0267125	6	2	10	0.223152
PRB3	0.0267125	6	2	10	0.223152
SIGLEC6	0.0267125	6	2	10	0.223152
C1QL3	0.0267125	6	2	10	0.223152
LOC339803	0.0267125	6	2	10	0.223152
P3H3	0.0267321	8	6	14	0.223152
MEOX1	0.0267375	2	6	10	0.223152
RPS25	0.0267637	4	6	14	0.223152
NDC1	0.0267637	4	6	14	0.223152
PPA2	0.02681	6	2	10	0.223299
KDELC2	0.02681	6	2	10	0.223299
SIRT1	0.0268241	2	6	10	0.223299
PPP1R13L	0.0268371	2	6	10	0.223299
PHLDB3	0.0269037	4	4	10	0.223736
C1orf145	0.02699	10	2	12	0.224221
ATP6V1H	0.02699	10	4	12	0.224221
MAPKAPK5-AS1	0.0270772	6	2	10	0.224596
HUS1	0.0270772	2	6	10	0.224596
TMEM199	0.0270772	6	2	10	0.224596
LOC101929579	0.0271925	6	8	14	0.224797
UBOX5-AS1	0.0273017	10	2	12	0.224797
RNF212	0.0273017	10	4	12	0.224797
CENPF	0.0273779	4	4	14	0.224797
POLI	0.0274018	10	4	12	0.224797
GLCCI1	0.0274018	10	4	12	0.224797
SOS1	0.0274018	10	4	12	0.224797
CBY3	0.0274168	6	4	10	0.224797
ZNF438	0.0274168	6	4	10	0.224797
OR52N4	0.0274168	6	4	10	0.224797
C17orf100	0.027436	10	4	12	0.224797
LOC91450	0.027436	8	4	12	0.224797
COPB2	0.027436	10	4	12	0.224797
CCR9	0.027436	10	4	12	0.224797
KCNA2	0.027436	10	4	12	0.224797
NEDD8	0.027436	10	4	12	0.224797
MMP25	0.0274493	6	2	10	0.224797
SRD5A1	0.0275414	6	2	10	0.224797
CHI3L2	0.0275497	10	6	12	0.224797
MRPS18A	0.0275624	4	4	10	0.224797
LOC100128531	0.0275624	4	4	10	0.224797
GNG13	0.0275646	4	10	12	0.224797
AGBL5	0.0275646	10	2	12	0.224797
MFAP4	0.0275646	10	2	12	0.224797
CCDC28A	0.0275646	10	2	12	0.224797
SENP6	0.0275646	10	2	12	0.224797
SLC44A2	0.0275646	10	2	12	0.224797
PSMB4	0.0275646	10	2	12	0.224797
TAOK3	0.0275646	10	2	12	0.224797
SVIL-AS1	0.0275646	10	2	12	0.224797
FNTA	0.0275646	10	2	12	0.224797
COX7C	0.0275646	10	2	12	0.224797
UBXN4	0.0275646	10	2	12	0.224797
IDI1	0.0275947	6	6	14	0.224929
DGAT2	0.0276609	4	4	10	0.225124
ABHD14B	0.0277031	10	2	12	0.225124
ZMYM4	0.0277031	10	2	12	0.225124
C21orf62	0.0277031	10	2	12	0.225124
HELZ	0.0277031	10	2	12	0.225124
LRBA	0.0277031	10	2	12	0.225124
LOC100507487	0.0282208	4	8	14	0.226454
ITGB1BP2	0.0282254	6	2	10	0.226454
LOC100128176	0.0283513	10	4	12	0.226454
LOC101929066	0.0283724	8	4	10	0.226454
PNMA5	0.0283724	2	6	10	0.226454
LOC100130950	0.0283724	2	6	10	0.226454
FAM103A1	0.0283724	2	6	10	0.226454
CD177	0.0283724	2	6	10	0.226454
CNTD1	0.0283724	2	6	10	0.226454
DMXL2	0.0283724	2	6	10	0.226454
DDX19A	0.0283821	6	2	10	0.226454
ZNF41	0.0283821	6	2	10	0.226454
KNOP1	0.0283821	6	2	10	0.226454
RCC1	0.0283821	6	2	10	0.226454
INTS9	0.0283821	6	2	10	0.226454
RAD51D	0.0283821	6	2	10	0.226454
ORAI3	0.0283821	6	2	10	0.226454
SDHD	0.0283821	6	2	10	0.226454
PRR13	0.0283821	6	2	10	0.226454
PGAM5	0.0283821	6	2	10	0.226454
OSGEP	0.0283821	6	2	10	0.226454
EIF3E	0.0283821	6	2	10	0.226454
OSBPL5	0.0283821	6	2	10	0.226454
ZBTB21	0.0283821	6	2	10	0.226454
ZNF225	0.0283821	6	2	10	0.226454
LUC7L2	0.0283821	6	2	10	0.226454
HOMEZ	0.0283821	6	2	10	0.226454
C22orf24	0.0284393	8	6	12	0.226454
[truncated: 14,018 more rows]

## Sheet: Subject 1 RAIN 24h duplicate
Gene	pVal	phase	peak.shape	period	adjP
HPRT1	2.50936e-06	4	6	10	0.0192521
RBBP9	3.52916e-06	4	2	10	0.0192521
SARNP	4.08314e-06	4	6	10	0.0192521
SPATA1	6.16707e-06	4	2	10	0.0192521
RPL26L1	6.43102e-06	4	4	10	0.0192521
DIRC2	7.32436e-06	10	6	12	0.0192521
TMEM167A	1.50354e-05	4	6	10	0.028229
RAB14	1.61094e-05	4	6	10	0.028229
RNF219	1.61094e-05	4	6	10	0.028229
NDRG3	2.97336e-05	4	6	10	0.0426187
CACUL1	3.51305e-05	4	6	10	0.0426187
LYSMD2	3.51305e-05	4	6	10	0.0426187
ZNF280D	3.51305e-05	4	6	10	0.0426187
VDAC2	5.27345e-05	4	6	10	0.046899
CCPG1	5.27345e-05	4	6	10	0.046899
HLA-DMB	5.65013e-05	4	6	10	0.046899
GTF2H1	5.65013e-05	4	6	10	0.046899
CYB5R4	5.65013e-05	4	6	10	0.046899
HSD17B12	5.65013e-05	4	6	10	0.046899
TMEM120A	6.84356e-05	4	4	12	0.0472297
LAMTOR5	7.82006e-05	4	8	10	0.0472297
FITM1	7.82143e-05	10	6	14	0.0472297
CCDC101	8.36352e-05	4	2	10	0.0472297
PSME1	8.38521e-05	4	6	10	0.0472297
TOMM20	8.38521e-05	4	6	10	0.0472297
SNRPB2	8.38521e-05	4	6	10	0.0472297
SKA2	8.38521e-05	4	6	10	0.0472297
RTN4IP1	8.38521e-05	4	6	10	0.0472297
GLIPR1	8.94422e-05	4	6	10	0.0473465
CITED4	9.75003e-05	2	4	14	0.0473465
IDH3A	9.93168e-05	4	2	10	0.0473465
PEPD	0.000100481	4	4	12	0.0473465
TMEM167B	0.000114881	4	6	10	0.0473465
C3orf38	0.000114881	4	6	10	0.0473465
PLOD3	0.000115196	4	6	12	0.0473465
ZCCHC24	0.000116022	10	4	12	0.0473465
KPTN	0.000120204	4	6	12	0.0473465
CSNK2B	0.000123087	4	6	10	0.0473465
SSR1	0.000123087	4	6	10	0.0473465
MRPL24	0.000123087	4	6	10	0.0473465
CPD	0.000123087	4	6	10	0.0473465
TXNIP	0.000131293	4	6	10	0.048154
SEL1L	0.000131293	4	6	10	0.048154
C4orf27	0.000136319	4	2	12	0.0488611
RPL21P28	0.000154536	10	6	14	0.0537081
CWC15	0.000156817	4	2	10	0.0537081
SMARCE1	0.000178789	4	6	10	0.0537081
GRPEL1	0.000178789	4	6	10	0.0537081
TMBIM4	0.000178789	4	6	10	0.0537081
PTDSS1	0.000178789	4	6	10	0.0537081
DYRK4	0.000178789	4	6	10	0.0537081
NAV1	0.000178789	4	6	10	0.0537081
MAP1LC3B2	0.000183028	8	4	10	0.0537081
CD300E	0.000184651	8	8	14	0.0537081
SPTLC2	0.000190708	4	6	10	0.0537081
CSNK1G1	0.000190708	4	6	10	0.0537081
UBE2L6	0.000239939	4	6	10	0.0570179
RCN1	0.000239939	4	6	10	0.0570179
SZRD1	0.000257078	4	6	10	0.0570179
ARCN1	0.000257078	4	6	10	0.0570179
IFI35	0.000257078	4	6	10	0.0570179
ACAP2	0.000257078	4	6	10	0.0570179
ATP6V1C1	0.000257078	4	6	10	0.0570179
IFI44L	0.000257078	4	6	10	0.0570179
AKT3	0.000257078	4	6	10	0.0570179
ATXN7L3B	0.000258169	4	4	10	0.0570179
RANBP6	0.000258169	4	4	10	0.0570179
C11orf68	0.000274216	4	6	10	0.0570179
PSMD7	0.000274216	4	6	10	0.0570179
LNPEP	0.000274216	4	6	10	0.0570179
TOR1AIP1	0.000274216	4	6	10	0.0570179
ANAPC13	0.000274216	4	6	10	0.0570179
MCFD2	0.000274216	4	6	10	0.0570179
SH2D1B	0.000274216	4	6	10	0.0570179
SMIM20	0.000274216	4	6	10	0.0570179
PIGM	0.000294032	4	4	10	0.0570179
ZNF70	0.00030381	2	4	14	0.0570179
C8orf33	0.000308494	4	6	10	0.0570179
ARHGAP19	0.000318277	2	4	14	0.0570179
MAPK3	0.000320871	14	6	14	0.0570179
C21orf91	0.000341652	4	6	10	0.0570179
SSBP4	0.000355299	10	6	12	0.0570179
DAZAP2	0.000366055	4	6	10	0.0570179
GLTSCR2	0.000366055	4	6	10	0.0570179
HNRNPF	0.000366055	4	6	10	0.0570179
ACTR3	0.000366055	4	6	10	0.0570179
ASB8	0.000366055	4	6	10	0.0570179
SMIM12	0.000366055	4	6	10	0.0570179
CASP3	0.000366055	4	6	10	0.0570179
RNF2	0.000366055	4	6	10	0.0570179
INO80C	0.000366055	4	6	10	0.0570179
BAZ2B	0.000366055	4	6	10	0.0570179
RAP1GDS1	0.000366055	4	6	10	0.0570179
FDX1	0.000373849	4	2	10	0.0570179
MANBA	0.000373849	4	2	10	0.0570179
MRRF	0.000373849	4	2	10	0.0570179
PANX2	0.000378301	12	4	14	0.0570179
USP39	0.00038748	10	10	14	0.0570179
C1orf35	0.000387599	12	6	12	0.0570179
CNPY3	0.000390459	4	6	10	0.0570179
HMGN4	0.000390459	4	6	10	0.0570179
PIK3CG	0.000390459	4	6	10	0.0570179
GPKOW	0.000390459	4	6	10	0.0570179
CLTC	0.000390459	4	6	10	0.0570179
DCTD	0.000390459	4	6	10	0.0570179
SPCS2	0.000390459	4	6	10	0.0570179
ANKIB1	0.000390459	4	6	10	0.0570179
TAOK3	0.000390459	4	6	10	0.0570179
SPSB2	0.000403846	2	2	12	0.0584318
ARPC1A	0.000414863	4	6	10	0.0589179
CAPS2	0.000414863	4	6	10	0.0589179
TMEM208	0.000422203	4	2	12	0.0589179
HMGN3	0.000425885	4	4	10	0.0589179
GLCCI1	0.000425885	4	4	10	0.0589179
FRG1BP	0.000439267	4	6	10	0.0598415
FAM136A	0.000443945	4	2	10	0.0598415
LRIF1	0.000443945	4	2	10	0.0598415
CGGBP1	0.000481915	4	6	10	0.0605702
NBN	0.000481915	4	6	10	0.0605702
MGST3	0.000481915	4	6	10	0.0605702
PPP1R7	0.000494846	4	2	10	0.0605702
TAF9	0.000499958	4	4	10	0.0605702
DAXX	0.000516337	4	6	10	0.0605702
RARRES3	0.000516337	4	6	10	0.0605702
CCT5	0.000516337	4	6	10	0.0605702
TMEM123	0.000516337	4	6	10	0.0605702
SIVA1	0.000516337	4	6	10	0.0605702
ATL3	0.000516337	4	6	10	0.0605702
SLAMF7	0.000516337	4	6	10	0.0605702
KLF7	0.000516337	4	6	10	0.0605702
SEC24D	0.000516337	4	6	10	0.0605702
ARFIP1	0.000516337	4	6	10	0.0605702
ENOX2	0.000516337	4	6	10	0.0605702
ALOX5	0.000521668	12	8	14	0.0605702
KRCC1	0.000525774	4	2	10	0.0605702
FAM69A	0.000525774	4	2	10	0.0605702
IDI1	0.00055076	4	6	10	0.0605702
CYHR1	0.00055076	4	6	10	0.0605702
SSU72	0.00055076	4	6	10	0.0605702
FAM120A	0.00055076	4	6	10	0.0605702
DDX50	0.00055076	4	6	10	0.0605702
DCUN1D4	0.00055076	4	6	10	0.0605702
FAM219A	0.00055076	4	6	10	0.0605702
H1FX	0.000555478	12	8	14	0.0605702
SPAG5	0.000557482	4	2	12	0.0605702
RPL17	0.000560729	12	6	12	0.0605702
LYPLAL1-AS1	0.000567803	8	8	14	0.0605954
ARHGEF40	0.000571035	8	4	10	0.0605954
TRIM26	0.000572686	4	2	10	0.0605954
NUP93	0.00057633	4	6	10	0.0605954
DNAJC21	0.000585182	4	6	10	0.0611186
MANF	0.000610419	4	2	10	0.0627863
IL1R2	0.000617204	2	8	14	0.0627863
C3orf17	0.000619605	4	6	10	0.0627863
FAM58A	0.000619605	4	6	10	0.0627863
SNRNP35	0.000627082	4	4	10	0.0627863
TMEM258	0.000648752	4	4	12	0.0627863
MX1	0.000651113	4	2	10	0.0627863
NDUFS5	0.000673596	4	6	10	0.0627863
ELF1	0.000673596	4	6	10	0.0627863
JARID2-AS1	0.000698946	12	8	14	0.0627863
LOC103091866	0.000702794	10	6	12	0.0627863
PABPC1	0.00072171	4	6	10	0.0627863
CALR	0.00072171	4	6	10	0.0627863
PNRC2	0.00072171	4	6	10	0.0627863
LGALS1	0.00072171	4	6	10	0.0627863
YWHAB	0.00072171	4	6	10	0.0627863
MRPL49	0.00072171	4	6	10	0.0627863
LBR	0.00072171	4	6	10	0.0627863
YWHAG	0.00072171	4	6	10	0.0627863
ATMIN	0.00072171	4	6	10	0.0627863
TMX1	0.00072171	4	6	10	0.0627863
YTHDF2	0.00072171	4	6	10	0.0627863
ACADM	0.00072171	4	6	10	0.0627863
SETD9	0.00072171	4	6	10	0.0627863
POFUT1	0.000727799	4	6	10	0.0627863
CDC42EP2	0.000728128	10	6	10	0.0627863
ANKRD24	0.000728128	10	6	10	0.0627863
CDKN1A	0.000735467	8	8	14	0.0627863
NAB1	0.000769727	12	6	12	0.0627863
CALM1	0.000769824	4	6	10	0.0627863
PHF23	0.000769824	4	6	10	0.0627863
PSMA7	0.000769824	4	6	10	0.0627863
SNHG16	0.000769824	4	6	10	0.0627863
NIPBL-AS1	0.000769824	4	6	10	0.0627863
FIBP	0.000769824	4	6	10	0.0627863
C5orf51	0.000769824	4	6	10	0.0627863
ATP13A2	0.000769824	4	6	10	0.0627863
IRF8	0.000769824	4	6	10	0.0627863
RAB8B	0.000769824	4	6	10	0.0627863
PARP4	0.000769824	4	6	10	0.0627863
TMEM87B	0.000769824	4	6	10	0.0627863
ABLIM3	0.00077224	8	8	14	0.0627863
APOLD1	0.000773197	4	2	10	0.0627863
EIF3K	0.000776319	4	6	10	0.0627863
MYDGF	0.000814827	4	6	12	0.0648707
RBMXL1	0.000817938	4	6	10	0.0648707
RAE1	0.000824153	4	2	10	0.0648707
PAX8	0.000826603	12	4	12	0.0648707
DONSON	0.000826603	12	4	12	0.0648707
TMEM101	0.00083853	4	4	10	0.0648707
NUDT16	0.000851771	4	2	10	0.0648707
TRIM46	0.000851771	4	2	10	0.0648707
SLC35A3	0.000851771	4	2	10	0.0648707
GALNT3	0.000851771	4	2	10	0.0648707
SHCBP1	0.000854331	2	8	14	0.0648707
RRP36	0.000864495	4	4	10	0.0648707
TMEM128	0.000866052	4	6	10	0.0648707
C10orf32	0.000866052	4	6	10	0.0648707
TAF12	0.000866052	4	6	10	0.0648707
GNG5	0.000867905	2	4	14	0.0648707
C19orf48	0.000901748	4	4	12	0.0658937
STT3A	0.000905006	4	2	10	0.0658937
IER3IP1	0.000933255	4	6	10	0.0658937
TCF7L2	0.000933255	4	6	10	0.0658937
GNPDA1	0.000935675	4	4	10	0.0658937
LOC254896	0.000938678	12	4	14	0.0658937
SLC29A1	0.00099755	8	2	10	0.0658937
HSBP1	0.000999916	4	6	10	0.0658937
RIC8A	0.000999916	4	6	10	0.0658937
RCC2	0.000999916	4	6	10	0.0658937
PECAM1	0.000999916	4	6	10	0.0658937
UBE2A	0.000999916	4	6	10	0.0658937
TM9SF3	0.000999916	4	6	10	0.0658937
RALY	0.000999916	4	6	10	0.0658937
ZNF106	0.000999916	4	6	10	0.0658937
C12orf49	0.000999916	4	6	10	0.0658937
HENMT1	0.000999916	4	6	10	0.0658937
OSBPL8	0.000999916	4	6	10	0.0658937
C17orf80	0.000999916	4	6	10	0.0658937
PPP1R12A	0.000999916	4	6	10	0.0658937
CCP110	0.000999916	4	6	10	0.0658937
SP4	0.000999916	4	6	10	0.0658937
MAP3K13	0.000999916	4	6	10	0.0658937
DKFZP586I1420	0.00101148	4	2	10	0.0658937
RWDD4	0.00101148	4	2	10	0.0658937
TLR2	0.00101435	14	6	14	0.0658937
MAN2B1	0.00103842	4	2	12	0.0658937
PRKRA	0.00104456	12	6	12	0.0658937
CD300LB	0.00104456	12	6	12	0.0658937
SCP2	0.0010446	4	6	10	0.0658937
RPS25	0.00106658	4	6	10	0.0658937
IFITM1	0.00106658	4	6	10	0.0658937
SPCS1	0.00106658	4	6	10	0.0658937
CCND2	0.00106658	4	6	10	0.0658937
THUMPD1	0.00106658	4	6	10	0.0658937
DDX21	0.00106658	4	6	10	0.0658937
GRSF1	0.00106658	4	6	10	0.0658937
FANCG	0.00106658	4	6	10	0.0658937
ETF1	0.00106658	4	6	10	0.0658937
STK26	0.00106658	4	6	10	0.0658937
FOXN2	0.00106658	4	6	10	0.0658937
LYPLA1	0.00106658	4	6	10	0.0658937
GMEB1	0.00106658	4	6	10	0.0658937
CDK6	0.00106658	4	6	10	0.0658937
SLC4A1AP	0.00107379	4	4	10	0.0658937
SULT1A1	0.00107379	4	4	10	0.0658937
PELI1	0.00108337	2	4	14	0.0662242
JDP2	0.00109946	14	8	14	0.0664397
CCT8	0.00110798	4	2	10	0.0664397
CBFA2T3	0.00111564	12	2	12	0.0664397
C5orf24	0.00112281	4	2	10	0.0664397
ATP5D	0.00113324	4	6	10	0.0664397
ARMCX3	0.00113324	4	6	10	0.0664397
SLC33A1	0.00113324	4	6	10	0.0664397
PRKACB	0.00113324	4	6	10	0.0664397
DNAJC7	0.00113324	4	6	10	0.0664397
RFX7	0.00113324	4	6	10	0.0664397
LRRC40	0.00113324	4	6	10	0.0664397
RABL6	0.00113953	12	6	12	0.0665609
KDELR1	0.00114537	4	4	10	0.0666555
GNE	0.00117723	4	2	10	0.0682577
PUF60	0.0011999	4	6	10	0.0690642
IQGAP1	0.0011999	4	6	10	0.0690642
TMTC3	0.00121696	4	4	10	0.0697914
MRPL47	0.00123885	4	8	10	0.0702342
DARS2	0.00124648	4	2	10	0.0702342
DUSP12	0.00126455	4	4	10	0.0702342
NOA1	0.00129417	4	2	12	0.0702342
RSBN1	0.00131131	4	2	10	0.0702342
SDHAF2	0.00134809	4	2	12	0.0702342
GPR108	0.00134886	4	2	10	0.0702342
RPS14	0.00137359	4	6	10	0.0702342
RPS17	0.00137359	4	6	10	0.0702342
NACA	0.00137359	4	6	10	0.0702342
MSN	0.00137359	4	6	10	0.0702342
FAM32A	0.00137359	4	6	10	0.0702342
LAMP1	0.00137359	4	6	10	0.0702342
USP1	0.00137359	4	6	10	0.0702342
DNTTIP2	0.00137359	4	6	10	0.0702342
PTBP3	0.00137359	4	6	10	0.0702342
FLI1	0.00137359	4	6	10	0.0702342
SNAP29	0.00137359	4	6	10	0.0702342
ZCCHC6	0.00137359	4	6	10	0.0702342
CAST	0.00137359	4	6	10	0.0702342
PTPN11	0.00137359	4	6	10	0.0702342
USP10	0.00137359	4	6	10	0.0702342
NDUFA9	0.00137359	4	6	10	0.0702342
C10orf105	0.00137359	4	6	10	0.0702342
NCAPG2	0.00137359	4	6	10	0.0702342
KIFAP3	0.00137359	4	6	10	0.0702342
ADGRE1	0.00137359	4	6	10	0.0702342
CD59	0.00137773	6	4	10	0.0702342
FKBP1AP1	0.00139551	4	6	10	0.0702342
BPNT1	0.00139551	4	2	10	0.0702342
ADAT3	0.00140201	12	2	12	0.0702342
RHOQ	0.00140901	4	6	10	0.0702342
ZNF836	0.00143333	4	2	10	0.0702342
ZSCAN12	0.00143333	4	2	10	0.0702342
TRPC4AP	0.00143333	4	2	10	0.0702342
EIF2S1	0.00143565	4	6	10	0.0702342
HDDC3	0.00144059	10	4	14	0.0702342
MAFK	0.00145242	10	8	14	0.0702342
MTHFD2L	0.001454	10	6	14	0.0702342
IL2RG	0.00146516	4	6	10	0.0702342
SET	0.00146516	4	6	10	0.0702342
HCLS1	0.00146516	4	6	10	0.0702342
HNRNPC	0.00146516	4	6	10	0.0702342
RBM22	0.00146516	4	6	10	0.0702342
ACTR1A	0.00146516	4	6	10	0.0702342
PRKAA1	0.00146516	4	6	10	0.0702342
RUNX3	0.00146516	4	6	10	0.0702342
OSTF1	0.00146516	4	6	10	0.0702342
TMEM19	0.00146516	4	6	10	0.0702342
BAZ1A	0.00146516	4	6	10	0.0702342
MTCH2	0.00146516	4	6	10	0.0702342
SLC16A6	0.00146516	4	6	10	0.0702342
TMC4	0.00146516	4	6	10	0.0702342
SYTL2	0.00146516	4	6	10	0.0702342
OS9	0.00151746	4	2	10	0.0705495
SLC26A2	0.00151746	4	2	10	0.0705495
ARL4C	0.00152291	4	2	10	0.0705495
PHB2	0.00152291	4	2	10	0.0705495
DANCR	0.00152291	4	2	10	0.0705495
LIG3	0.00152291	4	2	10	0.0705495
MCM9	0.00152291	4	2	10	0.0705495
FEN1	0.00154919	2	4	14	0.0705495
CSNK1G2	0.00154919	10	10	14	0.0705495
ZNF117	0.00155264	8	4	10	0.0705495
GORASP2	0.00155264	4	4	10	0.0705495
ZNF517	0.00155264	4	4	10	0.0705495
PSMB8	0.00155673	4	6	10	0.0705495
TMBIM6	0.00155673	4	6	10	0.0705495
CCT6A	0.00155673	4	6	10	0.0705495
DDX52	0.00155673	4	6	10	0.0705495
USP48	0.00155673	4	6	10	0.0705495
RECQL	0.00155673	4	6	10	0.0705495
SEC22A	0.00155673	4	6	10	0.0705495
MMGT1	0.00159172	4	6	10	0.0717646
PDCD7	0.00159514	12	8	14	0.0717646
DYNLRB1	0.00159766	8	8	14	0.0717646
AURKAIP1	0.00160175	12	6	12	0.0717646
CD177	0.00162965	12	4	12	0.0728081
ZNF654	0.00164831	4	6	10	0.0732265
TOP1MT	0.00164831	4	6	10	0.0732265
HILPDA	0.00167111	10	10	12	0.0738235
C19orf25	0.00167111	4	2	12	0.0738235
MCTP2	0.00168604	4	8	10	0.0742755
SNORA62	0.00170051	12	4	12	0.0742866
GRHPR	0.00170208	4	2	10	0.0742866
PCCB	0.00170208	4	2	10	0.0742866
KLHL42	0.00170514	4	2	10	0.0742866
ALAS1	0.00173555	4	6	10	0.075261
PLP2	0.00174073	4	2	12	0.075261
JUND	0.0017434	10	4	14	0.075261
CMTM6	0.00174659	4	6	10	0.075261
SLC34A3	0.00184426	4	2	10	0.075481
DDX58	0.00184426	4	2	10	0.075481
NDUFB1	0.00185126	4	6	10	0.075481
TMEM41B	0.00185126	4	6	10	0.075481
TMA7	0.00187135	4	6	10	0.075481
SMDT1	0.00187135	4	6	10	0.075481
CALM2	0.00187135	4	6	10	0.075481
ELOVL1	0.00187135	4	6	10	0.075481
TCP1	0.00187135	4	6	10	0.075481
POLR2G	0.00187135	4	6	10	0.075481
PTP4A1	0.00187135	4	6	10	0.075481
RPN1	0.00187135	4	6	10	0.075481
RPS6KA1	0.00187135	4	6	10	0.075481
ATP5SL	0.00187135	4	6	10	0.075481
HSD17B11	0.00187135	4	6	10	0.075481
BFAR	0.00187135	4	6	10	0.075481
SLC43A3	0.00187135	4	6	10	0.075481
SSH2	0.00187135	4	6	10	0.075481
MBTD1	0.00187135	4	6	10	0.075481
FAM188A	0.00187135	4	6	10	0.075481
PPP2R3C	0.00187135	4	6	10	0.075481
WDR41	0.00187135	4	6	10	0.075481
TM2D1	0.00187135	4	6	10	0.075481
RALGPS2	0.00187135	4	6	10	0.075481
ERI2	0.00187135	2	4	10	0.075481
HRH2	0.00187999	4	2	12	0.0756362
RPS4Y1	0.00190425	4	4	10	0.0764171
R3HCC1	0.00195952	4	2	10	0.0771584
ZCWPW1	0.00195952	4	2	10	0.0771584
STYX	0.00198761	4	2	10	0.0771584
RPL7A	0.00199611	4	6	10	0.0771584
RPL4	0.00199611	4	6	10	0.0771584
HNRNPA0	0.00199611	4	6	10	0.0771584
ZNF91	0.00199611	4	6	10	0.0771584
SH3GLB1	0.00199611	4	6	10	0.0771584
NCSTN	0.00199611	4	6	10	0.0771584
CSNK1A1	0.00199611	4	6	10	0.0771584
PPP6C	0.00199611	4	6	10	0.0771584
CDC42SE2	0.00199611	4	6	10	0.0771584
CD1D	0.00199611	4	6	10	0.0771584
XPOT	0.00199611	4	6	10	0.0771584
HADHB	0.00199611	4	6	10	0.0771584
IFNGR1	0.00202149	4	2	12	0.0779484
MOSPD2	0.00206968	14	6	14	0.079261
MRPS28	0.00207479	4	2	10	0.079261
NDUFA12	0.00211581	4	4	12	0.079261
USF1	0.00212086	4	6	10	0.079261
ANO8	0.00212086	2	4	10	0.079261
FYB	0.00212086	4	6	10	0.079261
MEF2D	0.00212086	4	6	10	0.079261
RAB21	0.00212086	4	6	10	0.079261
SSBP1	0.00212086	4	6	10	0.079261
TMED7	0.00212086	4	6	10	0.079261
LIN37	0.00212086	4	6	10	0.079261
WDR37	0.00212086	4	6	10	0.079261
VPS8	0.00212086	4	6	10	0.079261
PHRF1	0.0021383	12	6	12	0.0794963
TARDBP	0.00214228	4	6	10	0.0794963
PAF1	0.00214228	4	6	10	0.0794963
CEP57L1	0.00216502	8	6	14	0.0797676
KNDC1	0.00217164	8	6	14	0.0797676
TRADD	0.00218622	12	4	14	0.0797676
USP5	0.00219005	4	2	10	0.0797676
HLA-J	0.00219005	4	2	10	0.0797676
SLC25A44	0.00219005	4	2	10	0.0797676
APOPT1	0.00219005	4	2	10	0.0797676
ZC4H2	0.00219005	4	2	10	0.0797676
CCDC121	0.00220694	2	4	12	0.0800131
RUNDC1	0.00220694	12	6	12	0.0800131
IP6K2	0.00221978	4	4	10	0.0800984
GK	0.00222192	12	8	14	0.0800984
CBL	0.00224562	4	6	10	0.0800984
ZNF652	0.00224562	4	6	10	0.0800984
SLC35C1	0.00224562	4	6	10	0.0800984
AK3	0.00224562	4	6	10	0.0800984
SQRDL	0.00225083	4	6	10	0.0800984
CLPTM1L	0.0022568	4	4	10	0.0800984
SNRPD1	0.0022568	4	4	10	0.0800984
ZNF425	0.00226008	4	10	14	0.0800984
IFIT3	0.00227327	14	8	14	0.0803851
DFFA	0.00228665	4	6	10	0.0806774
PPP1R9B	0.00229553	10	4	14	0.0808097
ITGAE	0.00232424	4	6	12	0.0816383
LYST	0.0023605	4	6	10	0.0823486
MLKL	0.00236055	4	2	10	0.0823486
TCEB1	0.00236055	4	2	10	0.0823486
CHST15	0.00236535	12	8	14	0.0823486
TMEM173	0.00239416	4	2	10	0.0831679
AACS	0.00240726	4	4	10	0.0834392
MYADM	0.0024639	14	6	14	0.0836195
ZNF491	0.00248093	4	4	10	0.0836195
LOC100506548	0.00250809	4	2	10	0.0836195
PIGO	0.00250809	4	2	10	0.0836195
UBP1	0.00250809	4	2	10	0.0836195
HMGN1	0.0025291	4	6	10	0.0836195
C16orf72	0.0025291	2	4	10	0.0836195
MAFB	0.0025291	4	6	10	0.0836195
PPP1CC	0.0025291	4	6	10	0.0836195
GPR65	0.0025291	4	6	10	0.0836195
SIKE1	0.0025291	4	6	10	0.0836195
VPS26B	0.0025291	4	6	10	0.0836195
TOPORS	0.0025291	4	6	10	0.0836195
PLEKHB2	0.0025291	4	6	10	0.0836195
VPS4B	0.0025291	4	6	10	0.0836195
RPA2	0.0025291	4	6	10	0.0836195
AMPD3	0.0025291	4	6	10	0.0836195
PSMA3	0.0025291	4	6	10	0.0836195
TMEM184C	0.0025291	4	6	10	0.0836195
SAE1	0.0025291	4	6	10	0.0836195
NBPF14	0.0025291	4	6	10	0.0836195
CD86	0.0025291	4	6	10	0.0836195
MIR4537	0.00263105	8	8	14	0.0854329
SFT2D1	0.00265562	4	2	10	0.0854329
TPT1	0.00269771	4	6	10	0.0854329
ARF6	0.00269771	4	6	10	0.0854329
SERBP1	0.00269771	4	6	10	0.0854329
DDOST	0.00269771	4	6	10	0.0854329
MAPK1IP1L	0.00269771	4	6	10	0.0854329
IK	0.00269771	4	6	10	0.0854329
GBP4	0.00269771	4	6	10	0.0854329
SCAF11	0.00269771	4	6	10	0.0854329
KIF5B	0.00269771	4	6	10	0.0854329
FAM168B	0.00269771	4	6	10	0.0854329
HACD4	0.00269771	4	6	10	0.0854329
HSPA13	0.00269771	4	6	10	0.0854329
ABI1	0.00269771	4	6	10	0.0854329
ACSL4	0.00269771	4	6	10	0.0854329
GFM2	0.00269771	4	6	10	0.0854329
SMAD5	0.00269771	4	6	10	0.0854329
CHST7	0.00269771	4	6	10	0.0854329
ABCB1	0.00269771	4	6	10	0.0854329
NREP	0.00269771	4	6	10	0.0854329
GALC	0.00270816	4	2	10	0.085592
PMAIP1	0.00276952	8	8	14	0.0864334
LOC100996251	0.00278082	4	2	10	0.0864334
CRTAM	0.00279102	4	4	10	0.0864334
FAM129C	0.00279377	8	8	14	0.0864334
ZFYVE19	0.00280315	4	2	10	0.0864334
PAFAH2	0.00280315	4	2	10	0.0864334
ACVR1B	0.00280315	4	2	10	0.0864334
EEFSEC	0.00280315	4	2	10	0.0864334
GSKIP	0.00282439	4	6	12	0.0864334
SLC25A24	0.00285043	4	4	12	0.0864334
EIF3I	0.0028575	4	2	12	0.0864334
RNF175	0.00286011	10	4	14	0.0864334
RPL3	0.00286632	4	6	10	0.0864334
ADAR	0.00286632	4	6	10	0.0864334
SLC38A2	0.00286632	4	6	10	0.0864334
ISG20L2	0.00286632	4	6	10	0.0864334
NUCKS1	0.00286632	4	6	10	0.0864334
NUFIP2	0.00286632	4	6	10	0.0864334
TRIM38	0.00286632	4	6	10	0.0864334
SAMD4B	0.00286632	4	6	10	0.0864334
NAA30	0.00286632	4	6	10	0.0864334
FCRL3	0.00286632	4	6	10	0.0864334
ORC3	0.00286632	4	6	10	0.0864334
MSH3	0.00286632	4	6	10	0.0864334
XKR8	0.00293997	2	4	14	0.0883646
RREB1	0.00295277	12	6	12	0.0883646
RAB40C	0.00295277	12	6	12	0.0883646
VPS41	0.00295277	12	6	12	0.0883646
MRPL18	0.00298142	4	4	10	0.0886366
FAM126B	0.00298142	4	4	10	0.0886366
ELMOD2	0.0030059	4	2	10	0.0886366
TAPBP	0.00303492	4	6	10	0.0886366
PRF1	0.00303492	4	6	10	0.0886366
FAM199X	0.00303492	4	6	10	0.0886366
GZMK	0.00303492	4	6	10	0.0886366
ZNF644	0.00303492	4	6	10	0.0886366
STAM2	0.00303492	4	6	10	0.0886366
TTC21B	0.00303492	4	6	10	0.0886366
PIAS2	0.00303492	4	6	10	0.0886366
SMARCAD1	0.00303492	4	6	10	0.0886366
SRPK2	0.00303492	4	6	10	0.0886366
NDUFB3	0.00305057	14	6	14	0.0889289
CEP57	0.00311791	4	4	10	0.0907243
ZNF155	0.0031399	4	4	10	0.0910411
FN3K	0.00314584	8	6	14	0.0910411
LRR1	0.00314612	10	4	14	0.0910411
TIMM13	0.00316539	4	6	10	0.091083
RCSD1	0.00318018	4	4	10	0.091083
SIN3A	0.00318018	4	4	10	0.091083
SDAD1	0.00319221	4	2	10	0.091083
PIGK	0.00319221	4	6	10	0.091083
LOC101929524	0.00319377	4	2	10	0.091083
SHPK	0.00319377	4	2	10	0.091083
ATL2	0.00319377	4	2	10	0.091083
PSMD1	0.00327363	4	6	10	0.0924922
MAD2L1	0.00329564	14	8	14	0.0924922
EIF3L	0.00334285	4	2	12	0.0924922
AMZ1	0.00335253	8	4	14	0.0924922
UBAC1	0.00335877	10	4	14	0.0924922
SIT1	0.00338164	4	2	10	0.0924922
SDCCAG3	0.00338164	4	2	10	0.0924922
LRFN3	0.00338164	4	2	10	0.0924922
C1orf228	0.00338164	4	2	10	0.0924922
GIMAP4	0.00339149	4	6	10	0.0924922
SERP1	0.00339149	4	6	10	0.0924922
EEF1D	0.00339149	4	6	10	0.0924922
TPM3	0.00339149	4	6	10	0.0924922
ACTR2	0.00339149	4	6	10	0.0924922
MYL12B	0.00339149	4	6	10	0.0924922
CAPZA1	0.00339149	4	6	10	0.0924922
MAPRE1	0.00339149	4	6	10	0.0924922
PTEN	0.00339149	4	6	10	0.0924922
CAB39	0.00339149	4	6	10	0.0924922
RAB1A	0.00339149	4	6	10	0.0924922
ADAM10	0.00339149	4	6	10	0.0924922
REEP5	0.00339149	4	6	10	0.0924922
NEDD1	0.00339149	4	6	10	0.0924922
SCARB2	0.00339149	4	6	10	0.0924922
AP4E1	0.00339172	4	6	10	0.0924922
ATF1	0.00339566	4	8	10	0.0924922
ADRM1	0.00343816	2	4	12	0.0933765
LOC105747689	0.00347111	2	6	10	0.0933765
SMURF2	0.00347451	2	4	14	0.0933765
N4BP1	0.00348819	4	2	12	0.0933765
COX14	0.00355672	2	4	14	0.0933765
HNRNPR	0.0035695	4	2	10	0.0933765
CC2D1A	0.0035695	4	2	10	0.0933765
ZBTB21	0.0035695	4	2	10	0.0933765
KIF11	0.00358713	6	4	10	0.0933765
TCEB2	0.00361759	6	6	10	0.0933765
SURF1	0.00361759	4	6	10	0.0933765
SSR3	0.00361759	4	6	10	0.0933765
PAPOLA	0.00361759	4	6	10	0.0933765
MDH2	0.00361759	4	6	10	0.0933765
VAPA	0.00361759	4	6	10	0.0933765
TMED10	0.00361759	4	6	10	0.0933765
VPS35	0.00361759	4	6	10	0.0933765
ADD3	0.00361759	4	6	10	0.0933765
ELK1	0.00361759	4	6	10	0.0933765
PRPF40A	0.00361759	4	6	10	0.0933765
MMADHC	0.00361759	4	6	10	0.0933765
PDK3	0.00361759	4	6	10	0.0933765
SNW1	0.00361759	4	6	10	0.0933765
CALU	0.00361759	4	6	10	0.0933765
BCORL1	0.00361759	4	6	10	0.0933765
NF2	0.00361759	4	6	10	0.0933765
EVI5L	0.00361759	4	6	10	0.0933765
DPP3	0.00361759	4	6	10	0.0933765
SYNJ1	0.00361759	4	6	10	0.0933765
MUT	0.00361759	4	6	10	0.0933765
SNX30	0.00361759	4	6	10	0.0933765
NIPAL2	0.00361759	4	6	10	0.0933765
MT1F	0.00364172	12	10	12	0.0938456
CCDC163P	0.00370252	4	4	10	0.0951016
CARD6	0.00370252	8	4	10	0.0951016
FAM195B	0.00376221	2	4	10	0.0952961
TCEA1	0.00376707	10	4	14	0.0952961
GYS1	0.00377887	4	2	12	0.0952961
AKR1B1	0.00377887	4	2	12	0.0952961
COQ4	0.00379075	4	6	10	0.0952961
RBM26-AS1	0.00379075	4	2	10	0.0952961
ME2	0.0038085	4	2	10	0.0952961
AMER1	0.0038085	4	2	10	0.0952961
NSMAF	0.0038085	4	2	10	0.0952961
CDKN1B	0.00384369	4	6	10	0.0952961
CHCHD2	0.00384369	4	6	10	0.0952961
VPS4A	0.00384369	4	6	10	0.0952961
CD47	0.00384369	4	6	10	0.0952961
SEC24C	0.00384369	4	6	10	0.0952961
EIF2A	0.00384369	4	6	10	0.0952961
CEP120	0.00384369	4	6	10	0.0952961
RWDD2B	0.00384369	4	6	10	0.0952961
JMJD1C	0.00384369	4	6	10	0.0952961
SAP130	0.00384369	4	6	10	0.0952961
ARHGAP31	0.00384369	4	6	10	0.0952961
FAM172A	0.00384369	4	6	10	0.0952961
SF3B4	0.00385845	2	8	10	0.0952961
CFAP20	0.00386719	4	6	12	0.0952961
CCM2	0.00386719	12	6	12	0.0952961
MDS2	0.00386719	12	6	12	0.0952961
KCNG2	0.00386719	10	6	12	0.0952961
KIAA1324	0.00391053	4	2	10	0.0961096
FAM46A	0.00391239	2	4	14	0.0961096
FLOT1	0.00401297	12	8	14	0.0979919
PSMD5	0.00402204	4	2	10	0.0979919
WBSCR16	0.00404298	12	6	12	0.0979919
PDPK1	0.00404653	4	2	10	0.0979919
RNASET2	0.00405741	12	8	14	0.0979919
LYAR	0.00406956	4	2	12	0.0979919
TUFM	0.00406979	4	6	10	0.0979919
FAM213B	0.00406979	4	6	10	0.0979919
LIX1L	0.00406979	4	6	10	0.0979919
HINT3	0.00406979	4	6	10	0.0979919
TMX3	0.00406979	4	6	10	0.0979919
NCOA3	0.00406979	4	6	10	0.0979919
MAP3K7	0.00406979	4	6	10	0.0979919
ANKAR	0.0040996	4	4	10	0.0985591
PSMB4	0.0041507	4	2	10	0.099183
CD48	0.0041507	4	6	10	0.099183
EIF2S2	0.0041507	4	6	10	0.099183
KIAA1467	0.0041507	4	6	10	0.099183
GALE	0.00417123	4	4	10	0.0993723
ARFGAP3	0.00417123	4	4	10	0.0993723
SMIM15	0.0042127	4	6	10	0.0994792
LOC100996447	0.0042127	6	6	10	0.0994792
CMTM3	0.00421876	12	6	12	0.0994792
S1PR4	0.00421876	12	6	12	0.0994792
PAM	0.00422997	8	10	12	0.0994792
ZFP36L2	0.00423249	4	6	10	0.0994792
UBA3	0.00423249	4	6	10	0.0994792
AATF	0.00423249	4	6	10	0.0994792
TMEM120B	0.00423249	4	6	10	0.0994792
CCDC125	0.00425062	14	6	14	0.0996086
GCHFR	0.00425062	14	6	14	0.0996086
RNF4	0.00428456	4	2	10	0.0999584
ZNF304	0.00428456	4	2	10	0.0999584
GMCL1	0.00428456	4	2	10	0.0999584
GP1BA	0.00433507	8	6	14	0.100971
CEACAM21	0.00434075	4	6	10	0.100971
ASL	0.00439454	12	6	12	0.10151
NEDD4	0.00439454	4	6	12	0.10151
WDR24	0.00439454	12	6	12	0.10151
MCM7	0.00441389	4	2	12	0.10151
MIR661	0.00442317	10	6	14	0.10151
CYP2A6	0.00442436	10	6	14	0.10151
TTF1	0.00443193	4	2	10	0.10151
GFI1	0.00444383	14	6	14	0.10151
RPL35A	0.0045136	4	6	10	0.10151
NDUFB8	0.0045136	4	6	10	0.10151
MED28	0.0045136	4	6	10	0.10151
HSP90AA1	0.0045136	4	6	10	0.10151
ZNF703	0.0045136	4	6	10	0.10151
PSMD6	0.0045136	4	6	10	0.10151
CYB5D2	0.0045136	4	6	10	0.10151
CSNK1G3	0.0045136	4	6	10	0.10151
ALDH9A1	0.0045136	4	6	10	0.10151
NUP107	0.0045136	4	6	10	0.10151
CCDC88A	0.0045136	4	6	10	0.10151
LRRC56	0.0045226	4	2	10	0.10151
CECR5	0.0045226	4	2	10	0.10151
SS18	0.0045226	4	2	10	0.10151
AMOT	0.00452796	4	4	12	0.10151
EBP	0.00456036	4	2	12	0.10151
NFIL3	0.00456668	2	8	14	0.10151
TOR3A	0.00457032	12	6	12	0.10151
TIRAP	0.00457032	12	6	12	0.10151
SIAH1	0.00457163	12	6	12	0.10151
AGPAT1	0.00461013	10	4	14	0.10151
SIK2	0.00469263	4	2	10	0.10151
KY	0.00469263	8	6	10	0.10151
CDC25C	0.00472056	8	10	14	0.10151
ORC5	0.00472563	8	6	14	0.10151
PRPSAP1	0.00478171	4	2	12	0.10151
MPLKIP	0.00480176	2	8	10	0.10151
COX10-AS1	0.00480176	4	2	10	0.10151
HLA-A	0.00481451	4	6	10	0.10151
RPL10	0.00481451	4	6	10	0.10151
RPS7	0.00481451	4	6	10	0.10151
EEF1G	0.00481451	4	6	10	0.10151
RPL34	0.00481451	4	6	10	0.10151
EIF4B	0.00481451	4	6	10	0.10151
TAGAP	0.00481451	4	6	10	0.10151
ITGB2	0.00481451	4	6	10	0.10151
HLA-H	0.00481451	4	6	10	0.10151
STK4	0.00481451	4	6	10	0.10151
ZBTB33	0.00481451	4	6	10	0.10151
REST	0.00481451	4	6	10	0.10151
AP1S2	0.00481451	4	6	10	0.10151
STAT3	0.00481451	4	6	10	0.10151
HADHA	0.00481451	4	6	10	0.10151
SPHK2	0.00481451	4	6	10	0.10151
TMX4	0.00481451	4	6	10	0.10151
TCEB3	0.00481451	4	6	10	0.10151
PSMD10	0.00481451	4	6	10	0.10151
ITPRIP	0.00481451	4	6	10	0.10151
TMEM126B	0.00481451	4	6	10	0.10151
PSMC6	0.00481451	4	6	10	0.10151
WDR45B	0.00481451	4	6	10	0.10151
LRMP	0.00481451	4	6	10	0.10151
SUSD6	0.00481451	4	6	10	0.10151
WDR11	0.00481451	4	6	10	0.10151
ZMYM6	0.00481451	4	6	10	0.10151
ZNF430	0.00481451	4	6	10	0.10151
ECHDC1	0.00481451	4	6	10	0.10151
FNIP1	0.00481451	4	6	10	0.10151
ERP44	0.00481451	4	6	10	0.10151
NUP155	0.00481451	4	6	10	0.10151
CCDC6	0.00481451	4	6	10	0.10151
RDH10	0.00481451	4	6	10	0.10151
GTF2F1	0.00483025	14	6	14	0.101616
ZNF282	0.00483241	10	8	12	0.101616
PSMA5	0.0048782	4	4	10	0.102306
CPT2	0.0048782	4	4	10	0.102306
R3HDM2	0.00492896	4	2	10	0.103233
NPEPL1	0.0049578	8	6	10	0.103525
RBM7	0.0049578	4	6	10	0.103525
ATG101	0.00496917	4	6	10	0.103525
PAPOLG	0.00496917	4	4	10	0.103525
FIP1L1	0.00504497	10	4	14	0.104773
PI3	0.00505036	10	6	10	0.104773
UTP3	0.00510187	4	2	10	0.104773
FAM105A	0.00510187	4	2	10	0.104773
WDR92	0.00510187	4	2	10	0.104773
CD3D	0.00511542	4	6	10	0.104773
QARS	0.00511542	4	6	10	0.104773
WDR82	0.00511542	4	6	10	0.104773
G3BP2	0.00511542	4	6	10	0.104773
UQCRC2	0.00511542	4	6	10	0.104773
POMT1	0.00511542	4	6	10	0.104773
GNG2	0.00511542	4	6	10	0.104773
AP4S1	0.00511542	4	6	10	0.104773
UQCR11	0.00512383	10	6	14	0.104809
TMEM43	0.00518308	4	4	10	0.10585
THOC6	0.00526147	4	6	10	0.10585
PSMC2	0.00526147	4	6	10	0.10585
TMPO-AS1	0.00527125	2	8	10	0.10585
RNA45S5	0.0052848	2	2	10	0.10585
RNF19B	0.0052848	2	2	10	0.10585
ENTPD7	0.00529264	2	4	12	0.10585
NCAPD2	0.005327	4	2	12	0.10585
PER2	0.005327	4	2	12	0.10585
MLYCD	0.00534798	4	6	10	0.10585
NCAPD3	0.00534798	4	6	10	0.10585
RUNX2	0.00534798	4	6	10	0.10585
DENND5A	0.00535101	12	6	12	0.10585
SLC25A40	0.00536273	4	6	10	0.10585
PPAPDC2	0.00540198	4	2	10	0.10585
PIP4K2C	0.00540198	4	2	10	0.10585
ZNF473	0.00540198	4	2	10	0.10585
ORAI3	0.00540377	2	4	14	0.10585
RNH1	0.00541632	4	6	10	0.10585
HERPUD1	0.00541632	4	6	10	0.10585
CBX5	0.00541632	4	6	10	0.10585
ING4	0.00541632	4	6	10	0.10585
MAP3K1	0.00541632	4	6	10	0.10585
GGPS1	0.00541632	4	6	10	0.10585
WAPL	0.00541632	4	6	10	0.10585
ZNF260	0.00541632	4	6	10	0.10585
STT3B	0.00541632	4	6	10	0.10585
N4BP2L1	0.00541632	4	6	10	0.10585
COMMD7	0.00541632	4	6	10	0.10585
FBXL20	0.00541632	4	6	10	0.10585
ACADSB	0.00541632	4	6	10	0.10585
TMA16	0.00541632	4	6	10	0.10585
MEF2A	0.00541632	4	6	10	0.10585
FAM63B	0.00541632	4	6	10	0.10585
ACAT2	0.00541632	4	6	10	0.10585
TMEM116	0.00541632	4	6	10	0.10585
NDUFB4	0.00543299	4	4	10	0.106044
MRPS35	0.00545113	4	2	10	0.106267
TBC1D8	0.00549015	12	6	12	0.106895
C18orf21	0.00556532	4	6	10	0.108225
TBXAS1	0.00560077	12	8	14	0.10878
TSPAN9	0.00561992	8	8	14	0.109018
AGTRAP	0.00564846	2	8	10	0.109437
SAYSD1	0.0056979	4	2	10	0.109781
ANGEL1	0.0056979	4	2	10	0.109781
CORO1B	0.00570209	4	2	10	0.109781
LOC101928855	0.00570209	4	2	10	0.109781
ETV3	0.00570209	4	2	10	0.109781
CEBPA	0.00571701	14	6	14	0.109781
CDK5RAP1	0.00571723	4	6	10	0.109781
TTC9	0.00572885	12	6	12	0.109781
KCNRG	0.00572885	12	6	12	0.109781
WWC3	0.00576568	10	4	14	0.110353
OXA1L	0.00579022	4	2	12	0.110688
ARHGEF9	0.00585822	4	6	10	0.110853
STX11	0.00586039	6	4	10	0.110853
KIFC1	0.00586693	14	8	14	0.110853
SYF2	0.00586747	14	6	14	0.110853
ARHGAP26	0.00586747	14	6	14	0.110853
POLD2	0.00593553	2	4	14	0.110853
IFT57	0.00594916	12	6	12	0.110853
RPL11	0.00596284	4	6	10	0.110853
CCNG1	0.00596284	4	6	10	0.110853
ARRDC3	0.00596284	4	6	10	0.110853
EIF3A	0.00596284	4	6	10	0.110853
APOBEC3G	0.00596284	4	6	10	0.110853
NAA50	0.00596284	4	6	10	0.110853
SPG21	0.00596284	4	6	10	0.110853
GIT2	0.00596284	4	6	10	0.110853
C5orf22	0.00596284	4	6	10	0.110853
FUT2	0.00596284	2	4	10	0.110853
SNX6	0.00596284	4	6	10	0.110853
TFG	0.00596284	4	6	10	0.110853
DPY19L3	0.00596284	4	6	10	0.110853
TCF12	0.00596284	4	6	10	0.110853
SCOC	0.00596284	4	6	10	0.110853
IFI27L2	0.00596672	6	6	10	0.110853
GLB1	0.00596755	4	6	12	0.110853
RILPL1	0.00598331	10	4	14	0.111005
FAM175B	0.00600395	4	2	12	0.111005
CES2	0.00602503	4	2	10	0.111005
RSRC2	0.00602503	4	2	10	0.111005
ZFP30	0.00602503	4	2	10	0.111005
ZNF121	0.00602503	4	2	10	0.111005
ZNF33B	0.00602503	4	2	10	0.111005
UBAP1L	0.00611211	4	2	10	0.112177
ZNF440	0.00611211	4	2	10	0.112177
CDC6	0.00613417	14	6	14	0.112177
GHDC	0.00613417	12	8	14	0.112177
TLE3	0.00613417	12	8	14	0.112177
MIS18BP1	0.00613806	4	8	10	0.112177
FBXL12	0.00620626	12	6	12	0.112177
TIMM10	0.0062131	4	4	12	0.112177
PCYT1A	0.00625343	4	2	12	0.112177
RPS6	0.00636036	4	6	10	0.112177
HNRNPA1	0.00636036	4	6	10	0.112177
RPS5	0.00636036	4	6	10	0.112177
CNBP	0.00636036	4	6	10	0.112177
SPCS3	0.00636036	4	6	10	0.112177
IVNS1ABP	0.00636036	4	6	10	0.112177
SSRP1	0.00636036	4	6	10	0.112177
PLA2G12A	0.00636036	4	6	10	0.112177
AHSA1	0.00636036	4	6	10	0.112177
RC3H1	0.00636036	4	6	10	0.112177
FEM1C	0.00636036	4	6	10	0.112177
MCM6	0.00636036	4	6	10	0.112177
SUZ12	0.00636036	4	6	10	0.112177
ITCH	0.00636036	4	6	10	0.112177
GABPA	0.00636036	4	6	10	0.112177
CBFB	0.00636036	4	6	10	0.112177
WDFY1	0.00636036	4	6	10	0.112177
IBTK	0.00636036	4	6	10	0.112177
AIFM1	0.00636036	4	6	10	0.112177
ASPHD2	0.00636036	4	6	10	0.112177
PHACTR2	0.00636036	4	6	10	0.112177
PIN4	0.00636036	4	6	10	0.112177
ATP10D	0.00636036	4	6	10	0.112177
TCF4	0.00636036	4	6	10	0.112177
UPK3B	0.00636824	4	2	10	0.112177
CXCR4	0.00638442	4	4	10	0.112177
PREPL	0.00638442	4	4	10	0.112177
LINC00467	0.00638442	4	4	10	0.112177
WDR18	0.00640159	4	2	10	0.112177
STRIP1	0.00640159	4	2	10	0.112177
WBSCR22	0.00640159	4	2	10	0.112177
MICB	0.00640159	4	2	10	0.112177
ZNF554	0.00640159	4	2	10	0.112177
WDSUB1	0.00640159	4	2	10	0.112177
ANKRD18A	0.00640159	4	2	10	0.112177
DNAJC27	0.00645167	4	2	10	0.112867
ERGIC1	0.00645529	4	6	10	0.112867
PAN3-AS1	0.00647254	10	10	14	0.113044
UBAP2	0.00648034	10	4	14	0.113055
HSPA9	0.00651113	4	6	10	0.113341
PPIB	0.00651113	4	6	10	0.113341
ICMT	0.00655552	2	4	12	0.113661
FAM76B	0.00655552	12	4	12	0.113661
DPH6	0.00656035	4	4	10	0.113661
DNAJC14	0.00658906	4	4	10	0.113661
CASD1	0.0065905	4	6	10	0.113661
POLE2	0.00663654	10	6	14	0.113661
LY86	0.00666758	14	6	14	0.113661
CAMKK2	0.00666758	12	8	14	0.113661
APAF1	0.00667723	4	2	12	0.113661
TREML4	0.00668293	2	8	14	0.113661
MRFAP1L1	0.00675789	4	6	10	0.113661
CD164	0.00675789	4	6	10	0.113661
FAM111A	0.00675789	4	6	10	0.113661
SAMHD1	0.00675789	4	6	10	0.113661
LSM7	0.00675789	4	6	10	0.113661
TOP2B	0.00675789	4	6	10	0.113661
ZNF780A	0.00675789	4	6	10	0.113661
SRP72	0.00675789	4	6	10	0.113661
UGP2	0.00675789	4	6	10	0.113661
MPV17	0.00675789	4	6	10	0.113661
SACM1L	0.00675789	4	6	10	0.113661
CELF2	0.00675789	4	6	10	0.113661
LYRM7	0.00675789	4	6	10	0.113661
ZBTB26	0.00675789	4	6	10	0.113661
RBPJ	0.00675789	4	6	10	0.113661
ZW10	0.00675789	4	6	10	0.113661
MPP7	0.00675789	4	6	10	0.113661
TRAF3IP1	0.00675789	4	6	10	0.113661
RCAN3	0.00677815	4	2	10	0.113661
VPS33B	0.00677815	4	2	10	0.113661
MANEA	0.00677815	4	2	10	0.113661
CRYBG3	0.00677815	4	2	10	0.113661
S100A4	0.00678323	14	6	14	0.113661
CCDC126	0.00678344	4	4	10	0.113661
DSC1	0.00678344	4	4	10	0.113661
YY1	0.00678893	10	4	14	0.113661
SASH3	0.00688564	4	2	10	0.11445
MSH6	0.00688564	4	2	10	0.11445
SCAF4	0.00688564	4	2	10	0.11445
FOXM1	0.00688564	4	2	10	0.11445
C2orf69	0.00688564	4	6	10	0.11445
OSBPL11	0.00693428	14	6	14	0.11445
NIPSNAP1	0.00696754	4	2	12	0.11445
CTNNA1	0.00701707	8	8	14	0.11445
DNAL4	0.00708898	2	4	14	0.11445
ATP6V1B2	0.00708898	2	4	14	0.11445
RNF19A	0.00709752	10	4	14	0.11445
ZNF341	0.00709752	10	4	14	0.11445
TECTA	0.00709752	10	4	14	0.11445
RPN2	0.00712295	4	6	10	0.11445
TMEM205	0.00715472	4	2	10	0.11445
ZNF527	0.00715472	4	2	10	0.11445
MRE11A	0.00715472	4	2	10	0.11445
ERI1	0.00715472	4	2	10	0.11445
ABL2	0.00715472	4	2	10	0.11445
BTG2	0.00715541	4	6	10	0.11445
LDB1	0.00715541	4	6	10	0.11445
ZNF24	0.00715541	4	6	10	0.11445
CD3G	0.00715541	4	6	10	0.11445
RBM12	0.00715541	4	6	10	0.11445
ANXA6	0.00715541	4	6	10	0.11445
VMA21	0.00715541	4	6	10	0.11445
WTAP	0.00715541	4	6	10	0.11445
TBCB	0.00715541	4	6	10	0.11445
TGFBR2	0.00715541	4	6	10	0.11445
POU2F2	0.00715541	4	6	10	0.11445
ANGEL2	0.00715541	4	6	10	0.11445
RBM4	0.00715541	4	6	10	0.11445
YARS2	0.00715541	4	6	10	0.11445
TNKS2	0.00715541	4	6	10	0.11445
AHCYL1	0.00715541	4	6	10	0.11445
SMARCA2	0.00715541	4	6	10	0.11445
DSCR3	0.00715541	4	6	10	0.11445
DYNC1LI1	0.00715541	4	6	10	0.11445
KIN	0.00715541	4	6	10	0.11445
EFR3A	0.00715541	4	6	10	0.11445
CIRH1A	0.00715541	4	6	10	0.11445
SYNJ2	0.00715541	4	6	10	0.11445
B3GALNT2	0.00715541	4	6	10	0.11445
DENND1B	0.00715541	4	6	10	0.11445
RNF144A-AS1	0.00728343	12	4	12	0.116262
TYMP	0.00728343	12	4	12	0.116262
KIF2C	0.00731378	2	4	14	0.116428
TSN	0.00731599	4	6	10	0.116428
MTUS1	0.00731599	4	2	10	0.116428
KDM6B	0.00739563	12	6	12	0.117577
TMF1	0.0074676	4	4	10	0.118602
XPA	0.00752442	4	2	10	0.119264
HDHD1	0.00752442	4	2	10	0.119264
HGD	0.0075429	8	8	14	0.119317
SDC4	0.0075429	8	8	14	0.119317
RNF6	0.00755293	4	6	10	0.119356
GLO1	0.00757029	4	8	10	0.119511
C19orf35	0.00764623	12	8	14	0.120462
LITAF	0.00766112	14	6	14	0.120462
TUBA1A	0.00766112	14	6	14	0.120462
PPP1R3B	0.00766112	14	6	14	0.120462
MYO7B	0.00769208	10	8	12	0.120797
NTMT1	0.00770541	10	10	14	0.120797
TMUB2	0.00770541	10	10	14	0.120797
CRELD2	0.00774635	4	6	10	0.121046
SGK223	0.00774635	4	2	10	0.121046
TARM1	0.00781261	14	6	14	0.121046
RPL36AL	0.00782106	4	6	10	0.121046
RPL5	0.00782106	4	6	10	0.121046
RPL31	0.00782106	4	6	10	0.121046
CDV3	0.00782106	4	6	10	0.121046
HNRNPUL2	0.00782106	4	6	10	0.121046
CLNS1A	0.00782106	4	6	10	0.121046
TBC1D20	0.00782106	4	6	10	0.121046
TOP2A	0.00782106	6	6	10	0.121046
DERA	0.00782106	4	6	10	0.121046
MGST2	0.00782106	4	6	10	0.121046
PPIP5K2	0.00784215	4	6	10	0.121253
CDKN3	0.00789039	4	8	12	0.121709
NSUN4	0.00790687	4	2	10	0.121709
NAT14	0.00795189	8	6	14	0.121709
MMP9	0.00797867	14	6	14	0.121709
SMARCC2	0.0079947	4	2	10	0.121709
SLC8B1	0.0079947	4	2	10	0.121709
NASP	0.0079947	4	2	10	0.121709
ZNF766	0.0079947	4	2	10	0.121709
PHF11	0.0079947	4	2	10	0.121709
ZNF808	0.0079947	4	2	10	0.121709
PIK3C2B	0.0079947	4	2	10	0.121709
CD38	0.0079947	4	2	10	0.121709
USP46	0.0079947	4	2	10	0.121709
GPR160	0.00800362	2	4	14	0.121709
EIF3G	0.00801332	4	6	10	0.121709
SMU1	0.00801332	4	6	10	0.121709
CCR4	0.00801875	10	4	14	0.121709
CSTF2T	0.00802197	4	6	10	0.121709
CEP44	0.00802197	4	6	10	0.121709
EXO5	0.00802594	14	6	14	0.121709
CDK14	0.00816085	6	4	10	0.122089
DHX8	0.00816806	4	2	10	0.122089
CCT3	0.0081767	4	2	10	0.122089
THBD	0.00828755	12	6	14	0.122089
PTPRE	0.00833145	4	2	12	0.122089
RPL37A	0.00834246	4	6	10	0.122089
RPL7	0.00834246	4	6	10	0.122089
RPL12	0.00834246	4	6	10	0.122089
RPL27A	0.00834246	4	6	10	0.122089
RPL15	0.00834246	4	6	10	0.122089
RPL39	0.00834246	4	6	10	0.122089
EIF4G2	0.00834246	4	6	10	0.122089
GPX4	0.00834246	4	6	10	0.122089
RBM3	0.00834246	4	6	10	0.122089
XBP1	0.00834246	4	6	10	0.122089
RAN	0.00834246	4	6	10	0.122089
SLC35A4	0.00834246	4	6	10	0.122089
MAGEF1	0.00834246	4	6	10	0.122089
TRAM1	0.00834246	4	6	10	0.122089
GTF3C6	0.00834246	4	6	10	0.122089
PPP2CA	0.00834246	4	6	10	0.122089
RBBP7	0.00834246	4	6	10	0.122089
GAR1	0.00834246	4	6	10	0.122089
CSRP1	0.00834246	4	6	10	0.122089
BRWD3	0.00834246	4	6	10	0.122089
ARHGEF6	0.00834246	4	6	10	0.122089
SNIP1	0.00834246	4	6	10	0.122089
HAUS6	0.00834246	4	6	10	0.122089
UXS1	0.00834246	4	6	10	0.122089
HTR7P1	0.00834246	2	4	10	0.122089
OCIAD2	0.00834246	2	4	10	0.122089
MSH2	0.00834246	4	6	10	0.122089
ARL6IP6	0.00834246	4	6	10	0.122089
PRCP	0.00834246	4	6	10	0.122089
ALOX15	0.00834246	4	6	10	0.122089
ACOT9	0.00834246	4	6	10	0.122089
E2F6	0.00834246	4	6	10	0.122089
CDK17	0.00834615	4	2	10	0.122089
ZBTB12	0.00836066	4	2	10	0.122089
NDUFV2	0.00836066	4	6	10	0.122089
LOC648987	0.00839075	14	6	14	0.122415
DKC1	0.00846497	4	2	10	0.122851
CCNT2	0.00846497	4	2	10	0.122851
AIMP1	0.00846497	4	2	10	0.122851
ALG8	0.00846497	4	2	10	0.122851
ARID5B	0.00846497	4	2	10	0.122851
BLCAP	0.00846736	4	8	10	0.122851
GSS	0.00863068	2	4	12	0.12426
MTMR14	0.00863068	2	4	12	0.12426
NHSL2	0.00864356	14	6	14	0.12426
RARS2	0.00864854	4	4	10	0.12426
NDUFA13	0.00866416	4	4	10	0.12426
EHD4	0.00868182	12	6	12	0.12426
PPP3CB-AS1	0.00868182	12	6	12	0.12426
AP3S1	0.00868182	4	6	12	0.12426
SERPINE2	0.00873344	10	6	14	0.12426
PLSCR1	0.00874714	4	6	10	0.12426
NUTM2D	0.00874714	4	4	10	0.12426
MTFP1	0.00875557	14	6	14	0.12426
ADNP-AS1	0.00878244	10	10	14	0.12426
TP53RK	0.00878733	4	2	10	0.12426
CRNKL1	0.00878733	4	6	10	0.12426
RBMS1	0.00878733	4	6	10	0.12426
MAGED1	0.00878733	4	2	10	0.12426
BMP8B	0.00881524	4	2	10	0.12426
MIIP	0.00883461	10	10	14	0.12426
HSPA8	0.00886386	4	6	10	0.12426
RPS15A	0.00886386	4	6	10	0.12426
IMP3	0.00886386	4	6	10	0.12426
IRAK1	0.00886386	4	6	10	0.12426
LDHB	0.00886386	4	6	10	0.12426
ZNF460	0.00886386	4	6	10	0.12426
BUB3	0.00886386	4	6	10	0.12426
CD8A	0.00886386	4	6	10	0.12426
RANBP2	0.00886386	4	6	10	0.12426
TMCO6	0.00886386	4	6	10	0.12426
NIN	0.00886386	4	6	10	0.12426
CCNK	0.00886386	4	6	10	0.12426
LARP7	0.00886386	4	6	10	0.12426
MLLT1	0.00886386	4	6	10	0.12426
FAR1	0.00886386	4	6	10	0.12426
PITPNB	0.00886386	4	6	10	0.12426
ASXL2	0.00886386	4	6	10	0.12426
APH1B	0.00886386	4	6	10	0.12426
PDS5B	0.00886386	4	6	10	0.12426
NABP1	0.00893525	4	2	10	0.124376
NOLC1	0.00893525	4	2	10	0.124376
HERC3	0.00893525	4	2	10	0.124376
ARHGAP33	0.00893525	4	2	10	0.124376
ZMYM5	0.00893525	4	2	10	0.124376
COIL	0.00893525	4	2	10	0.124376
PPP3CC	0.00893525	4	2	10	0.124376
MRPS31	0.00893525	4	2	10	0.124376
GJC2	0.00896597	6	8	14	0.124583
TRAPPC5	0.00896597	8	8	14	0.124583
MAP3K14	0.00902195	14	6	14	0.124588
TRUB1	0.00903185	4	4	10	0.124588
LCN10	0.00904097	8	6	14	0.124588
DOPEY2	0.00905593	4	2	12	0.124588
FAM21C	0.00906423	10	4	14	0.124588
SEPT8	0.00911209	8	6	14	0.124588
NFIC	0.00912038	12	8	14	0.124588
MAZ	0.00912038	12	8	14	0.124588
NCOA5	0.00914325	2	4	12	0.124588
APOA1BP	0.00914325	2	4	12	0.124588
NCF4	0.00916308	14	6	14	0.124588
PTGS2	0.00922026	2	8	14	0.124588
RCN3	0.00922026	10	6	14	0.124588
N6AMT2	0.00923619	2	4	14	0.124588
ATP5B	0.00929588	4	8	10	0.124588
GMFG	0.0093063	2	4	14	0.124588
NOL12	0.00933654	4	6	10	0.124588
ZSCAN30	0.00933654	4	2	10	0.124588
ZFR	0.00933909	4	4	10	0.124588
UTP15	0.00933909	4	4	10	0.124588
ZNF280C	0.00933909	4	4	10	0.124588
ADPGK	0.00935373	4	2	10	0.124588
PPIH	0.00935373	4	2	10	0.124588
ZNF322	0.00935373	4	2	10	0.124588
FLOT2	0.00937288	4	6	10	0.124588
RPS20	0.00938527	4	6	10	0.124588
SRSF3	0.00938527	4	6	10	0.124588
ING1	0.00938527	4	6	10	0.124588
DNAJA1	0.00938527	4	6	10	0.124588
SRRM1	0.00938527	4	6	10	0.124588
NUBP2	0.00938527	4	6	10	0.124588
MATR3	0.00938527	4	6	10	0.124588
IDH3G	0.00938527	4	6	10	0.124588
JAK1	0.00938527	4	6	10	0.124588
ZPR1	0.00938527	4	6	10	0.124588
HBP1	0.00938527	4	6	10	0.124588
COPB2	0.00938527	4	6	10	0.124588
NDUFS1	0.00938527	4	6	10	0.124588
SNX5	0.00938527	4	6	10	0.124588
PIKFYVE	0.00938527	4	6	10	0.124588
PEX2	0.00938527	4	6	10	0.124588
TRMT5	0.00938527	4	6	10	0.124588
RAB11FIP2	0.00938527	4	6	10	0.124588
DPP8	0.00938527	4	6	10	0.124588
NFX1	0.00938527	4	6	10	0.124588
PIK3CB	0.00938527	4	6	10	0.124588
THAP6	0.00938527	4	6	10	0.124588
DYNC1I2	0.00938527	4	6	10	0.124588
KIAA0319L	0.00938527	4	6	10	0.124588
SP140	0.00938527	4	6	10	0.124588
ZYG11B	0.00938527	4	6	10	0.124588
PXK	0.00938527	4	6	10	0.124588
STK39	0.00938527	4	6	10	0.124588
SF3B5	0.00939292	14	6	14	0.124588
PARD6B	0.00941817	4	2	12	0.124818
TATDN1	0.0094535	12	6	12	0.125181
ZNF552	0.00949722	4	2	10	0.125599
FASLG	0.00952739	10	6	14	0.125599
MILR1	0.00954078	4	4	12	0.125599
CENPBD1P1	0.00954078	4	4	12	0.125599
LOC100499194	0.00954078	10	8	12	0.125599
FAM83H	0.00954078	10	8	12	0.125599
KIAA1211L	0.00954078	10	4	12	0.125599
MYL9	0.00959002	8	8	14	0.126015
PQBP1	0.00959635	4	4	10	0.126015
FAM192A	0.00959635	4	4	10	0.126015
ISY1	0.00974945	12	8	14	0.127753
RHNO1	0.00974945	2	4	14	0.127753
PDCD6IP	0.00975304	4	4	10	0.127753
DNAJC1	0.0097804	4	2	12	0.128006
VPS29	0.00984053	4	6	10	0.128473
MED24	0.00984053	4	6	10	0.128473
LINC00869	0.00984053	4	6	10	0.128473
TMEM134	0.00988471	12	6	12	0.128473
SELPLG	0.00988575	4	6	10	0.128473
POLR2J	0.0098907	10	4	14	0.128473
IFIH1	0.00990667	4	6	10	0.128473
CARD16	0.00993832	4	4	12	0.128473
PCIF1	0.00993834	4	2	10	0.128473
DYNLT1	0.00993834	4	2	10	0.128473
ELMO2	0.00993834	4	2	10	0.128473
AZI2	0.00993834	4	2	10	0.128473
RRN3P3	0.00993834	4	2	10	0.128473
PNO1	0.00993834	4	2	10	0.128473
TBC1D7	0.00993834	4	2	10	0.128473
KCTD3	0.0100688	4	6	10	0.129322
LINC00638	0.0100763	12	6	14	0.129322
CGRRF1	0.0101339	4	6	10	0.129322
MPDU1	0.0101426	4	2	12	0.129322
HOMER2	0.0101557	12	4	14	0.129322
LCMT2	0.0101608	4	2	10	0.129322
ADNP2	0.0101608	4	2	10	0.129322
CTDSPL2	0.0101608	4	2	10	0.129322
TBCD	0.0101608	4	2	10	0.129322
GANC	0.0101608	4	2	10	0.129322
TMED2	0.0101869	4	6	10	0.129322
TMEM59	0.0101869	4	6	10	0.129322
EZR	0.0101869	4	6	10	0.129322
COMMD6	0.0101869	4	6	10	0.129322
HN1L	0.0101869	4	6	10	0.129322
FCAR	0.0101869	2	4	10	0.129322
MAGT1	0.0101869	4	6	10	0.129322
EXOC5	0.0101869	4	6	10	0.129322
SPTSSA	0.0101869	4	6	10	0.129322
GTF2IRD2B	0.0101869	4	6	10	0.129322
RNF141	0.0101926	14	8	14	0.129322
MFSD10	0.0101926	2	4	14	0.129322
CREB5	0.0101926	12	8	14	0.129322
EDEM1	0.0102887	4	6	10	0.130332
FASTKD3	0.0102887	4	4	10	0.130332
URM1	0.0103145	12	6	12	0.130449
BRD2	0.0103145	12	6	12	0.130449
PARS2	0.0103403	10	8	14	0.13067
SPPL3	0.0104169	10	6	14	0.131533
SNRK	0.010435	4	2	10	0.131656
RNF5	0.0105098	10	4	14	0.132297
SSR2	0.0105229	4	2	10	0.132297
FTSJ1	0.0105229	4	2	10	0.132297
RHOBTB2	0.0105229	4	2	10	0.132297
FAM83D	0.0105353	8	2	10	0.132297
PTPRC	0.0105445	4	2	10	0.132297
DDX47	0.0105445	4	2	10	0.132297
TRIQK	0.0105786	6	4	10	0.132432
MRPL51	0.0106795	4	2	12	0.132432
HCG11	0.0107443	4	6	12	0.132432
COX15	0.0107443	12	6	12	0.132432
PLEKHA2	0.0107989	4	2	12	0.132432
NQO2	0.0107989	12	10	12	0.132432
CTSC	0.0107989	4	2	12	0.132432
RPLP2	0.010866	4	6	10	0.132432
RPL19	0.010866	4	6	10	0.132432
RPS24	0.010866	4	6	10	0.132432
SUMO2	0.010866	4	6	10	0.132432
DNAJC9	0.010866	4	6	10	0.132432
INSIG1	0.010866	4	6	10	0.132432
SERINC1	0.010866	4	6	10	0.132432
TSR2	0.010866	4	6	10	0.132432
RBM23	0.010866	4	6	10	0.132432
EMC4	0.010866	4	6	10	0.132432
ZDHHC5	0.010866	4	6	10	0.132432
CRTAP	0.010866	4	6	10	0.132432
EIF3M	0.010866	4	6	10	0.132432
HDAC1	0.010866	4	6	10	0.132432
LRRC58	0.010866	4	6	10	0.132432
KCTD10	0.010866	4	6	10	0.132432
GNAI3	0.010866	4	6	10	0.132432
MS4A1	0.010866	4	6	10	0.132432
PRNP	0.010866	4	6	10	0.132432
PLEKHA3	0.010866	4	6	10	0.132432
NIPSNAP3A	0.010866	4	6	10	0.132432
ARL8B	0.010866	4	6	10	0.132432
ZFP91	0.010866	4	6	10	0.132432
ZCRB1	0.010866	4	6	10	0.132432
NR3C1	0.010866	4	6	10	0.132432
PSTPIP2	0.010866	4	6	10	0.132432
LSM12	0.010866	4	6	10	0.132432
SH3KBP1	0.010866	4	6	10	0.132432
BBX	0.010866	4	6	10	0.132432
CDYL2	0.010866	4	6	10	0.132432
FOSL2	0.0108818	12	8	14	0.132523
HOMER3	0.0109143	2	4	14	0.132816
PCYT1B	0.01096	8	8	14	0.133064
PTGS1	0.01096	8	8	14	0.133064
LAG3	0.01096	8	8	14	0.133064
EBLN3	0.0109722	4	2	10	0.133109
RAB43	0.0109925	2	8	10	0.133113
ANKRD36BP1	0.0110619	4	6	10	0.133113
IGFBP4	0.0110839	8	6	14	0.133113
ZNF263	0.0111076	4	2	10	0.133113
CD2	0.0111076	4	2	10	0.133113
USP21	0.0111076	4	2	10	0.133113
CXorf38	0.0111076	4	2	10	0.133113
ZNF142	0.0111076	4	2	10	0.133113
RBM4B	0.0111076	4	2	10	0.133113
SLC41A1	0.0111076	4	2	10	0.133113
TTC9C	0.0111076	4	2	10	0.133113
HKR1	0.0111076	4	2	10	0.133113
FAM13A-AS1	0.0111076	4	2	10	0.133113
ZNF678	0.0111076	4	2	10	0.133113
LOC102606465	0.0111076	4	2	10	0.133113
PCSK5	0.0111076	4	2	10	0.133113
CDK2	0.0111438	4	2	12	0.133289
RPL26	0.0111475	4	6	10	0.133289
CRLF3	0.0111475	4	6	10	0.133289
LYRM1	0.011174	4	6	12	0.133403
IL6R	0.011174	12	6	12	0.133403
CBLL1	0.0112489	4	2	12	0.133881
SNRNP25	0.0112804	2	8	12	0.133881
ITGA2B	0.0113579	10	6	14	0.133881
VAV3	0.0113764	12	8	14	0.133881
DHFR	0.0113857	14	6	14	0.133881
YPEL2	0.0114227	10	6	14	0.133881
TFE3	0.011434	6	10	14	0.133881
DET1	0.0114669	12	10	12	0.133881
MEFV	0.0114999	14	4	14	0.133881
TFAP4	0.0115221	2	4	14	0.133881
ACOX1	0.0115221	12	8	14	0.133881
TMEM256	0.0115314	8	4	10	0.133881
MCM3	0.0115314	4	2	10	0.133881
STAG2	0.0115314	4	8	10	0.133881
MUL1	0.0115314	4	4	10	0.133881
ZBTB43	0.0115314	4	4	10	0.133881
RPS27	0.0115451	4	6	10	0.133881
GNB2L1	0.0115451	4	6	10	0.133881
HNRNPA2B1	0.0115451	4	6	10	0.133881
IRF2BP1	0.0115451	4	6	10	0.133881
IKZF1	0.0115451	4	6	10	0.133881
GEMIN4	0.0115451	4	6	10	0.133881
SERTAD2	0.0115451	4	6	10	0.133881
BOD1L1	0.0115451	4	6	10	0.133881
SP3	0.0115451	4	6	10	0.133881
XRCC6	0.0115451	4	6	10	0.133881
TFAM	0.0115451	4	6	10	0.133881
CLN5	0.0115451	4	6	10	0.133881
ABCF2	0.0115451	4	6	10	0.133881
DNAJC8	0.0115451	4	6	10	0.133881
TRIM5	0.0115451	4	6	10	0.133881
MS4A7	0.0115451	4	6	10	0.133881
HCCS	0.0115451	4	6	10	0.133881
HSPA4	0.0115451	4	6	10	0.133881
PAN3	0.0115451	4	6	10	0.133881
VPRBP	0.0115451	4	6	10	0.133881
UHRF1BP1	0.0115451	4	6	10	0.133881
BDH1	0.0115451	4	6	10	0.133881
TTLL4	0.0115451	4	6	10	0.133881
RINL	0.0115753	4	2	10	0.134034
CCDC137	0.0115753	4	2	10	0.134034
MRPS12	0.0116038	4	6	12	0.134265
FRG1	0.0116989	4	2	12	0.134417
SLC11A1	0.0116989	4	2	12	0.134417
POLR2F	0.0116989	4	2	12	0.134417
LRRN1	0.0116989	4	2	12	0.134417
ZBTB38	0.0117537	4	6	10	0.134417
LCMT1	0.0117709	2	4	12	0.134417
RCOR1	0.0117854	12	8	14	0.134417
STK38	0.0118076	4	6	10	0.134417
TEX261	0.0118443	4	2	10	0.134417
GNL3	0.0118443	4	6	10	0.134417
PRRT3	0.0118443	4	2	10	0.134417
SRP68	0.0118443	4	2	10	0.134417
PLXNB3	0.0118742	8	6	14	0.134417
ZCCHC2	0.0120112	10	4	14	0.134417
ATP5G1	0.01202	4	6	10	0.134417
EIF2B1	0.01202	4	6	10	0.134417
CD81	0.01202	4	6	10	0.134417
PHAX	0.01202	4	6	10	0.134417
LY75	0.01202	4	6	10	0.134417
CLIP2	0.0120229	8	8	14	0.134417
FBXW7	0.0120281	10	4	14	0.134417
VPS11	0.0120661	4	4	10	0.134417
TIMM21	0.0120661	4	4	10	0.134417
DSCR9	0.0120661	4	4	10	0.134417
RPL23A	0.0122242	4	6	10	0.134417
TUG1	0.0122242	4	6	10	0.134417
SRPR	0.0122242	4	6	10	0.134417
PRKCSH	0.0122242	4	6	10	0.134417
MRPS26	0.0122242	4	6	10	0.134417
PRPF8	0.0122242	4	6	10	0.134417
TCTA	0.0122242	4	6	10	0.134417
NUDT22	0.0122242	4	6	10	0.134417
COX7A2L	0.0122242	4	6	10	0.134417
SRP9	0.0122242	4	6	10	0.134417
DDX18	0.0122242	4	6	10	0.134417
TSPAN14	0.0122242	4	6	10	0.134417
DCAF7	0.0122242	4	6	10	0.134417
RLIM	0.0122242	4	6	10	0.134417
CNOT7	0.0122242	4	6	10	0.134417
THAP9-AS1	0.0122242	4	6	10	0.134417
MTHFR	0.0122242	4	6	10	0.134417
KIAA0907	0.0122242	4	6	10	0.134417
SETX	0.0122242	4	6	10	0.134417
GGA2	0.0122242	4	6	10	0.134417
CNOT6L	0.0122242	4	6	10	0.134417
CEP350	0.0122242	4	6	10	0.134417
GPBP1	0.0122242	4	6	10	0.134417
CASP8AP2	0.0122242	4	6	10	0.134417
GPATCH2L	0.0122242	4	6	10	0.134417
SUSD3	0.0122242	4	6	10	0.134417
ARRDC4	0.0122242	4	6	10	0.134417
CEPT1	0.0122242	4	6	10	0.134417
TM7SF3	0.0122242	4	6	10	0.134417
MTPAP	0.0122242	4	6	10	0.134417
NAE1	0.0122242	4	6	10	0.134417
PCBP4	0.0122242	4	6	10	0.134417
GDAP2	0.0122242	4	6	10	0.134417
ZNF484	0.0122242	4	6	10	0.134417
NUP133	0.0122242	4	6	10	0.134417
CRTC3	0.0122242	4	6	10	0.134417
NUMB	0.0122242	4	6	10	0.134417
TMEM110	0.0122242	4	6	10	0.134417
COL6A1	0.0122242	2	4	10	0.134417
CNOT10	0.0122242	4	6	10	0.134417
NSRP1	0.0122242	4	6	10	0.134417
ATP11C	0.0122242	4	6	10	0.134417
TCTN2	0.0122242	4	6	10	0.134417
MAP2K5	0.0122242	4	6	10	0.134417
RPL13AP5	0.0122521	4	4	10	0.134417
GRIN3B	0.0122521	4	4	10	0.134417
RAD23B	0.0122872	10	4	14	0.134417
CLK1	0.0122988	4	2	10	0.134417
RBM15	0.0122988	4	2	10	0.134417
RIPK3	0.0122988	4	2	10	0.134417
PELP1	0.0122988	4	2	10	0.134417
RNF125	0.0122988	4	2	10	0.134417
CYP4V2	0.0122988	4	2	10	0.134417
ENTPD6	0.0122988	4	2	10	0.134417
WDR36	0.0122988	4	2	10	0.134417
ALKBH8	0.0122988	4	2	10	0.134417
PDLIM2	0.0123125	12	6	12	0.134474
IQCE	0.0124156	10	8	12	0.135507
BLNK	0.0125117	10	4	14	0.13646
IFI16	0.012541	4	2	10	0.136591
EXOSC7	0.012541	4	6	10	0.136591
C2orf81	0.0125944	10	6	14	0.137078
LOC221946	0.0126206	4	6	12	0.137268
RLF	0.0126878	4	4	10	0.137809
SLC9A6	0.0126878	4	4	10	0.137809
MRPS18B	0.0127365	4	4	10	0.138148
SPAST	0.0127365	4	4	10	0.138148
CEP192	0.0128815	4	8	10	0.139625
SPG20	0.0129033	4	6	10	0.139652
POU5F1P3	0.0129067	8	6	14	0.139652
LUCAT1	0.0129106	2	6	10	0.139652
NTPCR	0.012933	2	4	12	0.13971
STXBP5	0.0129728	4	2	10	0.13971
TRIT1	0.0129728	4	2	10	0.13971
EXOSC3	0.0130042	4	6	10	0.13971
KBTBD6	0.0130122	14	6	14	0.13971
RRP7A	0.0130223	4	2	10	0.13971
HINFP	0.0130223	4	2	10	0.13971
GATSL3	0.0130223	4	2	10	0.13971
NDUFB2-AS1	0.0130223	4	2	10	0.13971
ZNF649	0.0130223	4	2	10	0.13971
EPT1	0.0130223	4	2	10	0.13971
CPEB3	0.0130223	4	2	10	0.13971
SLC12A6	0.013111	12	6	12	0.140281
MECP2	0.013111	12	6	12	0.140281
ZNF160	0.013111	12	6	12	0.140281
ACOT2	0.013111	12	6	12	0.140281
SMG1P5	0.0131693	10	6	12	0.140427
RPLP1	0.0131781	4	6	10	0.140427
C4orf3	0.0131781	4	6	10	0.140427
CYCS	0.0131781	4	6	10	0.140427
ALPK1	0.0131781	4	6	10	0.140427
GBE1	0.0131781	4	6	10	0.140427
NEMP1	0.0132229	4	6	10	0.140493
GOPC	0.0132229	4	6	10	0.140493
G2E3	0.0132229	4	6	10	0.140493
NRADDP	0.0132263	8	8	14	0.140493
CNPY2	0.0132377	4	2	10	0.140493
CCDC47	0.0132377	4	2	10	0.140493
TMEM183A	0.0132731	10	4	14	0.140679
FUZ	0.0132731	10	4	14	0.140679
PF4	0.0132821	8	8	14	0.140679
CYP4F3	0.0133549	14	6	14	0.141356
HERPUD2	0.0135665	10	6	14	0.142615
FAM27E2	0.0135984	10	6	14	0.142615
NUDT9P1	0.0136811	8	6	12	0.142615
ANKRD46	0.0136935	4	4	10	0.142615
ZNF524	0.013718	12	6	12	0.142615
TRG-AS1	0.0137457	4	2	10	0.142615
SCNN1D	0.0137457	4	2	10	0.142615
SOCS5	0.0137457	4	2	10	0.142615
CYP51A1	0.0137457	4	2	10	0.142615
ZNF595	0.0137457	4	2	10	0.142615
PAIP2B	0.0137457	4	2	10	0.142615
CLOCK	0.0137457	4	2	10	0.142615
ARNTL	0.0137457	4	2	10	0.142615
PTCH1	0.0137457	4	2	10	0.142615
INADL	0.0137457	4	2	10	0.142615
TMEM206	0.0137457	4	2	10	0.142615
KANK1	0.0137457	4	2	10	0.142615
NDUFS4	0.0137791	10	10	14	0.142615
AP5B1	0.0138515	12	6	12	0.142615
DPY19L2	0.0138858	8	8	14	0.142615
ASPRV1	0.0138858	10	8	14	0.142615
LOC102724297	0.0139051	12	4	14	0.142615
PCNT	0.0139051	10	4	14	0.142615
MAP4K3	0.0139051	10	4	14	0.142615
EIF4E2	0.0139117	4	2	12	0.142615
PRUNE	0.0139645	4	6	10	0.142615
UBE2L3	0.0139645	4	6	10	0.142615
TNS3	0.01403	8	6	14	0.142615
PRPF31	0.0140327	10	10	14	0.142615
EEF1A1	0.0140567	4	6	10	0.142615
RPL13	0.0140567	4	6	10	0.142615
RPL29	0.0140567	4	6	10	0.142615
LAPTM5	0.0140567	4	6	10	0.142615
SELL	0.0140567	4	6	10	0.142615
PGK1	0.0140567	4	6	10	0.142615
PSMC3	0.0140567	4	6	10	0.142615
BZW1	0.0140567	4	6	10	0.142615
PTGER4	0.0140567	4	6	10	0.142615
CRBN	0.0140567	4	6	10	0.142615
ATF7IP	0.0140567	4	6	10	0.142615
PJA2	0.0140567	4	6	10	0.142615
ZNF772	0.0140567	4	6	10	0.142615
RTN3	0.0140567	4	6	10	0.142615
CUL4B	0.0140567	4	6	10	0.142615
AFTPH	0.0140567	4	6	10	0.142615
LATS1	0.0140567	4	6	10	0.142615
VEGFA	0.0140567	10	4	10	0.142615
ICE2	0.0140567	4	6	10	0.142615
KLHL5	0.0140567	4	6	10	0.142615
DSTYK	0.0140567	4	6	10	0.142615
MAD2L2	0.0140567	4	6	10	0.142615
CDC73	0.0140567	4	6	10	0.142615
STBD1	0.0140567	2	4	10	0.142615
NUBP1	0.0140567	4	6	10	0.142615
MAPK6	0.0140567	4	6	10	0.142615
ZNF143	0.0140567	4	6	10	0.142615
ARHGAP11A	0.0140567	4	6	10	0.142615
PRKAR2A	0.0140567	4	6	10	0.142615
SOGA1	0.0140567	2	4	10	0.142615
ARHGAP32	0.0140567	4	6	10	0.142615
SLC38A6	0.0140567	4	6	10	0.142615
ZNF818P	0.0140593	2	4	10	0.142615
ROBO3	0.0140593	4	2	10	0.142615
SLC25A36	0.0140593	4	6	10	0.142615
MAST2	0.0140617	2	4	12	0.142615
MAPKAPK2	0.0140907	10	4	14	0.142818
F2RL1	0.0141136	14	4	14	0.142958
ATG2B	0.0142458	4	4	10	0.143899
ARID3A	0.0142511	12	6	12	0.143899
PABPC4	0.0142613	4	2	10	0.143899
SGTB	0.0142613	4	2	10	0.143899
RRAGC	0.0142613	4	2	10	0.143899
ASB14	0.0142613	4	2	10	0.143899
CEBPZOS	0.0143716	14	6	14	0.144827
TGFBR3	0.0143716	10	6	14	0.144827
STK32C	0.0143969	8	2	10	0.14499
SEC11A	0.0144681	4	2	12	0.145224
PXN	0.0144681	4	2	12	0.145224
FAM177A1	0.0144681	4	2	12	0.145224
ARHGAP23	0.0144695	6	4	10	0.145224
SNX8	0.0144895	8	8	14	0.145224
HERC2P4	0.0144895	8	8	14	0.145224
FRMD4A	0.0145372	10	4	14	0.145224
SH3GLB2	0.0145372	10	4	14	0.145224
ZNF713	0.0145906	2	4	12	0.145224
SHMT1	0.0146026	4	4	10	0.145224
PTPN6	0.0146208	4	6	10	0.145224
CYTH4	0.0146208	4	6	10	0.145224
MRPL20	0.0146208	4	6	10	0.145224
ADNP	0.0146208	4	6	10	0.145224
PARP1	0.0146208	4	6	10	0.145224
SC5D	0.0146208	4	6	10	0.145224
CENPC	0.0146208	4	6	10	0.145224
MTM1	0.0146208	4	6	10	0.145224
INTS7	0.0146208	4	6	10	0.145224
UQCRB	0.0146296	4	8	10	0.145224
ZNF333	0.0146296	4	4	10	0.145224
PBDC1	0.014632	4	4	10	0.145224
HTRA4	0.014632	8	4	10	0.145224
CREM	0.0147066	12	6	14	0.145873
RPL18	0.0149352	4	6	10	0.146601
UBL5	0.0149352	4	6	10	0.146601
CAP1	0.0149352	4	6	10	0.146601
HNRNPD	0.0149352	4	6	10	0.146601
HP1BP3	0.0149352	4	6	10	0.146601
COPA	0.0149352	4	6	10	0.146601
RHBDD2	0.0149352	4	6	10	0.146601
DLST	0.0149352	4	6	10	0.146601
BLOC1S2	0.0149352	4	6	10	0.146601
MS4A6A	0.0149352	4	6	10	0.146601
NCOR1	0.0149352	4	6	10	0.146601
UBA2	0.0149352	4	6	10	0.146601
ZFX	0.0149352	4	6	10	0.146601
UTP14A	0.0149352	4	6	10	0.146601
BCCIP	0.0149352	4	6	10	0.146601
LSM2	0.014938	4	6	10	0.146601
SIRT1	0.014938	4	2	10	0.146601
CD180	0.0150246	4	10	12	0.147253
ZNF616	0.0150373	4	4	10	0.147253
CSGALNACT1	0.015056	14	6	14	0.147253
CPSF4	0.0151526	4	2	10	0.147253
GLI1	0.0151526	4	2	10	0.147253
SLAMF6	0.0151526	4	2	10	0.147253
KAT6B	0.0151526	4	2	10	0.147253
ARHGEF11	0.0152758	4	2	12	0.147253
AMICA1	0.0152925	14	6	14	0.147253
PIP5KL1	0.0152925	6	8	14	0.147253
CXCR2P1	0.0153492	10	4	14	0.147253
ZNF213	0.0153662	10	10	14	0.147253
PLXNB2	0.0153751	8	6	14	0.147253
CCNB1IP1	0.0153912	4	6	12	0.147253
ALCAM	0.0154107	6	4	10	0.147253
BAZ2A	0.015433	4	6	10	0.147253
KRTCAP2	0.015433	4	6	10	0.147253
TGFBRAP1	0.015433	4	6	10	0.147253
CCR6	0.0154332	10	6	14	0.147253
RAD17	0.0154927	4	4	10	0.147253
CXorf40A	0.0155439	4	4	10	0.147253
POP7	0.0156651	8	8	14	0.147253
SMOX	0.0156651	8	8	14	0.147253
HDAC4	0.0157603	4	2	12	0.147253
RPL24	0.0158137	4	6	10	0.147253
RPS19	0.0158137	4	6	10	0.147253
IRF1	0.0158137	4	6	10	0.147253
PTBP1	0.0158137	4	6	10	0.147253
TNFRSF1A	0.0158137	4	6	10	0.147253
SEPW1	0.0158137	4	6	10	0.147253
ARPP19	0.0158137	4	6	10	0.147253
PDCD4	0.0158137	4	6	10	0.147253
SP1	0.0158137	4	6	10	0.147253
DDX23	0.0158137	4	6	10	0.147253
MAPK7	0.0158137	4	6	10	0.147253
RBBP4	0.0158137	4	6	10	0.147253
ZC3H10	0.0158137	4	6	10	0.147253
CNOT8	0.0158137	4	6	10	0.147253
DGCR6L	0.0158137	4	6	10	0.147253
SMNDC1	0.0158137	4	6	10	0.147253
CACYBP	0.0158137	4	6	10	0.147253
SPAG7	0.0158137	2	4	10	0.147253
PUM2	0.0158137	4	6	10	0.147253
ARPC5L	0.0158137	4	6	10	0.147253
CHURC1	0.0158137	4	6	10	0.147253
KCNAB2	0.0158137	4	6	10	0.147253
MRPL30	0.0158137	4	6	10	0.147253
KAT6A	0.0158137	4	6	10	0.147253
AIM1	0.0158137	4	6	10	0.147253
EFTUD2	0.0158137	4	6	10	0.147253
MAPK14	0.0158137	4	6	10	0.147253
PARP9	0.0158137	4	6	10	0.147253
MR1	0.0158137	4	6	10	0.147253
LILRB1	0.0158137	4	6	10	0.147253
KLHL28	0.0158137	4	6	10	0.147253
TNFAIP8	0.0158137	4	6	10	0.147253
AGAP9	0.0158137	4	6	10	0.147253
SHFM1	0.0158137	4	6	10	0.147253
LINC00623	0.0158137	4	6	10	0.147253
ZNF589	0.0158137	4	6	10	0.147253
NOC3L	0.0158137	4	6	10	0.147253
ZNF362	0.0158137	4	6	10	0.147253
CDC37L1	0.0158137	4	6	10	0.147253
CCDC186	0.0158137	4	6	10	0.147253
PBRM1	0.0158137	4	6	10	0.147253
DHRS4-AS1	0.0158137	4	6	10	0.147253
KIAA0368	0.0158137	4	6	10	0.147253
NCOA1	0.0158137	4	6	10	0.147253
RSPRY1	0.0158137	4	6	10	0.147253
PFKP	0.0158137	4	6	10	0.147253
CSNK2A2	0.0158137	4	6	10	0.147253
TMEM254	0.0158137	4	6	10	0.147253
HMG20A	0.0158137	4	6	10	0.147253
COG2	0.0158137	4	6	10	0.147253
CEP63	0.0158137	4	6	10	0.147253
COL4A3BP	0.0158137	4	6	10	0.147253
UBE2E1	0.0158137	4	6	10	0.147253
GAB3	0.0158137	4	6	10	0.147253
PECR	0.0158137	4	6	10	0.147253
SESN1	0.0158137	4	6	10	0.147253
NCK1	0.0158137	4	6	10	0.147253
CLASP2	0.0158137	4	6	10	0.147253
VWA8	0.0158137	4	6	10	0.147253
EXOC4	0.0158137	4	6	10	0.147253
STK17B	0.0158167	4	6	10	0.147253
PDCD5	0.0158167	4	6	10	0.147253
PRKDC	0.0158167	4	6	10	0.147253
SLC12A2	0.0158471	10	8	14	0.147448
CNNM3	0.0159123	12	4	12	0.147711
RGL4	0.0159573	14	6	14	0.147711
GAB2	0.0159573	12	8	14	0.147711
CD151	0.0159589	12	4	14	0.147711
IL4R	0.0159613	12	6	12	0.147711
PELI3	0.0159613	12	6	12	0.147711
UCK2	0.0159613	4	6	12	0.147711
TSNAX	0.016039	10	10	14	0.147711
STX3	0.016039	2	4	14	0.147711
HIST2H2BC	0.0160439	4	2	10	0.147711
DDX56	0.0160439	4	2	10	0.147711
GATAD2B	0.0160439	4	2	10	0.147711
GARS	0.0160439	4	2	10	0.147711
DRG1	0.0160439	4	2	10	0.147711
MAP2K1	0.0160439	4	2	10	0.147711
POLR1A	0.0160439	4	2	10	0.147711
SPIN1	0.0160439	4	2	10	0.147711
C16orf52	0.0160439	4	2	10	0.147711
SGMS1	0.0161347	10	6	14	0.14846
MIRLET7D	0.0161446	8	6	14	0.148465
NOL10	0.0163534	4	4	10	0.150297
PSME3	0.0164583	4	2	10	0.151172
PLK3	0.0164888	4	6	10	0.151189
CHD8	0.0164888	4	2	10	0.151189
CAND1	0.0164888	4	6	10	0.151189
IPO7	0.0165048	2	8	10	0.151238
EIF3F	0.0165286	4	6	10	0.151238
ADRBK1	0.0165488	4	2	12	0.151238
INCENP	0.0165488	4	2	12	0.151238
NDUFS3	0.0166222	14	6	14	0.151238
GTF3A	0.0166923	4	6	10	0.151238
DHCR7	0.0166923	4	6	10	0.151238
FBXO8	0.0166923	4	6	10	0.151238
NRIP2	0.0166954	4	2	10	0.151238
ZDHHC17	0.0166954	4	2	10	0.151238
LRRC4	0.0167073	2	4	14	0.151238
ZNF841	0.0167073	10	10	14	0.151238
LOC100130880	0.0167158	8	6	12	0.151238
BCL10	0.0167219	4	4	12	0.151238
LILRB3	0.0167219	12	8	12	0.151238
ERLIN2	0.0167274	4	4	10	0.151238
ALAD	0.0167806	10	6	14	0.151238
KDELR2	0.0167814	4	8	10	0.151238
COPS7A	0.0168065	4	4	12	0.151238
FAM133B	0.0168362	10	6	14	0.151238
NUP62	0.0169063	12	10	12	0.151238
CYC1	0.0169347	4	6	10	0.151238
TMEM230	0.0169347	4	6	10	0.151238
CHP1	0.0169347	6	6	10	0.151238
EIF3H	0.0169347	4	6	10	0.151238
PSMD12	0.0169347	4	6	10	0.151238
ASPH	0.0169347	4	6	10	0.151238
CD2BP2	0.0169353	4	2	10	0.151238
ZNF641	0.0169353	4	2	10	0.151238
TRIB2	0.0169353	4	2	10	0.151238
ZBTB39	0.0169353	4	2	10	0.151238
SETDB1	0.0169353	4	2	10	0.151238
USP4	0.0169353	4	2	10	0.151238
GRAP	0.0169353	4	2	10	0.151238
TRRAP	0.0169353	4	2	10	0.151238
DDX55	0.0169353	4	2	10	0.151238
NAT10	0.0169353	4	2	10	0.151238
AGFG1	0.0169353	4	2	10	0.151238
MST1P2	0.0169353	4	2	10	0.151238
PCNX	0.0169353	4	2	10	0.151238
RPRD2	0.0169353	4	2	10	0.151238
SNRNP40	0.0169353	4	2	10	0.151238
HEATR5B	0.0169353	4	2	10	0.151238
FNDC3A	0.0169353	4	2	10	0.151238
CAMK2D	0.0169353	4	2	10	0.151238
SPATA5	0.0169353	4	2	10	0.151238
TRIB3	0.0170654	12	4	14	0.152314
TMCC3	0.017109	14	6	14	0.15238
ZNF714	0.0171195	4	6	10	0.15238
BMS1P20	0.0171195	4	4	10	0.15238
LEO1	0.0171195	4	6	10	0.15238
TMEM141	0.0171308	4	2	12	0.15238
AAR2	0.0171308	4	2	12	0.15238
BCL2A1	0.017157	14	6	14	0.152527
DUSP23	0.0172871	14	6	14	0.153511
ARHGAP25	0.0172871	12	8	14	0.153511
PWAR5	0.0173371	4	2	10	0.15367
TMX2	0.0173371	4	2	10	0.15367
RBMX	0.0173726	4	4	10	0.15367
APBB3	0.0173726	4	2	10	0.15367
FAM65B	0.0173726	4	2	10	0.15367
PQLC2	0.0173756	2	4	14	0.15367
FUBP1	0.0174048	4	2	10	0.15367
UBIAD1	0.0174048	4	6	10	0.15367
LOC100996579	0.0174048	4	6	10	0.15367
WDR33	0.0174048	4	2	10	0.15367
BTG1	0.0174123	4	2	12	0.15367
AP1S1	0.0174318	8	8	14	0.153671
PPBP	0.0174318	8	8	14	0.153671
DPY19L1P1	0.0174669	10	4	14	0.153894
MNT	0.0174943	4	2	10	0.154049
ZNF578	0.0175747	4	4	10	0.154671
ADAMTSL4-AS1	0.0176413	12	8	12	0.155171
AGO4	0.0176781	14	6	14	0.155408
IST1	0.0177114	4	6	10	0.155527
PCNXL4	0.0177114	4	6	10	0.155527
ACTL6A	0.017816	4	2	12	0.155733
TDP2	0.0180119	12	6	12	0.155733
ID2	0.0180119	4	6	12	0.155733
TBC1D1	0.0180119	12	6	12	0.155733
OST4	0.0180212	8	8	14	0.155733
EPB41L3	0.0180328	12	4	14	0.155733
LINGO3	0.0180343	12	8	14	0.155733
LRRC28	0.0180343	10	8	14	0.155733
RPS3A	0.0180637	4	6	10	0.155733
HLA-DPA1	0.0180637	4	6	10	0.155733
BHLHE40	0.0180637	4	6	10	0.155733
CNP	0.0180637	4	6	10	0.155733
TXLNA	0.0180637	4	6	10	0.155733
PRKAR1A	0.0180637	4	6	10	0.155733
CAPZA2	0.0180637	4	6	10	0.155733
YME1L1	0.0180637	4	6	10	0.155733
MTMR4	0.0180637	4	6	10	0.155733
TMEM30A	0.0180637	4	6	10	0.155733
POLE4	0.0180637	4	6	10	0.155733
MYEOV2	0.0180637	4	6	10	0.155733
FAM96A	0.0180637	4	6	10	0.155733
KRAS	0.0180637	4	6	10	0.155733
TAF9B	0.0180637	4	6	10	0.155733
NDRG1	0.0180637	4	6	10	0.155733
USP14	0.0180637	4	6	10	0.155733
RNF111	0.0180637	4	6	10	0.155733
PPHLN1	0.0180637	4	6	10	0.155733
SCRN1	0.0180637	4	6	10	0.155733
TRPM2	0.0180637	4	6	10	0.155733
RASGRP3	0.0180637	4	6	10	0.155733
CD58	0.0180637	4	6	10	0.155733
TRMT112	0.0180706	4	6	10	0.155733
SNX2	0.0180706	4	4	10	0.155733
NSG1	0.0180706	4	6	10	0.155733
CETN2	0.0182242	8	8	14	0.1568
GFI1B	0.0182242	8	8	14	0.1568
NGFRAP1	0.0182242	8	8	14	0.1568
LOC285074	0.0182608	10	4	14	0.15682
PRPSAP2	0.0182608	10	4	14	0.15682
FUNDC2	0.0182608	10	4	14	0.15682
GIMAP7	0.0183002	4	2	10	0.15682
KLHL11	0.0183002	4	2	10	0.15682
LOC100506321	0.0183002	4	4	10	0.15682
LOC101928020	0.0183002	4	4	10	0.15682
SUSD1	0.0183061	8	6	14	0.15682
CEP76	0.0184454	4	8	10	0.157842
PHLPP1	0.0184454	10	6	10	0.157842
HSPA6	0.0184829	12	6	14	0.158077
ATP6AP1	0.0185012	4	2	12	0.158148
MT1X	0.0185877	4	2	10	0.158351
ENY2	0.0185877	4	2	10	0.158351
PSMB7	0.0185877	4	2	10	0.158351
TTK	0.0185877	4	2	10	0.158351
SPEF2	0.0185877	4	2	10	0.158351
C11orf71	0.0186063	6	6	10	0.158351
PSD3	0.0186063	6	4	10	0.158351
SNORA71A	0.0186115	8	6	14	0.158351
MCTP1	0.0186153	8	2	10	0.158351
TIPRL	0.0186731	4	4	10	0.158671
DRD4	0.0186731	2	6	10	0.158671
WBP11	0.0186953	4	6	10	0.158689
MRPS36	0.0186953	4	6	10	0.158689
PPME1	0.0187324	4	6	10	0.15883
ATXN1	0.0187324	4	2	10	0.15883
SMAP2	0.0187624	12	6	12	0.15883
CBX3P2	0.0187624	12	6	12	0.15883
SUOX	0.0187624	4	6	12	0.15883
AASS	0.0187757	8	6	14	0.158858
SETD3	0.0188823	10	6	14	0.159581
GPR84	0.0188823	2	8	14	0.159581
LRRC32	0.0188915	8	6	14	0.159581
CIB2	0.0190165	8	8	14	0.159847
ADPRH	0.0190189	8	2	10	0.159847
C8orf82	0.0190548	10	4	14	0.159847
RUFY1	0.0190602	10	4	14	0.159847
TOMM6	0.0191816	8	8	14	0.159847
VEZF1	0.0191865	4	2	12	0.159847
RPL6	0.0191927	4	6	10	0.159847
IMPDH2	0.0191927	4	6	10	0.159847
ATP5A1	0.0191927	4	6	10	0.159847
UQCR10	0.0191927	2	4	10	0.159847
KCTD20	0.0191927	4	6	10	0.159847
PLAGL2	0.0191927	4	6	10	0.159847
NCKAP1L	0.0191927	4	6	10	0.159847
JRKL	0.0191927	4	6	10	0.159847
CYFIP2	0.0191927	4	6	10	0.159847
MRPL40	0.0191927	4	6	10	0.159847
PQLC3	0.0191927	4	6	10	0.159847
VPS37A	0.0191927	4	6	10	0.159847
CUL5	0.0191927	4	6	10	0.159847
MTMR2	0.0191927	4	6	10	0.159847
SYNE1	0.0191927	4	6	10	0.159847
CAAP1	0.0191927	4	6	10	0.159847
AGAP7P	0.0191927	4	6	10	0.159847
CPQ	0.0191927	4	6	10	0.159847
IFITM3	0.0193254	12	10	12	0.159847
MON1B	0.0193254	4	2	12	0.159847
RPL35	0.0193542	4	6	10	0.159847
HNRNPH3	0.0193542	4	4	10	0.159847
SLTM	0.01947	10	6	14	0.159847
HMGN2	0.0194989	14	6	14	0.159847
ZNF675	0.0195128	12	6	12	0.159847
TSC22D2	0.0195128	12	6	12	0.159847
RIPK2	0.0195983	4	8	10	0.159847
DMAP1	0.0196397	10	10	14	0.159847
FNBP1	0.0196793	2	4	10	0.159847
MYSM1	0.0196811	4	2	10	0.159847
BIN1	0.0196811	4	2	10	0.159847
GCSAM	0.0196811	4	2	10	0.159847
DSEL	0.0196811	4	2	10	0.159847
SAP30BP	0.0196811	4	2	10	0.159847
BANP	0.0196811	4	2	10	0.159847
TMEM192	0.0196811	4	2	10	0.159847
LOC100294362	0.0196811	4	2	10	0.159847
WDR19	0.0196811	4	2	10	0.159847
MIR3916	0.0196873	10	8	12	0.159847
HPD	0.0197664	4	4	12	0.159847
FRAT2	0.0197715	8	6	10	0.159847
STK16	0.0197715	4	4	10	0.159847
BISPR	0.0197715	4	4	10	0.159847
RBM41	0.0197715	4	4	10	0.159847
VPS50	0.0197814	10	6	14	0.159847
DHFRL1	0.0198343	4	2	10	0.159847
TMEM106B	0.0198343	4	2	10	0.159847
GLRX3	0.0198343	4	6	10	0.159847
LOC645513	0.0198343	4	6	10	0.159847
KCNH2	0.0198487	10	4	14	0.159847
KIF26A	0.0199343	6	10	14	0.159847
NSMCE1	0.019984	2	4	14	0.159847
EPSTI1	0.020095	10	4	14	0.159847
COLQ	0.020095	8	8	14	0.159847
PLB1	0.0201328	2	6	14	0.159847
ZFP36L1	0.0201656	4	2	12	0.159847
CTSW	0.0201816	4	6	10	0.159847
NRSN2	0.0202116	10	6	12	0.159847
DVL2	0.0202137	12	6	12	0.159847
HIST1H4E	0.0202137	2	6	12	0.159847
CLEC3B	0.0202425	10	8	12	0.159847
POMC	0.0202432	8	6	14	0.159847
PRR29-AS1	0.0202432	12	6	14	0.159847
STAT5B	0.0202633	12	6	12	0.159847
LPAR2	0.0202633	12	6	12	0.159847
WHAMM	0.0202764	10	10	14	0.159847
RPL32	0.0203217	4	6	10	0.159847
TGOLN2	0.0203217	4	6	10	0.159847
HNRNPA3	0.0203217	4	6	10	0.159847
GIMAP6	0.0203217	4	6	10	0.159847
HNRNPAB	0.0203217	4	6	10	0.159847
C2orf68	0.0203217	4	6	10	0.159847
HNRNPUL1	0.0203217	4	6	10	0.159847
RPS14P3	0.0203217	4	6	10	0.159847
APEH	0.0203217	4	6	10	0.159847
BNIP2	0.0203217	4	6	10	0.159847
PTP4A3	0.0203217	4	6	10	0.159847
LMAN2	0.0203217	4	6	10	0.159847
FBXL3	0.0203217	4	6	10	0.159847
SARS	0.0203217	4	6	10	0.159847
SLC39A1	0.0203217	4	6	10	0.159847
G3BP1	0.0203217	4	6	10	0.159847
MEGF9	0.0203217	6	6	10	0.159847
MORF4L2	0.0203217	4	6	10	0.159847
REC8	0.0203217	4	6	10	0.159847
DIMT1	0.0203217	4	6	10	0.159847
ANKRD40	0.0203217	4	6	10	0.159847
WHAMMP2	0.0203217	4	6	10	0.159847
XRCC5	0.0203217	4	6	10	0.159847
JMJD6	0.0203217	4	6	10	0.159847
THUMPD3	0.0203217	4	6	10	0.159847
SSH3	0.0203217	4	6	10	0.159847
ABHD2	0.0203217	4	6	10	0.159847
ZNF561	0.0203217	4	6	10	0.159847
ZBED4	0.0203217	4	6	10	0.159847
TACC1	0.0203217	4	6	10	0.159847
CHD1	0.0203217	4	6	10	0.159847
DAP3	0.0203217	4	6	10	0.159847
PHF20L1	0.0203217	4	6	10	0.159847
AKAP13	0.0203217	4	6	10	0.159847
BTN2A2	0.0203217	4	6	10	0.159847
HTATIP2	0.0203217	4	6	10	0.159847
ALG1	0.0203217	4	6	10	0.159847
SLC26A6	0.0203217	4	6	10	0.159847
COPS5	0.0203217	4	6	10	0.159847
KANSL1	0.0203217	4	6	10	0.159847
NSD1	0.0203217	4	6	10	0.159847
VPS16	0.0203217	4	6	10	0.159847
RANBP3	0.0203217	4	6	10	0.159847
PPP2R5C	0.0203217	4	6	10	0.159847
UTP6	0.0203217	4	6	10	0.159847
ZNF850	0.0203217	4	6	10	0.159847
DCP1A	0.0203217	4	6	10	0.159847
PHF2	0.0203217	4	6	10	0.159847
PARP8	0.0203217	4	6	10	0.159847
ZBTB5	0.0203217	4	6	10	0.159847
HELQ	0.0203217	4	6	10	0.159847
IARS2	0.0203217	4	6	10	0.159847
ZNF681	0.0203217	4	6	10	0.159847
SLC25A23	0.0203217	4	6	10	0.159847
KDSR	0.0203217	4	6	10	0.159847
ARAP2	0.0203217	4	6	10	0.159847
CCDC53	0.0203217	4	6	10	0.159847
UBR1	0.0203217	4	6	10	0.159847
TBK1	0.0203217	4	6	10	0.159847
HADH	0.0203217	4	6	10	0.159847
[truncated: 13,772 more rows]

## Sheet: Subject 2 RAIN 24h duplicate
Gene	pVal	phase	peak.shape	period	adjP
GABPB1	7.27716e-08	14	8	14	0.00122664
GCNT1	2.63295e-07	14	8	14	0.00221905
MBLAC2	4.71197e-07	12	10	14	0.0026475
MCTS2P	6.41142e-07	2	6	14	0.00270177
UFC1	9.08481e-07	14	8	14	0.00306267
ZNF175	1.30004e-06	12	10	14	0.00339102
TCEB1	1.78156e-06	2	6	14	0.00339102
SNTA1	2.21034e-06	12	10	14	0.00339102
MTMR2	2.35376e-06	14	8	14	0.00339102
SNORA32	2.48452e-06	14	8	14	0.00339102
TEX261	2.61529e-06	14	8	14	0.00339102
C21orf59	2.61529e-06	14	8	14	0.00339102
DHRS7	2.61529e-06	14	8	14	0.00339102
ZNF8	3.30479e-06	12	10	14	0.00397897
NSFL1C	4.42069e-06	14	8	14	0.00460241
GFM1	4.42069e-06	14	8	14	0.00460241
C3orf38	4.64172e-06	14	8	14	0.00460241
ITPK1-AS1	5.23302e-06	14	8	14	0.00490044
EMP3	5.7009e-06	14	6	14	0.0050576
UBA6-AS1	6.97558e-06	2	6	12	0.00560003
MRPS18A	6.97678e-06	14	8	14	0.00560003
GLRX3	7.71118e-06	14	8	14	0.00561956
NMT1	9.5304e-06	12	10	14	0.00561956
PPP4C	1.14018e-05	14	8	14	0.00561956
ABCF2	1.14018e-05	14	8	14	0.00561956
PRDM1	1.14018e-05	14	8	14	0.00561956
TWF1	1.14018e-05	14	8	14	0.00561956
PRPF4	1.14018e-05	14	8	14	0.00561956
SMARCAL1	1.14018e-05	14	8	14	0.00561956
DYNLT3	1.18067e-05	2	6	12	0.00561956
DOK1	1.20019e-05	14	8	14	0.00561956
ICMT	1.20019e-05	14	8	14	0.00561956
LSM5	1.20019e-05	14	8	14	0.00561956
DNAJC10	1.20019e-05	14	8	14	0.00561956
WDR41	1.20019e-05	14	8	14	0.00561956
ATRN	1.20019e-05	14	8	14	0.00561956
ZNF611	1.41292e-05	12	10	14	0.00629114
MFAP1	1.49141e-05	12	10	14	0.00629114
ANKRD42	1.57847e-05	14	10	14	0.00629114
SPOPL	1.66577e-05	14	8	14	0.00629114
PPAPDC1B	1.83459e-05	14	8	14	0.00629114
PSMD8	1.83459e-05	14	8	14	0.00629114
TM2D2	1.83459e-05	14	8	14	0.00629114
SQLE	1.83459e-05	14	8	14	0.00629114
CORO2A	1.83459e-05	14	8	14	0.00629114
LRP8	1.83459e-05	14	8	14	0.00629114
XBP1	1.93115e-05	14	8	14	0.00629114
NAPG	1.93115e-05	14	8	14	0.00629114
FOXM1	1.93115e-05	14	8	14	0.00629114
CHD9	1.93115e-05	14	8	14	0.00629114
OLA1	1.93115e-05	14	8	14	0.00629114
FBXO45	1.94079e-05	14	8	14	0.00629114
RPL22	2.0277e-05	14	8	14	0.00644886
ARF3	2.27343e-05	12	10	14	0.00709648
HMGCR	2.39309e-05	12	10	14	0.00733416
RCC1	2.51274e-05	12	10	14	0.00747937
SLBP	2.54558e-05	12	10	14	0.00747937
CWC15	2.64528e-05	14	8	14	0.00747937
C14orf169	2.90859e-05	14	8	14	0.00747937
CBFB	2.90859e-05	14	8	14	0.00747937
KLHL5	2.90859e-05	14	8	14	0.00747937
ARSB	2.92374e-05	14	8	14	0.00747937
TMTC3	2.94225e-05	2	6	12	0.00747937
ATP5I	3.06168e-05	14	8	14	0.00747937
WAC-AS1	3.06168e-05	14	8	14	0.00747937
ATP5F1	3.06168e-05	14	8	14	0.00747937
CCDC90B	3.06168e-05	14	8	14	0.00747937
C11orf84	3.06168e-05	14	8	14	0.00747937
FZD3	3.06168e-05	14	8	14	0.00747937
KPNA3	3.21476e-05	14	8	14	0.00749394
KIAA2013	3.33153e-05	14	6	14	0.00749394
CUTA	3.5065e-05	14	6	14	0.00749394
TAGLN2	3.50687e-05	14	6	14	0.00749394
DOK4	3.50687e-05	14	6	14	0.00749394
C10orf88	3.68222e-05	14	6	14	0.00749394
ACBD6	3.68222e-05	14	6	14	0.00749394
ZBTB34	3.88158e-05	12	10	14	0.00749394
TAF4	3.88158e-05	12	10	14	0.00749394
ADCY3	3.93906e-05	14	8	14	0.00749394
ATP10D	3.93906e-05	14	8	14	0.00749394
SECISBP2L	4.12231e-05	14	8	14	0.00749394
TNFRSF1A	4.14638e-05	14	8	14	0.00749394
TIGAR	4.14638e-05	14	8	14	0.00749394
ANKMY2	4.3537e-05	14	8	14	0.00749394
CERS2	4.54687e-05	14	8	14	0.00749394
PPP2CB	4.54687e-05	14	8	14	0.00749394
ACBD5	4.54687e-05	14	8	14	0.00749394
MIRLET7BHG	4.54687e-05	14	8	14	0.00749394
LAP3	4.54687e-05	14	8	14	0.00749394
RPL27	4.78618e-05	14	8	14	0.00749394
EIF3A	4.78618e-05	14	8	14	0.00749394
OXA1L	4.78618e-05	14	8	14	0.00749394
TMEM33	4.78618e-05	14	8	14	0.00749394
PBDC1	4.78618e-05	14	8	14	0.00749394
HERPUD2	4.78618e-05	14	8	14	0.00749394
PAQR8	4.78618e-05	14	8	14	0.00749394
DNAJC8	4.78618e-05	14	8	14	0.00749394
GNG2	4.78618e-05	14	8	14	0.00749394
SAV1	4.78618e-05	14	8	14	0.00749394
AGPAT5	4.78618e-05	14	8	14	0.00749394
ATP1B3	4.78618e-05	14	8	14	0.00749394
IFT88	4.78618e-05	14	8	14	0.00749394
FANCC	4.78618e-05	14	8	14	0.00749394
TSPO2	4.98465e-05	2	6	14	0.00749394
MRPL18	5.02549e-05	14	8	14	0.00749394
MPG	5.02549e-05	14	8	14	0.00749394
PCNXL4	5.02549e-05	14	8	14	0.00749394
YWHAQ	5.02549e-05	14	8	14	0.00749394
NT5E	5.02549e-05	14	8	14	0.00749394
POLR2F	5.02549e-05	14	8	14	0.00749394
DPH6	5.02549e-05	14	8	14	0.00749394
MNDA	5.03266e-05	12	4	12	0.00749394
TSNAXIP1	5.03266e-05	12	8	12	0.00749394
ZNF627	5.23389e-05	2	6	14	0.00749394
SGPP1	5.27824e-05	14	6	14	0.00749394
POLR3D	5.29057e-05	12	10	14	0.00749394
GBP1	5.29057e-05	12	10	14	0.00749394
RNF41	5.29057e-05	12	10	14	0.00749394
FAM177A1	5.29057e-05	12	10	14	0.00749394
EPC2	5.33929e-05	12	10	14	0.00749992
TMEM223	5.55604e-05	12	8	14	0.00755263
KLF16	5.55604e-05	14	6	14	0.00755263
CAMSAP1	5.55604e-05	14	6	14	0.00755263
FBXL17	5.55604e-05	14	6	14	0.00755263
POLA2	5.67117e-05	14	8	14	0.00758676
CUL5	5.67117e-05	14	8	14	0.00758676
ARID1A	5.80068e-05	14	8	14	0.00762289
MOB1A	5.83384e-05	14	6	14	0.00762289
ZNF367	5.83384e-05	14	6	14	0.00762289
HSPB11	6.01799e-05	14	8	14	0.00780302
CXorf21	6.0737e-05	4	2	10	0.00781513
PLEKHM2	6.35232e-05	12	8	14	0.00811172
NFAM1	6.53249e-05	12	4	12	0.00811518
POFUT1	7.013e-05	14	8	14	0.00811518
OSGIN2	7.013e-05	14	8	14	0.00811518
BAG3	7.013e-05	14	8	14	0.00811518
SVIL	7.013e-05	14	8	14	0.00811518
MICU1	7.013e-05	14	8	14	0.00811518
POLE3	7.38211e-05	14	8	14	0.00811518
PSMA7	7.38211e-05	14	8	14	0.00811518
COX5B	7.38211e-05	14	8	14	0.00811518
RNF26	7.38211e-05	14	8	14	0.00811518
POLR2L	7.38211e-05	14	8	14	0.00811518
ZBTB33	7.38211e-05	14	8	14	0.00811518
ERGIC3	7.38211e-05	14	8	14	0.00811518
DDHD2	7.38211e-05	14	8	14	0.00811518
RAP1A	7.38211e-05	14	8	14	0.00811518
GNB1	7.38211e-05	14	8	14	0.00811518
CNIH1	7.38211e-05	14	8	14	0.00811518
EMC2	7.38211e-05	14	8	14	0.00811518
PFDN2	7.38211e-05	14	8	14	0.00811518
SRBD1	7.38211e-05	14	8	14	0.00811518
PIGK	7.38211e-05	14	8	14	0.00811518
C11orf57	7.56218e-05	2	6	14	0.00811518
NARF	7.56218e-05	2	6	14	0.00811518
MIS18A	7.59423e-05	2	2	12	0.00811518
HIST1H2AE	7.75121e-05	14	8	14	0.00811518
GLIPR1	7.75121e-05	14	8	14	0.00811518
ZMAT3	7.75121e-05	14	8	14	0.00811518
UHRF1BP1L	7.75121e-05	14	8	14	0.00811518
CHEK1	7.75121e-05	14	8	14	0.00811518
ING3	7.87812e-05	12	10	14	0.00819714
LINC01011	7.94029e-05	2	6	14	0.00820381
MRGBP	8.03054e-05	14	6	14	0.00820381
NT5C2	8.03054e-05	12	10	14	0.00820381
SEPSECS-AS1	8.3184e-05	2	6	14	0.00835918
TPM2	8.45127e-05	14	8	14	0.00835918
S100PBP	8.4532e-05	12	10	14	0.00835918
PRKCI	8.4532e-05	14	6	14	0.00835918
PLEKHA5	8.4532e-05	12	10	14	0.00835918
SRSF7	8.55231e-05	14	8	14	0.00835918
NUDC	8.67855e-05	14	6	14	0.00835918
FTSJ2	8.67855e-05	14	6	14	0.00835918
PTPRJ	8.67855e-05	14	6	14	0.00835918
METTL2A	8.67855e-05	14	6	14	0.00835918
AK2	8.89607e-05	14	8	14	0.00852001
DYNC1LI1	9.34088e-05	14	8	14	0.00889547
NPIPB5	9.58831e-05	14	10	14	0.00904834
GOPC	9.66244e-05	14	8	14	0.00904834
PDXDC1	9.66244e-05	14	8	14	0.00904834
YTHDF3	0.00010167	14	6	14	0.00908426
SNORA73A	0.000106786	14	8	14	0.00908426
CCT4	0.000106786	14	8	14	0.00908426
HSPH1	0.000106786	14	8	14	0.00908426
OGFOD1	0.000106786	14	8	14	0.00908426
WDR36	0.000106786	14	8	14	0.00908426
ZFP91	0.000106786	14	8	14	0.00908426
SNAP29	0.000106786	14	8	14	0.00908426
STARD3NL	0.000106786	14	8	14	0.00908426
RPS6KL1	0.000109946	2	6	12	0.00908426
CACNA1H	0.000111881	12	8	14	0.00908426
RPL14	0.000112406	14	8	14	0.00908426
SF3A1	0.000112406	14	8	14	0.00908426
TRIM13	0.000112406	14	8	14	0.00908426
GMFB	0.000112406	14	8	14	0.00908426
ZNF197	0.000112406	14	8	14	0.00908426
RCN2	0.000112406	14	8	14	0.00908426
NUP62	0.000112406	14	8	14	0.00908426
FAM199X	0.000112406	14	8	14	0.00908426
CRTAP	0.000112406	14	8	14	0.00908426
VASH1	0.000112406	14	8	14	0.00908426
TWISTNB	0.000112406	14	8	14	0.00908426
LRR1	0.000112406	14	8	14	0.00908426
HABP4	0.000112406	14	8	14	0.00908426
CTSC	0.000112406	14	8	14	0.00908426
NBN	0.000112406	14	8	14	0.00908426
LOC100133091	0.000112406	14	8	14	0.00908426
APOOL	0.000112406	14	8	14	0.00908426
SAMD1	0.000116014	12	10	14	0.00908426
ERAL1	0.000116014	12	10	14	0.00908426
SMARCAD1	0.000116014	12	10	14	0.00908426
TFCP2	0.000116014	12	10	14	0.00908426
ERICH1	0.000116014	12	10	14	0.00908426
HAX1	0.000118026	14	8	14	0.00908426
PPIL4	0.000118026	14	8	14	0.00908426
GFPT1	0.000118026	14	8	14	0.00908426
DESI2	0.000118026	14	8	14	0.00908426
NT5DC3	0.000118026	14	8	14	0.00908426
RPS6KC1	0.000118026	14	8	14	0.00908426
SPCS1	0.000120204	2	6	12	0.00914866
GLUD1	0.00012187	14	8	14	0.00914866
FDPS	0.00012212	12	10	14	0.00914866
CEBPG	0.00012212	12	10	14	0.00914866
ZNF622	0.00012212	12	10	14	0.00914866
MFSD11	0.00012212	12	10	14	0.00914866
FCF1	0.000123647	14	8	14	0.00918144
DNPH1	0.000123647	14	8	14	0.00918144
PKD2	0.000125589	14	8	14	0.00924849
SUPV3L1	0.000125647	2	6	14	0.00924849
RAPGEFL1	0.000127046	14	6	14	0.00931085
NDUFA6	0.000128285	14	8	14	0.00932055
LCORL	0.000128285	14	8	14	0.00932055
EI24	0.000130738	14	8	14	0.00945803
H2AFY	0.000131929	12	10	14	0.00946035
PPIF	0.000133733	12	8	14	0.00946035
ABHD12	0.000133733	14	6	14	0.00946035
DNAJB6	0.000134699	14	8	14	0.00946035
DNAJC27	0.000134699	14	8	14	0.00946035
FANCM	0.000134699	14	8	14	0.00946035
LDLR	0.000134699	14	8	14	0.00946035
TRAM1	0.00014042	14	6	14	0.00978064
EEA1	0.00014042	14	6	14	0.00978064
EPM2A	0.000146074	12	8	12	0.0101326
C5	0.000149318	14	10	14	0.0103152
RDH11	0.000152796	14	8	14	0.0103415
SLC25A24	0.000157087	2	6	12	0.0103415
CMC2	0.000159848	2	6	14	0.0103415
MFF	0.000160436	14	8	14	0.0103415
TPM4	0.000160611	14	8	14	0.0103415
KLF9	0.000160611	14	8	14	0.0103415
LRRFIP1	0.000160611	14	8	14	0.0103415
KIF3B	0.000160611	14	8	14	0.0103415
ZNF428	0.000168261	2	6	14	0.0103415
RPS6KA3	0.000169025	12	10	14	0.0103415
LYAR	0.000169025	12	10	14	0.0103415
ANGPT2	0.000169025	12	10	14	0.0103415
BNIP2	0.000169064	14	8	14	0.0103415
ETV3	0.000169064	14	8	14	0.0103415
ATL3	0.000169064	14	8	14	0.0103415
NUS1	0.000169064	14	8	14	0.0103415
MAGT1	0.000169064	14	8	14	0.0103415
STMN1	0.000169064	14	8	14	0.0103415
SRI	0.000169064	14	8	14	0.0103415
SUV39H2	0.000169064	14	8	14	0.0103415
TMEM189	0.000169064	14	8	14	0.0103415
PDLIM5	0.000169064	14	8	14	0.0103415
C11orf63	0.000169064	14	8	14	0.0103415
MDM1	0.000169995	12	10	14	0.0103415
LARP4B	0.000175418	12	10	14	0.0103415
NFYC-AS1	0.000176674	2	6	14	0.0103415
ZNF571	0.000176674	2	6	14	0.0103415
CHML	0.000177517	14	8	14	0.0103415
SMIM15	0.000177517	14	8	14	0.0103415
RNF7	0.000177517	14	8	14	0.0103415
RPP14	0.000177517	14	8	14	0.0103415
ATP5SL	0.000177517	14	8	14	0.0103415
FYTTD1	0.000177517	14	8	14	0.0103415
PRDX3	0.000177517	14	8	14	0.0103415
LMO4	0.000177517	14	8	14	0.0103415
CAPZA2	0.000177517	14	8	14	0.0103415
AQR	0.000177517	14	8	14	0.0103415
REEP5	0.000177517	14	8	14	0.0103415
GTF2IP20	0.000177517	14	8	14	0.0103415
TOP1MT	0.000177517	14	8	14	0.0103415
MIR762HG	0.000177517	14	8	14	0.0103415
SCAMP1	0.000177517	14	8	14	0.0103415
STXBP1	0.000177517	14	8	14	0.0103415
C7orf60	0.000177517	14	8	14	0.0103415
AP1G1	0.000177921	12	10	14	0.0103415
COL4A3BP	0.000177921	12	10	14	0.0103415
CCBL2	0.000178942	2	6	14	0.0103634
LZIC	0.000179528	2	6	12	0.0103634
ZCCHC8	0.000184651	14	6	14	0.0105318
ZNF615	0.000184651	12	10	14	0.0105318
NEDD9	0.000184651	12	10	14	0.0105318
ZFYVE1	0.00018597	14	8	14	0.0105318
JARID2	0.00018597	14	8	14	0.0105318
MTERF3	0.000186818	12	10	14	0.0105318
GALNT7	0.000186818	12	10	14	0.0105318
NAA60	0.000193043	14	6	14	0.0108215
MCM8	0.000193883	12	10	14	0.0108215
ZMPSTE24	0.000193883	12	10	14	0.0108215
NOP56	0.00020342	14	6	14	0.0112054
COQ5	0.00020342	14	6	14	0.0112054
LOC652276	0.00020342	14	6	14	0.0112054
PPP4R1L	0.00020342	14	6	14	0.0112054
NEFM	0.000208593	14	10	14	0.0114529
YWHAZ	0.000213591	14	6	14	0.0116514
SNX2	0.000213591	14	6	14	0.0116514
MED30	0.000219891	2	4	12	0.011918
KNG1	0.000219891	12	8	12	0.011918
HCFC1R1	0.000223762	14	6	14	0.0120531
UBE2D2	0.000226812	12	8	14	0.0120531
PDE6D	0.000226812	14	8	14	0.0120531
ARMT1	0.000232044	2	6	12	0.0120531
CREM	0.000232044	2	6	12	0.0120531
TMEM30A	0.000238729	14	8	14	0.0120531
SEPHS1	0.000238729	14	8	14	0.0120531
DPY19L4	0.000238729	14	8	14	0.0120531
POR	0.000241998	14	8	14	0.0120531
IMPACT	0.000243094	2	6	12	0.0120531
TRMU	0.000243741	12	10	14	0.0120531
ITGB1BP1	0.000248172	2	2	12	0.0120531
HNRNPA1	0.000251294	14	8	14	0.0120531
EIF3D	0.000251294	14	8	14	0.0120531
PDIA4	0.000251294	14	8	14	0.0120531
UQCRC1	0.000251294	14	8	14	0.0120531
IMPAD1	0.000251294	14	8	14	0.0120531
GEMIN6	0.000251294	14	8	14	0.0120531
CBX1	0.000251294	14	8	14	0.0120531
ACOT13	0.000251294	14	8	14	0.0120531
EXTL3	0.000251294	14	8	14	0.0120531
E2F6	0.000251294	14	8	14	0.0120531
REEP3	0.000251294	14	8	14	0.0120531
SLC41A3	0.000251294	14	8	14	0.0120531
RRAGC	0.000254143	2	6	12	0.0120531
PAF1	0.000254993	12	10	14	0.0120531
NCOA5	0.000254993	12	10	14	0.0120531
ZNF606	0.000254993	12	10	14	0.0120531
STK38L	0.000254993	14	6	14	0.0120531
TINF2	0.000256569	12	10	14	0.0120531
PHF23	0.000256569	12	10	14	0.0120531
FAM43A	0.000256569	12	10	14	0.0120531
CRACR2B	0.000256569	14	4	14	0.0120531
DRAP1	0.000259047	14	8	14	0.0120531
ARL8A	0.000259047	14	8	14	0.0120531
HERC2P2	0.000259047	14	8	14	0.0120531
C14orf1	0.000259326	2	6	14	0.0120531
HERC5	0.000259326	2	6	14	0.0120531
SCARNA5	0.000263858	14	8	14	0.0120531
HIST1H3I	0.000263858	14	8	14	0.0120531
EDF1	0.000263858	14	8	14	0.0120531
CD164	0.000263858	14	8	14	0.0120531
HSPA9	0.000263858	14	8	14	0.0120531
PSMD7	0.000263858	14	8	14	0.0120531
PGPEP1	0.000263858	14	8	14	0.0120531
SNF8	0.000263858	14	8	14	0.0120531
CCDC47	0.000263858	14	8	14	0.0120531
SUMO3	0.000263858	14	8	14	0.0120531
EXOSC9	0.000263858	14	8	14	0.0120531
PTBP3	0.000263858	14	8	14	0.0120531
PKD1P6	0.000263858	14	8	14	0.0120531
SUGT1	0.000263858	14	8	14	0.0120531
RAB12	0.000263858	14	8	14	0.0120531
ATP6V1A	0.000263858	14	8	14	0.0120531
MEF2A	0.000263858	14	8	14	0.0120531
NLK	0.000263858	14	8	14	0.0120531
FHL1	0.000263858	14	8	14	0.0120531
LOC100506136	0.000263858	14	8	14	0.0120531
CPD	0.000268413	12	10	14	0.0120653
ARID1B	0.000268413	12	10	14	0.0120653
ADCY9	0.000268413	14	6	14	0.0120653
SLC38A7	0.000269398	12	10	14	0.0120653
RNF130	0.000269398	14	4	14	0.0120653
UGGT1	0.000271999	14	8	14	0.0120653
GNPNAT1	0.000271999	14	8	14	0.0120653
GINM1	0.000271999	14	8	14	0.0120653
CWC22	0.000271999	14	8	14	0.0120653
MAP9	0.000271999	14	8	14	0.0120653
ACTA2	0.000271999	14	8	14	0.0120653
GPR108	0.000274866	14	6	14	0.0121286
DEDD	0.000274866	12	10	14	0.0121286
GPX4	0.000276423	14	8	14	0.0121655
NAA10	0.000281834	12	10	14	0.0122608
AGA	0.000281834	14	6	14	0.0122608
ACVR1B	0.000281834	12	10	14	0.0122608
TCTN1	0.000281834	2	6	14	0.0122608
PARGP1	0.000282226	12	10	14	0.0122608
POLD4	0.000305591	14	6	14	0.013107
LINC00294	0.000305591	14	6	14	0.013107
PRKRA	0.000305591	14	6	14	0.013107
CAMKK2	0.000305591	14	6	14	0.013107
IFIT3	0.000305591	14	6	14	0.013107
IFIT5	0.000312095	12	10	14	0.013258
ZNF654	0.00031619	2	4	14	0.013258
ZFP36L2	0.000320871	14	6	14	0.013258
MFN1	0.000322016	14	8	14	0.013258
SNRPA1	0.000328766	12	10	14	0.013258
PRDM11	0.000331672	2	2	12	0.013258
SPIN2B	0.000332832	14	6	14	0.013258
PRKCD	0.000332832	14	6	14	0.013258
SON	0.0003361	14	8	14	0.013258
GTPBP2	0.0003361	12	8	14	0.013258
NIPSNAP3A	0.0003361	14	8	14	0.013258
G6PC3	0.000336151	14	6	14	0.013258
TSC22D1	0.000336151	14	6	14	0.013258
RPS27	0.000339149	2	6	12	0.013258
FAM204A	0.000344847	14	8	14	0.013258
TTC28-AS1	0.000344847	14	8	14	0.013258
ZRANB3	0.00034607	12	10	14	0.013258
NIT1	0.000346769	14	6	14	0.013258
PECAM1	0.000346769	12	10	14	0.013258
DDX52	0.000349347	14	8	14	0.013258
POLR1C	0.000350836	14	8	14	0.013258
MID1IP1	0.000352905	14	6	14	0.013258
SEL1L	0.000352905	14	8	14	0.013258
SRGN	0.00035462	12	4	12	0.013258
RSPH3	0.000358825	2	6	14	0.013258
SAT2	0.000362997	14	6	14	0.013258
RIT1	0.000362997	14	8	14	0.013258
TMEM263	0.000362997	14	8	14	0.013258
SLC16A4	0.000362997	14	8	14	0.013258
TMOD3	0.000362997	14	8	14	0.013258
DCUN1D5	0.000362997	14	8	14	0.013258
TP53BP1	0.000362997	14	8	14	0.013258
NQO2	0.000362997	14	8	14	0.013258
C1orf123	0.000366336	12	10	14	0.013258
HUS1	0.000366336	12	10	14	0.013258
ZDHHC3	0.000366336	12	10	14	0.013258
SEC24B	0.000366336	12	10	14	0.013258
RLIM	0.000366782	12	10	14	0.013258
GNPTAB	0.000366782	12	10	14	0.013258
ATXN7L3B	0.000369301	14	8	14	0.013258
NDUFB8	0.000369301	14	8	14	0.013258
COX8A	0.000369301	14	8	14	0.013258
SYNGR2	0.000369301	14	8	14	0.013258
RAB14	0.000369301	14	8	14	0.013258
SIKE1	0.000369301	14	8	14	0.013258
PSMD6	0.000369301	14	8	14	0.013258
PDP1	0.000369301	14	8	14	0.013258
PIP4K2B	0.000369301	14	8	14	0.013258
ARPC5L	0.000369301	14	8	14	0.013258
PCDH12	0.000369301	14	8	14	0.013258
CLPTM1	0.000369301	14	8	14	0.013258
NUP205	0.000369301	14	8	14	0.013258
LYST	0.000369301	14	8	14	0.013258
TSNAX	0.000369301	14	8	14	0.013258
TTC21B	0.000369301	14	8	14	0.013258
NF2	0.000369301	14	8	14	0.013258
ARV1	0.000369301	14	8	14	0.013258
OSBPL3	0.000369301	14	8	14	0.013258
CHST11	0.000369301	14	8	14	0.013258
PEAK1	0.000369301	14	8	14	0.013258
LCN10	0.000371449	10	6	12	0.013258
FRS2	0.000374777	14	6	14	0.013258
IFI44L	0.000376766	2	6	14	0.013258
APOA1BP	0.000378301	14	10	14	0.013258
MLF2	0.000381147	14	8	14	0.013258
MYADM	0.000381147	14	8	14	0.013258
UBN2	0.000381147	14	8	14	0.013258
PHF2	0.000381147	14	8	14	0.013258
PARP16	0.000381147	12	8	14	0.013258
PTPRE	0.000381147	14	6	14	0.013258
MYO6	0.000381147	14	8	14	0.013258
RNU2-2P	0.000384653	12	10	14	0.013258
ZNF707	0.000384653	12	10	14	0.013258
UBXN2B	0.000384653	12	10	14	0.013258
PPP3CC	0.000384653	12	10	14	0.013258
ZNRD1-AS1	0.000384653	12	10	14	0.013258
FTO	0.000384653	12	10	14	0.013258
SNORD58C	0.000386086	12	10	14	0.013258
EIF4H	0.000386086	12	10	14	0.013258
TMED5	0.000386086	12	10	14	0.013258
EMC7	0.000386086	12	10	14	0.013258
SNORA5C	0.000387766	14	8	14	0.013258
BAP1	0.000387766	14	8	14	0.013258
CD248	0.000387766	14	8	14	0.013258
USP1	0.000387766	14	8	14	0.013258
WBP11	0.000387766	14	8	14	0.013258
NCF2	0.000387766	12	6	14	0.013258
ANKRD17	0.000387766	14	8	14	0.013258
MTDH	0.000387766	14	8	14	0.013258
HSPE1	0.000387766	14	8	14	0.013258
TMEM87A	0.000387766	14	8	14	0.013258
UBE2Q2	0.000387766	14	8	14	0.013258
MRPS23	0.000387766	14	8	14	0.013258
SMARCB1	0.000387766	14	8	14	0.013258
HSD17B4	0.000387766	14	8	14	0.013258
STX12	0.000387766	14	8	14	0.013258
SKA2	0.000387766	14	8	14	0.013258
MRPL1	0.000387766	14	8	14	0.013258
C16orf87	0.000387766	14	8	14	0.013258
MIPEP	0.000387766	14	8	14	0.013258
ENO1	0.00040539	12	10	14	0.0136403
AP3D1	0.00040539	12	10	14	0.0136403
GATC	0.00040539	12	10	14	0.0136403
RPUSD4	0.00040539	12	10	14	0.0136403
NDUFA7	0.00040539	12	10	14	0.0136403
ZNF605	0.00040539	12	10	14	0.0136403
ATP5G2	0.000406231	14	8	14	0.0136403
NDUFS5	0.000406231	14	8	14	0.0136403
PCNA	0.000406231	14	8	14	0.0136403
TSTD3	0.000407874	2	4	14	0.0136682
IFNLR1	0.000424262	12	4	12	0.0141892
SLC50A1	0.000430943	14	6	14	0.0143841
MRPS18C	0.00043924	12	10	14	0.0146321
PLGRKT	0.00044056	2	2	12	0.0146471
USP14	0.000445872	4	6	14	0.0147945
RER1	0.000453624	14	6	14	0.014876
SNHG6	0.000453624	14	6	14	0.014876
COMMD4	0.000453624	14	6	14	0.014876
AHCYL1	0.000453624	14	6	14	0.014876
VKORC1L1	0.000453624	14	6	14	0.014876
ZMIZ1	0.000453624	14	6	14	0.014876
MAN2B2	0.000462358	12	10	14	0.0148921
INPP5B	0.000462358	12	10	14	0.0148921
WIPF1	0.00046279	14	6	14	0.0148921
ALX3	0.00046279	14	6	14	0.0148921
CWC27	0.00046279	14	8	14	0.0148921
LINC00657	0.000476305	14	6	14	0.0148921
ARMCX3	0.000476305	14	6	14	0.0148921
DBT	0.000476305	14	6	14	0.0148921
GSK3B	0.000476305	14	6	14	0.0148921
PAPSS2	0.000476305	14	6	14	0.0148921
TM7SF3	0.000483025	14	8	14	0.0148921
MIR133A1HG	0.000490638	2	6	12	0.0148921
WDR82	0.000490892	12	10	14	0.0148921
CCDC25	0.000491806	14	6	14	0.0148921
INSIG2	0.000492189	12	10	14	0.0148921
CCSER2	0.000492189	12	10	14	0.0148921
PMS1	0.000492189	12	10	14	0.0148921
SSR1	0.00050415	14	8	14	0.0148921
EMG1	0.00050415	14	8	14	0.0148921
CSRNP2	0.00050415	14	8	14	0.0148921
QRICH1	0.00050415	14	8	14	0.0148921
MEX3C	0.00050415	14	8	14	0.0148921
PAQR6	0.00050415	14	8	14	0.0148921
ROCK1	0.00050415	14	8	14	0.0148921
ZNF48	0.00050415	14	8	14	0.0148921
ARSK	0.00050415	14	8	14	0.0148921
RALGPS2	0.00050415	14	8	14	0.0148921
RSRP1	0.000507176	12	10	14	0.0148921
ST8SIA4	0.000507176	12	8	14	0.0148921
ATF7	0.000507176	14	8	14	0.0148921
RAB11A	0.000509986	14	8	14	0.0148921
ZNF223	0.000516185	2	6	14	0.0148921
TMEM74B	0.000516728	14	6	14	0.0148921
PIM3	0.000518094	12	10	14	0.0148921
MTIF3	0.000518094	12	10	14	0.0148921
PRCC	0.000518094	12	10	14	0.0148921
AGO4	0.000518094	12	10	14	0.0148921
NKRF	0.000518094	12	10	14	0.0148921
ZNF555	0.000518094	14	4	14	0.0148921
NDUFAF6	0.000518094	12	10	14	0.0148921
LOC100506606	0.000519105	14	8	14	0.0148921
DIS3L	0.000522245	12	10	14	0.0148921
TRIP4	0.000522245	12	10	14	0.0148921
GNAQ	0.000522245	12	10	14	0.0148921
LOC100506844	0.000522282	12	8	12	0.0148921
PRMT6	0.000529358	14	8	14	0.0148921
NDUFB1	0.000529358	14	8	14	0.0148921
RTFDC1	0.000529358	14	8	14	0.0148921
GOLPH3	0.000529358	14	8	14	0.0148921
TGS1	0.000531327	12	8	14	0.0148921
TMEM5	0.000533244	2	2	12	0.0148921
RPL5	0.000536827	14	8	14	0.0148921
ERF	0.000536827	14	8	14	0.0148921
ABCF1	0.000536827	14	8	14	0.0148921
FEM1B	0.000536827	14	8	14	0.0148921
SCAMP3	0.000536827	14	8	14	0.0148921
COPA	0.000536827	14	8	14	0.0148921
NOM1	0.000536827	14	8	14	0.0148921
RPN1	0.000536827	14	8	14	0.0148921
ANXA7	0.000536827	14	8	14	0.0148921
TXNDC15	0.000536827	14	8	14	0.0148921
APPL1	0.000536827	14	8	14	0.0148921
TOR1AIP1	0.000536827	14	8	14	0.0148921
RTCB	0.000536827	14	8	14	0.0148921
TMCO1	0.000536827	14	8	14	0.0148921
DSTYK	0.000536827	14	8	14	0.0148921
GINS4	0.000536827	14	8	14	0.0148921
ROCK2	0.000536827	14	8	14	0.0148921
IQCB1	0.000536827	14	8	14	0.0148921
HACD3	0.000536827	14	8	14	0.0148921
C18orf54	0.000536827	14	8	14	0.0148921
NEK6	0.000536827	14	8	14	0.0148921
SLC25A43	0.000536827	14	8	14	0.0148921
TM6SF1	0.000537365	2	6	12	0.0148921
TCAIM	0.000541287	2	4	14	0.0148921
ARL1	0.000541686	14	6	14	0.0148921
PAXIP1-AS1	0.000543218	12	10	12	0.0148921
TAF1D	0.000543998	12	10	14	0.0148921
CLDND1	0.000543998	12	10	14	0.0148921
TLE3	0.000543998	14	4	14	0.0148921
FN3KRP	0.000543998	12	10	14	0.0148921
ZNF432	0.000543998	12	10	14	0.0148921
CTPS2	0.000543998	12	10	14	0.0148921
PIGU	0.000543998	12	10	14	0.0148921
LRRC48	0.000543998	12	10	14	0.0148921
LOC101926933	0.000543998	12	10	14	0.0148921
ZNF22	0.00054506	14	8	14	0.0148921
TMEM141	0.000549731	2	6	14	0.0148921
PABPC4	0.000549731	12	10	14	0.0148921
FAM8A1	0.000549731	14	6	14	0.0148921
CFAP36	0.000549731	2	6	14	0.0148921
MYO5A	0.000549731	14	6	14	0.0148921
LINC01128	0.00055076	2	4	10	0.0148921
FBXO48	0.00055076	2	4	10	0.0148921
FADD	0.000557482	2	2	12	0.0148921
CANX	0.000563668	14	8	14	0.0148921
SPTAN1	0.000563668	14	8	14	0.0148921
MLEC	0.000563668	14	8	14	0.0148921
RCC2	0.000563668	14	8	14	0.0148921
DDX21	0.000563668	14	8	14	0.0148921
SCRIB	0.000563668	14	8	14	0.0148921
GOLGA2	0.000563668	14	8	14	0.0148921
HERPUD1	0.000563668	14	8	14	0.0148921
MRPL30	0.000563668	14	8	14	0.0148921
TAF9B	0.000563668	14	8	14	0.0148921
ZC3H13	0.000563668	14	8	14	0.0148921
UQCRC2	0.000563668	14	8	14	0.0148921
CTCF	0.000563668	14	8	14	0.0148921
LINC00969	0.000563668	14	8	14	0.0148921
GNS	0.000563668	14	8	14	0.0148921
KIAA0232	0.000563668	14	8	14	0.0148921
PITPNA	0.000563668	14	8	14	0.0148921
USO1	0.000563668	14	8	14	0.0148921
SLC35E3	0.000563668	14	8	14	0.0148921
PDHX	0.000563668	14	8	14	0.0148921
ERBB2	0.000563668	14	8	14	0.0148921
INIP	0.000563668	14	8	14	0.0148921
FAM102B	0.000563668	14	8	14	0.0148921
ASPH	0.000563668	14	8	14	0.0148921
HSDL2	0.000563668	14	8	14	0.0148921
GPR137B	0.000563668	14	8	14	0.0148921
LANCL2	0.000563668	14	8	14	0.0148921
PSMD14	0.000563668	14	8	14	0.0148921
PKP4	0.000563668	14	8	14	0.0148921
KLHDC8B	0.000568318	12	10	14	0.0149686
LOC102723809	0.000569775	2	4	14	0.0149686
C14orf119	0.000569903	12	10	14	0.0149686
GPAA1	0.000577218	12	10	14	0.0149686
NME4	0.000577218	12	10	14	0.0149686
ZNFX1	0.000577218	12	10	14	0.0149686
SSRP1	0.000577218	14	6	14	0.0149686
KLHL28	0.000577218	12	10	14	0.0149686
MDFIC	0.000577218	12	10	14	0.0149686
POLR1A	0.000577218	14	6	14	0.0149686
ATP6V0A1	0.000577218	2	6	14	0.0149686
GMNN	0.000577218	12	10	14	0.0149686
UQCC2	0.000581132	12	10	14	0.0150391
PRAP1	0.00058172	2	2	12	0.0150391
CCNYL1	0.000584092	2	6	12	0.0150773
PRICKLE3	0.00059051	14	8	14	0.0152196
LYZ	0.000594689	12	4	12	0.0153039
PNMA5	0.000595714	12	6	12	0.0153069
TOR1AIP2	0.000604705	12	10	14	0.0155143
LOC440300	0.000605959	2	2	12	0.0155229
GLIPR1L1	0.00062172	12	8	12	0.0159025
C5orf24	0.000624189	14	8	14	0.0159173
FMNL3	0.000624189	14	8	14	0.0159173
AP4M1	0.00063194	14	8	14	0.0160906
CALR	0.000644192	14	8	14	0.0162924
LCA5L	0.000654436	2	2	12	0.0162924
DHX8	0.000657041	12	8	14	0.0162924
TIMM44	0.000657041	14	8	14	0.0162924
ABHD17B	0.000657041	12	10	14	0.0162924
MEA1	0.000658861	12	8	14	0.0162924
SCUBE3	0.000659475	14	8	14	0.0162924
HNRNPU	0.000663537	14	8	14	0.0162924
KPNB1	0.000665663	14	6	14	0.0162924
WDR24	0.000665663	14	6	14	0.0162924
RABL6	0.000665663	14	6	14	0.0162924
KHDRBS1	0.000665663	14	6	14	0.0162924
TMED10P1	0.000665663	12	8	14	0.0162924
ELK3	0.000665663	14	6	14	0.0162924
YIF1B	0.000665663	14	6	14	0.0162924
KIF3A	0.000665663	14	6	14	0.0162924
CTBS	0.000665663	14	6	14	0.0162924
SAP130	0.000665663	14	6	14	0.0162924
RFWD2	0.000665663	14	6	14	0.0162924
ANO6	0.000665663	14	6	14	0.0162924
PSMA1	0.000665663	14	6	14	0.0162924
SLAMF8	0.000665663	14	6	14	0.0162924
CUEDC2	0.000671389	2	4	14	0.0162924
RAB29	0.000689695	12	10	14	0.0162924
TDRKH	0.000689695	12	10	14	0.0162924
ATP11C	0.000689695	12	10	14	0.0162924
INPP5A	0.000689695	12	10	14	0.0162924
APEX1	0.000689893	14	8	14	0.0162924
HMGN1	0.000689893	14	8	14	0.0162924
TMEM106A	0.000689893	12	8	14	0.0162924
EWSR1	0.000693311	12	10	14	0.0162924
SERPINB6	0.000693537	14	8	14	0.0162924
ANKS1A	0.000693537	14	8	14	0.0162924
SNORD89	0.000694185	14	8	14	0.0162924
SURF6	0.000694185	14	8	14	0.0162924
PHB2	0.000694185	14	8	14	0.0162924
NASP	0.000694185	14	8	14	0.0162924
RABL2B	0.000694185	14	8	14	0.0162924
UNG	0.000694185	14	6	14	0.0162924
PLA2G15	0.000694185	14	8	14	0.0162924
RMDN2	0.000694185	2	6	14	0.0162924
PSPH	0.000698454	14	10	14	0.0162924
RNFT1	0.000698694	2	6	14	0.0162924
POLR2A	0.000698946	14	6	14	0.0162924
RPS29	0.000698946	14	6	14	0.0162924
ACTR8	0.000698946	14	6	14	0.0162924
MCUR1	0.000698946	14	6	14	0.0162924
TADA1	0.000698946	14	6	14	0.0162924
SLC35A1	0.000698946	12	8	14	0.0162924
SUSD6	0.000698946	14	6	14	0.0162924
SERAC1	0.000698946	14	6	14	0.0162924
FERMT3	0.000725994	12	10	14	0.0162924
SPDYE1	0.000725994	12	10	14	0.0162924
MED22	0.000725994	12	10	14	0.0162924
CMTM6	0.000725994	12	10	14	0.0162924
ZNF841	0.000725994	12	10	14	0.0162924
LINC00623	0.000725994	12	10	14	0.0162924
SAP30BP	0.000725994	12	10	14	0.0162924
CAPZB	0.000725994	12	10	14	0.0162924
ZNF782	0.000725994	12	10	14	0.0162924
NUMB	0.000725994	12	10	14	0.0162924
NAP1L5	0.000728214	12	8	14	0.0162924
JOSD1	0.000728214	14	8	14	0.0162924
TSC22D1-AS1	0.000728214	12	8	14	0.0162924
PHACTR4	0.000728214	14	8	14	0.0162924
MOSPD2	0.000728214	12	8	14	0.0162924
RLF	0.000728739	14	8	14	0.0162924
ARL6IP4	0.000728894	14	8	14	0.0162924
ZNF460	0.000728894	14	8	14	0.0162924
ARPP19	0.000728894	14	8	14	0.0162924
LINC00493	0.000728894	14	8	14	0.0162924
DESI1	0.000728894	14	8	14	0.0162924
UPP1	0.000728894	14	8	14	0.0162924
TRIM24	0.000728894	14	8	14	0.0162924
MAP4K3	0.000732229	14	6	14	0.0162924
DAAM1	0.000733563	14	8	14	0.0162924
TUBA1C	0.000735467	2	6	14	0.0162924
C9orf91	0.000736337	12	10	14	0.0162924
EFR3A	0.000736337	14	6	14	0.0162924
AP1AR	0.000749009	12	10	14	0.0162924
RBM4B	0.000749554	2	4	14	0.0162924
RNVU1-14	0.000762294	12	10	14	0.0162924
LRPAP1	0.000762294	12	10	14	0.0162924
PEX11B	0.000762294	12	10	14	0.0162924
OTUD3	0.000762294	12	10	14	0.0162924
IMPA1	0.000762294	12	10	14	0.0162924
TTC38	0.000762294	14	4	14	0.0162924
CCNY	0.000762294	12	10	14	0.0162924
KCMF1	0.000762519	14	8	14	0.0162924
CHSY1	0.000762891	14	6	14	0.0162924
TRPM2	0.000763603	14	8	14	0.0162924
MIR1914	0.00076367	2	2	12	0.0162924
KEAP1	0.000767504	12	8	12	0.0162924
DSE	0.000769727	2	6	12	0.0162924
PLEKHG2	0.000772172	14	8	14	0.0162924
TAF15	0.000772172	14	8	14	0.0162924
MLX	0.000772172	14	8	14	0.0162924
MC1R	0.000772172	14	8	14	0.0162924
SLC10A3	0.000772172	14	8	14	0.0162924
CAPRIN1	0.000772172	14	8	14	0.0162924
DMPK	0.000772172	14	8	14	0.0162924
GLG1	0.000772172	14	8	14	0.0162924
XRCC5	0.000772172	14	8	14	0.0162924
CLTA	0.000772172	14	8	14	0.0162924
TMX4	0.000772172	14	8	14	0.0162924
AP3M1	0.000772172	14	8	14	0.0162924
NCF1	0.000772172	12	6	14	0.0162924
MYEF2	0.000772172	14	8	14	0.0162924
CUL1	0.000772172	14	8	14	0.0162924
PGGT1B	0.000772172	14	8	14	0.0162924
CASP7	0.000772172	14	8	14	0.0162924
POLA1	0.000772172	14	8	14	0.0162924
CCDC144A	0.000772172	14	8	14	0.0162924
RHOU	0.000772172	14	8	14	0.0162924
LILRA6	0.00077224	10	8	14	0.0162924
DNAJB14	0.000775092	12	10	14	0.0162924
ZMYND19	0.000775092	12	10	14	0.0162924
SSU72	0.000775092	12	10	14	0.0162924
CHUK	0.000775092	12	10	14	0.0162924
ABR	0.000775092	14	6	14	0.0162924
RFC2	0.000775092	14	6	14	0.0162924
RNF6	0.00078646	14	6	14	0.0162924
MIR3136	0.000798594	12	10	14	0.0162924
WTAP	0.000798594	12	10	14	0.0162924
PTTG1	0.000798594	12	10	14	0.0162924
C17orf78	0.000803193	2	6	12	0.0162924
SLC17A5	0.000803193	2	6	12	0.0162924
RPS4X	0.000810781	14	8	14	0.0162924
HSPA5	0.000810781	14	8	14	0.0162924
ANKRD36BP1	0.000810781	14	8	14	0.0162924
APH1A	0.000810781	14	8	14	0.0162924
EPB41L4A-AS1	0.000810781	14	8	14	0.0162924
LOC100129034	0.000810781	14	8	14	0.0162924
SEMA4C	0.000810781	14	8	14	0.0162924
CDK2	0.000810781	14	8	14	0.0162924
UQCRQ	0.000810781	14	8	14	0.0162924
MRPS21	0.000810781	14	8	14	0.0162924
TMEM50A	0.000810781	14	8	14	0.0162924
SLC25A46	0.000810781	14	8	14	0.0162924
MRPS10	0.000810781	14	8	14	0.0162924
PPIG	0.000810781	14	8	14	0.0162924
CEP350	0.000810781	14	8	14	0.0162924
NDUFB9	0.000810781	14	8	14	0.0162924
RBFA	0.000810781	14	8	14	0.0162924
PAICS	0.000810781	14	8	14	0.0162924
ATP2B4	0.000810781	14	8	14	0.0162924
CNTNAP1	0.000810781	14	8	14	0.0162924
ATP13A3	0.000810781	14	8	14	0.0162924
CDK13	0.000810781	14	8	14	0.0162924
LRCH3	0.000810781	14	8	14	0.0162924
ZNF766	0.000810781	14	8	14	0.0162924
MIOS	0.000810781	14	8	14	0.0162924
ZFP30	0.000810781	14	8	14	0.0162924
CIR1	0.000810781	14	8	14	0.0162924
PSEN1	0.000810781	14	8	14	0.0162924
MCFD2	0.000810781	14	8	14	0.0162924
NUP155	0.000810781	14	8	14	0.0162924
SLMAP	0.000810781	14	8	14	0.0162924
VPS45	0.000810781	14	8	14	0.0162924
GLRX2	0.000810781	14	8	14	0.0162924
EIF2AK4	0.000810781	14	8	14	0.0162924
ALS2	0.000810781	14	8	14	0.0162924
EXTL2	0.000810781	14	8	14	0.0162924
TIMELESS	0.000810781	14	8	14	0.0162924
CROT	0.000810781	14	8	14	0.0162924
CDH24	0.000810781	14	8	14	0.0162924
DLG3	0.000810781	14	8	14	0.0162924
HDAC11	0.000810781	14	8	14	0.0162924
DPY19L2	0.000810781	14	8	14	0.0162924
RBM34	0.000813168	14	6	14	0.0162924
RBM3	0.000813847	14	6	14	0.0162924
MITD1	0.000813847	12	10	14	0.0162924
COPB1	0.000813847	12	10	14	0.0162924
TMEM251	0.000813847	12	10	14	0.0162924
STT3A	0.000813847	12	10	14	0.0162924
SCAF4	0.000813847	12	10	14	0.0162924
BFAR	0.000813847	12	10	14	0.0162924
PACRGL	0.000813847	12	10	14	0.0162924
UBASH3B	0.000813847	14	6	14	0.0162924
INVS	0.000813847	12	10	14	0.0162924
LTF	0.000826603	12	4	12	0.0165281
PARP2	0.000835553	2	6	12	0.0166873
PARK7	0.00083666	2	6	12	0.0166896
TMEM165	0.000849389	14	8	14	0.0168087
WDR3	0.000849389	14	8	14	0.0168087
PPA1	0.000849389	14	8	14	0.0168087
LIPA	0.000849389	14	8	14	0.0168087
FAM66C	0.000849389	14	8	14	0.0168087
CPNE2	0.000849389	14	8	14	0.0168087
CCNJL	0.000850254	2	2	12	0.0168087
UBE2I	0.000852601	12	10	14	0.0168087
TYW3	0.000852601	12	10	14	0.0168087
ARL6IP6	0.000852601	12	10	14	0.0168087
KRIT1	0.000855967	14	6	14	0.0168553
NPIPA5	0.000887998	14	8	14	0.0174657
IPO5	0.000898765	14	8	14	0.0176158
PDE9A	0.000898765	14	8	14	0.0176158
SIL1	0.000898765	14	8	14	0.0176158
TREM1	0.000901748	12	4	12	0.0176537
SMARCC2	0.000924415	14	8	14	0.017993
VPS25	0.000924415	14	8	14	0.017993
SYNJ1	0.000924415	14	8	14	0.017993
ZNF143	0.000924415	12	10	14	0.017993
RAB30	0.000924415	14	8	14	0.017993
TMSB4Y	0.000933255	2	4	10	0.0181441
TBC1D2B	0.000936284	12	10	14	0.018182
SPRTN	0.00094791	14	8	14	0.0182964
CLN6	0.00094791	14	8	14	0.0182964
TNFRSF13C	0.000955344	2	2	12	0.0182964
ARGLU1	0.000957885	12	10	14	0.0182964
USF1	0.000957885	12	10	14	0.0182964
CD3EAP	0.000957885	14	4	14	0.0182964
RPL13A	0.000966049	14	6	14	0.0182964
RPL7A	0.000966049	14	6	14	0.0182964
EHBP1L1	0.000966049	14	6	14	0.0182964
TPM3	0.000966049	14	6	14	0.0182964
PLEKHO1	0.000966049	14	6	14	0.0182964
IDS	0.000966049	14	6	14	0.0182964
WDR1	0.000966049	14	6	14	0.0182964
PMPCB	0.000966049	14	6	14	0.0182964
EIF2B2	0.000966049	14	6	14	0.0182964
PROSER1	0.000966049	14	6	14	0.0182964
TMX3	0.000966049	14	6	14	0.0182964
FBXO32	0.000966049	14	6	14	0.0182964
RARS2	0.000966049	14	6	14	0.0182964
THUMPD1	0.000966051	2	4	14	0.0182964
GPHA2	0.000966051	10	10	14	0.0182964
C20orf96	0.000966051	14	8	14	0.0182964
CAP1	0.000970635	14	8	14	0.0183229
PRMT5	0.000970635	14	8	14	0.0183229
FAM35A	0.000970713	14	8	14	0.0183229
SNX1	0.000985562	14	6	14	0.0183651
KLHL11	0.000985562	14	8	14	0.0183651
KMT2C	0.000985562	14	8	14	0.0183651
UFL1	0.000985562	14	8	14	0.0183651
SLX4	0.000985562	12	8	14	0.0183651
PPP5C	0.000985562	14	8	14	0.0183651
CRLS1	0.000985562	14	8	14	0.0183651
EFTUD1	0.000985562	14	8	14	0.0183651
H3F3B	0.000995305	14	8	14	0.0183651
ANKRD40	0.000995305	14	8	14	0.0183651
GPR107	0.000995305	14	8	14	0.0183651
BCCIP	0.000995305	14	8	14	0.0183651
CEP164	0.000995305	14	8	14	0.0183651
DHX57	0.000995305	14	8	14	0.0183651
TOR3A	0.000996723	14	6	14	0.0183651
C10orf32	0.000996723	2	6	14	0.0183651
SCARF1	0.000996723	12	8	14	0.0183651
DNAJC15	0.000996723	14	6	14	0.0183651
POLR2H	0.000996881	2	2	12	0.0183651
SNHG10	0.000998679	12	10	14	0.0183651
AGAP5	0.000999916	2	4	10	0.0183651
MMAA	0.00100708	2	4	14	0.0183651
TMPO	0.0010083	12	10	14	0.0183651
ZNF557	0.0010083	12	10	14	0.0183651
ZBTB40	0.0010083	12	10	14	0.0183651
KANSL1	0.0010083	12	10	14	0.0183651
SLC45A4	0.0010083	12	10	14	0.0183651
CMAHP	0.0010083	12	10	14	0.0183651
ZCCHC10	0.0010083	12	10	14	0.0183651
KIAA0391	0.0010083	12	10	14	0.0183651
RPL29	0.00101435	14	6	14	0.0183651
MIDN	0.00101435	14	6	14	0.0183651
MAGOHB	0.00101435	14	6	14	0.0183651
SH2B3	0.00101435	14	6	14	0.0183651
PIK3C2A	0.00101435	14	6	14	0.0183651
TRAM2	0.00101435	14	6	14	0.0183651
SMC1B	0.00101435	14	6	14	0.0183651
ABTB2	0.00101435	14	6	14	0.0183651
CCT8	0.00103484	14	8	14	0.0185325
NCOR2	0.00103484	14	8	14	0.0185325
MPC1	0.00103484	14	8	14	0.0185325
CCDC50	0.00103484	14	4	14	0.0185325
RRM1	0.0010427	14	8	14	0.0185325
POP5	0.00104449	14	8	14	0.0185325
LILRB2	0.00104456	10	6	12	0.0185325
SLC13A4	0.00104861	12	10	14	0.0185325
LOC100506083	0.00105749	12	6	12	0.0185325
RRS1	0.00105872	12	10	14	0.0185325
MMP25-AS1	0.00105872	12	10	14	0.0185325
NOL9	0.00105872	12	10	14	0.0185325
PNPO	0.00105872	12	10	14	0.0185325
LOC100129550	0.00105872	12	10	14	0.0185325
TMEM186	0.00105872	12	10	14	0.0185325
FAM118A	0.00105872	12	10	14	0.0185325
TRAFD1	0.00105872	12	10	14	0.0185325
SREBF2	0.00105872	12	10	14	0.0185325
NMNAT1	0.00105872	12	10	14	0.0185325
USP13	0.00105872	12	10	14	0.0185325
PDSS2	0.00105872	12	10	14	0.0185325
RPS21	0.00106265	14	6	14	0.0185325
IMPDH1	0.00106265	14	6	14	0.0185325
SNAP23	0.00106265	14	6	14	0.0185325
FAM57A	0.00106265	14	6	14	0.0185325
BRCC3	0.00106265	14	6	14	0.0185325
FBXO24	0.00106265	14	6	14	0.0185325
CMC4	0.00106265	14	6	14	0.0185325
UVRAG	0.00106265	14	6	14	0.0185325
CCDC173	0.00106265	14	6	14	0.0185325
YKT6	0.00108251	14	6	14	0.0185325
BRPF3	0.00108251	14	6	14	0.0185325
VPS36	0.00108251	12	10	14	0.0185325
MTIF2	0.00108251	12	10	14	0.0185325
SS18	0.00108251	12	10	14	0.0185325
ZNF519	0.00108251	12	10	14	0.0185325
HSDL1	0.00109012	2	6	14	0.0185325
LILRA2	0.00109012	10	8	14	0.0185325
SUSD1	0.00109012	2	6	14	0.0185325
YWHAG	0.00109311	14	8	14	0.0185325
QSER1	0.00109311	14	8	14	0.0185325
LOC389906	0.00109311	14	8	14	0.0185325
RPS6	0.00109946	14	8	14	0.0185325
RPL10A	0.00109946	14	8	14	0.0185325
SNHG5	0.00109946	14	8	14	0.0185325
H2AFX	0.00109946	14	8	14	0.0185325
RPS4Y1	0.00109946	14	8	14	0.0185325
DDX42	0.00109946	14	8	14	0.0185325
TSPAN3	0.00109946	14	8	14	0.0185325
SLC35F5	0.00109946	14	8	14	0.0185325
PSMC2	0.00109946	14	8	14	0.0185325
TAOK1	0.00109946	14	8	14	0.0185325
RUFY2	0.00109946	14	8	14	0.0185325
DDR1	0.00109946	14	8	14	0.0185325
ZNF880	0.00109946	14	8	14	0.0185325
B3GALNT2	0.00109946	14	8	14	0.0185325
SRPK2	0.00109946	14	8	14	0.0185325
SCRN1	0.00109946	14	8	14	0.0185325
CBWD1	0.00109946	14	8	14	0.0185325
COQ2	0.00109946	14	8	14	0.0185325
ENSA	0.00110913	12	10	14	0.0185325
ZNF791	0.00110913	12	10	14	0.0185325
SCYL1	0.00113004	14	4	14	0.0185325
CHORDC1	0.00113664	12	10	14	0.0185325
SNRPB	0.00113664	12	10	14	0.0185325
ATP11B	0.00113664	12	10	14	0.0185325
TOP3A	0.00113664	12	10	14	0.0185325
IDH3A	0.00113664	14	6	14	0.0185325
TTL	0.00113664	14	10	14	0.0185325
APC	0.00113664	14	6	14	0.0185325
PAPLN	0.00113664	14	6	14	0.0185325
CRYL1	0.00113664	2	6	14	0.0185325
TOMM5	0.00113953	2	6	12	0.0185325
NOL7	0.00113953	2	6	12	0.0185325
TMEM167A	0.00113953	2	6	12	0.0185325
OSCAR	0.00113963	12	4	12	0.0185325
MEFV	0.00114203	10	8	14	0.0185325
FARSA	0.00115036	12	8	14	0.0185325
SLC4A2	0.00115036	14	8	14	0.0185325
TMSB10	0.00115444	14	8	14	0.0185325
RPL10	0.00115444	14	8	14	0.0185325
RPL36AL	0.00115444	14	8	14	0.0185325
CENPB	0.00115444	14	8	14	0.0185325
CHD4	0.00115444	14	8	14	0.0185325
PTTG1IP	0.00115444	14	8	14	0.0185325
ZNHIT1	0.00115444	14	8	14	0.0185325
STK16	0.00115444	14	8	14	0.0185325
KBTBD2	0.00115444	14	8	14	0.0185325
TMEM43	0.00115444	14	8	14	0.0185325
PRMT1	0.00115444	14	8	14	0.0185325
MFGE8	0.00115444	14	8	14	0.0185325
NDUFV3	0.00115444	14	8	14	0.0185325
RRP1	0.00115444	14	8	14	0.0185325
NEMP2	0.00115444	14	8	14	0.0185325
SLC25A44	0.00115444	14	8	14	0.0185325
DCTN5	0.00115444	14	8	14	0.0185325
LRIF1	0.00115444	14	8	14	0.0185325
C5orf15	0.00115444	14	8	14	0.0185325
UBE3A	0.00115444	14	8	14	0.0185325
SLC35B3	0.00115444	14	8	14	0.0185325
EPRS	0.00115444	14	8	14	0.0185325
LINC00597	0.00115444	14	8	14	0.0185325
NDRG1	0.00115444	14	8	14	0.0185325
CKAP5	0.00115444	14	8	14	0.0185325
NMD3	0.00115444	14	8	14	0.0185325
NUTF2	0.00115444	14	8	14	0.0185325
BTBD1	0.00115444	14	8	14	0.0185325
CEP97	0.00115444	14	8	14	0.0185325
FAM212B	0.00115444	14	8	14	0.0185325
URGCP	0.00115444	14	8	14	0.0185325
MKKS	0.00115444	14	8	14	0.0185325
FAM160B1	0.00115444	14	8	14	0.0185325
HELLS	0.00115444	14	8	14	0.0185325
WARS	0.00115444	14	8	14	0.0185325
DSTN	0.00115444	14	8	14	0.0185325
MXRA7	0.00115444	14	8	14	0.0185325
PLEKHA8	0.00115444	14	8	14	0.0185325
CD99L2	0.00115444	14	8	14	0.0185325
XYLT1	0.00115444	14	8	14	0.0185325
LINC00152	0.00118701	2	6	12	0.0189997
PMS2P3	0.00119076	14	6	14	0.0189997
EMC8	0.00119076	14	6	14	0.0189997
REM2	0.00119143	12	4	12	0.0189997
TLR4	0.00119143	12	4	12	0.0189997
TRIM6	0.00119143	12	4	12	0.0189997
FAM103A1	0.00119143	12	4	12	0.0189997
CFL1	0.00120787	14	8	14	0.0190166
RPL26	0.00120941	14	8	14	0.0190166
RPS3	0.00120941	14	8	14	0.0190166
PSMD4	0.00120941	14	8	14	0.0190166
SOD1	0.00120941	14	8	14	0.0190166
CXCR2	0.00120941	12	6	14	0.0190166
RAC1	0.00120941	14	8	14	0.0190166
PPT1	0.00120941	14	8	14	0.0190166
SHFM1	0.00120941	14	8	14	0.0190166
NFIL3	0.00120941	14	8	14	0.0190166
KLHL18	0.00120941	14	8	14	0.0190166
NDRG2	0.00120941	14	8	14	0.0190166
FARP2	0.00120941	14	8	14	0.0190166
BRMS1L	0.00120941	14	8	14	0.0190166
NXPH3	0.00120941	14	8	14	0.0190166
HIRIP3	0.00124323	12	4	12	0.0194757
GCA	0.00124323	12	8	12	0.0194757
FCAR	0.00124323	12	4	12	0.0194757
FCGR3B	0.00124323	12	4	12	0.0194757
PAIP1	0.00125269	14	10	14	0.0196057
FGR	0.00126124	12	4	14	0.0197213
NECAB3	0.00126539	14	8	14	0.0197355
ZNF207	0.00126684	12	10	14	0.0197355
IQCC	0.00126684	14	4	14	0.0197355
MAP3K5	0.00126684	2	4	14	0.0197355
TXLNA	0.00128395	14	8	14	0.0198643
CHURC1	0.00128395	14	8	14	0.0198643
RAP1B	0.00128395	14	8	14	0.0198643
TIMM23B	0.00128395	14	8	14	0.0198643
SMC5	0.00128395	14	8	14	0.0198643
NUP133	0.00128395	14	8	14	0.0198643
PAXBP1	0.00128807	12	10	14	0.0198643
ACSS1	0.00128807	12	10	14	0.0198643
POLI	0.00128807	2	4	14	0.0198643
REV1	0.00128807	14	6	14	0.0198643
TMEM180	0.00128807	14	6	14	0.0198643
TAOK2	0.00129417	12	10	12	0.0199148
CIRH1A	0.00129417	2	2	12	0.0199148
LCN2	0.00129503	12	4	12	0.0199148
NFU1	0.00129607	2	6	14	0.0199148
FAS	0.00132187	12	10	14	0.0202743
SRFBP1	0.00132187	14	8	14	0.0202743
MAML1	0.00134809	12	10	12	0.0203853
UBE2E1	0.00134809	2	2	12	0.0203853
HSPA1B	0.00134809	2	2	12	0.0203853
SNHG12	0.00134815	2	6	14	0.0203853
LOC101927257	0.00134815	14	8	14	0.0203853
ZNF12	0.00134815	14	8	14	0.0203853
STIP1	0.00134815	14	8	14	0.0203853
FOPNL	0.00134815	14	8	14	0.0203853
CPT2	0.00134815	14	8	14	0.0203853
DCAKD	0.00134815	14	8	14	0.0203853
RILPL1	0.00134815	14	8	14	0.0203853
C9orf3	0.00134815	14	8	14	0.0203853
SOGA3	0.00134815	14	8	14	0.0203853
C11orf31	0.00135247	14	8	14	0.0203853
FBL	0.00135247	12	10	14	0.0203853
NCOA6	0.00135247	14	8	14	0.0203853
STX10	0.00136975	12	10	14	0.0203853
GOLGA5	0.00138476	14	8	14	0.0203853
SERPINB1	0.00138662	12	10	14	0.0203853
SSBP4	0.00138662	12	8	14	0.0203853
TIPRL	0.00138662	12	8	14	0.0203853
MEST	0.00138662	14	8	14	0.0203853
CLIP1	0.00138662	14	8	14	0.0203853
FLNA	0.00138707	14	6	14	0.0203853
GANAB	0.00138707	14	6	14	0.0203853
GATAD1	0.00138707	14	6	14	0.0203853
ADH5	0.00138707	14	6	14	0.0203853
MEGF8	0.00138707	14	6	14	0.0203853
KRBOX4	0.00138707	12	8	14	0.0203853
ATXN2	0.00138707	14	6	14	0.0203853
SIPA1L3	0.00138707	14	6	14	0.0203853
PNN	0.00138837	12	10	14	0.0203853
BTBD6	0.00138837	12	10	14	0.0203853
EID2	0.00138837	12	10	14	0.0203853
FGL2	0.00138837	14	4	14	0.0203853
MXRA8	0.00138837	12	10	14	0.0203853
RBM6	0.00138837	12	10	14	0.0203853
UBIAD1	0.00138837	12	10	14	0.0203853
INTS8	0.00138837	12	10	14	0.0203853
AEBP2	0.00138837	12	10	14	0.0203853
C9orf72	0.00138837	12	10	14	0.0203853
SNX14	0.00138837	12	10	14	0.0203853
BUD13	0.00138837	12	10	14	0.0203853
TMA16	0.00138837	12	10	14	0.0203853
PARL	0.00138837	12	10	14	0.0203853
PVR	0.00138837	14	4	14	0.0203853
MCPH1	0.00138837	12	10	14	0.0203853
SARDH	0.00138837	12	10	14	0.0203853
DLEU1	0.00138837	12	10	14	0.0203853
NUTM2B-AS1	0.00139689	14	6	14	0.0203921
OLFM4	0.00139863	12	4	12	0.0203921
DTX3L	0.00140019	12	10	14	0.0203921
SF3B6	0.00140625	2	2	12	0.0203921
CCDC112	0.00141234	14	8	14	0.0203921
TMX1	0.00142312	14	10	14	0.0203921
TCAP	0.00142875	12	4	12	0.0203921
ARMCX2	0.00143333	4	2	10	0.0203921
SMAD7	0.00145242	2	6	14	0.0203921
TMEM116	0.001454	12	10	14	0.0203921
LPPR3	0.0014556	4	4	10	0.0203921
TUBB	0.00145595	14	8	14	0.0203921
WIZ	0.00145595	14	6	14	0.0203921
USMG5	0.00145595	14	8	14	0.0203921
SEH1L	0.00145595	14	8	14	0.0203921
MBNL2	0.00145595	14	6	14	0.0203921
RPS23	0.00145643	14	6	14	0.0203921
RPL24	0.00145643	14	6	14	0.0203921
KMT2E-AS1	0.00145643	12	8	14	0.0203921
SNRNP200	0.00145643	14	6	14	0.0203921
SNORA19	0.00145643	14	6	14	0.0203921
ARL16	0.00145643	14	6	14	0.0203921
NCBP2	0.00145643	14	6	14	0.0203921
MSN	0.00145643	14	6	14	0.0203921
VEZF1	0.00145643	14	6	14	0.0203921
MRPL9	0.00145643	14	6	14	0.0203921
TMEM199	0.00145643	14	6	14	0.0203921
ATP2A2	0.00145643	14	6	14	0.0203921
GON4L	0.00145643	14	6	14	0.0203921
TMEM41B	0.00145643	14	6	14	0.0203921
TRAPPC2L	0.00145643	14	6	14	0.0203921
RAB35	0.00145643	14	6	14	0.0203921
IQGAP1	0.00145643	14	6	14	0.0203921
ZNF92	0.00145643	14	6	14	0.0203921
IFT172	0.00145643	14	6	14	0.0203921
TULP4	0.00145643	14	6	14	0.0203921
KLHL2	0.00145643	12	8	14	0.0203921
CNNM4	0.00145643	14	6	14	0.0203921
FAM66D	0.00145643	12	8	14	0.0203921
ZSWIM6	0.00145643	14	6	14	0.0203921
FAM111A	0.00145779	12	10	14	0.0203921
APEH	0.00145779	12	10	14	0.0203921
ZNF302	0.00145779	12	10	14	0.0203921
MGC72080	0.00145779	12	10	14	0.0203921
RAF1	0.00145779	12	10	14	0.0203921
NIF3L1	0.00145779	12	10	14	0.0203921
TMEM128	0.00145779	12	10	14	0.0203921
MRPL46	0.00145779	12	10	14	0.0203921
LOC101928812	0.00145779	12	10	14	0.0203921
ZNF816	0.00145779	12	10	14	0.0203921
STAG3L4	0.00145779	12	10	14	0.0203921
CD160	0.00145779	12	10	14	0.0203921
DCAF4L1	0.00145779	14	4	14	0.0203921
CEP295NL	0.00145779	12	10	14	0.0203921
LOC101929767	0.00145779	12	10	14	0.0203921
ZFYVE9	0.00145779	12	10	14	0.0203921
ZNF487	0.00145779	12	10	14	0.0203921
KRCC1	0.00146485	2	2	12	0.0204738
TPCN2	0.00146673	12	10	14	0.0204832
MPO	0.00149	8	8	12	0.0206382
CAPZA1	0.00149802	12	10	14	0.0206382
ADAM10	0.00149802	14	6	14	0.0206382
ATP5J2	0.00149802	2	6	14	0.0206382
RNF111	0.00149802	12	10	14	0.0206382
CDK2AP2	0.00152342	14	6	14	0.0206382
OAS1	0.00152504	2	6	14	0.0206382
LINC01473	0.00152504	2	6	14	0.0206382
TRIM21	0.00152528	12	8	14	0.0206382
LPAR6	0.00152528	14	6	14	0.0206382
OSBPL8	0.00152528	14	6	14	0.0206382
TLN1	0.00152578	14	6	14	0.0206382
HSP90B1	0.00152578	14	6	14	0.0206382
TMEM185B	0.00152578	14	6	14	0.0206382
DENR	0.00152578	14	6	14	0.0206382
CRK	0.00152578	14	6	14	0.0206382
SMAD5	0.00152578	14	6	14	0.0206382
SLC30A9	0.00152578	14	6	14	0.0206382
GNRHR	0.00152578	14	6	14	0.0206382
ZNF844	0.00152721	12	10	14	0.0206382
ACADM	0.00152721	12	10	14	0.0206382
PIGB	0.00152721	12	10	14	0.0206382
CEP63	0.00152721	12	10	14	0.0206382
LOC101929147	0.00152721	12	10	14	0.0206382
SNRPD3	0.00153427	14	8	14	0.0206382
BEST1	0.00153427	14	4	14	0.0206382
MYDGF	0.00153501	2	6	12	0.0206382
SHISA5	0.00153501	2	6	12	0.0206382
RIPK2	0.00153501	2	6	12	0.0206382
ZNF561	0.00155018	14	8	14	0.0206382
CAPRIN2	0.00155018	14	8	14	0.0206382
CUL4B	0.00155018	14	8	14	0.0206382
C6orf89	0.00155018	14	8	14	0.0206382
PPCS	0.00155018	14	8	14	0.0206382
PRAM1	0.00155018	12	6	14	0.0206382
IFFO2	0.00155018	14	8	14	0.0206382
ELMO2	0.00155018	14	8	14	0.0206382
CLCF1	0.00155018	14	8	14	0.0206382
PIGX	0.00155018	14	8	14	0.0206382
HDHD2	0.00155018	14	8	14	0.0206382
ECHDC1	0.00155018	14	8	14	0.0206382
SEC23A	0.00155018	14	8	14	0.0206382
GPR180	0.00155018	14	8	14	0.0206382
CASC4	0.00155018	14	8	14	0.0206382
KLHL34	0.0015588	12	4	12	0.0206382
DBR1	0.00156631	14	8	14	0.0206382
MED17	0.00156631	14	6	14	0.0206382
HNRNPH3	0.00157292	12	10	14	0.0206382
RBM25	0.00157292	12	10	14	0.0206382
R3HCC1	0.00157292	14	6	14	0.0206382
ZNF579	0.00157292	12	10	14	0.0206382
MYL6B	0.00157292	12	10	14	0.0206382
FAM91A1	0.00157292	12	10	14	0.0206382
XPOT	0.00157292	14	6	14	0.0206382
DARS2	0.00157292	14	6	14	0.0206382
LIAS	0.00157292	12	10	14	0.0206382
SYTL2	0.00157292	12	10	14	0.0206382
ZNF77	0.00157292	12	10	14	0.0206382
AGK	0.00157292	12	10	14	0.0206382
PRKAR1B	0.00157292	14	6	14	0.0206382
RASGEF1B	0.00157292	12	10	14	0.0206382
SRF	0.00159462	12	8	14	0.0206382
PTPN18	0.00159462	12	8	14	0.0206382
LAMP1	0.00159514	14	6	14	0.0206382
LINC00662	0.00159514	12	8	14	0.0206382
KIAA1656	0.00159662	12	10	14	0.0206382
NSA2	0.00159959	2	6	14	0.0206382
MAP3K10	0.00160192	14	4	14	0.0206382
TPRN	0.00160629	14	4	14	0.0206382
NUFIP2	0.00161098	14	8	14	0.0206382
SAR1A	0.00161098	14	6	14	0.0206382
SFR1	0.00161098	14	6	14	0.0206382
ALDH9A1	0.00161098	14	8	14	0.0206382
ELK4	0.00162769	14	8	14	0.0206382
SSR2	0.00162769	14	8	14	0.0206382
ALAD	0.00162769	14	8	14	0.0206382
EIF1AX	0.00162769	14	8	14	0.0206382
LEPROT	0.00162769	14	8	14	0.0206382
SEC22B	0.00162769	14	8	14	0.0206382
POGZ	0.00162769	14	8	14	0.0206382
MED8	0.00162769	14	8	14	0.0206382
IPW	0.00162769	14	8	14	0.0206382
TRIP11	0.00162769	14	8	14	0.0206382
DDX46	0.00162769	14	8	14	0.0206382
BMS1	0.00162769	14	8	14	0.0206382
FIGNL1	0.00162769	14	8	14	0.0206382
RUSC1	0.00162769	14	8	14	0.0206382
XRCC6	0.00162769	14	8	14	0.0206382
PGRMC2	0.00162769	14	8	14	0.0206382
MRPL40	0.00162769	14	8	14	0.0206382
DIABLO	0.00162769	14	8	14	0.0206382
ARL5B	0.00162769	14	8	14	0.0206382
METAP2	0.00162769	14	8	14	0.0206382
WHSC1	0.00162769	14	8	14	0.0206382
ZNF410	0.00162769	14	8	14	0.0206382
ERGIC2	0.00162769	14	8	14	0.0206382
RHOQ	0.00162769	14	8	14	0.0206382
HSPA4	0.00162769	14	8	14	0.0206382
GIPC3	0.00162769	14	8	14	0.0206382
PMS2CL	0.00162769	14	8	14	0.0206382
UFD1L	0.00162769	14	8	14	0.0206382
IGBP1	0.00162769	14	8	14	0.0206382
FAM86DP	0.00162769	14	8	14	0.0206382
TRIM44	0.00162769	14	8	14	0.0206382
EIF4E	0.00162769	14	8	14	0.0206382
TCP11L1	0.00162769	14	8	14	0.0206382
SLC15A4	0.00162769	14	8	14	0.0206382
PQLC3	0.00162769	14	8	14	0.0206382
KIAA1279	0.00162769	14	8	14	0.0206382
MAPK6	0.00162769	14	8	14	0.0206382
CRYZL1	0.00162769	14	8	14	0.0206382
TPMT	0.00162769	14	8	14	0.0206382
C11orf73	0.00162769	14	8	14	0.0206382
NRF1	0.00162769	14	8	14	0.0206382
FZD6	0.00162769	14	8	14	0.0206382
NEK3	0.00162769	14	8	14	0.0206382
FNDC3B	0.00162769	14	8	14	0.0206382
SLC37A2	0.00162769	14	8	14	0.0206382
CEP126	0.00162769	14	8	14	0.0206382
ITFG1	0.00162769	14	8	14	0.0206382
TMEM106C	0.00162965	2	8	12	0.0206382
FBXL6	0.00162965	12	4	12	0.0206382
MYL9	0.00162965	12	8	12	0.0206382
MS4A3	0.00162965	12	4	12	0.0206382
PADI2	0.00166038	12	4	14	0.0210115
B4GAT1	0.00166849	2	6	12	0.0210983
DEFA3	0.00170051	12	4	12	0.021402
CBX3	0.0017052	14	8	14	0.021402
LINC00260	0.0017052	14	8	14	0.021402
ARIH1	0.0017052	14	8	14	0.021402
HLA-DPB1	0.0017052	14	8	14	0.021402
RABL2A	0.0017052	14	8	14	0.021402
CPNE3	0.0017052	14	8	14	0.021402
SLC25A23	0.0017052	14	8	14	0.021402
KIFAP3	0.0017052	14	8	14	0.021402
TWSG1	0.0017052	14	8	14	0.021402
MAP3K1	0.00172553	14	8	14	0.0215609
SMARCA4	0.00172553	14	8	14	0.0215609
CTSH	0.00172553	14	8	14	0.0215609
MANEA	0.00172553	14	8	14	0.0215609
SLC9A6	0.00172553	14	8	14	0.0215609
CCDC58	0.00172553	12	8	14	0.0215609
SRSF10	0.00173287	12	10	14	0.0216365
PRRC1	0.00173523	2	6	12	0.0216499
CD72	0.00174073	2	2	12	0.0217025
PTMA	0.00177802	14	8	14	0.0220857
MSL1	0.00177802	12	10	14	0.0220857
DHX9	0.00177802	14	8	14	0.0220857
LOC146880	0.00177802	12	10	14	0.0220857
EMC3-AS1	0.00177802	12	10	14	0.0220857
NUDCD1	0.00178271	14	8	14	0.0221114
METTL15	0.00178271	14	8	14	0.0221114
HNRNPH1	0.00180103	12	10	14	0.022227
PPP1R2	0.00180103	12	10	14	0.022227
GALE	0.00181036	2	2	12	0.022227
SCX	0.00181036	2	2	12	0.022227
RBBP6	0.00181181	12	8	14	0.022227
SNIP1	0.00181181	14	8	14	0.022227
NPIPB4	0.00181181	14	8	14	0.022227
SLC25A36	0.00181181	14	8	14	0.022227
ADAM17	0.00181181	14	8	14	0.022227
C1orf216	0.00181181	14	8	14	0.022227
DNASE1L1	0.00181181	14	8	14	0.022227
SKIV2L2	0.00181181	14	8	14	0.022227
PGM2	0.00181181	14	8	14	0.022227
ACSL4	0.00181181	14	8	14	0.022227
IFT57	0.00181181	14	8	14	0.022227
CIT	0.00185917	12	10	14	0.022787
PUSL1	0.00186252	12	10	14	0.022787
PLAC9	0.00186252	14	6	14	0.022787
RBM10	0.00186692	12	10	14	0.022787
FAHD2A	0.00186692	14	8	14	0.022787
PER2	0.00186692	12	10	14	0.022787
PCCA	0.00186692	12	10	14	0.022787
TUBA8	0.00187135	2	4	10	0.0228245
QDPR	0.00188354	12	10	14	0.0228366
ATG4C	0.00188354	12	10	14	0.0228366
ARL4C	0.00189582	12	10	14	0.0228366
OSGEP	0.00189582	12	10	14	0.0228366
ZNF37BP	0.00189582	12	10	14	0.0228366
WRNIP1	0.00189582	12	10	14	0.0228366
NOB1	0.00189582	12	10	14	0.0228366
TOP3B	0.00189582	12	10	14	0.0228366
PGAP2	0.00189582	12	10	14	0.0228366
CACNB1	0.00189582	12	10	14	0.0228366
VOPP1	0.00189582	12	10	14	0.0228366
INCENP	0.00189582	12	10	14	0.0228366
TP53I11	0.00189582	12	10	14	0.0228366
PHTF1	0.00189582	14	4	14	0.0228366
GTF2F2	0.00189582	12	10	14	0.0228366
CCT5	0.00189809	14	8	14	0.0228366
SRSF4	0.00189809	14	8	14	0.0228366
KATNAL1	0.00189809	14	8	14	0.0228366
ATE1-AS1	0.00189809	14	8	14	0.0228366
SRSF6	0.00191528	12	10	14	0.0230107
MBD2	0.00191528	14	4	14	0.0230107
C2orf68	0.0019321	12	10	14	0.0231468
DNPEP	0.0019321	12	8	14	0.0231468
SLF2	0.0019321	14	8	14	0.0231468
PRPSAP1	0.0019321	14	8	14	0.0231468
CLN5	0.00195582	14	8	14	0.0232528
NMI	0.00195582	2	4	14	0.0232528
SNRNP40	0.00195582	14	8	14	0.0232528
SMYD2	0.00195582	14	8	14	0.0232528
CD69	0.0019562	14	6	14	0.0232528
BANF1	0.00197112	14	6	14	0.0232528
ARPC1B	0.00197112	14	6	14	0.0232528
FLOT1	0.00197112	14	6	14	0.0232528
LAMP2	0.00197112	14	6	14	0.0232528
RNPEP	0.00197112	14	6	14	0.0232528
OPN3	0.00197112	14	6	14	0.0232528
SNX22	0.0019828	14	8	14	0.0232528
LIN37	0.0019828	14	8	14	0.0232528
KLHL7	0.0019828	14	8	14	0.0232528
RNF13	0.0019828	14	8	14	0.0232528
DDX17	0.00199061	12	10	14	0.0232528
SRRM1	0.00199061	12	10	14	0.0232528
CPSF7	0.00199061	12	10	14	0.0232528
NRBP2	0.00199061	12	10	14	0.0232528
CALML4	0.00199061	12	10	14	0.0232528
PUF60	0.00199061	14	4	14	0.0232528
RRN3P1	0.00199061	12	10	14	0.0232528
NAT14	0.00199061	14	4	14	0.0232528
NCOR1	0.00199061	12	10	14	0.0232528
SEPSECS	0.00199061	12	10	14	0.0232528
EIF2AK2	0.00199061	12	10	14	0.0232528
MTOR	0.00199061	12	10	14	0.0232528
C19orf68	0.00199061	12	10	14	0.0232528
YPEL1	0.00199061	12	10	14	0.0232528
SDHB	0.00199061	12	10	14	0.0232528
ZMYM1	0.00199061	12	10	14	0.0232528
MLLT10	0.00199061	12	10	14	0.0232528
ATP8B1	0.00199061	12	10	14	0.0232528
PLCD4	0.00199061	12	10	14	0.0232528
LOC100506258	0.00199061	12	10	14	0.0232528
CRADD	0.00199061	14	4	14	0.0232528
PI4K2A	0.00199345	4	4	14	0.0232686
AUH	0.00199611	2	4	10	0.0232686
MANSC4	0.00199611	10	4	10	0.0232686
ARHGAP17	0.0020024	14	6	14	0.0233258
ZNF836	0.00201417	2	6	14	0.0233981
ZYX	0.00202871	14	6	14	0.0233981
MIR4677	0.00202871	14	6	14	0.0233981
SEPT2	0.00202871	14	8	14	0.0233981
SSSCA1	0.00202871	12	8	14	0.0233981
IGF2R	0.00202871	12	8	14	0.0233981
RHBDF2	0.00202871	14	8	14	0.0233981
HM13	0.00202871	14	6	14	0.0233981
STX18	0.00202871	12	8	14	0.0233981
MIPEPP3	0.00202871	14	6	14	0.0233981
MED6	0.00203122	12	8	14	0.0233981
IFT80	0.00203122	14	10	14	0.0233981
WARS2	0.00203122	14	6	14	0.0233981
ARHGEF5	0.00204877	2	6	14	0.0233981
ESYT1	0.00205462	12	10	14	0.0233981
RBM17	0.00205462	12	10	14	0.0233981
ZNF350	0.00205462	12	10	14	0.0233981
PAXIP1	0.00205462	12	10	14	0.0233981
C4orf32	0.00205462	2	6	14	0.0233981
AMMECR1	0.00205462	12	10	14	0.0233981
NEB	0.00205462	14	6	14	0.0233981
DUSP2	0.00205711	2	2	12	0.0233981
SCARNA12	0.00206968	14	6	14	0.0233981
RPLP0	0.00206968	14	6	14	0.0233981
C4orf3	0.00206968	14	6	14	0.0233981
C11orf68	0.00206968	14	6	14	0.0233981
NDNL2	0.00206968	14	6	14	0.0233981
ZNF706	0.00206968	14	6	14	0.0233981
C1orf43	0.00206968	14	6	14	0.0233981
MAPK1IP1L	0.00206968	14	6	14	0.0233981
SLC39A13	0.00206968	14	6	14	0.0233981
KIAA1143	0.00206968	14	6	14	0.0233981
MYO9B	0.00206968	14	6	14	0.0233981
MUM1	0.00206968	14	6	14	0.0233981
PHF20L1	0.00206968	14	6	14	0.0233981
GTF3C5	0.00206968	14	6	14	0.0233981
SACS	0.00206968	14	6	14	0.0233981
AVL9	0.00206968	14	6	14	0.0233981
IAH1	0.00206968	14	6	14	0.0233981
LANCL1	0.00206968	14	6	14	0.0233981
SPG20	0.00206968	14	6	14	0.0233981
CACFD1	0.00206968	14	6	14	0.0233981
CFAP20	0.00206968	14	6	14	0.0233981
MEMO1	0.00206968	14	6	14	0.0233981
MROH8	0.00208267	2	4	10	0.0234813
TESK2	0.00208267	2	4	10	0.0234813
SMNDC1	0.0020854	12	10	14	0.0234813
GORASP1	0.0020854	12	10	14	0.0234813
RNF157-AS1	0.0020854	12	10	14	0.0234813
TSL	0.0020854	12	10	14	0.0234813
TTLL13P	0.0020909	12	8	14	0.0234883
PKHD1L1	0.00210635	10	6	10	0.0234883
UPF2	0.00211488	2	6	14	0.0234883
MAPRE3	0.00211581	2	8	12	0.0234883
STX11	0.00211581	12	4	12	0.0234883
PSME1	0.00212531	12	8	14	0.0234883
NAB1	0.00212531	14	6	14	0.0234883
ARHGAP10	0.00212531	14	8	14	0.0234883
SFPQ	0.00213278	14	8	14	0.0234883
FAM63A	0.00213278	12	8	14	0.0234883
PRKDC	0.00213278	14	8	14	0.0234883
NUP214	0.00213278	14	6	14	0.0234883
SBF2	0.00213278	14	6	14	0.0234883
FBXO4	0.0021383	2	6	12	0.0234883
LUC7L3	0.00214655	12	10	12	0.0234883
NPIPB11	0.00214655	2	2	12	0.0234883
EEF1A1	0.00215735	14	6	14	0.0234883
PSMB4	0.00215735	14	6	14	0.0234883
LAMTOR4	0.00215735	12	10	14	0.0234883
HNRNPL	0.00215735	14	6	14	0.0234883
GPATCH4	0.00215735	14	6	14	0.0234883
GLS	0.00215735	12	10	14	0.0234883
PLRG1	0.00215735	14	6	14	0.0234883
PRKAG1	0.00215735	14	6	14	0.0234883
FAM193A	0.00215735	12	10	14	0.0234883
DGUOK	0.00215735	14	6	14	0.0234883
NUMBL	0.00215735	12	10	14	0.0234883
FAM220A	0.00215735	12	10	14	0.0234883
KBTBD3	0.00215735	12	10	14	0.0234883
TSSC1	0.00215735	12	10	14	0.0234883
UBE2N	0.00215751	14	6	14	0.0234883
RANBP2	0.00216502	14	8	14	0.0234883
RIF1	0.00216502	14	8	14	0.0234883
UBA3	0.00216502	14	8	14	0.0234883
ATMIN	0.00216502	14	8	14	0.0234883
VDAC2	0.00216502	14	8	14	0.0234883
SC5D	0.00216502	14	8	14	0.0234883
ABRACL	0.00216502	14	8	14	0.0234883
LRPPRC	0.00216502	14	8	14	0.0234883
COQ7	0.00216502	14	8	14	0.0234883
RPRD1B	0.00216502	14	8	14	0.0234883
CDC73	0.00216502	14	8	14	0.0234883
IKBIP	0.00216502	14	8	14	0.0234883
PDS5B	0.00216502	14	8	14	0.0234883
FMO4	0.00216502	14	8	14	0.0234883
HSPA8	0.00216824	14	6	14	0.0234883
IRF2BP2	0.00216824	14	6	14	0.0234883
PKM	0.00216824	14	6	14	0.0234883
RNPS1	0.00216824	14	6	14	0.0234883
PEX2	0.00216824	14	6	14	0.0234883
SF3A3	0.00216824	14	6	14	0.0234883
UBLCP1	0.00216824	14	6	14	0.0234883
PEX1	0.00216824	14	6	14	0.0234883
DCLRE1A	0.00216824	14	6	14	0.0234883
DMXL2	0.00216824	14	6	14	0.0234883
KCNMB3	0.00216824	14	6	14	0.0234883
INTS9	0.00216824	14	6	14	0.0234883
ACER3	0.00216824	14	6	14	0.0234883
TASP1	0.00216824	14	6	14	0.0234883
ACTG1P20	0.00218019	12	10	14	0.0235724
USP27X	0.00218019	12	10	14	0.0235724
CLCN5	0.00218019	12	10	14	0.0235724
ANPEP	0.00218622	12	4	14	0.0236223
LOC100505915	0.00221198	12	8	12	0.0236971
LOC101927272	0.00221558	2	6	14	0.0236971
FAHD2B	0.00223599	2	2	12	0.0236971
PPP1R15B	0.00226008	12	10	14	0.0236971
TEFM	0.00226008	12	10	14	0.0236971
SNW1	0.00226008	12	10	14	0.0236971
LYPLAL1	0.00226008	12	10	14	0.0236971
FAM168B	0.00226679	14	6	14	0.0236971
RPL23A	0.00227327	14	8	14	0.0236971
SF3B2	0.00227327	14	8	14	0.0236971
NONO	0.00227327	14	8	14	0.0236971
TMEM203	0.00227327	14	8	14	0.0236971
EXOC8	0.00227327	14	8	14	0.0236971
C12orf57	0.00227327	14	8	14	0.0236971
AAMP	0.00227327	14	8	14	0.0236971
ZNF593	0.00227327	14	8	14	0.0236971
CBLL1	0.00227327	14	8	14	0.0236971
C1QTNF6	0.00227327	14	8	14	0.0236971
ZNF3	0.00227327	14	8	14	0.0236971
ZNF195	0.00227327	14	8	14	0.0236971
VPS4B	0.00227327	14	8	14	0.0236971
OTUD6B-AS1	0.00227327	14	8	14	0.0236971
WAPL	0.00227327	14	8	14	0.0236971
RANBP1	0.00227327	14	8	14	0.0236971
FEM1C	0.00227327	14	8	14	0.0236971
ATG13	0.00227327	14	8	14	0.0236971
LOC339803	0.00227327	14	8	14	0.0236971
XRN2	0.00227327	14	8	14	0.0236971
LAPTM4A	0.00227327	14	8	14	0.0236971
TMX2	0.00227327	14	8	14	0.0236971
TNFRSF10B	0.00227327	14	8	14	0.0236971
GNL2	0.00227327	14	8	14	0.0236971
SNRPG	0.00227327	14	8	14	0.0236971
CLINT1	0.00227327	14	8	14	0.0236971
ZFAND2A	0.00227327	14	8	14	0.0236971
RECQL	0.00227327	14	8	14	0.0236971
TMOD2	0.00227327	14	8	14	0.0236971
HMGCS1	0.00227327	14	8	14	0.0236971
KPNA2	0.00227327	14	8	14	0.0236971
YEATS2	0.00227327	14	8	14	0.0236971
AIFM1	0.00227327	14	8	14	0.0236971
NDC1	0.00227327	14	8	14	0.0236971
ZNF595	0.00227327	14	8	14	0.0236971
METTL21B	0.00227327	14	8	14	0.0236971
RNF170	0.00227327	14	8	14	0.0236971
DLG1	0.00227327	14	8	14	0.0236971
KIAA0753	0.00227327	14	8	14	0.0236971
SYCP2	0.00227327	14	8	14	0.0236971
CRY1	0.00227327	14	8	14	0.0236971
ADAP1	0.00227327	14	8	14	0.0236971
ZBTB46	0.00227327	14	8	14	0.0236971
RACGAP1	0.00227327	14	8	14	0.0236971
DPYSL2	0.00227327	14	8	14	0.0236971
ZNF221	0.00227327	14	8	14	0.0236971
CMC1	0.00227327	14	8	14	0.0236971
TANC2	0.00227327	14	8	14	0.0236971
FER	0.00227327	14	8	14	0.0236971
CTSS	0.00228334	12	6	14	0.0237874
FRMD8	0.0023014	14	8	14	0.0239017
ELMSAN1	0.0023014	14	6	14	0.0239017
PEX13	0.0023014	14	8	14	0.0239017
RAB8B	0.0023014	14	8	14	0.0239017
HCFC2	0.0023014	14	8	14	0.0239017
ASB7	0.00231792	14	10	14	0.0240584
CACYBP	0.00232424	2	6	12	0.0240795
NPC2	0.00232424	2	6	12	0.0240795
SNORA70	0.00232424	2	6	12	0.0240795
EXOSC4	0.00236055	4	2	10	0.0243882
GLMP	0.00236282	14	6	14	0.0243882
PHF5A	0.00236535	14	6	14	0.0243882
TRAPPC1	0.00238152	14	8	14	0.0243882
NPM1	0.00238152	14	8	14	0.0243882
TCEAL8	0.00238152	14	8	14	0.0243882
TRA2B	0.00238152	14	8	14	0.0243882
UQCRFS1	0.00238152	14	8	14	0.0243882
COX7B	0.00238152	14	8	14	0.0243882
PTP4A3	0.00238152	14	8	14	0.0243882
SDF2L1	0.00238152	14	8	14	0.0243882
CCNK	0.00238152	14	8	14	0.0243882
MDH1	0.00238152	14	8	14	0.0243882
SLC3A2	0.00238152	14	8	14	0.0243882
SLC30A5	0.00238152	14	8	14	0.0243882
MALSU1	0.00238152	14	8	14	0.0243882
KCNE3	0.00238152	12	6	14	0.0243882
KIF13B	0.00238152	14	8	14	0.0243882
SMAP1	0.00238152	14	8	14	0.0243882
IPO8	0.00238581	12	10	14	0.0244173
S100P	0.00240433	12	4	12	0.0244637
LINC01547	0.00240433	8	8	12	0.0244637
MIR933	0.00240433	12	4	12	0.0244637
CHCHD1	0.00241487	2	2	12	0.0244637
U2SURP	0.00241647	14	8	14	0.0244637
VCPKMT	0.00241647	12	8	14	0.0244637
VMA21	0.00241647	14	8	14	0.0244637
SZRD1	0.00241647	14	8	14	0.0244637
STAMBP	0.00241647	14	8	14	0.0244637
CHD1L	0.00241647	14	8	14	0.0244637
LOC100294145	0.00241647	14	8	14	0.0244637
ERO1B	0.00241647	14	8	14	0.0244637
SOCS7	0.00241647	14	8	14	0.0244637
ZC3H8	0.00241647	14	8	14	0.0244637
ZNF138	0.00241647	14	8	14	0.0244637
NUDT19	0.00241647	14	8	14	0.0244637
ERLIN1	0.00241647	14	8	14	0.0244637
PLXNC1	0.00241647	14	8	14	0.0244637
ATP6V0B	0.0024321	14	8	14	0.0245776
UBE3C	0.0024321	14	8	14	0.0245776
VTI1A	0.0024321	12	10	14	0.0245776
EIF4ENIF1	0.00247314	12	10	14	0.0249474
ZNF252P	0.00247314	2	4	14	0.0249474
PRPS2	0.00247314	12	10	14	0.0249474
PSMC3	0.00248977	14	8	14	0.0250403
PROK2	0.00248977	12	6	14	0.0250403
FDXR	0.00248977	14	8	14	0.0250403
DENND6B	0.00248977	14	8	14	0.0250403
NDUFB6	0.00248977	14	8	14	0.0250403
SNORA73B	0.0025005	2	8	12	0.0251332
LINC01004	0.00250431	12	10	12	0.0251565
FDX1L	0.00250809	4	2	10	0.0251676
KLF6	0.00251138	12	10	14	0.0251676
GRHPR	0.00251138	14	6	14	0.0251676
ANKRD39	0.00251138	12	10	14	0.0251676
MTA2	0.00251908	12	10	14	0.0252147
EBP	0.00251908	12	8	14	0.0252147
HNRNPA2B1	0.00253154	14	8	14	0.0252944
EXOSC10	0.00253154	14	8	14	0.0252944
ZNF585A	0.00253154	14	8	14	0.0252944
GABBR1	0.00255371	12	10	14	0.0254104
MDC1	0.00255371	14	8	14	0.0254104
NOLC1	0.00255371	14	8	14	0.0254104
TMF1	0.00255371	14	8	14	0.0254104
NDUFA10	0.00255371	12	8	14	0.0254104
BAZ1A	0.00255371	12	8	14	0.0254104
GALC	0.00255371	12	10	14	0.0254104
MED29	0.0025679	12	10	14	0.0254166
MRPL57	0.0025679	12	10	14	0.0254166
C17orf75	0.0025679	12	10	14	0.0254166
TCOF1	0.0025679	12	10	14	0.0254166
RNF4	0.0025679	12	10	14	0.0254166
UTP6	0.0025679	12	10	14	0.0254166
BMS1P4	0.0025679	12	10	14	0.0254166
LRRC8B	0.0025679	12	10	14	0.0254166
ACOX3	0.0025679	12	10	14	0.0254166
CLK2	0.00259679	12	10	14	0.0256696
ACP2	0.00259679	14	6	14	0.0256696
UBE2D1	0.00259802	14	8	14	0.0256696
RTN3	0.0026289	2	2	12	0.0259594
RBM41	0.00263695	12	10	14	0.0260084
RABEPK	0.00263695	12	10	14	0.0260084
TMEM147	0.00264632	2	2	12	0.0260856
AMZ2	0.00266703	12	8	14	0.0261337
CYTH2	0.00266703	12	8	14	0.0261337
NDUFC2	0.00266703	14	4	14	0.0261337
CAMK2D	0.00266703	14	6	14	0.0261337
TP53	0.00266987	14	8	14	0.0261337
POLR2B	0.00266987	14	8	14	0.0261337
MMADHC	0.00266987	14	10	14	0.0261337
UBE2W	0.00266987	14	6	14	0.0261337
RP2	0.00266987	14	4	14	0.0261337
PDCD2	0.00269629	12	10	14	0.0261337
LINC00674	0.00269629	12	10	14	0.0261337
RGP1	0.00269629	12	10	14	0.0261337
TDP2	0.00269629	12	10	14	0.0261337
ALG10	0.00269629	12	10	14	0.0261337
FAM200B	0.00269629	12	10	14	0.0261337
PHF11	0.00269629	12	10	14	0.0261337
SIN3A	0.00269629	12	10	14	0.0261337
MTF2	0.00269629	12	10	14	0.0261337
ZNF141	0.00269629	12	10	14	0.0261337
HIC2	0.00269629	12	10	14	0.0261337
ZNF738	0.00269629	12	10	14	0.0261337
GOT2	0.00269629	12	10	14	0.0261337
RPRD1A	0.00269629	12	10	14	0.0261337
NCK2	0.00269629	12	10	14	0.0261337
PPHLN1	0.00269629	12	10	14	0.0261337
[truncated: 15,121 more rows]

## Sheet: Subject 3 RAIN 24h duplicate
Gene	pVal	phase	peak.shape	period	adjP
[truncated: 16,017 more rows]

[truncated: 3 more sheets: Meta-analysis 10-14h, Meta-analysis 22h-26h, Meta-analysis 24h (4h subset)]
