# Supplementary material for: Evidence for ~12-h ultradian gene programs in humans
Source: NPJ Biol Timing Sleep. 2024 Aug 9;1:4. doi: 10.1038/s44323-024-00005-1 (PMC11325440; doi:10.1038/s44323-024-00005-1)
Supplement: Supplementary file 4 — Table S3 Eigenvalue results for three humans [file 44323_2024_5_MOESM4_ESM.xlsx]

## Sheet: First
period	decay rate	biophase	relative amplitude	mean expression	gene name
21.3451	1.07178	23.4362	0.208014	1.16179e+06	RN7SL2
5.13146	1.04499	10.0562	0.02044	1.16179e+06	RN7SL2
10.4569	1.09078	17.6696	0.0392413	1.16179e+06	RN7SL2
4.22589	1.04879	8.54343	0.000359535	1.16179e+06	RN7SL2
21.4973	1.07495	23.2381	0.218471	980220	RN7SL1
10.7011	1.0767	17.9586	0.0362481	980220	RN7SL1
5.1752	1.05263	9.72515	0.0190311	980220	RN7SL1
4	1.03404	8	0.000145206	980220	RN7SL1
21.2992	1.08421	13.4666	0.612114	79408.2	HBB
10.9609	1.0548	13.0193	0.288826	79408.2	HBB
5.31112	1.07214	11.2729	0.167555	79408.2	HBB
4.26912	1.04305	11.7749	0.0418975	79408.2	HBB
7.19699	1.00869	12.0785	0.188868	36808.1	HBA2
21.36	1.08589	13.7422	0.498698	36808.1	HBA2
5.50061	1.0269	12.0559	0.155054	36808.1	HBA2
10.8386	1.05719	13.6388	0.297777	36808.1	HBA2
6.03596	0.853789	11.9893	2.61935	12847.8	SNORD3A
7.56731	0.867575	15.3223	1.91114	12847.8	SNORD3A
5.01739	0.843724	9.61512	1.97205	12847.8	SNORD3A
21.5394	1.04908	27.4002	0.3481	12847.8	SNORD3A
4.03798	1.00186	10.4269	0.169617	7928.2	RN7SK
5.04433	0.96549	9.56017	0.474849	7928.2	RN7SK
22.1831	0.924963	10.5272	0.978074	7928.2	RN7SK
9.86356	0.809449	8.18553	1.66685	7928.2	RN7SK
20.3963	0.973463	13.4653	0.326038	3610.59	RPPH1
8.20425	1.10929	9.26252	0.407288	3610.59	RPPH1
5.7373	1.05257	8.22526	0.0665827	3610.59	RPPH1
4.85491	1.06188	10.7112	0.0124474	3610.59	RPPH1
8.3757	0.99376	16.0009	0.305341	2499.27	RNA45S5
4	0.985107	12	0.189356	2499.27	RNA45S5
4.64474	1.0222	9.27225	0.131472	2499.27	RNA45S5
23.5154	1.06498	24.9798	0.138345	2499.27	RNA45S5
22.0015	1.07604	13.576	0.561928	2174.19	HBA1
5.12773	1.19066	9.09855	0.0281051	2174.19	HBA1
20.4463	0.940511	8.50991	0.884004	1198.65	RMRP
5.1088	0.955089	9.02611	0.657486	1198.65	RMRP
6.63356	0.972855	9.52371	0.293901	1198.65	RMRP
10.8973	0.914484	8.08737	0.815184	1198.65	RMRP
19.3384	0.852312	13.808	1.97675	876.391	SCARNA2
4	0.979863	10	0.125544	876.391	SCARNA2
6.99647	0.803633	8.70861	1.43479	876.391	SCARNA2
5.10963	0.894352	8.73138	0.710458	876.391	SCARNA2
21.2138	0.941333	25.9754	1.71209	619.918	MIR6723
13.2961	0.969057	16.5922	0.567629	619.918	MIR6723
7.60729	0.956757	13.8865	0.597778	619.918	MIR6723
5.91007	0.912799	11.0477	0.797799	619.918	MIR6723
5.61107	0.840623	13.0006	5.6693	608.731	SNORD3C
21.0158	0.936018	26.2699	2.20479	608.731	SNORD3C
7.2016	0.853475	8.54408	3.80582	608.731	SNORD3C
21.9364	1.08763	13.3597	0.223624	468.405	FTL
10.8273	1.09193	13.8748	0.0629296	468.405	FTL
5.39449	1.1009	11.4027	0.0678363	468.405	FTL
6.36218	1.15728	10.3776	0.0512533	468.405	FTL
18.8182	1.015	15.942	0.629355	373.78	TMSB4X
4	0.961939	10	0.561312	373.78	TMSB4X
5.26428	0.927149	13.0713	0.676378	373.78	TMSB4X
9.51676	1.04192	17.4378	0.121735	373.78	TMSB4X
10.0188	0.90807	9.21187	1.39179	369.404	MALAT1
4.78871	0.894492	10.6015	1.58236	369.404	MALAT1
7.58809	0.918478	14.7744	0.923237	369.404	MALAT1
4	0.907253	10	0.518504	369.404	MALAT1
5.15072	0.98006	8.29891	0.360654	337.638	ACTB
18.3488	1.11775	19.616	0.381082	337.638	ACTB
4	1.06674	10	0.0788259	337.638	ACTB
4.43939	0.843049	9.61926	1.23675	315.457	SNORD17
7.51532	1.12933	11.5488	0.0281324	315.457	SNORD17
19.6973	1.04192	15.2832	0.85593	312.572	PPBP
4	0.874	10	1.22609	312.572	PPBP
5.27318	0.902763	12.9295	1.35998	312.572	PPBP
9.67151	1.04943	17.2994	0.224059	312.572	PPBP
9.66072	0.911513	10.1579	1.71291	310.331	SCARNA10
4.89338	0.918308	10.161	1.24257	310.331	SCARNA10
4	0.936324	10	0.425971	310.331	SCARNA10
7.12499	0.929423	8.54977	0.922856	310.331	SCARNA10
21.7643	1.08373	13.1574	0.499893	302.746	UBB
11.0768	1.04884	13.2961	0.236528	302.746	UBB
5.44796	1.0675	10.6597	0.0921033	302.746	UBB
6.69358	1.09023	10.8351	0.120832	302.746	UBB
5.17288	1.07076	12.7601	0.148361	285.853	SNORA73B
8.33961	1.16069	8.17662	0.0471237	285.853	SNORA73B
24.5005	0.996425	24.5344	1.0042	259.574	S100A8
8.52448	0.993344	12.2621	0.364029	259.574	S100A8
22.2235	1.06998	13.3922	0.592977	170.623	SLC25A39
4	1.08166	8	0.336554	170.623	SLC25A39
11.4179	1.06753	13.5217	0.202305	170.623	SLC25A39
5.55098	1.06828	12.399	0.134124	170.623	SLC25A39
4	0.960014	10	0.667923	155.906	PF4
5.14861	0.973695	13.0174	0.871291	155.906	PF4
19.4253	1.04651	15.8308	0.789558	155.906	PF4
9.34141	1.04747	8.47081	0.279353	155.906	PF4
24.1382	0.992241	24.0934	1.04534	137.573	S100A9
8.72444	1.00675	12.0969	0.372717	137.573	S100A9
21.5788	1.08943	13.9633	0.399723	132.088	OAZ1
10.838	1.09741	14.138	0.154107	132.088	OAZ1
5.56004	1.05453	12.6047	0.085677	132.088	OAZ1
4	1.01216	10	0.00623311	132.088	OAZ1
7.73695	0.99883	12.7908	0.154945	131.251	EEF1A1
4.04871	1.00679	11.6636	0.177813	131.251	EEF1A1
19.4804	0.981714	26.8605	0.33445	131.251	EEF1A1
5.73592	0.802391	9.0544	1.43035	131.251	EEF1A1
4	0.972503	10	0.356093	126.29	FTH1
18.5102	1.03919	16.7101	0.46732	126.29	FTH1
5.3083	0.95673	13.0287	0.50393	126.29	FTH1
9.1471	1.07465	9.19317	0.139221	126.29	FTH1
8.29348	0.815901	8.63865	2.30248	125.581	MIR4539
7.84392	1.1373	10.0521	0.0351485	125.581	MIR4539
4.90572	0.898621	10.3747	1.5889	119.061	SCARNA21
4	0.905912	10	0.677645	119.061	SCARNA21
9.74039	0.931452	10.2098	0.845532	119.061	SCARNA21
16.7045	0.907848	13.9184	0.986215	119.061	SCARNA21
6.15025	0.898239	11.6384	1.84135	110.138	RNU4-2
4	0.966496	10	0.520409	105.266	MIR5047
21.3647	0.974781	13.0959	0.629041	105.266	MIR5047
4.76585	0.899539	10.4433	1.66608	105.266	MIR5047
8.56169	1.01239	11.5207	0.192134	105.266	MIR5047
22.4417	1.06678	13.5664	0.629329	103.072	FKBP8
11.5229	1.06907	13.6458	0.266019	103.072	FKBP8
5.83611	1.15717	8.1407	0.276786	103.072	FKBP8
4.18603	1.00251	10.2082	0.172764	101.163	GPX1
5.28707	1.01242	12.8328	0.329183	101.163	GPX1
20.4052	1.06954	16.2944	0.455797	101.163	GPX1
10.3732	1.10551	16.7246	0.127422	101.163	GPX1
6.18761	0.956974	14.0818	1.06652	98.419	HIST1H4E
9.05982	0.861344	10.1212	1.16821	98.419	HIST1H4E
17.4335	1.04566	9.47805	0.146585	98.419	HIST1H4E
4	1.10514	10	0.000754163	98.419	HIST1H4E
4.96492	1.05961	10.3316	0.142279	96.7815	RPL41
4	1.191	10	0.156172	96.7815	RPL41
23.399	1.15273	29.9719	0.124948	96.7815	RPL41
22.4872	1.04772	13.9523	0.777735	96.0977	FAM46C
4	1.03506	12	0.272524	96.0977	FAM46C
11.361	1.06287	13.8016	0.284993	96.0977	FAM46C
5.47841	1.07638	11.8156	0.225723	96.0977	FAM46C
8.49572	1.00297	15.9338	0.583576	90.0169	TMSB10
19.5328	0.983168	27.2538	0.423407	90.0169	TMSB10
5.29115	0.96442	9.26829	0.403093	90.0169	TMSB10
4	1.05019	10	0.00633564	90.0169	TMSB10
5.07191	1.01507	8.22857	0.417962	84.0951	HIST1H2AC
9.63242	1.16839	9.61749	0.340088	84.0951	HIST1H2AC
20.2243	1.12965	20.5739	0.200571	84.0951	HIST1H2AC
4	1.10915	10	0.0814913	84.0951	HIST1H2AC
5.25354	1.01617	8.46003	0.151153	79.9871	ACTG1
4	1.08993	10	0.153279	79.9871	ACTG1
12.5546	1.11465	18.433	0.26674	79.9871	ACTG1
5.19956	0.988532	8.33643	0.514617	79.0075	HLA-B
4	1.06066	10	0.109683	79.0075	HLA-B
19.1219	1.08985	17.7552	0.0329578	79.0075	HLA-B
5.75272	0.989841	12.3346	0.350512	75.3323	SNORA71D
4.2174	0.937417	10.6823	1.24048	75.3323	SNORA71D
11.9676	0.952691	15.5636	0.885636	75.3323	SNORA71D
20.8265	0.88941	28.1126	1.5875	75.3323	SNORA71D
5.45924	0.973327	8.94416	0.297845	74.1908	RPLP1
7.74933	0.975206	13.4277	0.2694	74.1908	RPLP1
23.1893	0.909601	26.2343	0.874888	74.1908	RPLP1
4	1.04391	10	0.0419061	74.1908	RPLP1
5.29362	1.03208	13.1455	0.223492	73.8911	SH3BGRL3
9.78472	1.07665	9.57984	0.148122	73.8911	SH3BGRL3
4.14701	1.16186	10.7224	0.174791	73.8911	SH3BGRL3
22.3713	1.10431	18.6304	0.0900499	73.8911	SH3BGRL3
8.94466	1.15614	14.9188	0.182703	73.4516	HIST1H2BC
4.29943	1.08698	8.1199	0.0677634	73.4516	HIST1H2BC
5.43229	1.06873	9.54114	0.0223135	73.4516	HIST1H2BC
19.373	0.995358	26.343	0.361862	73.0776	RPS28
5.41018	0.982566	8.63782	0.262744	73.0776	RPS28
4.30741	1.06879	11.9517	0.0086418	73.0776	RPS28
4.73332	1.02088	9.89882	0.566035	72.9376	RPS27
25.0604	0.936267	26.9813	0.963305	72.9376	RPS27
6.27223	1.13349	11.22	0.0294556	72.9376	RPS27
8.81331	1.02796	8.02672	0.422124	72.1856	RPS2
5.32512	0.959404	8.80546	0.348946	72.1856	RPS2
20.4264	0.952381	27.395	0.321796	72.1856	RPS2
4.30089	1.06724	12.0789	0.0279092	72.1856	RPS2
20.6365	1.00055	14.3298	0.526496	71.909	SCARNA17
4	0.975671	10	0.359064	71.909	SCARNA17
4.82369	0.957489	10.077	0.75759	71.909	SCARNA17
7.28755	0.890681	14.8549	0.430837	71.909	SCARNA17
4.91765	1.03419	8.86983	0.31581	70.7434	B2M
4	1.04476	10	0.178927	70.7434	B2M
18.3155	1.09367	17.0039	0.315108	70.7434	B2M
8.92435	1.12919	9.41135	0.10215	70.7434	B2M
5.05221	1.02159	8.27332	0.527396	70.5454	HLA-E
4	1.03354	10	0.267105	70.5454	HLA-E
19.8206	1.0594	16.3994	0.514336	70.5454	HLA-E
9.52657	1.13164	8.31023	0.334619	70.5454	HLA-E
5.30238	1.01551	8.07682	0.342088	67.6272	HLA-C
4	1.08469	10	0.117046	67.6272	HLA-C
18.2454	1.06496	15.0126	0.0511544	67.6272	HLA-C
25.3088	1.04736	23.9272	0.452178	65.6184	IFITM2
9.96578	1.15807	10.2844	0.0384991	65.6184	IFITM2
24.5796	1.05128	23.9126	0.738055	62.0787	HIST1H3B
8.80945	0.953958	11.5969	0.37576	62.0787	HIST1H3B
5.33307	0.949711	9.48167	0.443116	61.9964	HIST1H1C
22.0208	1.09764	23.7813	0.308884	61.9964	HIST1H1C
4	1.19145	10	0.00723721	61.9964	HIST1H1C
4.89206	1.02612	8.82933	0.167465	61.2499	HLA-A
15.881	1.02225	19.8472	0.123278	61.2499	HLA-A
4	1.05745	10	0.0535595	61.2499	HLA-A
7.55151	1.13551	14.0634	0.0172494	61.2499	HLA-A
21.2917	1.08248	13.0715	0.33721	60.8214	PCBP1
5.48978	1.13802	12.6276	0.0469383	60.8214	PCBP1
4.65821	1.16325	9.74839	0.0135072	60.8214	PCBP1
4.90762	1.02572	10.6764	0.0761423	58.0557	RPS12
23.4636	1.06729	9.94404	0.161663	58.0557	RPS12
8.48043	1.0964	14.985	0.129923	58.0557	RPS12
4.14664	1.12963	11.0702	0.0799557	58.0557	RPS12
5.22128	0.948984	12.9066	1.25826	56.2746	NRGN
4	0.919521	10	0.991899	56.2746	NRGN
19.5677	1.039	15.558	0.935979	56.2746	NRGN
9.37581	1.03935	8.35793	0.323552	56.2746	NRGN
20.4005	1.01127	24.502	0.533914	54.4139	HIST1H1E
6.44367	0.972598	14.1785	1.14453	54.4139	HIST1H1E
8.49983	0.819481	10.5386	1.32604	54.4139	HIST1H1E
4	1.08576	10	0.0156683	54.4139	HIST1H1E
10.0778	0.962986	16.5929	0.46658	50.6639	RPL13A
22.6936	0.932688	27.8282	0.696825	50.6639	RPL13A
5.19577	0.948789	9.49048	0.383841	50.6639	RPL13A
4.29601	1.04407	8.16705	0.0354187	50.6639	RPL13A
21.5824	1.11459	12.1237	0.329774	50.2138	UBA52
5.54698	1.07497	11.8371	0.0246194	50.2138	UBA52
4.32711	1.08275	11.4403	0.00446856	50.2138	UBA52
7.96181	1.00158	12.8439	0.440374	50.051	HIST1H4B
23.2537	0.988592	24.5038	1.02298	50.051	HIST1H4B
5.41808	0.98049	9.45661	0.511822	50.051	HIST1H4B
4	1.06583	10	0.10019	50.051	HIST1H4B
4	0.984146	10	0.140125	47.866	EIF1
21.7553	1.0664	13.9515	0.365254	47.866	EIF1
5.46594	1.03461	12.8209	0.116615	47.866	EIF1
10.4264	1.09401	14.8238	0.071989	47.866	EIF1
8.3344	1.0001	12.7876	0.378867	47.6618	HIST1H1B
23.4504	0.98013	24.2248	1.09316	47.6618	HIST1H1B
11.7454	1.15963	8.0837	0.0958067	47.6618	HIST1H1B
25.4755	1.00997	26.2394	0.349442	46.7048	HIST2H2AC
5.16944	1.04895	9.90612	0.197317	46.7048	HIST2H2AC
4.45782	1.12751	10.3765	0.0755826	46.7048	HIST2H2AC
32.7122	0.968104	32.1317	0.52376	45.6806	RPS11
4.8127	1.02426	10.1968	0.355657	45.6806	RPS11
5.53208	0.996833	13.3734	0.155994	44.8428	FAU
37.6959	0.959879	34.7065	0.399137	44.8428	FAU
7.4437	0.932078	8.33272	0.392492	44.8428	FAU
4.07081	0.944722	9.31746	0.146017	44.8428	FAU
22.1183	1.06065	13.4321	0.693341	44.5653	MKRN1
11.385	1.05754	13.68	0.202448	44.5653	MKRN1
5.62112	1.11559	12.9433	0.179032	44.5653	MKRN1
5.2855	0.969652	12.604	0.229694	43.9754	HIST1H3H
19.0561	1.05702	17.1463	0.367568	43.9754	HIST1H3H
4	1.10434	10	0.0685618	43.9754	HIST1H3H
9.46705	1.12406	17.0139	0.124564	43.9754	HIST1H3H
31.5872	0.905855	32.9365	0.799723	43.5731	RPS15
8.18729	1.12573	13.6278	0.256847	43.5731	RPS15
5.38212	1.04166	9.1864	0.049451	43.5731	RPS15
4.28285	1.10269	12.0915	0.0128493	43.5731	RPS15
20.5553	0.911677	15.9805	1.55128	43.5571	MIR4523
5.0857	0.845937	8.68171	1.97622	43.5571	MIR4523
22.0574	1.06494	13.6071	0.656005	42.821	PIM1
11.3131	1.05839	13.4836	0.202977	42.821	PIM1
5.61358	1.07792	12.5561	0.122425	42.821	PIM1
5.19171	0.992781	9.51368	0.239755	42.5315	RPLP2
28.216	0.910074	30.925	0.650093	42.5315	RPLP2
5.89761	0.866292	12.2145	4.63529	42.4364	SNORA66
21.961	0.915463	26.8493	2.70783	42.4364	SNORA66
24.4254	0.939404	25.6458	1.04793	41.9697	HIST1H4C
8.05878	1.02964	13.2657	0.44253	41.9697	HIST1H4C
4	1.04236	10	0.188795	41.9697	HIST1H4C
6.25156	1.19246	12.2485	0.0548832	41.9697	HIST1H4C
4	0.821399	8	2.65514	41.9521	RNU4-1
6.69662	0.934888	9.0768	0.478809	41.9521	RNU4-1
22.8914	0.970409	25.1212	1.2413	41.3579	HIST1H2AG
8.11326	1.07641	13.2506	0.468132	41.3579	HIST1H2AG
6.04377	1.14331	11.2279	0.282706	41.3579	HIST1H2AG
4	1.19517	10	0.146769	41.3579	HIST1H2AG
8.30992	0.990908	12.5663	0.295779	40.1626	LYZ
24.3266	1.02883	24.7672	0.767103	40.1626	LYZ
21.0787	1.09557	13.4329	0.537159	39.8136	HBM
4.33238	1.03489	11.9014	0.170045	39.8136	HBM
10.9162	1.07163	12.6767	0.301126	39.8136	HBM
5.36637	1.06168	11.1674	0.199962	39.8136	HBM
21.8907	1.06978	13.4584	0.656411	39.7819	ADIPOR1
11.3043	1.05648	13.3258	0.214905	39.7819	ADIPOR1
5.66197	1.09425	13.3126	0.178669	39.7819	ADIPOR1
4.82436	0.964037	10.2579	0.428944	39.7017	TPT1
8.32875	1.0242	11.2545	0.0885356	39.7017	TPT1
5.95522	1.16914	12.7264	0.197731	39.7017	TPT1
4	1.10808	10	0.0492676	39.7017	TPT1
4.36685	0.918372	10.6747	1.61648	39.2215	SCARNA22
24.5494	0.932836	24.6273	1.245	39.2215	SCARNA22
5.61989	0.93672	12.7642	0.902025	39.2215	SCARNA22
8.99031	0.960325	10.3133	0.282834	39.2215	SCARNA22
6.00718	1.01512	13.9235	0.541741	38.9472	GAPDH
7.66084	1.04992	12.0364	0.546196	38.9472	GAPDH
20.3476	1.08759	22.4467	0.210721	38.9472	GAPDH
4	1.106	10	0.0404597	38.9472	GAPDH
5.2888	0.957326	9.3686	0.592344	38.1434	RPL37A
8.06946	0.974052	11.922	0.30958	38.1434	RPL37A
24.3593	0.892403	26.5447	1.05116	38.1434	RPL37A
4.28089	1.0516	12.1614	0.0641694	38.1434	RPL37A
4	0.868735	10	1.1289	37.4804	SCARNA5
7.67488	0.941314	14.3777	0.549585	37.4804	SCARNA5
13.0857	0.924149	16.6059	0.488728	37.4804	SCARNA5
25.0577	0.983902	23.6964	1.34295	37.2578	DEFA3
10.0178	0.944353	11.1128	0.61941	37.2578	DEFA3
5.43651	0.89407	9.19958	1.33163	37.0049	SNORD95
4.9254	0.86262	8.58368	1.46949	37.0049	SNORD95
11.177	0.866506	13.8059	1.23068	37.0049	SNORD95
22.0998	0.966493	25.7221	0.519914	36.6066	RPL10
5.51709	0.940253	9.24244	0.628692	36.6066	RPL10
11.9556	1.18888	8.3686	0.0564375	36.6066	RPL10
4	0.969425	10	0.282044	36.6012	TXNIP
4.61851	0.946417	10.8112	0.649611	36.6012	TXNIP
7.64328	0.911466	14.335	0.981159	36.6012	TXNIP
10.8851	0.805892	8.82513	2.11146	36.6012	TXNIP
7.76156	1.00228	14.4704	0.379896	36.2534	HIST1H4F
19.593	1.02206	25.4011	0.427308	36.2534	HIST1H4F
4	0.940507	10	0.449868	36.2534	HIST1H4F
5.42107	1.01674	8.67011	0.197767	36.2534	HIST1H4F
7.91001	0.991881	14.7806	0.198926	35.5272	RPL8
5.44412	0.993949	8.73753	0.102243	35.5272	RPL8
26.9185	0.942631	29.1145	0.656212	35.5272	RPL8
4.20228	1.05149	9.63389	0.0382834	35.5272	RPL8
4	1.06512	10	0.355054	34.7391	TUBB1
19.815	1.08153	16.1235	0.659092	34.7391	TUBB1
5.03113	1.06569	8.26522	0.494819	34.7391	TUBB1
9.80979	1.10656	17.1151	0.231408	34.7391	TUBB1
21.6258	1.08098	13.8275	0.466332	34.4635	YPEL3
11.0025	1.07651	13.9543	0.1633	34.4635	YPEL3
5.22217	1.08943	10.9294	0.1026	34.4635	YPEL3
6.09156	1.1053	9.43937	0.0811113	34.4635	YPEL3
4.24166	1.00273	8.36568	0.173122	33.9372	RPL13
5.22439	0.959341	9.07173	0.404974	33.9372	RPL13
21.515	0.955713	27.7485	0.361012	33.9372	RPL13
7.97255	0.864703	8.5368	0.620005	33.9372	RPL13
4	1.02305	8	0.190651	33.8298	BNIP3L
22.9545	1.06018	13.7301	0.609201	33.8298	BNIP3L
11.2925	1.08154	13.9203	0.242762	33.8298	BNIP3L
5.45186	1.09373	11.78	0.134828	33.8298	BNIP3L
23.5109	0.970887	23.4336	1.4168	33.6115	HIST1H2AI
8.9806	0.940821	11.5709	0.785626	33.6115	HIST1H2AI
5.2623	1.06459	8.20304	0.0897134	33.5725	MYL6
20.3414	1.11069	16.4846	0.153183	33.5725	MYL6
5.29976	0.854316	8.30847	2.9628	33.5042	SNORA68
6.66534	0.910274	9.52206	1.33193	33.5042	SNORA68
4	1.03455	8	0.0441866	33.5042	SNORA68
22.036	1.05962	13.6733	0.681521	33.4857	TRIM58
11.3849	1.04942	13.4845	0.216506	33.4857	TRIM58
5.62815	1.10497	12.8583	0.137664	33.4857	TRIM58
9.56106	1.00903	9.36796	0.242371	32.7701	RPS6
18.8862	0.977904	8.56408	0.296718	32.7701	RPS6
5.73509	0.879963	8.86673	1.03913	32.7701	RPS6
4	1.02316	10	0.0118294	32.7701	RPS6
7.72793	0.997718	15.4417	0.316604	32.5632	RPS8
5.28092	0.980805	9.54791	0.342815	32.5632	RPS8
20.771	0.968292	26.6466	0.55493	32.5632	RPS8
4.28469	1.09462	9.60952	0.0165625	32.5632	RPS8
22.2121	1.01784	24.8045	0.524673	32.3041	HIST1H4H
5.83676	1.03707	11.7454	0.300125	32.3041	HIST1H4H
4	1.16361	10	0.185536	32.3041	HIST1H4H
22.2162	0.984066	26.3224	0.43342	31.9275	RPL7A
7.76854	1.03926	12.452	0.296975	31.9275	RPL7A
5.95336	0.856301	8.81978	1.01881	31.9275	RPL7A
4	1.09586	10	0.000441577	31.9275	RPL7A
23.3942	1.00805	11.1981	0.777725	31.5903	TERC
9.62357	1.06429	17.4626	0.179563	31.5903	TERC
4	1.04963	10	0.0129098	31.5903	TERC
4.86584	1.03664	9.84353	0.00666038	31.5903	TERC
5.50933	1.00143	12.4782	0.638836	31.3941	RNVU1-7
7.21245	0.997858	8.614	0.569936	31.3941	RNVU1-7
21.9196	1.02148	25.3845	0.829687	31.3941	RNVU1-7
4.32369	1.09117	11.5563	0.108774	31.3941	RNVU1-7
21.1762	1.04317	25.5039	0.361643	31.2995	LINC01000
8.44971	0.931815	15.136	0.391372	31.2995	LINC01000
4.38843	1.03731	10.5767	0.143625	31.2995	LINC01000
21.2436	1.1088	13.4613	0.443512	31.0986	ATP6V0C
10.5317	1.14188	12.9691	0.287615	31.0986	ATP6V0C
5.42974	1.07222	11.6752	0.0532716	31.0986	ATP6V0C
4.49982	1.08002	8.35035	0.0112779	31.0986	ATP6V0C
21.9435	1.07666	13.4025	0.554093	30.9249	GUK1
11.2445	1.06132	13.4859	0.233186	30.9249	GUK1
5.6657	1.07968	13.2041	0.0865049	30.9249	GUK1
25.707	0.970816	29.4686	0.723019	30.5956	RPL7
7.93535	1.02517	13.9214	0.299597	30.5956	RPL7
5.02866	0.900755	9.8532	0.567339	30.5956	RPL7
23.5431	1.06466	11.975	0.254901	30.195	PNRC1
11.7288	1.07881	13.2224	0.0432117	30.195	PNRC1
22.5677	1.06826	13.6097	0.606214	30.1716	DCAF12
4	1.08202	8	0.265008	30.1716	DCAF12
5.4874	1.0757	12.063	0.179553	30.1716	DCAF12
11.4183	1.08548	13.8091	0.19404	30.1716	DCAF12
4	1.0019	10	0.0514774	30.1221	RPL3
5.23105	0.829062	9.72272	1.55499	30.1221	RPL3
15.3719	0.954577	15.9301	0.28745	30.1221	RPL3
8.33481	0.852641	11.5759	0.695554	30.1221	RPL3
9.15484	0.999534	9.19565	0.254759	29.8941	PTMA
6.2202	0.942115	10.9975	0.438881	29.8941	PTMA
4.91294	0.87499	8.88152	0.848839	29.8941	PTMA
25.3985	1.0854	13.6725	0.017087	29.8941	PTMA
4	0.972377	10	0.621237	29.2509	MIR142
7.78718	0.983806	14.5734	0.666955	29.2509	MIR142
4.84625	0.975284	10.1553	0.605974	29.2509	MIR142
18.4255	0.906966	14.6502	1.15324	29.2509	MIR142
9.30368	0.997717	10.8975	0.368496	29.1623	RPS18
21.7154	0.966935	25.2097	0.602873	29.1623	RPS18
5.55607	0.941706	9.31094	0.847428	29.1623	RPS18
4	1.14851	10	0.000663946	29.1623	RPS18
28.8329	0.986523	33.2906	0.417179	29.1363	EEF2
4.80573	1.05432	10.0912	0.113588	29.1363	EEF2
4	1.09931	10	0.0242535	29.1363	EEF2
5.89625	1.12444	12.0964	0.0177514	29.1363	EEF2
27.6933	1.02097	24.9953	0.506877	28.7535	HIST1H2AE
4	1.12693	10	0.181026	28.7535	HIST1H2AE
11.7765	1.00093	19.22	0.282209	28.7526	RPL19
21.3644	0.965057	27.0665	0.470551	28.7526	RPL19
5.34775	0.958148	9.19249	0.450484	28.7526	RPL19
4.28961	1.05763	8.95894	0.0230488	28.7526	RPL19
7.94348	0.998756	14.0534	0.323487	28.5513	RPS14
24.9958	0.905059	28.0657	0.815755	28.5513	RPS14
5.13646	0.928672	9.8843	0.468334	28.5513	RPS14
4.25805	1.04574	8.73244	0.0274361	28.5513	RPS14
22.4156	1.03546	13.5286	0.514004	28.0955	JUND
11.4493	1.04285	14.1611	0.224029	28.0955	JUND
5.71065	1.06474	12.6009	0.201862	28.0955	JUND
21.8343	1.05812	13.4766	0.737966	27.7207	FBXO7
11.2512	1.04494	13.5675	0.226016	27.7207	FBXO7
5.83656	1.15399	8.34749	0.215241	27.7207	FBXO7
4	0.928516	10	0.654589	27.5503	SCARNA7
7.22582	0.93205	8.24799	0.9546	27.5503	SCARNA7
10.1312	0.929792	9.48088	0.884533	27.5503	SCARNA7
4.83738	0.903975	10.6065	0.849652	27.5503	SCARNA7
4	1.02591	8	0.260326	27.517	YOD1
22.6719	1.04933	13.8478	0.711495	27.517	YOD1
11.3663	1.0757	13.8532	0.231757	27.517	YOD1
5.49294	1.08166	11.7748	0.161028	27.517	YOD1
19.9335	1.00218	26.166	0.370743	27.4788	RPS21
5.44379	1.01047	8.99743	0.312208	27.4788	RPS21
7.41674	0.947019	15.3004	0.42787	27.4788	RPS21
4	1.02792	10	0.0420106	27.4788	RPS21
6.74197	0.98142	9.50048	0.603775	27.2215	MIR3609
9.64282	0.963747	10.3662	1.0137	27.2215	MIR3609
5.02334	0.9552	9.80582	1.1932	27.2215	MIR3609
4	0.965747	10	0.3866	27.2215	MIR3609
25.8359	0.97575	27.2658	2.02245	27.1031	RNU11
7.84175	0.974158	13.5022	0.940138	27.1031	RNU11
5.85319	0.966565	11.4485	0.863314	27.1031	RNU11
14.7282	1.14708	15.171	0.180302	27.1031	RNU11
4.30569	1.0098	11.3193	0.140523	26.3941	HIST1H1D
21.5699	0.953848	23.562	0.6034	26.3941	HIST1H1D
8.99558	0.904294	11.4544	0.981248	26.3941	HIST1H1D
6.29501	0.830505	8.67325	1.61439	26.3941	HIST1H1D
5.07988	0.994506	9.28464	0.332962	26.3134	RPL12
9.40314	0.992813	9.91729	0.234163	26.3134	RPL12
4	1.11544	10	0.0117936	26.3134	RPL12
5.69454	1.13641	10.2569	0.000523342	26.3134	RPL12
21.554	1.11057	13.2674	0.428323	26.2869	GRINA
10.7906	1.1158	13.1694	0.261783	26.2869	GRINA
4.93921	1.05678	10.0134	0.0805892	26.2869	GRINA
5.63165	1.05362	12.0227	0.0531724	26.2869	GRINA
21.2793	1.18718	12.5358	0.018541	26.0453	GABARAP
5.34911	1.11851	8.18586	0.011602	26.0453	GABARAP
4.33139	1.12988	12.1993	0.0118698	26.0453	GABARAP
9.08642	1.00095	9.26467	0.330636	25.8602	OST4
4	0.989984	10	0.489604	25.8602	OST4
5.31973	0.9727	12.7947	0.766758	25.8602	OST4
19.7559	1.03125	15.758	0.33911	25.8602	OST4
18.2967	0.963162	9.19019	0.47813	25.7253	RPL36
5.28152	0.960343	9.10853	0.445603	25.7253	RPL36
4.38364	1.12713	11.0461	0.00800931	25.7253	RPL36
6.24288	1.00852	8.46184	0.563998	25.5165	RPL10A
19.8529	0.973364	26.7068	0.519408	25.5165	RPL10A
4	1.06099	10	0.0203885	25.5165	RPL10A
5.81172	0.969547	13.259	0.436915	25.4531	SNORA54
15.7394	0.825826	14.8148	2.40802	25.4531	SNORA54
7.49737	0.851592	15.4645	1.36422	25.4531	SNORA54
5.28738	1.02637	9.59423	0.266497	25.4278	HIST1H4D
20.928	1.07769	25.8584	0.316744	25.4278	HIST1H4D
4	1.13299	10	0.00156057	25.4278	HIST1H4D
22.0997	1.06777	13.9003	0.641974	25.367	SLC4A1
11.4132	1.05086	13.4809	0.275915	25.367	SLC4A1
5.80581	1.12232	12.3216	0.044224	25.367	SLC4A1
8.53563	1.05366	14.8363	0.139986	25.2781	SNORA57
5.11092	1.00175	13.0099	0.805782	25.0218	C6orf25
4	0.986626	10	0.588231	25.0218	C6orf25
19.5949	1.04647	15.9588	0.898474	25.0218	C6orf25
9.36262	1.0546	8.45301	0.299086	25.0218	C6orf25
4	1.04079	10	0.327256	25.0038	FLNA
5.04023	1.04492	8.15357	0.535094	25.0038	FLNA
19.5267	1.06234	16.338	0.673946	25.0038	FLNA
9.3988	1.09977	8.2659	0.296472	25.0038	FLNA
5.96953	0.901516	8.4961	0.744056	24.9288	PFN1
7.39978	1.10497	12.3527	0.60322	24.9288	PFN1
4	1.0742	10	0.0682253	24.9288	PFN1
18.9997	1.13988	21.2323	0.127501	24.9288	PFN1
19.4364	1.01306	25.5231	0.252879	24.4397	RPS16
5.29578	0.943968	9.24655	0.584463	24.4397	RPS16
4.30333	1.10586	12.1454	0.021736	24.4397	RPS16
23.3378	0.93369	27.2927	0.763488	24.3121	RPS17
4.82286	0.955181	10.2129	0.476601	24.3121	RPS17
4	1.0295	10	0.0720372	24.3121	RPS17
6.4927	1.06292	12.8841	0.217505	24.3121	RPS17
21.9514	1.07292	13.4835	0.621989	24.1393	YBX3
11.2781	1.05167	13.401	0.271995	24.1393	YBX3
5.2374	1.08178	10.3499	0.247197	24.1393	YBX3
6.16396	1.10914	9.27011	0.184468	24.1393	YBX3
5.29092	0.983725	8.48384	0.269222	23.1875	CFL1
4	1.08165	10	0.102375	23.1875	CFL1
12	1.13194	17.9592	0.277247	23.1875	CFL1
24.0237	0.991225	23.8984	0.923746	23.1857	HIST1H3C
7.91722	1.02939	12.8546	0.116521	23.1857	HIST1H3C
21.6607	1.07248	13.4404	0.681441	22.9714	SLC25A37
11.0977	1.05408	13.3798	0.242877	22.9714	SLC25A37
4.98979	1.19434	9.97654	0.463379	22.9714	SLC25A37
5.82679	1.10141	8.46523	0.159105	22.9714	SLC25A37
4.18796	0.805047	10.8772	5.62853	22.7387	SNORA38
17.9898	0.843629	23.3051	3.19547	22.7387	SNORA38
10.947	0.873778	13.0433	1.76442	22.7387	SNORA38
5.79172	1.03739	12.5847	0.135384	22.7387	SNORA38
6.17991	1.08049	13.8193	0.644828	22.5271	S100A6
9.55346	0.894106	9.80511	0.747752	22.5271	S100A6
18.4457	1.04827	25.7612	0.25685	22.5271	S100A6
4	1.14213	10	0.00799122	22.5271	S100A6
21.9112	1.05497	13.9952	0.75522	22.4634	OR2W3
11.1273	1.05243	14.5375	0.205821	22.4634	OR2W3
5.73958	1.12792	13.333	0.0984986	22.4634	OR2W3
4	1.07348	10	0.218274	22.3332	LINC00657
5.01502	1.07195	8.26066	0.404041	22.3332	LINC00657
19.4714	1.08907	17.1865	0.473241	22.3332	LINC00657
9.56813	1.16581	16.9519	0.274656	22.3332	LINC00657
22.0882	1.09182	13.2764	0.494721	22.28	PHOSPHO1
11.2332	1.08255	13.4498	0.207843	22.28	PHOSPHO1
5.07849	1.17199	10.366	0.251486	22.28	PHOSPHO1
5.86613	1.12807	8.46829	0.09335	22.28	PHOSPHO1
4.0434	0.883475	8.9085	5.79794	22.2339	KLF2
17.8229	0.933631	14.6413	0.680784	22.2339	KLF2
5.02444	0.899261	9.01464	0.867747	22.2339	KLF2
4	0.996406	10	0.442161	22.0585	TAGLN2
5.11855	0.980017	13.08	0.668724	22.0585	TAGLN2
19.1214	1.05212	16.5807	0.612706	22.0585	TAGLN2
9.31012	1.09892	8.84266	0.167568	22.0585	TAGLN2
19.7139	1.00326	25.3777	0.26457	21.8579	RPLP0
5.49158	0.932607	8.95838	0.656807	21.8579	RPLP0
10.4328	1.03073	8.8352	0.215729	21.8579	RPLP0
4.14117	1.10977	8.08819	0.0717272	21.8579	RPLP0
20.2757	0.981143	26.3016	0.412318	21.829	RPS23
5.63171	0.893147	9.00094	0.862854	21.829	RPS23
4	1.01891	10	0.0179817	21.829	RPS23
8.75701	1.07588	11.0627	0.108871	21.829	RPS23
22.3111	0.953599	23.5854	1.6337	21.8091	HIST1H2AJ
5.96629	0.94896	13.0773	1.207	21.8091	HIST1H2AJ
4.65996	0.833954	10.7845	1.93788	21.8091	HIST1H2AJ
11.4603	1.02371	8.3057	0.275184	21.8091	HIST1H2AJ
4.79525	0.976932	10.1053	0.444296	21.6998	RPL30
4	1.02525	10	0.172635	21.6998	RPL30
31.2107	0.949538	32.0049	0.67938	21.6998	RPL30
5.8831	1.05889	11.2325	0.120028	21.6998	RPL30
21.2728	0.910249	27.1044	1.54127	21.5103	RPL29
7.84152	0.943261	13.0481	0.680899	21.5103	RPL29
13.1295	0.898237	17.8324	1.12914	21.5103	RPL29
4.56888	0.86066	10.5654	1.49816	21.5103	RPL29
5.41101	0.988354	8.57297	0.227326	21.5028	RPL18
7.71117	0.960574	8.00638	0.536269	21.5028	RPL18
19.6425	0.980432	8.51095	0.224545	21.5028	RPL18
4	1.0725	10	0.041779	21.5028	RPL18
20.3667	1.06311	15.1131	0.352917	21.4745	PPDPF
4	1.05331	10	0.118093	21.4745	PPDPF
5.27793	1.07309	8.18144	0.178101	21.4745	PPDPF
4	1.03606	8	0.231972	21.4083	FAM210B
22.7316	1.06269	13.7745	0.633948	21.4083	FAM210B
5.48649	1.06164	11.9076	0.194708	21.4083	FAM210B
11.3337	1.08376	13.8923	0.232678	21.4083	FAM210B
7.82251	0.959259	13.2744	0.421086	21.3871	RPS25
28.3189	0.904977	30.128	0.968055	21.3871	RPS25
4.9404	0.940816	9.96038	0.545705	21.3871	RPS25
4.37446	1.03163	8.07661	0.0042347	21.3871	RPS25
21.9421	1.10141	13.3576	0.406802	21.2697	AHSP
11.0235	1.06972	13.8401	0.217877	21.2697	AHSP
6.49979	1.05128	9.66978	0.115465	21.2697	AHSP
5.49945	1.05586	9.92504	0.116692	21.2697	AHSP
8.11118	1.00564	13.0242	0.351906	21.1961	HIST1H2AM
23.9709	0.952207	24.4401	1.29593	21.1961	HIST1H2AM
11.4666	1.13824	10.209	0.0747891	21.1961	HIST1H2AM
20.2826	1.00196	12.2684	0.635417	21.0492	MIR1281
5.06012	1.01257	8.89846	0.434099	21.0492	MIR1281
8.74419	1.04432	15.1101	0.456856	21.0492	MIR1281
4	1.07871	10	0.00154912	21.0492	MIR1281
4.87561	0.993747	9.10252	0.391051	21.0101	HIST1H2BH
5.71191	1.12483	11.6063	0.169351	21.0101	HIST1H2BH
10.9723	1.12824	13.89	0.0056815	21.0101	HIST1H2BH
21.8699	1.07471	13.5893	0.655877	20.5761	DMTN
11.1627	1.05673	13.4857	0.260575	20.5761	DMTN
5.60895	1.06239	12.9312	0.111221	20.5761	DMTN
22.023	1.07528	13.3645	0.579117	20.5474	C9orf78
11.4358	1.05835	13.0438	0.187483	20.5474	C9orf78
5.76874	1.11256	13.6003	0.0844407	20.5474	C9orf78
19.6398	0.989144	8.08675	0.359485	20.1748	RPL18A
5.38184	1.03232	8.70019	0.167273	20.1748	RPL18A
4.54543	1.14219	9.67176	0.0497961	20.1748	RPL18A
4.30335	1.01393	8.26049	0.146493	20.072	HNRNPA1
7.83802	0.969494	13.8012	0.312086	20.072	HNRNPA1
20.2646	0.867023	25.6536	1.23405	20.072	HNRNPA1
5.25765	0.855369	9.62274	1.00112	20.072	HNRNPA1
4.74319	0.981199	10.2691	0.794633	20.0192	MIR4442
4	0.949432	10	0.912679	20.0192	MIR4442
26.3117	0.956142	32.4054	1.13931	20.0192	MIR4442
6.34492	0.876809	9.70746	1.23426	20.0192	MIR4442
19.6595	0.994064	26.5637	0.255211	19.8976	RPS3A
4	0.925373	8	0.37758	19.8976	RPS3A
5.53987	0.820214	9.16165	1.76183	19.8976	RPS3A
8.85706	0.944104	11.3571	0.426396	19.8976	RPS3A
4	1.02258	10	0.0449379	19.8976	RPS3A
4.71889	0.893019	10.766	2.47041	19.8916	SCARNA12
4	0.897557	10	1.0197	19.8916	SCARNA12
9.68331	0.911977	10.5983	1.14729	19.8916	SCARNA12
14.7572	0.868522	16.0571	1.00842	19.8916	SCARNA12
24.4635	1.0031	23.9614	0.920393	19.8765	HIST2H2AB
10.073	1.18943	9.47183	0.0965956	19.8765	HIST2H2AB
8.81147	1.19573	14.0248	0.0474901	19.8765	HIST2H2AB
18.6543	1.0185	8.53647	0.561437	19.8081	HIST1H4L
4.55582	1.10924	11.0792	0.390895	19.8081	HIST1H4L
8.30933	1.08663	10.3899	0.294888	19.8081	HIST1H4L
4	0.871832	12	0.152767	19.8081	HIST1H4L
22.1193	1.06817	13.5109	0.6281	19.7525	RBM38
11.2972	1.06626	13.6962	0.202828	19.7525	RBM38
5.65421	1.09357	12.9543	0.158617	19.7525	RBM38
22.2046	0.962923	27.7146	0.474237	19.5746	RPL4
5.53324	0.925908	9.01176	0.837125	19.5746	RPL4
9.04054	1.0707	9.71068	0.11062	19.5746	RPL4
4.05489	1.1209	11.456	0.118804	19.5746	RPL4
4	1.03091	12	0.234229	19.3776	R3HDM4
22.4764	1.06251	13.901	0.568398	19.3776	R3HDM4
11.4138	1.06766	13.9074	0.226468	19.3776	R3HDM4
5.53359	1.08533	12.1893	0.143477	19.3776	R3HDM4
22.1993	1.07793	13.6324	0.533731	18.8778	UBXN6
11.3335	1.06613	13.7089	0.243776	18.8778	UBXN6
5.32909	1.07139	10.8916	0.125329	18.8778	UBXN6
6.37142	1.10887	10.0156	0.0898864	18.8778	UBXN6
4.71743	0.946094	8.25729	1.33107	18.8186	MIR4530
7.67612	1.19772	9.87892	0.0540679	18.8186	MIR4530
4	1.03593	12	0.247092	18.6969	HBD
22.244	1.06197	13.9467	0.643638	18.6969	HBD
11.1815	1.06738	13.7255	0.292853	18.6969	HBD
5.41444	1.16215	11.3885	0.0685867	18.6969	HBD
19.3409	1.00697	27.0383	0.341607	18.6063	RPL23
5.78024	0.970006	8.48216	0.762083	18.6063	RPL23
8.6947	0.966433	10.9877	0.36638	18.6063	RPL23
4	1.04769	10	0.0830997	18.6063	RPL23
22.1004	1.07851	13.6691	0.479317	18.5084	BSG
11.3786	1.06683	13.5494	0.188203	18.5084	BSG
5.7059	1.1099	12.9032	0.0863469	18.5084	BSG
4.9822	0.974968	8.61986	0.464589	18.4409	HIST2H2BE
17.254	1.11813	18.2123	0.544252	18.4409	HIST2H2BE
4	1.08766	10	0.0283329	18.4409	HIST2H2BE
21.4114	1.08826	13.2724	0.508167	18.3718	HBG2
10.9708	1.05468	13.6598	0.228255	18.3718	HBG2
5.35355	1.09184	10.6498	0.324345	18.3718	HBG2
6.07381	1.15098	9.38822	0.243332	18.3718	HBG2
9.45461	1.03685	15.4701	2.5008	18.2638	HIST1H3F
21.4153	0.906871	24.9767	2.20851	18.2638	HIST1H3F
4.8396	0.887511	10.4317	1.64251	18.2638	HIST1H3F
9.01739	0.900773	9.85931	0.31957	18.0731	H3F3B
33.2759	1.12579	24.8139	0.328118	18.0731	H3F3B
4	1.11169	10	0.0162072	18.0731	H3F3B
10.3063	0.982993	9.71707	0.26357	17.9085	MCL1
7.46565	0.9627	8.10819	0.340292	17.9085	MCL1
5.23759	0.94004	9.45607	0.400948	17.9085	MCL1
4.15779	1.02737	9.31895	0.14457	17.9085	MCL1
20.8083	1.00264	25.9704	0.410987	17.8929	RPL27A
5.19341	0.945147	9.36026	0.453835	17.8929	RPL27A
4	1.1614	10	0.00436275	17.8929	RPL27A
18.7083	0.98691	25.9948	0.260923	17.3162	RPL6
5.36934	0.926203	9.19418	0.759323	17.3162	RPL6
4.27011	1.08334	8.02772	0.0675153	17.3162	RPL6
5.04408	0.991705	8.19208	0.746751	17.2895	SDPR
4	0.97923	10	0.568994	17.2895	SDPR
19.8056	1.06571	15.1605	0.704064	17.2895	SDPR
9.67761	1.0732	8.17842	0.17132	17.2895	SDPR
21.5471	1.061	13.4369	0.663882	16.9981	EIF1B
11.0973	1.03847	13.2899	0.190669	16.9981	EIF1B
6.26701	1.17394	9.83483	0.239886	16.9981	EIF1B
5.18338	1.13069	10.8006	0.175875	16.9981	EIF1B
20.7537	0.986024	26.4153	0.527453	16.8778	RPL11
5.02143	0.956494	9.73359	0.519018	16.8778	RPL11
4	1.02701	10	0.0483539	16.8778	RPL11
7.05485	1.1017	13.1995	0.173227	16.8778	RPL11
19.7054	1.00278	27.2443	0.340781	16.7299	IFITM1
4	1.00222	10	0.0783236	16.7299	IFITM1
5.24635	0.986669	9.20295	0.373937	16.7299	IFITM1
7.43522	1.02529	14.9896	0.215943	16.7299	IFITM1
15.9251	1.10763	18.5435	0.290113	16.5048	H1F0
5.08148	1.06288	12.6059	0.157326	16.5048	H1F0
4	1.12928	10	0.0229143	16.5048	H1F0
21.8347	1.06106	13.3381	0.649766	16.3361	BAG1
11.2237	1.02557	13.2096	0.259254	16.3361	BAG1
6.94815	1.09009	11.4482	0.218739	16.3361	BAG1
5.46543	1.05299	11.4156	0.119965	16.3361	BAG1
7.4686	1.0093	8.75113	0.509488	16.3165	LTB
18.8338	0.994032	11.3591	0.159414	16.3165	LTB
5.37883	0.925409	8.31551	0.826789	16.3165	LTB
4.22708	1.089	8.56509	0.126019	16.3165	LTB
21.4374	1.09083	13.1225	0.554559	16.2724	MAF1
11.0148	1.05682	12.4621	0.276973	16.2724	MAF1
5.40255	1.04479	11.2948	0.0978285	16.2724	MAF1
4.36292	0.966192	12.3178	0.0582456	16.2724	MAF1
10.1247	0.94519	15.0269	0.30501	16.2655	LOC729737
20.199	1.05609	24.4375	0.233115	16.2655	LOC729737
4.6423	1.05692	9.23974	0.235679	16.2655	LOC729737
4	1.06351	12	0.089475	16.2655	LOC729737
22.3217	1.00848	25.1666	0.343162	16.2624	SPN
12.0643	1.1518	18.9868	0.101643	16.2624	SPN
8.12871	1.15541	14.1216	0.0634759	16.2624	SPN
5.47079	0.988777	12.1934	0.349421	16.1811	CDKN2D
21.008	1.06691	14.1128	0.611088	16.1811	CDKN2D
10.3397	1.07873	14.1806	0.185381	16.1811	CDKN2D
4	1.04023	10	0.0426115	16.1811	CDKN2D
31.1992	0.955657	29.4469	0.629929	16.0862	NKG7
4.97158	1.044	10.8226	0.10211	16.0862	NKG7
11.6715	1.13232	18.4187	0.125423	16.0862	NKG7
4.19921	1.18396	10.5344	0.0572245	16.0862	NKG7
5.77513	0.996488	8.17533	0.446584	15.8548	H1FX
9.74722	0.987555	9.3364	0.343581	15.8548	H1FX
14.0295	1.02439	17.6975	0.21065	15.8548	H1FX
4	1.12302	10	0.0019901	15.8548	H1FX
19.9758	0.991403	26.4259	0.312919	15.7434	RPL9
8.8562	0.942764	11.325	0.401294	15.7434	RPL9
4.1915	1.02657	11.5927	0.12753	15.7434	RPL9
19.9314	0.999211	26.2425	0.323909	15.7386	RPS20
5.31192	0.919511	9.08729	0.638117	15.7386	RPS20
4	1.1653	10	0.0563213	15.7386	RPS20
5.87411	0.99301	8.25002	0.432579	15.7113	CORO1A
4.17247	1.01047	9.09322	0.259102	15.7113	CORO1A
7.40637	0.961685	8.38722	0.443352	15.7113	CORO1A
14.4541	1.01999	19.6365	0.0533647	15.7113	CORO1A
19.6785	0.966239	9.20912	0.78982	15.6955	SNORA37
4.5189	0.876763	9.76706	1.99943	15.6955	SNORA37
7.8385	0.858611	14.0057	2.26844	15.6955	SNORA37
6.1594	0.936541	10.8609	0.875929	15.6955	SNORA37
19.6859	0.988889	24.3775	0.844152	15.6048	HIST1H4I
4.4468	0.919734	10.656	1.62288	15.6048	HIST1H4I
7.68449	0.822489	12.8877	2.98707	15.6048	HIST1H4I
11.4715	0.883218	18.5841	1.86231	15.6048	HIST1H4I
4	0.915193	10	0.780383	15.4241	CCL5
5.25231	0.950421	12.8654	0.904746	15.4241	CCL5
19.3422	1.05713	15.4404	0.60388	15.4241	CCL5
9.40008	1.05451	8.69096	0.227058	15.4241	CCL5
8.35091	0.910686	9.27215	1.13967	15.4228	MIR8086
4.81443	0.923287	8.43673	0.813675	15.4228	MIR8086
13.3497	1.0711	16.3078	0.136792	15.4228	MIR8086
4	1.15959	8	0.002261	15.4228	MIR8086
5.02141	1.01728	8.55704	0.207231	15.0308	HIST1H2BJ
14.2809	1.06539	19.4773	0.270355	15.0308	HIST1H2BJ
4	1.0937	10	0.0428108	15.0308	HIST1H2BJ
18.2809	0.951362	25.3717	0.526103	14.9313	RPS4X
5.16038	0.858652	9.78735	0.786516	14.9313	RPS4X
7.75256	0.970259	14.1268	0.153469	14.9313	RPS4X
4	0.836282	10	0.0317125	14.9313	RPS4X
21.9771	1.07889	14.2003	0.471316	14.8119	HBQ1
10.8771	1.0722	15.139	0.276628	14.8119	HBQ1
5.42047	1.0598	11.0896	0.120702	14.8119	HBQ1
6.49895	1.07997	9.55782	0.10707	14.8119	HBQ1
5.3004	0.979801	9.02224	0.274561	14.7532	RPL28
18.3033	0.947028	8.988	0.585431	14.7532	RPL28
4	1.17753	10	0.012552	14.7532	RPL28
21.5564	1.1116	12.993	0.257465	14.6155	PRDX5
11.1748	1.08793	12.6037	0.101555	14.6155	PRDX5
5.30169	1.11124	10.9094	0.0766443	14.6155	PRDX5
6.34815	1.16231	10.6385	0.109647	14.6155	PRDX5
5.18019	0.999943	8.70701	0.425319	14.5515	HIST1H2BF
9.07569	1.05202	10.3241	0.285004	14.5515	HIST1H2BF
4.49829	1.11398	10.9195	0.145722	14.5515	HIST1H2BF
22.8166	1.06763	13.5403	0.60865	14.1877	SLC6A8
4	1.10706	12	0.281865	14.1877	SLC6A8
11.5793	1.07683	13.7218	0.242776	14.1877	SLC6A8
5.52616	1.08975	12.2554	0.14915	14.1877	SLC6A8
23.1587	1.06563	24.774	0.49913	13.9331	HIST1H3G
8.71728	1.11405	12.5983	0.124416	13.9331	HIST1H3G
6.93917	1.01271	8.89197	0.793824	13.868	MIR4449
4	1.06787	10	0.470988	13.868	MIR4449
4.74378	1.01878	11.9684	0.147193	13.868	MIR4449
9.34262	1.09716	12.1451	0.333605	13.868	MIR4449
4.52912	0.992961	9.8597	0.279044	13.7971	HDGF
21.6182	1.09024	13.404	0.487822	13.7971	HDGF
10.9485	1.07469	13.2177	0.162039	13.7971	HDGF
5.50162	1.04191	12.6586	0.038847	13.7971	HDGF
23.3847	0.973	24.0372	1.52727	13.7536	HIST1H2AH
7.84304	1.02456	12.8514	0.665848	13.7536	HIST1H2AH
4	0.936209	12	0.364037	13.7536	HIST1H2AH
4.93694	0.926206	9.84704	0.760962	13.7536	HIST1H2AH
21.7086	1.10049	14.3687	0.683727	13.7465	NCOA4
10.6808	1.11184	13.5	0.207446	13.7465	NCOA4
5.27583	1.06318	11.59	0.0994995	13.7465	NCOA4
4	1.05936	10	0.000393385	13.7465	NCOA4
5.19951	0.989005	8.4775	0.343069	13.6657	ATF4
21.9626	1.06141	15.4256	0.186353	13.6657	ATF4
9.35132	1.06389	10.804	0.186602	13.6657	ATF4
4.08933	0.93431	10.3557	0.168132	13.6657	ATF4
4	0.898197	10	0.65193	13.5641	SCARNA6
14.2917	0.910466	16.3168	0.844555	13.5641	SCARNA6
5.02326	0.901041	9.50215	0.872461	13.5641	SCARNA6
7.4891	0.944953	14.9118	0.256891	13.5641	SCARNA6
20.4623	1.00071	26.7515	0.297166	13.5482	RPL23A
5.23946	0.932942	9.44556	0.527913	13.5482	RPL23A
4.48819	1.11335	10.2184	0.02947	13.5482	RPL23A
12.907	1.00069	18.8021	0.413929	13.4747	GNB2L1
19.5843	0.95399	27.249	0.562039	13.4747	GNB2L1
5.25798	0.94461	9.43893	0.468205	13.4747	GNB2L1
4.26998	1.0536	8.47698	0.044138	13.4747	GNB2L1
4	0.806061	10	0.384211	13.4458	FRAT2
23.2722	1.07332	23.8709	0.181729	13.4458	FRAT2
5.39013	1.05025	9.98253	0.0930175	13.4458	FRAT2
4	1.06791	10	0.00185678	13.4458	FRAT2
4.20743	0.874711	8.51934	1.73788	13.3775	ZFP36L2
4.96868	0.810202	9.62681	1.70735	13.3775	ZFP36L2
11.5474	0.934691	18.9186	0.407844	13.3775	ZFP36L2
18.7604	0.952465	11.5006	0.190303	13.3775	ZFP36L2
23.7299	0.954436	24.345	1.41251	13.3651	LCN2
8.12807	0.968045	12.6199	0.545252	13.3651	LCN2
23.4024	0.988457	24.3325	0.806037	13.2863	HIST1H3I
7.3388	1.01409	14.8221	0.246502	13.2863	HIST1H3I
21.2427	1.08211	13.3734	0.536207	13.2234	GLUL
5.42215	1.06616	11.4448	0.153467	13.2234	GLUL
10.7344	1.0665	13.2347	0.151607	13.2234	GLUL
6.59361	1.14815	10.2958	0.21615	13.2234	GLUL
21.4546	0.94154	26.0796	0.752533	13.2181	RPS13
5.19142	0.886051	9.72394	0.871369	13.2181	RPS13
8.42561	0.907741	12.6546	0.532401	13.2181	RPS13
4.28796	1.03939	8.39571	0.0799597	13.2181	RPS13
21.4937	1.07623	13.6321	0.545605	13.2041	PRDX6
10.7635	1.07532	13.8935	0.179502	13.2041	PRDX6
5.52713	1.04996	12.659	0.0655905	13.2041	PRDX6
4	1.02559	10	0.00817291	13.2041	PRDX6
4.87312	0.99915	10.3162	0.437134	12.9903	RPL32
25.4554	0.928663	28.8088	0.929203	12.9903	RPL32
4	1.09809	10	0.11045	12.9903	RPL32
21.3668	0.991698	24.5934	0.396062	12.9301	RPL15
8.21086	1.0205	11.8719	0.297089	12.9301	RPL15
5.83601	0.935885	8.88629	0.749689	12.9301	RPL15
4	1.01391	10	0.034345	12.9301	RPL15
19.2428	0.976334	8.51533	0.539853	12.8641	RPL27
5.62282	0.847023	8.72394	1.09532	12.8641	RPL27
9.82901	0.899574	9.67711	0.681408	12.8641	RPL27
4	1.03605	10	0.00052997	12.8641	RPL27
9.61653	1.00087	9.78696	0.489446	12.7688	HIST1H2BN
6.64895	1.00723	13.0348	0.424145	12.7688	HIST1H2BN
23.747	0.949456	23.8866	0.720707	12.7688	HIST1H2BN
4.4785	1.18064	11.2794	0.625464	12.7688	HIST1H2BN
22.1669	1.08347	13.2314	0.546705	12.7322	FOXO4
11.4043	1.07035	13.2631	0.174738	12.7322	FOXO4
5.65246	1.09446	13.0636	0.115876	12.7322	FOXO4
21.6456	1.08055	13.3823	0.633362	12.5646	ALAS2
11.056	1.06177	13.141	0.234674	12.5646	ALAS2
5.16975	1.08022	10.1136	0.268029	12.5646	ALAS2
5.87327	1.06717	8.86135	0.0947496	12.5646	ALAS2
21.638	1.08137	13.1344	0.479966	12.5506	LYL1
5.52048	1.03665	11.6063	0.181428	12.5506	LYL1
6.96234	1.0693	11.9705	0.224417	12.5506	LYL1
10.8888	1.05622	13.4313	0.155644	12.5506	LYL1
4.26005	0.962937	8.2752	0.615032	12.5278	JUNB
15.4465	0.961455	16.5877	0.598912	12.5278	JUNB
5.19935	0.93763	9.18806	0.675815	12.5278	JUNB
8.54403	0.966642	12.5483	0.316974	12.5278	JUNB
4.59603	0.950018	10.5599	0.96865	12.5181	HIST1H2BG
7.02871	0.867784	13.1434	1.66581	12.5181	HIST1H2BG
14.2671	0.900288	19.9232	1.25589	12.5181	HIST1H2BG
15.3675	1.01409	18.5074	0.0346149	12.5181	HIST1H2BG
4.90848	1.04008	9.76793	0.164766	12.4521	HIST2H3D
29.7178	1.1534	26.7928	0.166981	12.4521	HIST2H3D
22.0439	1.06546	13.57	0.672963	12.4446	RNF10
11.3106	1.05034	13.5378	0.261352	12.4446	RNF10
5.81206	1.10273	13.716	0.110487	12.4446	RNF10
4	0.942055	10	0.488136	12.4135	ATHL1
4.75768	0.929174	10.6463	0.823725	12.4135	ATHL1
14.2183	0.891644	16.5303	1.1414	12.4135	ATHL1
7.35169	0.934831	15.2523	0.505351	12.4135	ATHL1
24.5211	0.977758	25.4046	1.0303	12.4074	HIST1H2AL
7.87228	0.986947	12.7613	0.405265	12.4074	HIST1H2AL
13.8505	1.16885	16.6028	0.11542	12.4074	HIST1H2AL
21.8141	1.10106	13.309	0.734026	12.3716	LRP10
5.53584	1.07041	12.0834	0.0634674	12.3716	LRP10
4	1.03851	10	0.000466852	12.3716	LRP10
25.159	0.959747	31.9516	1.09214	12.3233	MIR3916
10.4423	0.950061	8.2305	0.930733	12.3233	MIR3916
4	1.07455	10	0.422751	12.3233	MIR3916
5.07278	1.03667	10.2867	0.218595	12.3233	MIR3916
15.2677	1.00767	15.0472	0.141973	12.2782	GPSM3
5.42246	0.941743	8.28173	0.378314	12.2782	GPSM3
4	1.17924	10	0.0521076	12.2782	GPSM3
7.73843	0.996068	15.3771	0.248679	12.2428	RPS27A
21.4393	0.947298	26.497	0.754999	12.2428	RPS27A
5.12077	0.939945	9.92264	0.448973	12.2428	RPS27A
4.11543	1.12511	10.8114	0.173408	12.2428	RPS27A
4	1.03309	10	0.389333	12.2223	TLN1
5.03174	1.04135	8.19387	0.570012	12.2223	TLN1
19.6477	1.06158	15.9664	0.720133	12.2223	TLN1
9.53562	1.07877	8.1141	0.249861	12.2223	TLN1
4	0.934238	10	0.439302	12.1008	LIMD2
13.07	0.870697	17.1995	1.31039	12.1008	LIMD2
4.7945	0.838888	10.5452	1.05838	12.1008	LIMD2
5.57348	0.901172	12.7927	0.590059	12.1008	LIMD2
23.4519	0.912125	23.6459	1.84365	12.0714	HIST1H2BL
4.44101	1.0218	11.2686	0.39845	12.0714	HIST1H2BL
7.73108	0.923443	12.3413	0.696593	12.0714	HIST1H2BL
12.0609	1.03865	9.46077	0.142633	12.0714	HIST1H2BL
8.30955	0.853349	8.84487	1.26858	12.0393	MIR4537
12.3246	1.04333	14.4291	0.178471	12.0393	MIR4537
9.99553	0.914326	10.0975	2.58537	11.934	SCARNA9
5.03887	0.898162	9.86475	2.4272	11.934	SCARNA9
7.45274	0.951003	14.8691	0.915428	11.934	SCARNA9
4.34353	0.930862	8.19303	1.27493	11.934	SCARNA9
22.5435	1.0475	13.8736	0.714228	11.8948	RIOK3
4	1.07754	8	0.2428	11.8948	RIOK3
11.2878	1.06679	14.161	0.252094	11.8948	RIOK3
5.50325	1.0745	12.0354	0.142689	11.8948	RIOK3
4.11658	0.999729	8.5701	0.359851	11.7707	RPSA
17.0685	0.993486	11.8453	0.156767	11.7707	RPSA
5.73006	0.825407	8.9028	1.59301	11.7707	RPSA
9.39123	0.953292	10.2941	0.396406	11.7707	RPSA
5.07503	1.06427	9.20843	0.0750549	11.7469	MRFAP1
20.4275	1.131	11.8277	0.130635	11.7469	MRFAP1
4.32285	1.14722	11.9885	0.0145335	11.7469	MRFAP1
15.1663	0.9762	13.8715	0.442493	11.5454	ZFP36
5.41197	0.980485	8.05889	0.257848	11.5454	ZFP36
8.06681	0.921948	16.0473	0.676661	11.5454	ZFP36
4.22398	1.02937	8.62716	0.152346	11.5454	ZFP36
21.3513	0.938965	26.8933	0.825477	11.4228	EEF1B2
7.31311	0.981459	8.1204	0.220217	11.4228	EEF1B2
5.0945	0.947502	9.68625	0.502033	11.4228	EEF1B2
4.16071	1.04442	10.8765	0.140839	11.4228	EEF1B2
4	0.8751	10	1.81238	11.2772	HSPA8
8.32983	0.917102	12.6384	0.879992	11.2772	HSPA8
39.7803	0.865433	29.1002	0.991209	11.2772	HSPA8
4	0.949857	10	1.21078	11.2129	MIR4538
25.1471	0.911715	13.955	2.97328	11.2129	MIR4538
4	1.14034	8	0.135742	11.2129	MIR4538
7.45123	1.11263	14.9475	0.128806	11.2129	MIR4538
21.7366	1.1069	13.5093	0.284046	11.1852	YBX1
11.1082	1.09295	13.4727	0.118972	11.1852	YBX1
5.31159	1.07319	10.8369	0.0606205	11.1852	YBX1
6.26472	1.09911	11.0418	0.0353343	11.1852	YBX1
4.80366	1.0131	9.98704	0.325822	11.0654	RPL35A
4	1.14061	10	0.101372	11.0654	RPL35A
6.16183	1.0826	11.1938	0.0225381	11.0654	RPL35A
21.7585	1.06707	13.1455	0.619598	11.0021	GLRX5
11.4006	1.03076	12.9862	0.216368	11.0021	GLRX5
5.19425	1.11176	10.3496	0.224287	11.0021	GLRX5
6.54726	1.13551	10.2522	0.247514	11.0021	GLRX5
4	0.997631	8	0.296349	10.9862	FAM134A
22.7289	1.05301	13.0979	0.564647	10.9862	FAM134A
11.4605	1.07243	14.3522	0.119155	10.9862	FAM134A
5.54755	1.11763	12.6165	0.182249	10.9862	FAM134A
5.4361	0.961938	9.46226	1.09032	10.8685	MIR23A
4	1.0151	8	0.165087	10.8685	MIR23A
15.7586	0.849531	17.0975	3.03803	10.8685	MIR23A
10.3187	1.05113	16.7377	0.246247	10.8685	MIR23A
4	1.02099	10	0.137884	10.8558	RPS15A
5.98737	1.01919	11.723	0.223714	10.8558	RPS15A
4.77012	0.945355	10.1864	0.505499	10.8558	RPS15A
25.8645	0.860417	29.9198	1.23466	10.8558	RPS15A
4.82034	1.00595	9.90106	0.292848	10.6964	RPL38
33.5939	0.923911	32.5434	0.878613	10.6964	RPL38
5.90557	1.05206	10.7076	0.134787	10.6964	RPL38
4	1.09935	10	0.0367938	10.6964	RPL38
5.52681	0.99502	13.0371	0.352693	10.6921	HIST1H2BI
27.6952	0.907198	23.2025	1.89378	10.6921	HIST1H2BI
14.22	0.924495	10.239	1.24002	10.6921	HIST1H2BI
7.0849	0.875193	8.28563	0.629028	10.6921	HIST1H2BI
22.2609	1.05812	13.7342	0.672338	10.6066	MAP2K3
11.5238	1.062	13.6597	0.203406	10.6066	MAP2K3
5.60674	1.10452	12.6852	0.177206	10.6066	MAP2K3
22.1512	1.11624	9.65114	0.17855	10.4834	PFDN5
4.48712	1.19217	9.19187	0.0559253	10.4834	PFDN5
5.1815	1.1885	11.9101	0.0467663	10.4834	PFDN5
31.3758	0.951489	33.2381	0.469514	10.4092	PABPC1
5.15424	0.94992	9.09484	0.423978	10.4092	PABPC1
8.06426	1.0853	13.2894	0.119846	10.4092	PABPC1
4.13372	1.13326	10.7805	0.112998	10.4092	PABPC1
5.44104	0.974142	13.3194	0.436189	10.333	S1PR4
4	1.02388	10	0.121276	10.333	S1PR4
12.7151	0.902594	18.1313	0.743301	10.333	S1PR4
5.16873	1.17178	8.64071	0.0343305	10.333	S1PR4
22.5466	1.07948	13.3257	0.473788	10.2782	DPM2
11.6093	1.08242	13.4718	0.125627	10.2782	DPM2
5.92571	1.17751	8.96023	0.0489329	10.2782	DPM2
5.24434	1.00186	8.72472	0.17494	10.2706	TUBA1B
8.86305	1.09616	14.0715	0.108287	10.2706	TUBA1B
4.22883	1.17718	11.1569	0.0477552	10.2706	TUBA1B
25.112	0.992253	24.0493	1.206	10.2543	CAMP
8.87384	1.01297	11.5199	0.392621	10.2543	CAMP
22.6619	1.02855	23.3854	0.579662	10.2538	HMGN2
8.7372	0.898562	11.0431	0.47912	10.2538	HMGN2
6.19927	1.15845	14.1131	0.528131	10.2538	HMGN2
4	0.970345	10	0.652385	10.245	CXCR2P1
5.1003	0.976482	13.0435	0.848987	10.245	CXCR2P1
19.6142	1.06657	16.0158	0.644238	10.245	CXCR2P1
9.54792	1.06693	17.444	0.254406	10.245	CXCR2P1
13.9183	0.987933	17.733	0.785395	10.1425	MIR4785
4.09858	0.910601	8.69463	4.65995	10.1425	MIR4785
5.2794	0.950958	9.22577	2.28511	10.1425	MIR4785
8.62755	0.943033	11.9588	2.04244	10.1425	MIR4785
20.056	0.986937	26.4258	0.350912	10.1314	RPS7
5.64491	0.913958	9.02196	0.750028	10.1314	RPS7
4	1.01215	10	0.0389065	10.1314	RPS7
7.86506	1.03549	12.2833	0.169808	10.1314	RPS7
22.2658	1.08715	13.5613	0.454687	10.0976	GYPC
11.3483	1.06848	13.7781	0.248727	10.0976	GYPC
5.2523	1.08315	10.5535	0.0962602	10.0976	GYPC
6.29411	1.10817	9.73127	0.0431897	10.0976	GYPC
21.4544	0.9909	23.9209	1.00371	10.0755	HIST1H3J
5.89971	0.966451	12.2142	0.292244	10.0755	HIST1H3J
4.50505	1.1648	11.1163	0.36748	10.0755	HIST1H3J
10.1847	1.19001	13.4956	0.0986804	10.0755	HIST1H3J
4.5454	0.864197	10.1043	1.50035	10.0444	SNORD22
9.2864	0.909744	15.1219	0.852688	10.0444	SNORD22
6.09566	1.09268	12.2116	0.0961886	10.0444	SNORD22
4.34349	0.991923	11.7272	0.296361	9.98883	HIST1H2BE
6.42175	1.03748	13.8065	0.666646	9.98883	HIST1H2BE
25.6912	0.944936	27.9773	0.71707	9.95174	RPL26
5.07306	0.954186	9.82865	0.576616	9.95174	RPL26
11.8358	1.01632	19.1858	0.140746	9.95174	RPL26
4.38849	1.17418	9.80854	0.00611728	9.95174	RPL26
13.9103	0.988564	15.8813	0.680935	9.93328	AIF1
7.96747	0.982294	13.0434	0.451522	9.93328	AIF1
21.9188	0.941944	25.8194	1.43625	9.93328	AIF1
5.13127	1.06872	8.07325	0.134423	9.93328	AIF1
19.2282	0.839866	14.1223	2.61736	9.82243	SAP25
5.14814	0.949169	8.2544	0.550187	9.82243	SAP25
4	0.909004	10	0.465283	9.82243	SAP25
22.6721	1.05403	13.7447	0.663138	9.75982	PITHD1
4	1.09925	12	0.247347	9.75982	PITHD1
11.5141	1.07288	13.7283	0.219633	9.75982	PITHD1
5.47277	1.09437	12.0628	0.16207	9.75982	PITHD1
17.7914	0.97658	9.35661	0.270681	9.74338	RPS9
5.27586	0.96561	9.36542	0.38846	9.74338	RPS9
9.26121	0.944209	16.8213	0.484343	9.74338	RPS9
4.25671	1.06894	9.12638	0.0214368	9.74338	RPS9
4.78841	0.948304	10.401	0.907346	9.72153	SNORA73A
20.6374	0.956328	10.6694	0.711607	9.72153	SNORA73A
4	0.956706	10	0.286532	9.72153	SNORA73A
7.17427	0.959689	14.9694	0.374131	9.72153	SNORA73A
4	1.01703	10	0.463814	9.69838	GP9
5.07622	1.02036	12.9781	0.711773	9.69838	GP9
19.7174	1.0511	16.1272	0.879759	9.69838	GP9
9.53033	1.06298	8.00131	0.257354	9.69838	GP9
5.5013	1.11783	12.0082	0.00916027	9.63397	MIR223
19.1049	0.923407	25.7234	1.37304	9.63044	HIST1H2BM
10.9347	0.885141	9.02827	1.41864	9.63044	HIST1H2BM
6.66925	0.91456	14.3358	0.970315	9.63044	HIST1H2BM
5.41775	1.00209	8.87933	0.144573	9.57216	UBC
9.88137	1.02648	16.6586	0.347038	9.57216	UBC
21.1535	0.964441	27.2142	0.331762	9.57216	UBC
4.15149	1.10912	10.0397	0.0853127	9.57216	UBC
8.68765	0.968441	11.4073	0.93321	9.56904	MIR5690
5.61332	0.879187	8.46312	2.68893	9.56904	MIR5690
4.70678	0.878654	11.0671	2.61704	9.56904	MIR5690
11.9977	0.83334	19.6555	2.4216	9.56904	MIR5690
21.5519	1.08273	13.6507	0.573886	9.56609	KRT1
11.0517	1.07135	13.3236	0.232825	9.56609	KRT1
5.11236	1.08133	10.5154	0.107725	9.56609	KRT1
6.16173	1.07543	9.52837	0.0442658	9.56609	KRT1
5.03627	1.0355	8.38471	0.504032	9.4979	SAT1
4	1.0742	10	0.167732	9.4979	SAT1
20.4193	1.10452	17.8521	0.293272	9.4979	SAT1
9.76794	1.17383	8.93114	0.292475	9.4979	SAT1
4	1.0069	10	0.295376	9.47408	TRAPPC1
5.29375	0.965006	8.00539	0.562922	9.47408	TRAPPC1
18.3601	1.06778	17.552	0.542757	9.47408	TRAPPC1
9.13628	1.15221	8.15047	0.413218	9.47408	TRAPPC1
20.8173	0.909954	27.4353	1.88116	9.4497	RPL37
13.6002	0.8499	17.9079	1.75426	9.4497	RPL37
4.77429	0.864675	10.3629	1.305	9.4497	RPL37
7.57909	0.881977	12.9711	1.07822	9.4497	RPL37
16.3123	0.900264	14.8411	1.53496	9.42111	MIR3175
9.22866	0.945856	11.2735	0.783165	9.42111	MIR3175
6.76264	0.904393	10.3042	1.26323	9.42111	MIR3175
4	0.822152	10	0.257565	9.42111	MIR3175
21.914	1.06442	13.3495	0.648038	9.37801	HEMGN
11.3954	1.04101	13.4007	0.196472	9.37801	HEMGN
5.06268	1.16198	10.1493	0.276851	9.37801	HEMGN
6.21934	1.15382	9.51183	0.162997	9.37801	HEMGN
4	0.947682	10	0.315338	9.3693	BTG1
8.18199	0.904261	13.2807	1.133	9.3693	BTG1
4.82414	0.814819	10.6067	2.02946	9.3693	BTG1
11.9614	0.886421	18.5936	1.09264	9.3693	BTG1
5.1801	0.935961	9.0976	0.927898	9.33621	HIST4H4
20.2546	0.959111	8.69955	0.502037	9.33621	HIST4H4
4.32072	1.03776	8.39641	0.212189	9.33621	HIST4H4
21.8864	1.08024	13.3166	0.60943	9.32431	SELENBP1
11.1985	1.05652	13.2812	0.246039	9.32431	SELENBP1
5.22797	1.08019	10.6552	0.231552	9.32431	SELENBP1
6.10461	1.09949	9.54625	0.107663	9.32431	SELENBP1
4	1.0022	10	0.0619925	9.30479	RPL14
20.3103	0.988637	26.7273	0.390934	9.30479	RPL14
7.36719	0.986432	8.22276	0.35414	9.30479	RPL14
5.2547	0.968737	9.65039	0.487667	9.30479	RPL14
8.27946	1.00452	15.1123	0.370088	9.29452	ZCCHC3
4.59054	1.18455	9.4473	0.178575	9.29452	ZCCHC3
14.1795	0.993757	17.9961	0.234315	9.25264	ARHGDIA
8.72885	0.98981	10.3683	0.241029	9.25264	ARHGDIA
5.15346	0.897097	8.9994	0.765771	9.25264	ARHGDIA
4.34703	1.02585	11.8401	0.153112	9.25264	ARHGDIA
20.4474	0.989167	25.6852	0.49726	9.17777	LOC100133331
8.12187	0.935879	14.9784	1.10576	9.17777	LOC100133331
4.33132	0.95704	10.4375	0.390392	9.17777	LOC100133331
6.40003	1.05252	13.1796	0.0402792	9.17777	LOC100133331
23.1856	1.02345	24.3145	0.680137	9.17437	AZU1
8.02069	1.05822	13.3751	0.17095	9.17437	AZU1
4.72896	0.948214	9.25391	1.4066	9.11258	SNORD13
6.00369	1.02952	12.2701	0.532237	9.11258	SNORD13
16.7739	1.03049	12.1913	0.159914	9.11258	SNORD13
4	0.848035	12	0.286593	9.11258	SNORD13
5.53303	1.00234	8.5739	0.756237	9.07387	HIST1H4A
7.78944	1.00236	13.4233	0.566541	9.07387	HIST1H4A
18.2117	1.06688	21.0882	0.163503	9.07387	HIST1H4A
9.04604	0.970355	10.6402	0.364966	9.073	S100A12
20.3159	1.16602	22.2962	0.147495	9.073	S100A12
21.3375	1.00756	13.7448	0.523195	9.01443	NEAT1
4	1.02546	10	0.175001	9.01443	NEAT1
9.70218	0.921887	17.6894	0.663402	9.01443	NEAT1
4.87212	1.02996	9.38454	0.246417	9.01443	NEAT1
4	1.00268	10	0.262383	8.99916	CALM3
18.8801	1.03888	16.6486	0.618543	8.99916	CALM3
5.15867	0.946072	8.21601	0.722204	8.99916	CALM3
9.01041	1.09238	9.48592	0.241682	8.99916	CALM3
4	0.977339	10	0.35487	8.84835	CIRBP
20.0253	0.964077	14.2076	0.411259	8.84835	CIRBP
4.76044	0.885877	10.4465	1.17753	8.84835	CIRBP
8.2537	1.01566	12.9691	0.135575	8.84835	CIRBP
6.26895	0.992629	8.92592	0.603989	8.83258	MIR5095
5.38369	1.00815	13.1977	0.562792	8.83258	MIR5095
13.5545	0.929264	13.9005	1.20264	8.83258	MIR5095
4	1.10918	8	0.00841204	8.83258	MIR5095
17.3816	0.97749	16.9296	0.550239	8.82796	ZYX
5.17798	0.97127	8.12076	0.503114	8.82796	ZYX
4	1.08618	10	0.0967179	8.82796	ZYX
23.1717	1.00535	24.5223	0.947742	8.82722	ELANE
8.06072	0.991692	13.3348	0.318885	8.82722	ELANE
22.3429	1.10222	13.9183	0.552888	8.81312	STRADB
10.9643	1.09748	13.4448	0.215773	8.81312	STRADB
5.33226	1.07569	11.0891	0.152969	8.81312	STRADB
4	1.07439	10	0.0325647	8.81312	STRADB
22.0921	1.05692	13.7216	0.6862	8.79463	FURIN
11.3264	1.06267	13.8304	0.192875	8.79463	FURIN
5.63443	1.09667	13.0219	0.190926	8.79463	FURIN
4	0.993371	10	0.288278	8.75384	HLA-F
4.77878	0.944676	10.2935	0.694661	8.75384	HLA-F
17.2689	0.934619	15.7941	0.74046	8.75384	HLA-F
7.90759	0.961741	14.2742	0.343306	8.75384	HLA-F
21.2011	1.1084	12.0612	0.279546	8.61653	MT2A
10.2189	1.1081	11.1973	0.0800799	8.61653	MT2A
8.39316	0.865338	12.2994	1.24106	8.46281	SNORD89
4	0.860945	8	0.609041	8.46281	SNORD89
22.5268	1.08247	13.601	0.53276	8.41214	GUCD1
4	1.07823	8	0.237318	8.41214	GUCD1
11.3889	1.08322	13.4497	0.239828	8.41214	GUCD1
5.49772	1.07799	11.9037	0.166918	8.41214	GUCD1
20.9139	1.12863	10.2619	0.256348	8.30752	BTF3
4.59886	1.09935	9.39707	0.039728	8.30752	BTF3
5.38046	1.15869	12.8595	0.0025539	8.30752	BTF3
4.36062	0.975612	11.7104	0.458294	8.29622	TUBB
8.02021	0.894381	11.7964	1.33121	8.29622	TUBB
22.5202	1.06248	13.6284	0.594999	8.27808	CDC34
11.7014	1.05837	13.505	0.246896	8.27808	CDC34
5.80884	1.15281	8.0413	0.0951797	8.27808	CDC34
4	0.905834	10	0.895944	8.26547	DDX5
4.68877	0.834613	10.7884	2.77923	8.26547	DDX5
8.45736	0.935382	12.6625	0.861653	8.26547	DDX5
13.414	0.84598	17.4281	1.25486	8.26547	DDX5
22.1914	1.07804	12.3871	0.418522	8.25427	MMP24-AS1
5.56264	1.06824	11.9237	0.104354	8.25427	MMP24-AS1
4.26548	1.08389	8.55232	0.0201712	8.25427	MMP24-AS1
4	1.00341	10	0.501327	8.1607	GP1BA
5.06148	1.01061	8.1216	0.735915	8.1607	GP1BA
19.8708	1.06457	15.6592	0.6659	8.1607	GP1BA
9.46709	1.04131	8.21093	0.364998	8.1607	GP1BA
4.29067	0.80723	10.882	7.16349	8.0582	MIR4507
5.30585	0.986475	10.5112	0.207511	8.05689	HIST1H2BO
21.9959	1.09266	24.9122	0.439459	8.05689	HIST1H2BO
6.8784	1.19397	13.5849	0.850373	8.05689	HIST1H2BO
6.79789	1.00542	9.17791	0.955672	7.99271	SNORA48
4	1.00865	10	0.300702	7.99271	SNORA48
20.4532	0.92244	11.6956	1.66671	7.99271	SNORA48
5.24555	0.913254	8.89522	1.2905	7.99271	SNORA48
4.81825	0.978869	9.95689	0.489546	7.93338	RPL24
20.3473	0.968413	27.3927	0.560505	7.93338	RPL24
6.48023	1.13981	12.9342	0.147693	7.93338	RPL24
23.3958	1.04742	13.0389	0.610801	7.84297	PNPLA2
11.442	1.07229	14.4948	0.206798	7.84297	PNPLA2
5.70488	1.15589	12.9626	0.211024	7.84297	PNPLA2
4.68573	0.841638	10.7763	2.82708	7.78548	HNRNPH1
4	0.847698	10	1.23474	7.78548	HNRNPH1
8.47295	0.914837	12.6089	1.04311	7.78548	HNRNPH1
13.3349	0.869127	16.9868	1.24148	7.78548	HNRNPH1
10.3494	0.871597	9.14624	0.70121	7.7763	FAM101B
6.61811	1.10644	13.9465	0.490457	7.7763	FAM101B
4	1.08141	10	0.0435295	7.7763	FAM101B
17.5776	1.14086	22.8925	0.0362882	7.7763	FAM101B
21.81	1.09343	12.0093	0.281203	7.71817	ARRB2
5.38966	1.06234	8.08453	0.0516584	7.71817	ARRB2
10.1114	1.13985	13.7171	0.0867496	7.71817	ARRB2
4.35246	1.06888	10.2343	0.000887841	7.71817	ARRB2
8.76319	1.00074	11.0205	0.275735	7.67282	RPL36AL
6.02932	1.0275	11.3042	0.0757098	7.67282	RPL36AL
4	1.14582	10	0.0264337	7.67282	RPL36AL
21.8667	1.05034	13.6986	0.702558	7.63859	GABARAPL2
11.1244	1.04422	14.08	0.21722	7.63859	GABARAPL2
5.55803	1.08548	12.71	0.257119	7.63859	GABARAPL2
22.7156	1.03275	13.815	0.623164	7.63858	ABTB1
11.0389	1.05354	15.0357	0.213813	7.63858	ABTB1
5.42681	1.04237	12.7669	0.108935	7.63858	ABTB1
20.7086	0.991018	15.2822	0.961284	7.63101	TGFB1
5.29661	0.910925	12.8387	1.04272	7.63101	TGFB1
4	0.834343	10	0.955026	7.63101	TGFB1
9.61696	0.958374	16.6238	0.414823	7.63101	TGFB1
5.6737	0.985069	13.2329	0.363936	7.62769	ARF6
4.66503	0.897776	10.6904	0.746873	7.62769	ARF6
8.43455	0.925517	16.4262	0.474992	7.62769	ARF6
4	1.04624	10	0.100232	7.62769	ARF6
23.8924	0.980576	24.1788	0.784781	7.5973	GRN
7.88256	0.960036	13.3558	0.318709	7.5973	GRN
10.7211	1.00997	17.1189	0.564022	7.58581	RPS19
5.31484	0.990791	9.21868	0.338345	7.58581	RPS19
20.0725	0.969193	26.5814	0.456155	7.58581	RPS19
4.27109	1.0637	8.29898	0.0399235	7.58581	RPS19
4.56937	0.950728	10.5436	0.456072	7.52519	HIST1H3D
17.092	1.08015	22.7286	0.216491	7.52519	HIST1H3D
6.26228	1.14827	13.384	0.318831	7.52519	HIST1H3D
4	1.14534	10	0.00175789	7.52519	HIST1H3D
21.1049	1.07622	15.1713	0.412942	7.52192	WBP2
5.34161	1.02812	12.7869	0.143295	7.52192	WBP2
4	0.970569	10	0.0497209	7.52192	WBP2
10.7563	1.11178	14.8762	0.084262	7.52192	WBP2
4	0.852444	8	0.0263208	7.52192	WBP2
5.59401	0.995807	12.7583	0.382004	7.49384	C19orf43
8.21005	1.00749	14.0927	0.173086	7.49384	C19orf43
12.6323	0.89757	15.739	0.684381	7.49384	C19orf43
4.30346	0.99895	8.00702	0.234107	7.41203	EEF1G
11.707	0.941354	8.05364	0.563644	7.41203	EEF1G
5.30968	0.90688	9.18964	0.847608	7.41203	EEF1G
17.926	1.13679	24.4103	0.0158197	7.41203	EEF1G
20.5941	1.01136	26.3389	0.202476	7.3929	CD74
5.77579	1.02563	12.2324	0.307039	7.3929	CD74
4.71158	1.03199	10.2819	0.23169	7.3929	CD74
4	1.06251	10	0.116584	7.3929	CD74
21.5432	1.09695	12.8121	0.547079	7.36451	BAG6
4.40015	1.03059	12.3456	0.0591435	7.36451	BAG6
10.5808	1.12199	12.5121	0.191224	7.36451	BAG6
5.44693	1.05316	11.2795	0.0792758	7.36451	BAG6
4	0.814228	10	1.11997	7.2857	PPP1R35
8.11872	0.946612	9.19148	0.384352	7.2857	PPP1R35
6.05727	0.894204	11.3259	0.719091	7.2857	PPP1R35
12.87	1.04852	14.1979	0.409717	7.2734	CEBPD
5.37649	0.921194	8.31267	0.500719	7.2734	CEBPD
24.7734	1.06051	19.4766	0.21072	7.2734	CEBPD
4.44208	1.08907	11.2104	0.0989002	7.2734	CEBPD
19.9007	1.08319	26.2944	0.399521	7.25103	HIST1H2AB
6.60747	1.14517	10.7968	0.00385598	7.25103	HIST1H2AB
21.2146	1.07944	13.8355	0.607365	7.2221	ODC1
5.26903	1.0627	12.4154	0.163229	7.2221	ODC1
10.6059	1.0776	13.8576	0.184758	7.2221	ODC1
4	1.11886	10	0.140748	7.2221	ODC1
5.19945	0.985258	13.0024	0.897085	7.21512	PF4V1
4	0.943192	10	0.688869	7.21512	PF4V1
19.1686	1.0365	16.0175	0.873837	7.21512	PF4V1
8.98417	1.03191	9.52617	0.352564	7.21512	PF4V1
7.64874	0.973083	15.2234	0.489035	7.21438	CD37
20.6638	0.964142	26.6371	0.533793	7.21438	CD37
4	1.01901	10	0.103701	7.21438	CD37
5.49599	1.06917	13.4065	0.121096	7.21438	CD37
6.95954	0.979824	12.485	0.117347	7.21196	HSPB1
5.35934	0.954523	12.3004	0.222327	7.21196	HSPB1
23.5712	1.07174	13.5102	0.125025	7.21196	HSPB1
13.4669	1.17361	17.3121	0.290802	7.19877	CD68
5.08049	1.10715	9.37798	0.100989	7.19877	CD68
21.8875	1.0317	14.278	0.713775	7.15947	FEM1A
4	0.962781	8	0.303595	7.15947	FEM1A
11.5903	1.04378	13.6695	0.21156	7.15947	FEM1A
5.47562	1.09688	12.0944	0.0750012	7.15947	FEM1A
22.0463	1.06156	13.7421	0.725637	7.13316	BCL2L1
11.3516	1.05454	13.7088	0.250785	7.13316	BCL2L1
5.86008	1.12611	8.03012	0.162884	7.13316	BCL2L1
21.6847	1.06675	13.3642	0.730428	7.04269	SNCA
11.1408	1.05192	13.2436	0.226206	7.04269	SNCA
5.77005	1.11294	8.35454	0.237073	7.04269	SNCA
5.59019	1.00453	13.0687	0.174749	6.98086	MAZ
4	1.01321	10	0.120366	6.98086	MAZ
7.76396	0.954219	14.4538	0.272834	6.98086	MAZ
12.4137	0.868904	19.1501	0.539041	6.98086	MAZ
22.0946	0.96785	28.0673	0.798742	6.9779	SNORA16A
5.77802	0.911324	12.6076	2.0214	6.9779	SNORA16A
7.05253	0.897248	8.698	1.69718	6.9779	SNORA16A
4	1.06394	12	0.0781769	6.9779	SNORA16A
4	1.04321	12	0.145638	6.97345	CCNI
22.6807	1.07033	13.7507	0.455709	6.97345	CCNI
5.58748	1.06175	11.6069	0.157169	6.97345	CCNI
11.3094	1.09521	13.4684	0.14838	6.97345	CCNI
8.26977	0.995603	12.3832	0.601793	6.96446	DEFA4
23.5759	0.958995	24.8964	1.46617	6.96446	DEFA4
13.2225	1.13237	17.3031	0.200207	6.96446	DEFA4
7.66388	1.00191	14.4958	0.25178	6.94964	RPL39
23.6531	0.92236	26.3744	0.960451	6.94964	RPL39
5.15187	0.92444	9.79954	0.739386	6.94964	RPL39
4.29337	1.19067	12.1109	0.0178634	6.94964	RPL39
4	0.905152	10	1.05392	6.90557	ARL4C
4.79742	0.912446	10.1149	1.33596	6.90557	ARL4C
23.639	0.963494	9.32152	0.545901	6.90557	ARL4C
11.2463	0.920869	18.4662	0.811484	6.90557	ARL4C
22.9305	1.05373	13.1148	0.611326	6.89594	HEXIM1
4	1.03649	10	0.0239129	6.89594	HEXIM1
5.38272	1.06039	13.2164	0.0632579	6.89594	HEXIM1
10.3258	1.1989	14.7234	0.112041	6.89594	HEXIM1
22.3478	1.04514	13.6825	0.757382	6.88596	FECH
11.3519	1.05934	14.1073	0.226694	6.88596	FECH
5.55464	1.08419	12.334	0.175567	6.88596	FECH
22.3432	1.08526	12.7335	0.314323	6.85659	UBALD2
5.30048	1.06785	13.179	0.0785202	6.85659	UBALD2
4.30166	1.0708	8.16078	0.0771882	6.85659	UBALD2
9.99127	1.13515	14.8737	0.135026	6.85659	UBALD2
21.8625	1.06656	13.5869	0.636743	6.85007	KLF1
11.1688	1.0594	13.5389	0.186924	6.85007	KLF1
5.42788	1.07882	11.0791	0.174963	6.85007	KLF1
6.68563	1.16006	10.3793	0.306427	6.85007	KLF1
22.9165	1.04225	13.9195	0.704669	6.84252	ARL4A
11.525	1.07812	13.5226	0.265564	6.84252	ARL4A
4	1.18105	8	0.14589	6.84252	ARL4A
19.3459	0.999576	13.9894	0.221817	6.80946	TAF10
5.20305	1.01299	8.39642	0.391344	6.80946	TAF10
4.38208	1.19766	12.1565	0.0569715	6.80946	TAF10
18.4119	1.01896	18.1041	0.524424	6.7817	SOD2
5.17297	0.966967	8.01325	0.289809	6.7817	SOD2
4	1.05999	10	0.0909469	6.7817	SOD2
4.8576	1.00645	10.2276	0.52607	6.76545	HNRNPA0
12.3835	0.856862	19.3997	1.19848	6.76545	HNRNPA0
6.88076	1.15094	13.2404	0.419255	6.76545	HNRNPA0
4	1.12833	10	0.0148484	6.76545	HNRNPA0
4.25981	0.98178	8.56992	0.34146	6.76288	PTPRCAP
23.2231	0.902948	8.32075	1.79812	6.76288	PTPRCAP
4.97775	0.936663	9.83379	0.773415	6.76288	PTPRCAP
4	1.01738	10	0.111213	6.76142	C16orf54
12.4365	0.877318	18.231	0.925078	6.76142	C16orf54
5.07168	0.915956	9.66837	0.581878	6.76142	C16orf54
7.83452	0.861111	13.0048	0.598423	6.76142	C16orf54
22.2742	1.05062	14.183	0.634124	6.74916	CNPPD1
5.9479	1.02632	11.414	0.25661	6.74916	CNPPD1
11.1857	1.08383	13.1103	0.177526	6.74916	CNPPD1
21.928	1.09149	12.7267	0.499477	6.73714	HIST3H2BB
10.8831	1.06777	12.802	0.282392	6.73714	HIST3H2BB
4.6834	1.15275	12.3338	0.125774	6.73714	HIST3H2BB
21.5334	1.10141	13.5351	0.380104	6.72313	AP2M1
5.39835	1.03804	12.279	0.0801913	6.72313	AP2M1
10.6373	1.09516	14.0227	0.17966	6.72313	AP2M1
4.1945	1.0331	9.90329	0.00305187	6.72313	AP2M1
25.2545	1.01789	23.9474	0.422228	6.72172	FCN1
4.48141	1.1669	9.50691	0.0695352	6.72172	FCN1
5.33702	1.16476	10.095	0.0414004	6.72172	FCN1
21.33	1.08034	13.7232	0.628544	6.70239	MPP1
10.8614	1.07263	13.4434	0.206361	6.70239	MPP1
5.11787	1.11302	10.409	0.227143	6.70239	MPP1
5.72678	1.0623	8.34172	0.0899481	6.70239	MPP1
21.3706	1.08241	14.3579	0.487453	6.67822	PDZK1IP1
10.7527	1.08102	14.3921	0.210742	6.67822	PDZK1IP1
5.50868	1.04082	12.3491	0.106098	6.67822	PDZK1IP1
4	0.899467	10	0.0638351	6.67822	PDZK1IP1
13.317	0.834986	15.7881	2.0682	6.66321	CREBZF
6.22227	0.923515	10.6658	0.539941	6.66321	CREBZF
4	1.08006	12	0.0348225	6.66321	CREBZF
5.87935	0.934141	8.69529	1.13659	6.62146	SF3B5
4.33564	0.964301	11.7615	0.317782	6.62146	SF3B5
13.5733	0.896766	18.8819	0.774121	6.62146	SF3B5
9.31826	0.854095	11.3273	0.730141	6.62146	SF3B5
5.38239	0.920124	9.25869	1.01088	6.60911	RPL5
9.38146	0.964085	10.5928	0.447251	6.60911	RPL5
23.2709	0.939347	26.6336	0.724019	6.60911	RPL5
4.26671	1.02728	8.11095	0.193634	6.60911	RPL5
23.668	0.864533	29.4792	1.6796	6.58933	HNRNPA2B1
5.55914	0.896672	9.62693	1.2242	6.58933	HNRNPA2B1
8.48669	1.02593	11.7808	0.13089	6.58933	HNRNPA2B1
4.24765	1.02961	8.85197	0.115536	6.58933	HNRNPA2B1
4	0.960165	10	0.795156	6.54977	SNORA70G
21.1379	0.981365	9.94213	0.715282	6.54977	SNORA70G
4.87851	0.949144	10.2546	1.37476	6.54977	SNORA70G
4	1.02918	8	0.191499	6.51602	ARL6IP1
22.4141	1.05612	14.1487	0.576619	6.51602	ARL6IP1
11.2771	1.09079	13.8254	0.166902	6.51602	ARL6IP1
5.44776	1.11176	11.6095	0.1053	6.51602	ARL6IP1
4.347	1.00818	8.45838	0.276335	6.45427	MIR3064
6.75097	0.902621	9.37968	2.20738	6.45427	MIR3064
18.2066	0.841604	11.2368	2.19944	6.45427	MIR3064
8.90332	1.03676	11.0579	0.340556	6.45427	MIR3064
22.3819	0.9763	25.0803	0.365224	6.42502	ICAM3
13.2329	0.980921	17.5412	0.25628	6.42502	ICAM3
6.02069	1.03596	8.51483	0.206012	6.42502	ICAM3
4.2646	1.15628	8.94122	0.0115055	6.42502	ICAM3
22.4251	1.00048	23.662	0.737511	6.4217	RGS2
8.11825	0.988746	13.0153	0.565574	6.4217	RGS2
5.00567	1.11802	9.53468	0.278552	6.4217	RGS2
12.0506	1.07448	19.4781	0.173324	6.4217	RGS2
21.9007	1.07156	13.2954	0.600544	6.41685	GSPT1
11.2866	1.05619	13.3477	0.183893	6.41685	GSPT1
5.84473	1.12603	8.2687	0.107317	6.41685	GSPT1
20.1208	0.952023	25.7458	1.93705	6.4039	SNORA61
4.89979	0.89269	10.023	3.90912	6.4039	SNORA61
6.11504	0.878042	12.0679	3.95644	6.4039	SNORA61
7.6366	0.853702	14.942	2.83674	6.4039	SNORA61
4	1.01254	10	0.523444	6.36718	ITGA2B
5.03972	1.02376	8.11759	0.760963	6.36718	ITGA2B
19.6458	1.04948	15.7347	0.901454	6.36718	ITGA2B
9.46951	1.04415	8.57261	0.337708	6.36718	ITGA2B
4	0.921908	10	0.801041	6.34243	NGFRAP1
5.19845	0.951861	12.8577	0.786751	6.34243	NGFRAP1
19.8356	1.06702	15.3728	0.537288	6.34243	NGFRAP1
9.37994	1.04577	8.43876	0.337431	6.34243	NGFRAP1
4	0.877382	10	0.841112	6.30867	SRRM2
4.67591	0.852926	10.8446	1.71613	6.30867	SRRM2
13.6871	0.869587	17.1031	1.17923	6.30867	SRRM2
8.1365	0.927764	13.4357	0.442445	6.30867	SRRM2
4	1.02223	8	0.329927	6.29651	RNF187
22.5796	1.05534	13.5932	0.622288	6.29651	RNF187
11.7594	1.05398	12.9906	0.253707	6.29651	RNF187
5.49016	1.09038	12.2044	0.154723	6.29651	RNF187
19.2681	0.9983	8.12012	0.125861	6.29439	IRF2BP2
7.67169	0.986918	15.1235	0.161229	6.29439	IRF2BP2
10.9061	0.963245	8.48713	0.296012	6.29439	IRF2BP2
5.00203	0.969466	9.05337	0.241198	6.29439	IRF2BP2
5.45859	0.999778	12.8558	0.343702	6.25996	TUBB4B
19.1461	1.04317	17.8053	0.481484	6.25996	TUBB4B
4	1.02954	10	0.0963062	6.25996	TUBB4B
4	0.829203	10	0.190001	6.25996	TUBB4B
11.0416	1.18059	17.3423	0.0240199	6.25996	TUBB4B
7.90005	1.02362	13.8499	0.214654	6.24372	DAZAP2
5.21624	0.980865	9.1204	0.154662	6.24372	DAZAP2
23.7247	0.897136	23.8766	0.619976	6.24372	DAZAP2
4.14388	1.09318	10.1239	0.0588512	6.24372	DAZAP2
21.3137	0.989057	24.0881	0.693399	6.23385	HMGB2
8.09832	0.955007	12.7505	0.32458	6.23385	HMGB2
5.76269	1.13433	8.97869	0.24578	6.23385	HMGB2
4	1.11404	10	0.0519053	6.23385	HMGB2
7.98581	0.99347	12.745	0.363974	6.2034	S100A4
4.39357	0.955186	8.68919	0.823731	6.2034	S100A4
7.06403	0.916714	9.3019	0.57671	6.2034	S100A4
14.9933	1.04083	15.9803	0.130694	6.2034	S100A4
5.07004	1.00701	8.06075	0.686107	6.17582	INAFM2
4	1.03478	10	0.379983	6.17582	INAFM2
19.6382	1.05146	16.58	0.827671	6.17582	INAFM2
9.64833	1.11892	17.4008	0.232285	6.17582	INAFM2
8.3009	1.02043	11.2425	0.395981	6.12728	ARHGDIB
5.26018	0.885617	8.74699	0.849336	6.12728	ARHGDIB
4.16046	0.966015	8.8707	0.199875	6.12728	ARHGDIB
5.72003	0.993127	9.13945	0.426047	6.12567	RPL34
23.9821	1.01649	26.2573	0.379472	6.12567	RPL34
19.6118	0.901748	27.0956	1.70783	6.12351	CHD3
4.43735	0.879431	10.4239	1.41702	6.12351	CHD3
5.71424	0.928185	11.946	0.565026	6.12351	CHD3
6.77425	0.922953	9.73308	1.26265	6.08784	MIR1254-1
5.6217	0.860639	8.54495	1.34456	6.08784	MIR1254-1
10.9535	1.05103	17.5827	0.22272	6.08784	MIR1254-1
4	0.85349	10	0.214592	6.08784	MIR1254-1
6.17695	0.997013	9.98442	0.184242	6.08133	VHL
11.1319	0.873272	17.9038	0.435078	6.08133	VHL
4.57551	0.874357	8.82593	0.394263	6.08133	VHL
24.0669	1.00545	23.0303	0.428521	6.07276	H2AFX
12.0846	1.00799	8.40257	0.252774	6.07276	H2AFX
8.14563	1.0186	13.485	0.3298	6.07276	H2AFX
22.3778	1.08258	12.8575	0.46109	6.06762	RAD23A
11.1617	1.08303	13.6918	0.116083	6.06762	RAD23A
4.98433	1.13101	9.79854	0.10939	6.06762	RAD23A
5.95205	1.13084	9.29775	0.0324169	6.06762	RAD23A
14.8456	0.925717	18.1857	1.08788	6.06692	SNORA49
5.43625	0.953914	8.81492	0.641219	6.06692	SNORA49
4.74059	1.08762	11.0399	0.0620463	6.06692	SNORA49
4	1.17898	10	0.0250629	6.06692	SNORA49
6.03906	0.913589	11.9352	3.60232	6.05149	RNU5A-1
4.42123	0.853318	10.5496	5.49459	6.05149	RNU5A-1
9.05834	0.883649	15.1722	3.87247	6.05149	RNU5A-1
16.4611	0.868935	24.0964	4.35624	6.05149	RNU5A-1
6.01288	1.09549	13.3183	0.326179	6.03582	CTSD
4	1.0984	10	0.0147737	6.03582	CTSD
12.9678	1.12908	20.2512	0.0230382	6.03582	CTSD
4.74858	0.80676	10.4742	10.0276	6.01999	MIR635
16.4981	0.869802	19.3874	4.91133	6.01999	MIR635
4.26107	1.00437	8.56188	0.268582	5.99567	AES
27.6762	0.965417	31.7218	0.453901	5.99567	AES
5.07424	0.966354	9.39979	0.421795	5.99567	AES
6.48472	1.03449	9.1604	0.107377	5.99567	AES
21.4694	1.04923	13.4331	0.450483	5.97124	MKNK2
4.26477	1.02207	8.15383	0.128914	5.97124	MKNK2
5.29288	1.05585	12.6315	0.0627894	5.97124	MKNK2
10.4729	1.08699	12.6067	0.0835054	5.97124	MKNK2
21.9368	1.05421	13.2322	0.71803	5.94736	JHDM1D-AS1
11.1776	1.05301	13.3267	0.139598	5.94736	JHDM1D-AS1
5.13956	1.09394	10.6255	0.235474	5.94736	JHDM1D-AS1
6.38964	1.1168	10.191	0.224586	5.94736	JHDM1D-AS1
22.6296	1.06934	14.082	0.589415	5.91385	RNF11
5.37856	1.04332	11.8148	0.176182	5.91385	RNF11
11.039	1.09603	14.0053	0.189349	5.91385	RNF11
4	1.02898	10	0.00189299	5.91385	RNF11
21.4266	0.933987	28.5726	0.440523	5.88985	NCL
9.61788	0.934846	9.62458	0.385325	5.88985	NCL
6.58469	0.904497	9.61822	0.477433	5.88985	NCL
5.12507	0.910515	9.61381	0.396787	5.88985	NCL
10.4081	1.04234	17.9467	0.652467	5.87858	SNORA71A
5.18886	1.02916	9.02512	0.406021	5.87858	SNORA71A
4.41168	1.09204	9.22311	0.112047	5.87858	SNORA71A
5.38766	0.980598	9.00334	0.229497	5.85055	RPS3
20.1132	0.964462	26.7557	0.409743	5.85055	RPS3
7.54159	0.938851	8.37272	0.494331	5.85055	RPS3
4.22295	1.06886	9.34582	0.0389768	5.85055	RPS3
18.2093	1.05438	14.8343	0.533843	5.8065	EIF4G2
4.83982	1.03359	9.12857	0.286382	5.8065	EIF4G2
4	1.06428	10	0.0837289	5.8065	EIF4G2
8.73299	1.15574	16.4109	0.192875	5.8065	EIF4G2
22.5293	1.07054	13.2664	0.5387	5.79174	SRSF8
5.32574	1.06063	11.6822	0.0397349	5.79174	SRSF8
10.8857	1.13124	13.7279	0.0759803	5.79174	SRSF8
4	0.950634	10	0.0018144	5.79174	SRSF8
7.11868	1.00951	12.5952	0.255449	5.78384	HBG1
20.7811	1.08267	14.0496	0.453597	5.78384	HBG1
10.921	1.07893	12.6708	0.150427	5.78384	HBG1
5.18305	1.10866	9.885	0.0374723	5.78384	HBG1
21.3289	1.08657	14.4559	0.411148	5.75677	NFE2
10.8114	1.09284	14.3166	0.161885	5.75677	NFE2
4	0.991959	10	0.00546651	5.75677	NFE2
5.685	1.0522	12.1281	0.0685668	5.75677	NFE2
4	0.993912	10	0.502671	5.71787	MIR3181
5.11246	0.996531	11.1008	0.189355	5.71787	MIR3181
12.408	1.01813	9.79463	0.383335	5.71787	MIR3181
6.32143	1.03041	9.30309	0.269035	5.71787	MIR3181
19.7263	0.983124	15.6405	0.924445	5.70367	MIR320E
4.93641	0.988159	8.88881	0.484531	5.70367	MIR320E
4	0.967617	10	0.635833	5.70367	MIR320E
22.2008	1.07119	13.3154	0.599136	5.69478	DNAJB2
11.393	1.06627	13.167	0.167157	5.69478	DNAJB2
5.69669	1.10034	12.9363	0.078433	5.69478	DNAJB2
4	0.977159	10	0.129488	5.69451	HNRNPU
5.07817	0.891575	9.59427	0.771827	5.69451	HNRNPU
7.76954	0.960146	14.647	0.24284	5.69451	HNRNPU
12.4322	0.924845	18.5124	0.442414	5.69451	HNRNPU
7.62105	0.807702	13.0141	7.00599	5.67874	MIR4461
21.6974	0.928496	24.7195	1.38052	5.67874	MIR4461
4.70346	1.0054	10.1426	0.188705	5.67318	RPL35
23.0925	0.92043	27.7324	1.24952	5.67318	RPL35
12.7524	0.942189	17.6157	0.581098	5.67318	RPL35
5.32743	1.03031	8.86755	0.0668381	5.67318	RPL35
7.5115	1.0094	12.4238	0.590579	5.65126	SRGN
20.8313	0.832434	22.8623	1.9209	5.65126	SRGN
4	0.811731	10	0.448975	5.65126	SRGN
12.839	1.13492	20.7622	0.0577969	5.65126	SRGN
4	1.07344	10	0.00123669	5.65126	SRGN
4	0.919841	10	0.649733	5.64405	CDC42SE1
4.6837	0.879506	10.8432	1.4829	5.64405	CDC42SE1
7.8814	0.955133	14.0562	0.516301	5.64405	CDC42SE1
13.1958	0.897652	17.8487	0.762338	5.64405	CDC42SE1
21.1849	1.10717	12.8114	0.302399	5.63532	PCBP2
10.1811	1.17907	12.6595	0.0758904	5.63532	PCBP2
5.32011	1.07662	11.4049	0.00167953	5.63532	PCBP2
4.26964	1.0922	8.3862	0.000659302	5.63532	PCBP2
17.979	0.88947	10.2979	2.67124	5.60258	HIGD2A
5.65733	1.02389	12.5251	0.502027	5.60258	HIGD2A
4	1.08044	10	0.0843528	5.60258	HIGD2A
4.90559	1.00497	8.9676	0.446909	5.58318	HMGB1
4	1.03433	10	0.189627	5.58318	HMGB1
19.4808	1.11171	15.4228	0.197752	5.58318	HMGB1
9.16922	1.12576	16.2491	0.0289024	5.58318	HMGB1
8.71319	0.960284	11.5212	0.323944	5.55848	TRIM56
13.9052	0.964982	16.4134	0.206083	5.55848	TRIM56
5.83496	0.920108	11.3386	0.327551	5.55848	TRIM56
9.6354	0.9427	12.0035	0.682725	5.50481	LOC100128573
6.79452	0.914621	8.33509	0.809235	5.50481	LOC100128573
4.65488	0.809918	9.25124	0.382255	5.50481	LOC100128573
26.9441	0.894275	15.8735	0.12481	5.50481	LOC100128573
4.83364	0.941221	10.3213	1.08995	5.50344	UCP2
6.02912	0.959978	11.3835	0.696317	5.50344	UCP2
4	0.910381	10	0.696637	5.50344	UCP2
24.021	1.03316	11.723	0.288547	5.50344	UCP2
21.4669	1.07742	13.2427	0.5481	5.46284	SHARPIN
10.6609	1.07241	13.3201	0.141874	5.46284	SHARPIN
5.52137	1.12292	11.8368	0.134456	5.46284	SHARPIN
4	1.04953	10	0.212377	5.45297	TPP1
5.04089	1.06721	8.20754	0.230112	5.45297	TPP1
16.2328	1.14797	18.2642	0.288114	5.45297	TPP1
4	0.962338	10	0.282504	5.43092	PBX2
9.14808	0.987032	10.0144	0.180833	5.43092	PBX2
4.81501	0.879584	10.2174	1.00784	5.43092	PBX2
24.1599	0.944667	9.0412	0.292642	5.43092	PBX2
4	0.939409	10	0.603235	5.4209	TMC8
4.77012	0.885385	10.5445	1.41511	5.4209	TMC8
19.4268	0.916633	13.1165	0.839541	5.4209	TMC8
10.1308	0.91511	8.88914	0.643817	5.4209	TMC8
5.08245	1.01448	9.07109	0.275784	5.3923	PPIA
19.2877	1.03379	27.2724	0.211738	5.3923	PPIA
4	1.0753	10	0.0542052	5.3923	PPIA
22.1525	1.02197	12.6098	0.56796	5.37656	TSPYL1
5.16821	1.06582	8.89679	0.0531181	5.37656	TSPYL1
4.25581	1.04889	8.88583	0.0182513	5.37656	TSPYL1
5.07935	0.986977	8.25182	0.727187	5.36135	TUBA4A
19.7535	1.02695	16.6336	0.706064	5.36135	TUBA4A
4	1.0305	10	0.257583	5.36135	TUBA4A
9.37713	1.06884	8.71389	0.371589	5.36135	TUBA4A
22.8222	1.09921	13.6956	0.445525	5.35515	C7orf73
10.9623	1.10821	13.8043	0.163301	5.35515	C7orf73
5.30013	1.0662	11.3964	0.093148	5.35515	C7orf73
4	1.04281	10	1.7059e-05	5.35515	C7orf73
4.3697	0.84771	12.1203	2.99089	5.32915	SRSF5
8.86703	0.943752	11.3656	0.819027	5.32915	SRSF5
15.4168	0.917477	14.5684	0.657505	5.32915	SRSF5
7.37288	1.00149	8.09827	0.242049	5.28937	SNHG5
22.9513	0.98322	26.0288	0.508311	5.28937	SNHG5
5.13535	1.1853	13.1144	0.0554747	5.28937	SNHG5
5.64042	1.02984	13.0963	0.100132	5.26675	TPI1
4	1.08698	10	0.0340696	5.26675	TPI1
17.7516	1.09227	10.1829	0.0653441	5.26675	TPI1
5.13201	0.989374	10.0601	0.129629	5.25161	EIF5A
24.6026	1.06365	8.74959	0.21536	5.25161	EIF5A
7.98752	1.07291	14.6666	0.185036	5.25161	EIF5A
4.15829	1.0317	9.86101	0.078733	5.25161	EIF5A
4.1895	0.994387	8.58767	0.310805	5.24881	IER2
15.5624	0.950344	15.487	0.639296	5.24881	IER2
5.50392	0.934886	8.03001	0.304903	5.24881	IER2
8.00301	1.01713	15.861	0.0728812	5.24881	IER2
21.9583	1.06494	13.0512	0.628254	5.2468	RAB2B
11.4044	1.05297	12.8623	0.132306	5.2468	RAB2B
5.83943	1.10127	8.94741	0.182944	5.2468	RAB2B
5.06846	0.822365	9.72941	7.06433	5.24665	MIR29C
9.08571	0.895617	11.45	0.844997	5.22906	BTG2
4.21348	0.901452	8.36919	0.793763	5.22906	BTG2
15.4865	0.91954	15.9129	0.345405	5.22906	BTG2
4	0.98888	10	0.129826	5.19482	FBRS
6.97526	1.02651	9.30041	0.2884	5.19482	FBRS
20.5121	0.957632	13.8345	0.380164	5.19482	FBRS
5.27673	0.912805	8.07912	0.573854	5.19482	FBRS
5.25367	0.853541	9.0991	4.03308	5.19228	MIR151B
10.1982	0.898845	9.78226	2.18574	5.19228	MIR151B
4.40371	0.87934	12.347	1.99339	5.19228	MIR151B
7.73082	0.94727	14.7726	0.546953	5.19228	MIR151B
5.99947	0.956259	11.5049	0.334237	5.16333	CCDC88B
4.58067	0.844358	10.0744	0.81786	5.16333	CCDC88B
4	0.947606	10	0.126901	5.16333	CCDC88B
21.8432	1.07195	13.4555	0.6226	5.12843	HAGH
11.0975	1.05525	13.4478	0.262554	5.12843	HAGH
5.00238	1.15221	9.7909	0.337935	5.12843	HAGH
5.83003	1.08954	13.763	0.105397	5.12843	HAGH
19.0128	1.02369	25.1825	0.265587	5.09092	CNN2
5.20087	0.958412	9.49998	0.338475	5.09092	CNN2
6.6333	1.10087	14.1635	0.295803	5.09092	CNN2
4	1.05211	10	0.0137696	5.09092	CNN2
4.77728	1.02207	9.89664	0.162086	5.07728	HNRNPK
4	1.04486	10	0.0978822	5.07728	HNRNPK
25.8094	1.08066	30.6519	0.112014	5.07728	HNRNPK
8.50736	1.06582	12.5245	0.0507423	5.07728	HNRNPK
13.1124	1.01391	16.1102	0.654819	5.06566	LST1
20.5857	0.95924	24.8049	0.963333	5.06566	LST1
5.392	1.03078	9.25188	0.26506	5.06566	LST1
4.19778	1.11649	10.4627	0.0209661	5.06566	LST1
4	0.993028	10	0.293572	5.03036	HMHA1
4.77455	0.990103	10.1332	0.29109	5.03036	HMHA1
20.3014	1.01684	14.9167	0.312983	5.03036	HMHA1
7.84787	0.86753	15.498	0.66185	5.03036	HMHA1
5.01624	1.01951	8.3915	0.310435	5.02873	APOBR
20.1611	0.954882	13.1099	0.412714	5.02873	APOBR
4	1.0527	10	0.0307806	5.02873	APOBR
5.71572	1.09088	12.734	0.0141706	5.02873	APOBR
4	1.01236	10	0.204458	5.02509	CALM1
4.70204	1.01023	10.1137	0.277278	5.02509	CALM1
8.09242	1.0197	14.1335	0.12125	5.02509	CALM1
24.5636	1.10483	16.8267	0.0291299	5.02509	CALM1
8.17547	0.993676	12.6257	0.358022	5.02055	TGOLN2
4	0.964936	10	0.353463	5.02055	TGOLN2
4.79214	0.897488	10.3507	0.979781	5.02055	TGOLN2
13.4198	0.88003	18.4362	0.459211	5.02055	TGOLN2
5.08996	1.00539	8.03404	0.842089	5.02043	CLU
4	0.991726	10	0.569161	5.02043	CLU
19.4155	1.04851	15.7509	0.846974	5.02043	CLU
9.27172	1.04494	9.05954	0.361553	5.02043	CLU
9.29206	1.00264	11.2455	0.423577	5.00809	RNASE3
24.3296	0.987945	23.616	1.30206	5.00809	RNASE3
9.738	0.996772	10.486	0.832753	4.96717	MIR342
6.97797	0.963752	9.01804	1.67018	4.96717	MIR342
4.33682	1.12204	8.58514	0.419143	4.96717	MIR342
4.26706	0.988054	8.79624	1.02133	4.95544	SNORD84
22.36	0.977503	29.8936	0.755323	4.95544	SNORD84
6.38429	0.939777	9.56727	1.60125	4.95544	SNORD84
11.0024	0.951306	9.95237	0.928996	4.95544	SNORD84
5.42851	1.00962	12.7218	0.260995	4.94846	CCDC85B
18.6038	0.963797	15.951	0.746333	4.94846	CCDC85B
4.55899	0.976411	9.87038	0.572745	4.93518	SNORA11
12.5471	0.944892	14.3004	1.19506	4.93518	SNORA11
21.8714	0.96094	26.6306	0.82214	4.93518	SNORA11
5.16163	0.932779	9.04652	1.33447	4.93518	SNORA11
10.6045	0.987834	8.49576	0.357723	4.9253	ZNF818P
6.33391	1.0398	8.55213	0.274929	4.9253	ZNF818P
4.30348	1.04613	10.4147	0.150827	4.9253	ZNF818P
21.8835	1.06243	25.0786	0.0987771	4.9253	ZNF818P
6.7673	0.827312	9.42654	3.72417	4.87065	SNORD33
8.46673	0.86999	11.731	2.70405	4.87065	SNORD33
16.6112	0.833534	12.9628	3.00871	4.87065	SNORD33
5.97031	0.926197	12.2421	4.15594	4.86261	SNORA38B
8.47141	0.856118	15.0437	5.26699	4.86261	SNORA38B
19.6273	0.861964	25.9468	4.38524	4.86261	SNORA38B
4	1.00081	10	0.484304	4.85872	CXCL5
5.03427	1.01761	8.37116	0.634537	4.85872	CXCL5
19.7956	1.08209	15.0798	0.594981	4.85872	CXCL5
9.8957	1.08993	16.9079	0.111576	4.85872	CXCL5
17.8642	0.999859	9.24243	0.527883	4.85511	TYROBP
5.99475	0.906778	13.6606	1.103	4.85511	TYROBP
10.1314	0.848468	9.26806	1.22478	4.85511	TYROBP
4	1.07894	10	0.000210599	4.85511	TYROBP
24.5089	0.93976	26.7791	0.647971	4.84788	RPS5
11.6594	0.975083	8.22698	0.244086	4.84788	RPS5
5.11466	0.912684	9.72789	0.702948	4.84788	RPS5
4.31942	1.04449	12.1734	0.0505938	4.84788	RPS5
22.3402	1.02932	11.372	0.25719	4.83655	POLD4
5.11581	1.08371	8.83243	0.158469	4.83655	POLD4
7.03811	1.00094	14.7105	0.0348013	4.82312	SLC7A5P2
20.929	0.840339	13.274	1.70196	4.82312	SLC7A5P2
4.27579	0.946091	9.0212	0.266579	4.82312	SLC7A5P2
5.46202	1.04722	8.0535	0.152118	4.8166	GNB2
9.14764	1.14259	8.55497	0.0922189	4.8166	GNB2
13.21	1.11637	17.7502	0.00724581	4.8166	GNB2
30.7966	0.899961	29.2146	1.58929	4.81478	HLA-DRA
10.5466	0.875122	13.7691	0.584478	4.81478	HLA-DRA
4.30758	1.0295	8.35976	0.128721	4.81478	HLA-DRA
5.2685	0.959776	8.79485	0.165768	4.81478	HLA-DRA
4	1.05493	10	0.400402	4.80043	ITGB3
19.7492	1.07298	16.2672	0.765181	4.80043	ITGB3
5.02822	1.05786	8.24635	0.548318	4.80043	ITGB3
9.78017	1.09971	17.1128	0.259257	4.80043	ITGB3
8.26103	0.987691	13.0882	0.423226	4.79344	FCGR3B
23.615	0.967234	24.4492	1.02018	4.79344	FCGR3B
12.5043	1.11669	18.8631	0.102042	4.79344	FCGR3B
15.9278	0.804333	14.7037	3.16279	4.7813	DUSP1
6.84914	0.894811	9.99775	0.520674	4.7813	DUSP1
4	1.05412	10	0.333412	4.75666	GNG11
5.02008	1.04817	8.30235	0.475385	4.75666	GNG11
19.752	1.09295	15.8342	0.468506	4.75666	GNG11
9.62163	1.11254	8.16554	0.165239	4.75666	GNG11
5.09164	0.839271	9.43762	2.28133	4.74629	SRSF1
4.30927	0.884045	8.28384	1.58478	4.74629	SRSF1
9.67433	0.8818	10.6159	1.57769	4.74629	SRSF1
7.17481	0.908637	8.76595	0.949779	4.74629	SRSF1
8.01739	0.967909	13.1606	0.494162	4.74436	NACA
4.89277	0.929462	10.1673	0.686967	4.74436	NACA
27.5539	0.823509	29.2914	1.52855	4.74436	NACA
4.3942	0.998362	11.6268	0.00968422	4.74436	NACA
4	1.0337	10	0.439397	4.73097	THBS1
5.01778	1.04275	8.23735	0.616792	4.73097	THBS1
19.5228	1.06809	15.8855	0.756695	4.73097	THBS1
9.60614	1.07592	8.21723	0.250722	4.73097	THBS1
4	0.842417	10	2.11345	4.70806	RNVU1-14
14.8285	0.867661	15.5347	1.87617	4.70806	RNVU1-14
6.87275	0.852435	8.94227	1.18333	4.70806	RNVU1-14
5.30433	0.971244	8.71915	0.405402	4.70731	ARL6IP4
4.25228	0.97474	8.75747	0.2766	4.70731	ARL6IP4
14.2155	0.960825	18.0965	0.293709	4.70731	ARL6IP4
9.59617	0.930383	9.23698	0.414319	4.70731	ARL6IP4
4.2238	0.804698	8.6163	3.71009	4.68866	HCST
4.89761	0.821763	9.93962	2.0882	4.68866	HCST
37.3574	0.868456	33.2324	1.04928	4.68866	HCST
8.53846	0.909295	11.601	0.504176	4.68866	HCST
23.4644	1.05948	13.2233	0.416058	4.66275	PTMS
11.7792	1.12278	14.3798	0.0960541	4.66275	PTMS
5.99207	1.16735	8.91487	0.023284	4.66275	PTMS
8.01004	0.998783	13.5133	0.434397	4.65904	GSTP1
20.5628	1.02103	24.8632	0.651095	4.65904	GSTP1
4	1.05312	10	0.135507	4.65904	GSTP1
5.7574	1.09227	11.7293	0.217843	4.65904	GSTP1
17.1708	1.06278	16.8436	0.147813	4.62074	GNLY
4.89822	1.11008	8.72752	0.0766791	4.62074	GNLY
4	1.13064	10	0.0184868	4.62074	GNLY
6.12509	1.12765	12.7326	0.000473654	4.62074	GNLY
20.3522	1.06952	15.6805	0.407121	4.60544	ARF1
5.20136	1.05694	13.0252	0.186268	4.60544	ARF1
4	1.08355	10	0.0935498	4.60544	ARF1
10.0713	1.14493	17.028	0.0477565	4.60544	ARF1
7.80927	0.991051	14.0221	0.186822	4.59343	RPL31
25.5394	0.951293	28.446	0.641047	4.59343	RPL31
5.10174	0.938397	9.73622	0.457294	4.59343	RPL31
4.11861	1.11109	10.6816	0.170775	4.59343	RPL31
21.7655	1.09916	12.6894	0.329584	4.59192	ZMAT2
5.67378	1.05943	10.345	0.129017	4.59192	ZMAT2
10.928	1.0887	12.2924	0.0699122	4.59192	ZMAT2
6.64163	1.13027	9.75787	0.0750102	4.59192	ZMAT2
8.45433	1.00528	11.5584	0.258498	4.5351	SRSF6
4	0.971767	10	0.541925	4.5351	SRSF6
4.71887	0.935255	10.3982	0.999731	4.5351	SRSF6
22.2276	1.02884	13.5056	0.226895	4.5351	SRSF6
4.97739	0.896389	10.029	0.956088	4.52807	HSP90AB1
4.22091	0.952024	8.61078	0.415743	4.52807	HSP90AB1
8.3774	1.02891	12.7404	0.139113	4.52807	HSP90AB1
5.03885	1.00274	8.40878	0.420274	4.52542	MIRLET7G
26.3839	0.912052	9.65087	1.5928	4.52542	MIRLET7G
6.43978	1.03324	13.5436	0.237545	4.52542	MIRLET7G
4	0.908092	10	0.745513	4.51651	DDX17
4.69196	0.821022	10.8255	2.20419	4.51651	DDX17
8.0546	0.929333	13.6967	0.838752	4.51651	DDX17
11.4158	0.857405	17.949	1.19097	4.51651	DDX17
5.10717	1.03775	8.55042	0.374468	4.51303	GPX4
17.6009	1.11474	18.285	0.127214	4.51303	GPX4
5.74943	1.00229	11.7127	0.0927308	4.4917	UBXN1
29.9685	0.94278	34.062	0.810828	4.4917	UBXN1
4	0.967125	10	0.221804	4.4917	UBXN1
7.49628	0.906255	14.8453	0.404043	4.4917	UBXN1
4	0.966093	10	0.319837	4.46305	TBC1D10C
4.7912	0.918526	10.2387	1.00696	4.46305	TBC1D10C
15.6563	0.859784	16.4202	1.47633	4.46305	TBC1D10C
22.3847	1.04925	13.8295	0.750411	4.45409	MARCH8
11.6012	1.05333	13.692	0.250772	4.45409	MARCH8
5.61456	1.14213	12.5917	0.147587	4.45409	MARCH8
15.2814	1.07908	18.8171	0.272003	4.44625	FAM89B
4.86794	1.14819	8.14097	0.12706	4.44625	FAM89B
5.0577	1.00768	8.30692	0.624624	4.41539	MYH9
4	1.03676	10	0.264524	4.41539	MYH9
20.0988	1.0445	16.0882	0.586933	4.41539	MYH9
9.66695	1.08964	8.12005	0.321411	4.41539	MYH9
4.93846	1.00193	8.69634	0.483375	4.40286	YWHAZ
4	1.03282	10	0.205058	4.40286	YWHAZ
18.6281	1.05595	16.0012	0.501606	4.40286	YWHAZ
9.35951	1.0878	16.6608	0.0550426	4.40286	YWHAZ
4	0.969702	10	0.491861	4.40268	PKM
19.2415	1.02257	16.4615	0.714382	4.40268	PKM
5.19189	0.934378	13.1795	0.814094	4.40268	PKM
9.28957	1.07119	8.58074	0.207471	4.40268	PKM
5.51791	1.03573	8.41017	0.198993	4.40083	PSME1
4.50608	1.05186	10.4576	0.155556	4.40083	PSME1
20.4461	1.14385	26.0707	0.153145	4.40083	PSME1
4	1.04227	8	0.338832	4.38932	SNORA71C
21.3821	0.849589	16.1231	1.33381	4.38932	SNORA71C
8.04742	1.07231	15.8343	0.449779	4.38932	SNORA71C
4.74359	1.01636	11.1831	0.212413	4.38914	JTB
20.8433	1.04059	13.9967	0.174626	4.38914	JTB
7.56122	1.04777	12.9923	0.167898	4.38914	JTB
5.53181	1.00487	12.1961	0.154967	4.38151	PPP1R9B
22.3563	1.05777	12.6501	0.460039	4.38151	PPP1R9B
10.217	1.04736	14.5961	0.25648	4.38151	PPP1R9B
4.4675	1.00655	11.3723	0.00141546	4.38151	PPP1R9B
18.9516	0.866277	26.5079	1.9733	4.37472	COX7C
7.56732	0.955432	14.6923	0.405907	4.37472	COX7C
4	1.04465	10	0.0645659	4.37472	COX7C
5.87775	1.0926	10.8049	0.126522	4.37472	COX7C
4.29294	0.977948	8.28402	0.275036	4.37024	GLTSCR2
25.731	0.900674	29.9248	0.711129	4.37024	GLTSCR2
12.7526	0.92056	19.2176	0.564732	4.37024	GLTSCR2
5.17833	0.835958	9.39388	0.90468	4.37024	GLTSCR2
4.73569	0.990536	10.4235	0.345215	4.34976	LOC100129917
23.4639	0.870469	11.9966	1.39316	4.34976	LOC100129917
4	1.04607	10	0.0472191	4.34976	LOC100129917
6.53686	0.997109	10.7755	0.186585	4.3329	EID1
10.1012	0.895033	8.89251	0.635792	4.3329	EID1
23.3794	1.11021	8.59875	0.253846	4.3329	EID1
4.1634	1.07639	10.0617	0.0959348	4.3329	EID1
10.9758	1.00156	18.7513	0.560922	4.31702	RPL21P28
4.93304	0.954342	10.1365	0.937135	4.31702	RPL21P28
7.73711	0.977161	13.9988	0.435073	4.31702	RPL21P28
5.8834	0.952986	11.924	0.643384	4.31702	RPL21P28
8.34275	1.00035	11.7888	0.346124	4.31389	CDKN1B
4.18551	0.862361	8.43691	1.63322	4.31389	CDKN1B
13.939	0.939469	17.3397	0.368753	4.31389	CDKN1B
8.50518	0.944224	12.1683	0.604414	4.30152	IL2RG
22.7252	0.937219	28.7538	0.455766	4.30152	IL2RG
4.76203	0.978378	10.1614	0.353774	4.29737	ARPC5
4	1.10632	10	0.0757895	4.29737	ARPC5
8.35532	1.10122	12.9113	0.125666	4.29737	ARPC5
4	0.989538	10	0.290267	4.29161	ARHGEF1
4.78583	0.966654	10.341	0.489679	4.29161	ARHGEF1
19.1896	0.926413	14.1317	0.924997	4.29161	ARHGEF1
7.23047	0.86631	8.58155	0.779504	4.29161	ARHGEF1
7.81389	0.99573	12.5056	0.631449	4.27909	CD63
24.776	0.951654	23.9756	1.05447	4.27909	CD63
5.813	1.08413	8.42513	0.423408	4.27909	CD63
4	1.12856	10	0.00897365	4.27909	CD63
8.23381	1.00595	12.8266	0.117791	4.27818	TMA7
4	1.02243	10	0.0613386	4.27818	TMA7
5.61878	1.02982	13.0748	0.124646	4.27818	TMA7
4.84975	1.03347	9.87385	0.132467	4.27818	TMA7
14.974	0.971766	9.68056	1.15656	4.2761	RNY1
6.50219	1.04206	10.7295	0.616832	4.2761	RNY1
4	1.11287	8	0.128126	4.2761	RNY1
10.968	1.10365	10.3461	0.0978807	4.2761	RNY1
5.19315	0.955163	8.77421	0.428699	4.27199	PSMB10
16.267	0.922769	13.1766	0.588472	4.27199	PSMB10
10.6995	0.807971	8.2183	1.3731	4.27199	PSMB10
4.10978	1.01897	9.28464	0.132741	4.27199	PSMB10
4	1.00091	10	0.20262	4.25361	HIST1H2AK
19.0274	0.967143	25.8009	1.18246	4.25361	HIST1H2AK
7.72242	0.979259	13.9376	0.612689	4.25361	HIST1H2AK
5.91145	0.968855	11.1272	0.532081	4.25361	HIST1H2AK
5.30908	0.855138	8.51136	3.75285	4.2497	SNORD94
4	0.876879	10	1.29477	4.2497	SNORD94
7.66127	0.845939	14.5701	2.80726	4.2497	SNORD94
22.4188	1.03558	13.8521	0.775151	4.24533	FOXO3
11.5151	1.04037	14.0172	0.293418	4.24533	FOXO3
5.64927	1.12558	12.9157	0.172552	4.24533	FOXO3
9.61271	1.01659	10.0904	0.814607	4.21981	CTDSP1
5.27368	0.815302	8.74341	1.27963	4.21981	CTDSP1
23.7192	1.16785	26.3226	0.123781	4.21981	CTDSP1
13.2883	1.00986	17.4864	0.190809	4.21183	MARCKS
7.72475	0.831241	13.3475	0.75962	4.21183	MARCKS
24.353	1.10838	24.0098	0.061186	4.21183	MARCKS
4.52773	1.15814	9.44973	0.0134248	4.21183	MARCKS
4	1.01712	10	0.439251	4.20264	CTSA
5.05928	1.01796	8.11976	0.679698	4.20264	CTSA
19.5456	1.05922	16.2502	0.702829	4.20264	CTSA
9.31265	1.05942	8.60699	0.34919	4.20264	CTSA
23.017	1.05951	10.8783	0.370941	4.19606	GPS2
6.47526	1.10001	14.0678	0.0934315	4.19606	GPS2
5.224	1.07154	12.8905	0.0622982	4.19606	GPS2
4	1.04197	10	0.0101767	4.19606	GPS2
7.56492	0.989682	13.3444	0.108184	4.17113	PPP1R18
16.7537	0.960977	19.0059	0.235089	4.17113	PPP1R18
5.16998	0.939241	8.79132	0.270416	4.17113	PPP1R18
4.27432	1.12974	10.7611	0.00144017	4.17113	PPP1R18
4	1.01922	10	0.201134	4.15543	H2AFZ
22.831	0.940513	24.615	0.9504	4.15543	H2AFZ
5.38063	0.965652	9.62628	0.38211	4.15543	H2AFZ
8.23678	1.16787	15.2062	0.467169	4.15543	H2AFZ
7.36882	0.804303	8.24996	3.30518	4.14601	PVRIG
8.63873	0.90645	10.9746	1.28414	4.14601	PVRIG
4.17608	0.953203	8.92263	0.486221	4.14601	PVRIG
19.32	0.857255	12.2441	1.12804	4.14601	PVRIG
5.13159	0.979354	9.46109	0.453646	4.1415	CALR
9.48825	1.02938	16.6728	0.512143	4.1415	CALR
4.27643	1.07497	8.37207	0.0750115	4.1415	CALR
36.5636	1.09284	11.1412	0.0489235	4.1415	CALR
8.42568	0.996235	11.8345	0.241128	4.13914	MPO
24.33	1.04656	24.2235	0.702585	4.13914	MPO
4	0.996749	10	0.567902	4.12547	SPARC
5.07123	1.00664	8.10155	0.79348	4.12547	SPARC
19.7034	1.04979	15.9008	0.886757	4.12547	SPARC
9.45524	1.06992	8.63234	0.237448	4.12547	SPARC
9.47289	1.00748	9.49454	0.238377	4.12397	RAP2B
4.96156	0.980784	8.63704	0.439468	4.12397	RAP2B
19.5054	1.02565	16.9034	0.236513	4.12397	RAP2B
4	1.0362	10	0.166142	4.12397	RAP2B
22.2876	1.06229	13.5636	0.656276	4.09565	EPB41
11.3495	1.0655	13.842	0.217688	4.09565	EPB41
5.52965	1.09559	12.3526	0.140326	4.09565	EPB41
24.3499	0.921931	27.74	1.6596	4.08992	RPS29
5.34524	0.987136	8.40437	0.269754	4.08992	RPS29
14.5625	0.946777	15.233	0.793349	4.08992	RPS29
6.66905	0.929955	9.76424	0.644036	4.08992	RPS29
10.0232	0.992291	8.89314	0.474908	4.08875	MIR570
6.81012	0.943706	9.84974	1.2711	4.08875	MIR570
4.33799	0.972742	9.41647	0.261347	4.08875	MIR570
4	0.921245	10	1.33965	4.07322	MIR5587
12.5965	0.973382	16.033	0.840882	4.07322	MIR5587
7.90588	0.941728	14.1723	1.66139	4.07322	MIR5587
5.63358	0.904222	13.3893	1.86578	4.07322	MIR5587
5.52594	0.975487	12.1151	1.47393	4.06594	SNORA78
4.34946	0.923772	10.1316	2.44789	4.06594	SNORA78
17.2043	0.877288	13.6791	2.436	4.06594	SNORA78
24.7972	1.03192	23.4587	0.904307	4.06574	LTF
9.20324	0.925134	10.9928	0.666415	4.06574	LTF
4	0.973785	10	0.3044	4.06446	C11orf21
14.2556	0.921816	17.5566	0.794375	4.06446	C11orf21
5.0975	0.918397	9.20443	0.435144	4.06446	C11orf21
7.58641	0.924115	15.4574	0.325062	4.06446	C11orf21
4	0.93248	10	0.878778	4.06201	CD7
4.78113	0.870562	10.3338	2.20078	4.06201	CD7
23.7901	0.928604	8.41628	1.13376	4.06201	CD7
12.8312	0.902671	19.1034	1.00413	4.06201	CD7
8.00941	0.949159	14.4655	0.832136	4.05911	RHOB
5.86954	0.914987	11.1569	0.598323	4.05911	RHOB
4.01751	1.02613	11.2234	0.163482	4.05911	RHOB
23.7439	1.08303	20.2809	0.217496	4.05911	RHOB
4	1.01572	12	0.179828	4.04096	SIAH2
5.48054	1.02449	12.0509	0.329266	4.04096	SIAH2
22.407	1.05381	14.1896	0.689476	4.04096	SIAH2
11.2046	1.07791	14.0783	0.237624	4.04096	SIAH2
4	1.00299	12	0.229464	4.03388	DDTL
17.5413	1.0089	10.7783	0.181323	4.03388	DDTL
7.17466	0.8288	14.1091	0.899955	4.03388	DDTL
12.1429	1.09088	17.7781	0.0403612	4.03388	DDTL
4	0.877696	10	1.10975	4.03206	CXCR4
10.9464	0.883749	8.08176	1.50404	4.03206	CXCR4
8.12728	0.855501	13.8164	1.71823	4.03206	CXCR4
5.40686	0.993848	12.4788	0.458232	4.03066	ANKRD9
21.1116	1.04074	15.0495	0.86349	4.03066	ANKRD9
7.29443	1.02244	11.2275	0.388594	4.03066	ANKRD9
10.1798	1.05825	15.5224	0.188257	4.03066	ANKRD9
4	1.02999	10	0.167897	4.02514	ALDOA
5.54868	0.970748	13.185	0.299606	4.02514	ALDOA
15.5573	1.068	17.3309	0.0714404	4.02514	ALDOA
22.5542	1.04492	13.7095	0.628978	4.00345	WDR26
4	1.03647	12	0.210055	4.00345	WDR26
11.4202	1.06933	14.1793	0.190443	4.00345	WDR26
5.43259	1.08527	12.6986	0.0855717	4.00345	WDR26
4	0.974976	10	0.638623	4.00232	MRPL41
6.90875	0.879609	9.60291	1.87176	4.00232	MRPL41
8.36691	0.898144	12.5761	1.24697	4.00232	MRPL41
17.6479	0.925756	16.4032	0.736555	4.00232	MRPL41
22.7916	1.03211	23.3561	0.441843	4.00143	COX8A
7.284	1.02591	8.44255	0.332089	4.00143	COX8A
4	1.11842	10	0.0533168	4.00143	COX8A
7.39326	0.979658	15.2315	1.21063	4.00048	MIR4698
5.42413	1.02366	8.41927	0.738056	4.00048	MIR4698
4.25734	1.09784	8.47282	0.423244	4.00048	MIR4698
4.78977	0.980764	10.4182	0.328974	3.98674	VAMP2
4	0.956267	10	0.363881	3.98674	VAMP2
7.50309	0.947699	15.2218	0.511833	3.98674	VAMP2
10.3455	0.902953	8.82324	0.796744	3.98674	VAMP2
9.91979	0.936188	9.50705	0.912415	3.97833	TMEM14E
7.22143	0.923398	8.23351	1.02762	3.97833	TMEM14E
4	0.917024	10	0.519051	3.97833	TMEM14E
4	1.01367	10	0.226494	3.95747	SUN2
4.72053	0.976955	10.3891	0.413477	3.95747	SUN2
17.9226	0.979783	15.5824	0.229429	3.95747	SUN2
[truncated: 50,849 more rows]

## Sheet: Second
period	decay rate	biophase	relative amplitude	mean expression	gene name
5.43683	1.02693	9.42435	0.361036	665428	RN7SL2
15.9701	0.95845	14.3563	0.552271	665428	RN7SL2
8.20155	1.14231	15.5445	0.0664016	665428	RN7SL2
5.40339	0.953858	9.2774	0.58286	513138	RN7SL1
15.7358	0.900528	14.6798	0.685597	513138	RN7SL1
8.55484	1.15822	10.7755	0.0252966	513138	RN7SL1
5.59435	0.998933	11.6025	0.42068	145393	HBB
4	1.0934	8	0.105785	145393	HBB
18.6456	1.09456	21.7534	0.174891	145393	HBB
7.40538	1.17937	12.3807	0.0160584	145393	HBB
5.6505	1.11188	11.8433	0.264015	45273	HBA2
24.1852	1.0425	22.3518	0.319929	17185.5	RN7SK
4.59519	1.17073	9.66979	0.199541	17185.5	RN7SK
6.37708	1.16815	13.3625	0.164202	17185.5	RN7SK
5.88498	1.0159	12.9966	0.52763	4607.27	SNORD3A
4.38784	0.955698	12.1586	0.496936	4607.27	SNORD3A
11.4282	0.904201	19.2286	0.999396	4607.27	SNORD3A
7.62379	1.06293	15.1661	0.241887	4607.27	SNORD3A
20.0972	0.953775	18.1376	0.197408	3297.94	RPPH1
4	0.831304	12	0.22525	3297.94	RPPH1
20.3327	1.00937	13.8653	0.296868	2391.33	HBA1
5.04535	0.901046	11.9754	0.790174	2391.33	HBA1
14.1508	0.901745	10.029	0.709788	2391.33	HBA1
6.78695	1.08354	8.61721	0.0654152	2391.33	HBA1
20.2608	0.922779	22.4966	1.07195	2083.8	MALAT1
9.64989	1.02583	16.8672	0.0683644	2083.8	MALAT1
4.75387	1.03012	10.1716	0.0472997	2083.8	MALAT1
5.9331	1.06516	12.1724	0.0494852	2083.8	MALAT1
10.7417	0.970274	18.7346	0.48274	1300.8	SCARNA10
6.07602	0.95845	13.2179	0.658532	1300.8	SCARNA10
23.1945	0.914228	23.2543	1.14504	1300.8	SCARNA10
4.89112	0.887477	10.318	0.87203	1300.8	SCARNA10
23.1824	0.988414	21.3492	0.643724	1088.79	RMRP
4.54756	1.04094	9.96579	0.418464	1088.79	RMRP
6.14617	1.04946	13.5357	0.389781	1088.79	RMRP
11.3748	1.10157	18.7472	0.24781	1088.79	RMRP
5.91602	1.00263	13.7898	0.380687	1063.79	SCARNA2
19.0121	0.971208	21.7399	0.481402	1063.79	SCARNA2
9.9873	1.06454	8.513	0.304012	1063.79	SCARNA2
4.57415	1.10727	10.9259	0.113264	1063.79	SCARNA2
5.64294	1.03426	11.4153	0.353767	803.095	UBB
17.3883	1.1756	18.7492	0.149081	803.095	UBB
7.48044	1.16121	12.5031	0.0152572	803.095	UBB
4	1.19257	12	0.00635671	803.095	UBB
15.3383	0.990308	14.9107	0.519243	714.248	RNA45S5
5.3855	0.983037	8.86395	0.792637	714.248	RNA45S5
8.19428	1.01752	12.8964	0.336975	714.248	RNA45S5
4	1.03409	10	0.195042	714.248	RNA45S5
5.56181	0.977069	11.4114	0.327803	712.921	FTL
4	1.03857	8	0.166113	712.921	FTL
7.23905	1.10112	13.7266	0.0652987	712.921	FTL
18.5263	1.16154	12.4804	0.00601937	712.921	FTL
5.76743	1.00269	13.5709	0.341009	484.204	MIR5047
7.93925	0.991717	9.61892	0.152511	484.204	MIR5047
22.9575	0.883621	21.6912	1.06214	484.204	MIR5047
4	0.879647	10	0.327469	484.204	MIR5047
5.38053	1.02387	9.39688	0.360036	461.913	MIR6723
5.54598	1.03719	11.7147	0.293585	337.075	FAM46C
7.17375	1.15888	14.522	0.15394	337.075	FAM46C
11.2229	1.06251	12.1941	0.0280217	337.075	FAM46C
11.6165	0.989401	19.1483	0.440731	314.962	SCARNA21
6.19444	0.973675	12.3659	0.525226	314.962	SCARNA21
19.9048	0.853879	23.1263	1.68507	314.962	SCARNA21
4	0.942012	12	0.104466	314.962	SCARNA21
5.53017	0.974537	11.4819	0.445426	288.635	SLC25A39
16.8025	0.965612	9.16681	0.358513	288.635	SLC25A39
4	1.06435	8	0.231549	288.635	SLC25A39
7.34496	1.14332	14.0035	0.0415857	288.635	SLC25A39
5.4175	0.971754	11.5502	0.384684	216.409	FKBP8
16.5118	0.902007	10.2958	0.434264	216.409	FKBP8
5.4729	0.980123	8.36644	0.572298	214.659	SNORD17
7.838	1.01861	14.7824	0.192816	214.659	SNORD17
15.0537	1.02356	15.8948	0.0791523	214.659	SNORD17
4	1.0883	10	0.0461526	214.659	SNORD17
6.02326	0.930919	12.1138	2.32644	208.869	SNORD3C
4	0.866916	10	1.25379	208.869	SNORD3C
13.8873	0.849385	16.1187	2.66346	208.869	SNORD3C
5.78378	1.0025	8.02125	0.3818	200.398	SCARNA17
18.7784	0.956391	22.2226	0.564312	200.398	SCARNA17
7.24633	0.955943	9.61443	0.345584	200.398	SCARNA17
10.4503	1.02209	10.0023	0.127748	200.398	SCARNA17
19.1151	1.04247	23.8884	0.48255	200.34	SCARNA7
12.3733	1.08581	18.1729	0.379496	200.34	SCARNA7
26.6999	1.07616	19.1434	0.147689	194.991	ACTB
6.1409	0.995281	12.9721	0.557197	191.025	SCARNA5
21.5614	0.90455	24.2171	1.35799	191.025	SCARNA5
11.9944	1.03406	18.6541	0.436409	191.025	SCARNA5
4.77933	0.903563	10.7847	1.03944	191.025	SCARNA5
5.63199	1.05697	11.4527	0.194208	160.066	YOD1
12.4105	1.08	9.53122	0.0684326	160.066	YOD1
7.23807	1.17405	14.4751	0.108443	160.066	YOD1
5.60578	1.04445	11.7087	0.240813	156.404	BNIP3L
7.30888	1.18052	14.6797	0.112348	156.404	BNIP3L
11.8089	1.07623	10.1646	0.0293953	156.404	BNIP3L
5.6113	1.04624	11.5349	0.266111	147.787	MKRN1
13.8379	1.11742	20.1976	0.0992739	147.787	MKRN1
7.25737	1.17388	14.2247	0.11096	147.787	MKRN1
5.70353	1.00908	8.27868	0.40645	140.917	MIR142
20.0128	0.907263	21.5228	1.56859	140.917	MIR142
7.1862	0.942879	12.032	0.57106	140.917	MIR142
4.57854	0.917433	9.449	0.0248368	140.917	MIR142
6.32629	0.995457	11.3136	0.288581	135.12	EEF1A1
24.7742	0.846665	21.7554	2.45144	135.12	EEF1A1
10.2393	0.960185	12.7674	0.434856	135.12	EEF1A1
4	1.02013	8	0.0510856	135.12	EEF1A1
5.76916	0.991907	13.4592	0.664781	127.292	RNU4-2
4.11072	0.988312	8.32967	0.835482	127.292	RNU4-2
13.2953	0.970797	16.9922	0.779292	127.292	RNU4-2
6.89095	0.889698	9.66311	1.75497	127.292	RNU4-2
5.70972	1.00753	12.9797	0.575912	124.033	SNORA71D
14.9757	0.981669	15.4178	1.0026	124.033	SNORA71D
7.21272	1.05033	8.20779	0.277171	124.033	SNORA71D
4.13394	1.10938	9.91922	0.114887	124.033	SNORA71D
5.48962	0.982749	11.7502	0.492926	120.747	EIF1
7.14756	1.13796	14.0692	0.0874317	120.747	EIF1
9.28625	1.05783	14.0569	0.106334	120.175	RPL41
19.1454	1.03092	19.6501	0.052007	120.175	RPL41
5.2955	1.14991	11.1596	0.0774518	120.175	RPL41
4	1.17538	12	0.00819457	120.175	RPL41
5.63317	1.01611	11.3236	0.303262	115.495	TRIM58
18.3153	0.853981	8.41295	0.690317	115.495	TRIM58
7.35832	1.18605	13.4285	0.0368402	115.495	TRIM58
5.5887	1.05329	11.5493	0.200242	115.428	PCBP1
7.12903	1.15029	14.277	0.0916056	115.428	PCBP1
5.63487	1.06195	11.5139	0.252776	113.505	OAZ1
17.3691	1.18865	18.2072	0.133401	113.505	OAZ1
7.24512	1.16104	13.5834	0.069925	113.505	OAZ1
5.56552	1.03105	11.8003	0.306277	111.654	PIM1
13.0388	1.02121	8.96901	0.137576	111.654	PIM1
7.34231	1.1771	14.8446	0.106477	111.654	PIM1
5.47802	1.01241	11.8615	0.434236	106.563	FTH1
14.0115	1.16415	17.6943	0.346992	106.563	FTH1
7.46567	1.19544	14.5602	0.0241502	106.563	FTH1
5.90419	0.989224	12.3699	0.298674	103.804	TMSB4X
8.39959	0.965524	15.1785	0.28813	103.804	TMSB4X
4	1.03245	8	0.0377272	103.804	TMSB4X
4	1.02464	12	0.131824	103.057	TMSB10
23.9539	1.04437	22.6699	0.432862	103.057	TMSB10
14.9553	0.993357	8.4157	0.26842	101.323	ADIPOR1
5.65758	1.03229	11.282	0.220423	101.323	ADIPOR1
7.32355	1.15818	13.9978	0.0539144	101.323	ADIPOR1
5.7526	1.00208	13.6199	0.399874	100.813	SNORA73B
11.891	1.01712	8.20785	0.302044	100.813	SNORA73B
4.47773	0.960552	11.0168	0.161075	100.813	SNORA73B
5.59821	1.0365	11.5233	0.359105	99.6307	GPX1
7.25608	1.17518	14.3961	0.0360895	99.6307	GPX1
16.7384	1.0403	23.4483	0.401345	97.3673	SLC4A1
5.67983	1.04143	11.4007	0.21882	97.3673	SLC4A1
5.49147	1.0078	12.1016	0.37542	94.0206	RPS12
14.0718	1.04129	8.54432	0.075506	94.0206	RPS12
4	1.1735	8	0.0688831	94.0206	RPS12
7.72482	1.16904	9.19954	0.0569816	94.0206	RPS12
5.45988	1.00577	11.5858	0.443188	93.6986	OR2W3
7.03976	1.12527	14.3304	0.135979	93.6986	OR2W3
10.039	1.07108	15.4372	0.0648102	93.6986	OR2W3
5.65828	1.0297	11.4768	0.261225	87.4678	C9orf78
10.6281	1.1012	16.2837	0.0264934	87.4678	C9orf78
5.95921	0.865091	13.1154	2.07347	84.3487	RPS2
6.75418	0.833121	9.41703	1.4411	84.3487	RPS2
21.9271	0.909601	22.9091	0.775808	84.3487	RPS2
13.3801	1.04442	8.13369	0.174655	80.0706	DCAF12
5.63556	1.06642	11.6521	0.213201	80.0706	DCAF12
7.27022	1.18993	14.4998	0.11871	80.0706	DCAF12
4.74146	0.995737	8.8876	0.10735	79.3592	TXNIP
20.7329	0.893064	22.6926	1.44061	79.3592	TXNIP
8.43241	0.961165	15.4616	0.298532	79.3592	TXNIP
6.04489	1.0258	12.1733	0.187488	79.3592	TXNIP
5.60876	0.948045	8.52653	0.660405	78.8802	HLA-C
25.2016	0.900184	20.5172	0.729831	78.8802	HLA-C
4	1.03535	10	0.122231	78.8802	HLA-C
9.1226	1.0721	15.8213	0.0929972	78.8802	HLA-C
5.72674	0.948229	8.1284	0.679123	77.5924	HLA-A
24.0927	0.904208	21.1045	0.772027	77.5924	HLA-A
4.57963	0.92731	9.94167	0.339286	77.5924	HLA-A
10.3885	1.07523	12.3956	0.01072	77.5924	HLA-A
21.5477	0.888456	22.6812	0.915434	76.181	RPLP1
4.69028	0.971935	10.9065	0.184069	76.181	RPLP1
6.27262	1.02391	11.8629	0.146279	76.181	RPLP1
10.9362	1.02111	10.0837	0.0938631	76.181	RPLP1
14.1711	1.0507	21.908	0.184738	75.0912	FBXO7
5.64291	1.0559	11.4125	0.190254	75.0912	FBXO7
7.21978	1.16569	14.2591	0.0827432	75.0912	FBXO7
5.65371	1.05009	11.2779	0.289692	73.3061	FAM210B
7.21458	1.15444	13.5323	0.093337	73.3061	FAM210B
8.96415	1.00011	15.3461	0.0326088	71.1787	HLA-B
5.6628	0.969627	8.30085	0.49028	71.1787	HLA-B
22.7366	0.931921	21.6845	0.679039	71.1787	HLA-B
4.40118	0.947299	10.1758	0.320555	71.1787	HLA-B
5.63278	1.05049	11.496	0.27851	69.3909	EIF1B
7.2548	1.15581	13.7891	0.109692	69.3909	EIF1B
5.65047	1.05289	11.4687	0.341859	68.8635	UBA52
4	1.15488	12	0.0225481	68.8635	UBA52
7.38286	1.1934	12.4221	0.0363645	68.8635	UBA52
22.0226	0.971346	23.7158	1.37006	67.5157	MIR5690
5.4959	1.01412	9.21872	0.591677	67.5157	MIR5690
8.17197	1.00505	10.9222	0.158007	67.5157	MIR5690
5.6073	0.999433	11.4891	0.383019	66.2572	YBX3
7.36368	1.14481	13.8728	0.0749697	66.2572	YBX3
13.7412	0.988262	11.6121	0.232179	65.989	PNRC1
5.5241	1.01713	11.431	0.15167	65.989	PNRC1
4	1.14984	8	0.201674	65.989	PNRC1
7.15199	1.115	15.066	0.0297543	65.989	PNRC1
5.6259	1.0512	11.5313	0.21147	65.4869	RIOK3
12.6078	1.0739	8.38289	0.0970645	65.4869	RIOK3
5.52091	1.03553	12.2296	0.280154	64.3236	TPT1
8.67825	1.12824	13.2431	0.099605	64.3236	TPT1
5.67995	1.04623	11.1903	0.25603	62.9958	ALAS2
7.31766	1.16096	12.701	0.0226605	62.9958	ALAS2
5.61002	1.05676	11.6517	0.236305	59.2141	NCOA4
11.806	1.1176	19.6084	0.00831103	59.2141	NCOA4
5.94225	1.00444	13.0911	0.215308	59.1375	HIST1H4E
21.6595	0.887134	21.5598	1.35328	59.1375	HIST1H4E
4	0.9189	12	0.409828	59.1375	HIST1H4E
7.81686	0.929432	8.85715	0.433137	59.1375	HIST1H4E
6.42019	0.998206	11.2843	0.155117	55.4353	FAU
24.0072	0.947905	24.2397	0.376764	55.4353	FAU
4.78758	0.942044	10.6487	0.373941	55.4353	FAU
11.9484	0.9636	19.3913	0.201738	55.4353	FAU
19.0341	0.856062	21.9291	1.39419	55.3886	HLA-E
5.94287	0.961177	12.5733	0.272603	55.3886	HLA-E
8.3236	1.03379	8.62075	0.0357906	55.3886	HLA-E
7.17124	0.826523	10.372	0.708823	55.1791	TERC
15.2933	1.06756	21.344	0.216489	55.1791	TERC
5.36494	1.09982	11.6621	0.0546873	55.1791	TERC
5.65194	1.02857	11.3709	0.308631	54.5895	SLC25A37
7.37108	1.15623	13.4423	0.0697363	54.5895	SLC25A37
5.55414	0.978858	11.5051	0.426538	53.6636	R3HDM4
18.4832	0.880048	8.6994	0.576856	53.6636	R3HDM4
4	1.13201	8	0.129207	53.6636	R3HDM4
7.23104	1.08417	13.9759	0.12642	53.6636	R3HDM4
5.83173	0.948122	13.8175	1.28115	53.0064	MIR3916
8.85332	0.965616	14.3893	0.458253	53.0064	MIR3916
15.4629	1.11041	14.5577	0.218562	53.0064	MIR3916
4	1.04767	12	0.0276764	53.0064	MIR3916
5.2479	0.94488	11.4398	0.525973	51.9829	JUND
4	0.929243	8	0.209288	51.9829	JUND
6.05154	1.15271	13.1993	0.0181589	51.9829	JUND
8.23401	1.17972	13.2679	0.0071809	51.9829	JUND
5.61706	0.998213	11.4361	0.271803	50.487	DMTN
15.4155	0.958628	9.32266	0.31621	50.487	DMTN
5.50208	1.00009	11.5235	0.285538	50.4338	PITHD1
7.23503	1.13959	14.0995	0.0620394	50.4338	PITHD1
11.7539	1.11588	8.92366	0.0205143	50.4338	PITHD1
15.8991	0.80009	15.0428	3.11623	49.2489	S100A8
5.85141	1.04825	12.5434	0.13968	49.2489	S100A8
4.51716	1.01817	8.60135	0.0288626	49.2489	S100A8
6.20922	0.887762	11.0143	5.16439	48.4636	RNU5E-1
5.69579	0.847611	8.66213	5.65197	48.4636	RNU5E-1
13.4794	0.92024	16.1086	1.76904	48.4636	RNU5E-1
4.4984	0.880967	12.1321	2.54292	48.4636	RNU5E-1
5.65814	1.04201	11.3859	0.31691	46.0255	YPEL3
7.30417	1.14379	13.1697	0.10597	46.0255	YPEL3
4	1.18447	8	0.0202925	46.0255	YPEL3
5.25582	0.843635	8.39931	1.65426	46.0018	SCARNA9
24.5353	1.03026	21.2065	0.35472	45.7607	ACTG1
4.36622	1.16071	9.40056	0.174022	45.7607	ACTG1
6.28733	1.13944	12.9856	0.0962402	45.7607	ACTG1
5.63999	1.04808	11.7317	0.253134	45.2333	HEMGN
10.8712	1.10152	14.8694	0.0106148	45.2333	HEMGN
15.9811	0.830005	8.95648	3.04161	45.0991	MIR4442
4.15097	0.942	9.63877	0.251261	45.0991	MIR4442
8.98	0.92703	14.6882	0.418965	45.0395	B2M
6.10851	0.898831	12.0015	0.461077	45.0395	B2M
4	1.03458	8	0.0150567	45.0395	B2M
5.68372	1.06557	11.1297	0.257752	45.0042	HBD
5.70386	1.15886	11.5636	0.184626	44.6698	ATP6V0C
5.44307	1.08231	12.0277	0.191226	44.5733	MYL6
9.06141	1.11558	15.2674	0.0687193	44.5733	MYL6
38.1135	1.18305	43.4988	0.0520097	44.5733	MYL6
9.39127	1.03313	12.4547	0.109879	44.544	RPS11
18.5131	1.05423	19.7154	0.118389	44.544	RPS11
5.22956	1.11592	10.9611	0.105469	44.544	RPS11
4	1.17422	12	0.00226086	44.544	RPS11
16.6138	0.886706	21.5113	0.811652	44.2335	RPL7
9.35858	1.02497	13.6658	0.153712	44.2335	RPL7
4	1.09573	12	0.0668886	44.2335	RPL7
5.34254	1.0912	11.5658	0.12421	44.2335	RPL7
6.01521	0.978633	13.1631	0.314756	44.2225	RPL13A
22.6156	0.918305	22.0173	1.00578	44.2225	RPL13A
11.99	0.906352	8.53335	0.474879	44.2225	RPL13A
4.5144	0.915715	10.7552	0.410142	44.2225	RPL13A
5.63031	1.03324	11.3716	0.334497	44.0639	GLRX5
7.20546	1.17754	13.2872	0.0549405	44.0639	GLRX5
5.69943	0.895001	11.9015	1.06745	43.2596	PPBP
8.07764	1.10784	8.12663	0.0751912	43.2596	PPBP
33.1897	1.00622	21.6454	0.290815	42.5157	RPLP2
13.7726	0.908436	21.3775	0.422272	42.5157	RPLP2
4.26953	0.896862	11.1775	0.432314	42.5157	RPLP2
6.33728	1.05877	14.2401	0.0210392	42.5157	RPLP2
4	0.961789	10	0.74257	42.1592	MIR8086
5.42602	0.945747	8.63803	1.89698	42.1592	MIR8086
8.204	0.952021	13.46	1.57533	42.1592	MIR8086
14.5698	0.956104	15.772	1.3588	42.1592	MIR8086
11.5679	0.932474	18.7703	1.07337	41.7393	RPS27
18.2905	1.0712	24.4766	0.350261	41.7393	RPS27
6.81632	1.11654	11.2762	0.375482	41.7393	RPS27
21.1008	0.965755	23.3854	0.78039	41.139	HIST1H1C
4	1.11473	12	0.13717	41.139	HIST1H1C
10.4889	1.0976	12.3886	0.216427	41.139	HIST1H1C
6.08824	1.16536	12.0747	0.0216702	41.139	HIST1H1C
5.8907	0.949755	13.4387	0.861177	40.8364	MIR570
21.3992	1.04128	21.908	0.355817	40.3047	NEAT1
6.02133	1.13466	13.7856	0.0694365	40.3047	NEAT1
10.9926	1.13648	10.941	0.00212323	40.3047	NEAT1
5.57083	0.960501	11.5169	0.375568	39.8345	BAG1
18.1426	0.906155	10.8474	0.441192	39.8345	BAG1
4	1.09595	12	0.167636	39.8345	BAG1
4.55221	0.937578	12.0243	0.893317	39.4072	RNY1
6.03561	1.02232	11.9547	0.319324	39.4072	RNY1
13.9593	1.01862	15.0486	0.210857	39.4072	RNY1
24.5981	0.914163	21.9976	1.12217	39.1753	RPL3
5.80643	0.87028	13.662	1.39747	39.1753	RPL3
6.68711	0.896601	10.0012	0.833621	39.1753	RPL3
10.2225	0.93771	12.4877	0.330665	39.1753	RPL3
5.58572	1.03522	11.7147	0.245637	39.0459	ARL4A
7.31404	1.16541	14.6233	0.0989492	39.0459	ARL4A
10.966	1.06589	13.5174	0.0207825	39.0459	ARL4A
5.62177	0.99738	10.6915	0.409805	39.0073	HIST1H2AC
20.9504	0.992889	18.6907	0.303985	39.0073	HIST1H2AC
10.3688	0.949272	9.46227	0.295997	39.0073	HIST1H2AC
4	1.07533	12	0.0813259	39.0073	HIST1H2AC
5.62574	1.01247	11.273	0.33413	38.59	RBM38
7.31513	1.14064	13.4386	0.0748132	38.59	RBM38
22.7722	0.812844	22.3611	3.66334	38.5075	RPS6
6.30314	0.982049	11.3945	0.34165	38.5075	RPS6
10.4442	0.948906	11.7139	0.383005	38.5075	RPS6
4	0.954354	12	0.125038	38.5075	RPS6
5.55078	1.07842	11.9148	0.306302	38.3629	H1F0
5.56527	1.06057	11.5568	0.348357	38.3275	RPL12
18.4861	0.81686	23.4039	1.01749	38.3275	RPL12
8.4818	1.052	15.154	0.197559	38.3275	RPL12
4	1.19912	8	0.0742209	38.3275	RPL12
5.71132	1.00107	8.31361	0.449205	38.0636	MIR4523
15.9992	1.15901	14.5466	0.00466736	38.0636	MIR4523
6.31399	0.98868	14.0364	0.349737	37.7914	RPS28
22.0481	0.929571	21.876	0.862744	37.7914	RPS28
10.545	0.949567	9.13052	0.35116	37.7914	RPS28
6.2566	0.984133	12.0823	0.223403	36.7959	RPL7A
23.5261	0.859575	21.2232	1.8268	36.7959	RPL7A
10.5542	0.966745	12.592	0.306032	36.7959	RPL7A
4	1.05731	8	0.013407	36.7959	RPL7A
5.61336	1.02317	11.5173	0.34986	36.5161	GUK1
4	1.16441	8	0.0574297	36.5161	GUK1
7.27054	1.13526	13.6903	0.0812621	36.5161	GUK1
17.2186	1.19438	19.7645	0.0503053	36.5161	GUK1
13.2544	0.996625	16.6615	0.539825	36.4599	RNU4-1
5.5797	0.937463	8.73015	1.55911	36.4599	RNU4-1
6.50874	0.879522	10.5454	2.31929	36.4599	RNU4-1
18.4667	1.07511	21.864	0.0877632	36.1462	AHSP
5.70856	1.10279	11.4963	0.0752868	36.1462	AHSP
5.54655	1.11491	12.1048	0.108294	35.9651	GABARAP
6.97856	1.17249	14.167	0.0801206	35.9651	GABARAP
21.6161	0.977824	20.8586	0.278266	35.9483	RPS15
9.33604	1.10931	12.2899	0.0230825	35.9483	RPS15
5.55215	1.0487	11.8094	0.365175	35.5784	GLUL
7.18747	1.14629	14.534	0.196397	35.5784	GLUL
11.0274	1.05896	16.3483	0.0432347	35.5784	GLUL
6.17174	1.0794	12.1369	0.785158	35.1692	RNU2-2P
23.1197	1.09224	20.7793	0.38905	35.1692	RNU2-2P
5.66572	1.01488	11.2451	0.388471	35.0836	UBXN6
4	1.15737	12	0.0515993	35.0836	UBXN6
7.34325	1.15884	12.626	0.0507897	35.0836	UBXN6
6.12597	0.990223	13.5436	0.621651	35.0163	SCARNA12
23.5839	1.0136	19.2646	0.728334	35.0163	SCARNA12
8.78972	1.02769	16.2626	0.680074	35.0163	SCARNA12
4.85157	1.04631	9.01719	0.320296	35.0163	SCARNA12
5.86253	0.972874	13.1359	0.447079	34.8104	SNORD95
4.81408	0.877829	11.1621	1.83183	34.8104	SNORD95
11.3202	0.867207	18.0893	1.61045	34.8104	SNORD95
4	0.922309	10	0.318896	34.8104	SNORD95
26.4007	0.845426	21.6039	2.63342	34.7863	RPS8
10.4001	1.05203	12.5526	0.286688	34.7863	RPS8
6.22746	1.13636	10.5157	0.145243	34.7863	RPS8
4	1.10608	8	0.0471462	34.7863	RPS8
5.60237	0.971466	8.68417	0.711407	34.5255	ATHL1
21.9714	0.922807	21.8942	1.08674	34.5255	ATHL1
8.73427	0.840142	10.5471	1.01231	34.5255	ATHL1
4.44588	1.04032	9.85414	0.102576	34.5255	ATHL1
4.6878	0.827694	8.82012	3.63026	33.8813	MIR3679
5.6913	0.910914	8.57323	1.74977	33.8813	MIR3679
8.97718	0.941388	15.2673	0.68809	33.8813	MIR3679
22.5311	0.954778	21.5158	0.658443	33.5174	MCL1
6.07142	1.05979	13.1746	0.125186	33.5174	MCL1
11.2287	1.10193	9.25461	0.135688	33.5174	MCL1
4	1.17192	8	0.00541109	33.5174	MCL1
9.27704	1.01758	13.5606	0.164737	33.38	EEF2
18.8395	0.850881	21.7782	0.947095	33.38	EEF2
4	1.05463	8	0.111588	33.38	EEF2
5.2126	1.1046	12.3629	0.00950673	33.38	EEF2
9.9183	1.00048	13.2742	0.246544	33.0212	RPL8
22.1502	0.876064	21.4448	1.38406	33.0212	RPL8
6.0188	1.07304	12.0241	0.0934303	33.0212	RPL8
4	1.06709	12	0.0396422	33.0212	RPL8
5.66266	1.05747	11.4585	0.356193	32.7889	HBM
7.26539	1.13313	13.5869	0.278709	32.7889	HBM
4	1.13415	12	0.0248529	32.7889	HBM
15.3128	1.18676	15.364	0.00157799	32.7889	HBM
5.64648	1.04772	11.401	0.236676	32.087	BSG
7.30791	1.15743	13.6591	0.0438584	32.087	BSG
8.49738	0.976257	10.8671	0.944169	31.9696	MIR1281
5.37187	1.02321	9.66821	0.869118	31.9696	MIR1281
17.1916	1.02775	10.9413	0.527764	31.9696	MIR1281
4	1.07179	10	0.0371747	31.9696	MIR1281
26.6052	0.910358	21.3582	0.993391	31.5687	RPL19
5.77881	0.848839	13.5627	1.50189	31.5687	RPL19
10.3593	0.951151	11.8771	0.399265	31.5687	RPL19
6.84805	0.890209	9.59905	0.753093	31.5687	RPL19
15.5222	0.985236	23.4745	0.334883	31.559	RNF10
5.59849	1.03153	11.5138	0.268742	31.559	RNF10
13.2568	1.00035	14.9265	0.165809	31.1968	MIR29C
4	0.8147	10	1.94384	31.1968	MIR29C
5.69235	0.912252	8.08093	1.62656	31.1968	MIR29C
5.63935	0.991019	11.2591	0.508678	31.1089	PRDX5
4	1.13821	8	0.0263548	31.1089	PRDX5
17.1493	1.14233	19.7852	0.0357299	31.1089	PRDX5
7.45532	1.1545	10.9883	0.0203551	31.1089	PRDX5
10.2331	1.00167	13.5931	0.173329	30.9284	HNRNPA1
19.1763	0.882762	22.6801	1.53228	30.9284	HNRNPA1
6.14105	1.02822	12.2089	0.193633	30.9284	HNRNPA1
4	1.14418	8	0.0217461	30.9284	HNRNPA1
20.3987	1.01325	23.348	0.474828	30.2403	RPL37A
11.4374	1.0377	18.6656	0.352267	30.2403	RPL37A
6.61218	1.12147	11.685	0.297774	30.2403	RPL37A
6.23683	0.981054	11.8882	0.38545	30.0587	PTMA
21.2388	0.896791	23.5612	1.23675	30.0587	PTMA
11.7043	1.02756	8.02756	0.159757	30.0587	PTMA
5.12607	1.05229	9.71829	0.0951687	30.0587	PTMA
4.79037	1.01101	11.9335	0.127997	30.0509	S100A9
6.07492	1.09337	11.232	0.0356471	30.0509	S100A9
5.62653	1.00679	11.4211	0.238196	30.0078	HDGF
14.9778	0.985273	22.8747	0.271304	30.0078	HDGF
5.64205	1.01174	9.1378	0.333501	29.9232	MIR4712
4.78482	0.877247	8.28356	2.77087	29.9232	MIR4712
7.48588	0.822273	9.70448	2.99048	29.9232	MIR4712
4	0.907915	8	0.468597	29.9232	MIR4712
5.8291	1.0137	10.6366	0.306771	29.7337	HIST1H3H
14.8348	0.93231	22.0595	0.488339	29.7337	HIST1H3H
8.13891	1.13001	9.52288	0.0902492	29.7337	HIST1H3H
5.58447	1.03442	11.8462	0.288224	29.5462	BTF3
11.0181	1.09999	16.8582	0.014993	29.5462	BTF3
14.7531	1.01882	22.6971	0.251131	29.3144	RNF11
5.63113	1.04345	11.378	0.231956	29.3144	RNF11
7.21142	1.15589	14.0042	0.0960071	29.3144	RNF11
15.8589	0.998782	23.8561	0.270999	29.0934	MAP2K3
5.52874	0.997653	11.3303	0.307907	29.0934	MAP2K3
7.20982	1.13085	13.9768	0.0550516	29.0934	MAP2K3
19.1704	1.00437	23.5144	0.294654	28.9782	MIR3175
9.09932	0.936007	10.0367	1.02366	28.9782	MIR3175
4.45733	1.036	10.7197	0.426585	28.9782	MIR3175
23.0302	1.00639	22.0064	0.497993	28.9255	HIST1H1E
6.16346	1.1657	12.4326	0.243166	28.9255	HIST1H1E
4	1.16283	8	0.0931995	28.9255	HIST1H1E
24.8476	0.96087	20.8823	1.02274	28.8716	RNVU1-14
6.13424	0.859275	12.2663	1.71062	28.8716	RNVU1-14
8.75053	0.822834	8.525	1.76533	28.8716	RNVU1-14
12.0982	1.09813	19.1713	0.104956	28.8716	RNVU1-14
18.0443	0.98132	24.5636	0.485916	28.5524	FECH
5.64482	1.05368	11.3452	0.223004	28.5524	FECH
7.21262	1.16494	13.8143	0.108579	28.5524	FECH
5.55369	0.939519	8.68103	0.876037	28.5038	KLF2
23.9867	0.880779	21.0457	1.26595	28.5038	KLF2
9.94315	0.868296	10.2553	0.951825	28.5038	KLF2
4.36996	1.03501	10.5167	0.138517	28.5038	KLF2
6.06208	0.923875	11.9903	1.32015	28.4171	SNORA38
13.529	0.861147	17.8089	2.21761	28.4171	SNORA38
5.18147	0.962059	10.9675	0.518092	28.4171	SNORA38
4	1.03697	10	0.112035	28.4171	SNORA38
5.32789	1.03224	11.5645	0.209764	28.3497	MRFAP1
18.1471	0.944978	23.719	0.322608	28.3497	MRFAP1
4	1.07652	8	0.107474	28.3497	MRFAP1
7.91911	1.14052	13.8074	0.000193436	28.3497	MRFAP1
28.3764	0.850613	20.6206	2.13122	28.228	RPL13
5.78625	0.937363	8.01255	0.512713	28.228	RPL13
4.31384	0.843514	11.0764	0.985791	28.228	RPL13
5.54827	0.998662	8.73971	0.472551	27.9934	SNORA70G
8.33489	0.986418	9.02751	0.257045	27.9934	SNORA70G
17.5267	0.868531	22.3249	1.62383	27.9934	SNORA70G
5.44524	1.00202	8.68332	0.583479	27.918	MIR1254-1
20.0625	1.00789	20.745	0.249266	27.918	MIR1254-1
4	1.1284	10	0.000263255	27.918	MIR1254-1
18.0272	0.905463	21.9945	0.900225	27.8107	RPS14
5.88197	0.971833	12.526	0.182123	27.8107	RPS14
9.70546	1.02252	12.974	0.139213	27.8107	RPS14
4.43407	1.16582	12.0487	0.136665	27.8107	RPS14
5.71756	1.01208	8.27676	0.285558	27.5815	CIRBP
21.2833	0.929303	22.2027	0.625404	27.5815	CIRBP
7.15912	0.906503	10.5451	0.36985	27.5815	CIRBP
10.3533	1.09532	8.84702	0.0251494	27.5815	CIRBP
6.26179	0.994382	11.9571	0.253531	27.4553	RPS3A
10.1522	0.981172	13.2113	0.333089	27.4553	RPS3A
24.1983	0.829685	21.9571	2.67092	27.4553	RPS3A
4	1.03547	12	0.0608513	27.4553	RPS3A
20.273	0.915036	22.1871	1.10675	27.2754	DDX5
6.27692	0.963042	11.4921	0.325817	27.2754	DDX5
5.42745	0.92531	8.81448	0.565893	27.2754	DDX5
10.3224	1.05683	11.1652	0.0339339	27.2754	DDX5
5.89408	1.01192	13.8571	0.314255	27.1771	SCARNA6
21.8708	0.935857	22.1289	1.20758	27.1771	SCARNA6
10.9721	1.02642	9.07814	0.4382	27.1771	SCARNA6
5.42688	0.999856	11.8388	0.356173	27.0694	SH3BGRL3
8.1534	1.09006	8.25172	0.0944945	27.0694	SH3BGRL3
4	1.16178	8	0.0252328	27.0694	SH3BGRL3
4.42839	0.986667	10.8597	0.352225	26.9653	LTB
5.60061	0.934557	8.65732	1.02112	26.9653	LTB
23.5591	0.865865	20.9221	1.37427	26.9653	LTB
9.88042	0.829411	10.2569	1.48142	26.9653	LTB
23.9311	1.00553	21.1712	0.592381	26.9398	RPS18
10.1965	1.19153	11.7646	0.2455	26.9398	RPS18
5.53694	0.948008	8.49939	1.28953	26.8639	MIRLET7G
4	0.9335	8	0.761573	26.8639	MIRLET7G
9.02816	0.8559	10.6385	2.14146	26.8639	MIRLET7G
4	1.02353	10	0.153797	26.8639	MIRLET7G
18.491	0.937244	22.7562	0.311547	26.8507	ATF4
9.49064	1.08877	11.7306	0.0587695	26.8507	ATF4
5.66818	1.18892	10.5301	0.0827914	26.8507	ATF4
19.379	0.893969	22.3512	1.2593	26.7866	HNRNPH1
7.13508	0.956521	10.4273	0.330886	26.7866	HNRNPH1
5.68935	1.05598	8.17811	0.118284	26.7866	HNRNPH1
9.90071	1.05562	12.296	0.0218767	26.7866	HNRNPH1
5.40783	0.974542	8.73361	0.873677	26.7083	HIST1H4B
4.55586	0.982946	8.05127	0.537695	26.7083	HIST1H4B
25.1954	0.917753	19.4284	1.28084	26.7083	HIST1H4B
8.27599	1.11907	9.66233	0.280552	26.7083	HIST1H4B
5.47436	0.989432	11.3605	0.3192	26.5138	CDKN2D
4	1.08073	12	0.078345	26.5138	CDKN2D
6.97658	1.13118	14.7633	0.0360649	26.5138	CDKN2D
4.49614	0.987575	8.30161	1.11342	26.2646	SNORA37
6.18151	0.949398	11.6645	1.53692	26.2646	SNORA37
12.1052	0.950879	18.0224	1.40882	26.2646	SNORA37
20.9994	1.0108	8.63214	0.309198	26.2646	SNORA37
6.33298	0.998691	11.4559	0.264295	25.8892	RPL10
10.6191	0.993301	11.7315	0.365271	25.8892	RPL10
23.3855	0.88579	21.4914	1.65989	25.8892	RPL10
4	1.03751	12	0.020479	25.8892	RPL10
5.68048	1.03302	11.1585	0.37108	25.8861	SELENBP1
5.61709	1.00095	11.5199	0.378485	25.4138	FOXO4
7.54976	1.17228	13.0203	0.0212488	25.4138	FOXO4
4.70945	0.974777	12.6288	0.69021	25.3614	MIR3064
18.5044	0.902227	22.2568	1.68195	25.3614	MIR3064
9.87753	1.02139	12.2913	0.235401	25.3614	MIR3064
5.23183	1.13764	11.8526	0.0426239	25.3614	MIR3064
18.0885	0.825435	23.4327	2.64605	25.1632	HIST1H1D
6.04029	0.927298	12.4436	0.997392	25.1632	HIST1H1D
7.90712	0.886506	15.8856	1.39636	25.1632	HIST1H1D
5.50651	1.00804	11.7177	0.304606	24.6675	CCNI
11.7298	1.02877	10.2413	0.0848615	24.6675	CCNI
7.19515	1.16915	14.6891	0.0527298	24.6675	CCNI
6.65734	0.981876	10.3951	0.447878	24.6274	SNORA54
17.0504	0.872862	23.4846	2.12887	24.6274	SNORA54
8.65414	0.847987	14.8672	1.48114	24.6274	SNORA54
4	0.859617	12	0.408	24.6274	SNORA54
6.1529	1.07915	13.1209	0.0311806	24.5622	MIR342
9.73978	1.00639	12.0941	0.237542	24.4822	RPS25
21.1136	0.91574	21.5344	0.470735	24.4822	RPS25
4.62266	1.1439	12.3893	0.00497633	24.4822	RPS25
5.64604	1.0397	11.4391	0.313749	24.3298	SNCA
7.35191	1.16985	13.6687	0.0764394	24.3298	SNCA
5.39249	1.02235	9.81147	0.342482	24.1666	MIR151B
18.0212	0.820338	20.3421	2.63919	24.1666	MIR151B
8.14187	0.802566	11.0191	2.66342	24.1666	MIR151B
11.9133	1.06261	15.1632	0.593286	23.9698	HBG2
6.98027	1.04901	13.5597	0.323781	23.9698	HBG2
5.55519	1.05909	11.4787	0.293514	23.9698	HBG2
5.60447	1.09446	11.5903	0.284022	23.5608	YBX1
7.26583	1.19788	13.3788	0.0462442	23.5608	YBX1
14.8595	0.97373	21.7211	0.350575	23.4897	HEXIM1
5.15714	0.891945	11.7935	0.438061	23.4897	HEXIM1
4	0.8338	12	4.76692	23.4213	MIR548AR
5.58489	1.00065	11.4118	0.352132	23.4151	GABARAPL2
14.477	1.05236	22.2502	0.210812	23.4151	GABARAPL2
4	1.17908	12	0.0969833	23.4151	GABARAPL2
7.27477	1.11986	14.0067	0.103539	23.4151	GABARAPL2
4.30456	0.844025	10.3354	3.36247	23.1603	MIR421
5.67136	0.94393	9.06956	0.939517	23.1603	MIR421
5.60645	1.1343	11.4151	0.233716	23.1109	HIST3H2BB
21.2527	0.956936	22.7418	0.647706	22.8453	HNRNPA2B1
10.7183	1.08353	11.3714	0.058536	22.8453	HNRNPA2B1
6.04648	1.1189	12.6516	0.0274518	22.8453	HNRNPA2B1
4.28153	0.998742	10.4145	0.334332	22.8411	HLA-F
5.6342	0.987956	8.52025	0.420816	22.8411	HLA-F
20.1167	0.908644	22.0081	0.844174	22.8411	HLA-F
9.72004	1.02344	10.9401	0.181957	22.8411	HLA-F
5.60767	1.06639	11.7641	0.220145	22.5695	GSPT1
11.4893	1.09724	13.8917	0.00464582	22.5695	GSPT1
16.4338	0.88808	21.9227	1.19098	22.2519	RPS17
12.0532	1.07209	14.8298	0.107376	22.2519	RPS17
5.5109	0.950761	11.171	0.426522	22.2095	LRP10
34.1917	0.817977	39.1381	0.763955	22.2095	LRP10
4	1.19369	8	0.0870537	22.2095	LRP10
7.46591	1.14711	11.2809	0.0234742	22.2095	LRP10
5.99925	0.844882	13.6795	2.57763	22.1649	MIR378E
15.0904	0.801515	13.9312	2.53704	22.0632	MIR647
5.17636	1.02558	11.4262	0.195614	22.0632	MIR647
16.6668	0.95803	23.6313	0.487564	22.06	STRADB
5.69725	1.07957	11.0379	0.188218	22.06	STRADB
7.25915	1.19782	12.8756	0.039817	22.06	STRADB
5.54376	1.02791	11.7389	0.275976	21.8625	ARL6IP1
7.20695	1.11722	14.5194	0.16246	21.8625	ARL6IP1
10.1067	1.03056	16.0374	0.0420082	21.8625	ARL6IP1
18.6985	0.816959	22.1497	2.20909	21.7186	RPL18
6.05133	0.954587	12.6603	0.516389	21.7186	RPL18
4.69819	0.840709	10.857	0.979581	21.7186	RPL18
8.76079	1.15687	16.1691	0.0428908	21.7186	RPL18
5.64269	1.02823	11.1481	0.279898	21.503	MAF1
7.33448	1.1829	12.2546	0.0271939	21.503	MAF1
5.64047	1.06443	11.315	0.404728	21.4593	GRINA
7.23638	1.17397	12.0827	0.0745688	21.4593	GRINA
5.75735	1.00265	8.03044	0.295843	21.4244	SRRM2
20.2645	0.92176	21.8201	0.768323	21.4244	SRRM2
4	0.963831	10	0.123068	21.4244	SRRM2
7.65199	0.947072	10.7295	0.155985	21.4244	SRRM2
5.54414	0.997756	11.5611	0.418157	21.2959	BCL2L1
7.23532	1.12045	14.1754	0.130208	21.2959	BCL2L1
12.0223	1.16957	19.6466	0.00438698	21.2959	BCL2L1
6.28175	0.973685	11.7053	0.366992	20.9486	RPL4
9.65361	0.931231	13.4773	0.575568	20.9486	RPL4
4	1.02053	8	0.0356737	20.9486	RPL4
6.35169	1.02538	10.8926	0.207215	20.7769	SNORA68
13.8394	1.14263	18.3852	0.18036	20.7769	SNORA68
16.8569	0.957597	8.11623	0.402872	20.5296	SLC6A8
5.63294	1.051	11.5342	0.272576	20.5296	SLC6A8
6.39315	0.975328	10.413	0.556341	20.5248	PTMS
4.45018	0.959737	8.00173	0.48855	20.5248	PTMS
9.96713	1.05545	12.7058	0.00593102	20.5248	PTMS
5.87891	1.00712	13.207	0.267821	20.4731	SRSF5
20.1025	0.910271	21.9539	1.08509	20.4731	SRSF5
4.43852	0.972124	9.97582	0.243583	20.4731	SRSF5
8.96036	0.99173	16.6012	0.0531165	20.4731	SRSF5
18.5614	0.873938	21.8092	1.65431	20.3715	TMEM14E
7.52028	0.930636	10.4512	0.541806	20.3715	TMEM14E
4.80508	1.10163	9.32464	0.0424638	20.3715	TMEM14E
5.80578	1.13639	8.61774	0.0138566	20.3715	TMEM14E
12.2443	0.923566	15.8959	0.826294	20.2709	IFITM2
4	0.975203	8	0.0182659	20.2709	IFITM2
5.86014	1.05179	10.4062	0.0557175	20.2709	IFITM2
8.40318	1.05815	13.7399	0.0107305	20.2709	IFITM2
19.9882	0.81292	22.6616	2.80764	19.9912	RPS26
6.23392	0.967027	11.5341	0.469776	19.9912	RPS26
9.26567	0.942768	13.8762	0.442708	19.9912	RPS26
4	0.91946	8	0.203628	19.9912	RPS26
17.221	0.952072	21.278	0.338393	19.7134	RPL30
9.6076	1.02608	11.8168	0.151806	19.7134	RPL30
5.21757	1.10849	11.6987	0.0625542	19.7134	RPL30
4	1.1713	8	0.0122864	19.7134	RPL30
5.65648	0.924987	8.50007	1.21045	19.5425	LIMD2
15.7759	0.871645	22.5186	1.54535	19.5425	LIMD2
8.21413	0.999811	10.2171	0.215333	19.5368	SCARNA22
4.57902	0.967781	11.7022	0.646767	19.5368	SCARNA22
12.0395	0.923451	17.6223	0.739423	19.5368	SCARNA22
5.85082	1.04145	12.7367	0.300663	19.5368	SCARNA22
21.1503	0.993685	21.69	0.5551	19.4836	SNORA73A
4	0.95905	12	0.29446	19.4836	SNORA73A
11.1191	1.07933	8.9128	0.292186	19.4836	SNORA73A
5.96522	1.09269	13.5366	0.25135	19.4836	SNORA73A
21.3895	0.98503	21.8573	1.06037	19.1284	RNVU1-19
5.54903	0.99647	11.3178	0.30269	18.9624	FEM1A
17.2131	0.918395	23.256	0.559502	18.9624	FEM1A
7.34747	1.16803	12.4166	0.031549	18.9624	FEM1A
9.02298	0.99731	14.7528	0.0875631	18.7439	MIR7161
16.5478	0.825478	21.3926	3.11946	18.7439	MIR7161
6.78249	0.934631	11.7072	1.06979	18.7439	MIR7161
4.47153	0.949769	9.96539	0.672234	18.7439	MIR7161
6.60833	1.07842	10.4785	0.762054	18.676	MIR4439
14.7561	1.12169	20.7029	0.473014	18.676	MIR4439
4.87663	1.09968	8.58675	0.110009	18.676	MIR4439
8.30583	1.0768	14.8332	0.125454	18.5054	PF4
5.97833	1.10136	10.4545	0.0862942	18.5054	PF4
4	0.995867	12	0.11991	18.4531	RPL6
6.06136	0.988734	12.9657	0.307988	18.4531	RPL6
9.57096	0.974243	14.6534	0.330947	18.4531	RPL6
18.9118	0.908424	21.705	1.08562	18.4531	RPL6
24.413	0.983419	19.2259	0.748582	18.4093	SNORD33
5.83358	0.972917	13.7414	1.06959	18.4093	SNORD33
10.798	0.981522	9.7563	0.646839	18.4093	SNORD33
5.58544	0.985878	11.4392	0.356968	18.3233	LYL1
4	1.10805	8	0.0763381	18.3233	LYL1
7.38486	1.0956	13.4007	0.124989	18.3233	LYL1
19.0072	1.12842	12.0569	0.0355154	18.3233	LYL1
5.25043	1.00386	12.0774	0.15732	18.1712	PNPLA2
6.96524	0.988111	8.476	0.358897	18.1712	PNPLA2
4	1.01087	12	0.123574	18.1712	PNPLA2
10.2091	0.882454	11.3243	0.967244	18.1712	PNPLA2
5.28616	0.922657	12.0309	0.518317	18.1465	JHDM1D-AS1
11.8692	1.05239	12.0075	0.0622432	18.1465	JHDM1D-AS1
5.48679	0.963359	9.53636	0.693258	18.0008	SNORD84
21.1478	0.977925	20.2587	0.367454	18.0008	SNORD84
4.61831	0.893416	10.2526	1.66263	18.0008	SNORD84
20.8732	0.913676	22.2745	1.26556	17.9752	RPL10A
10.6489	1.05286	9.85202	0.3835	17.9752	RPL10A
6.19857	1.06856	12.0267	0.140637	17.9752	RPL10A
5.25051	1.11294	11.3808	0.0688414	17.928	MIR5585
7.11692	1.18519	10.8668	0.753996	17.9197	RPL36
5.54495	1.00163	11.6728	0.360597	17.8871	C7orf73
7.23122	1.11588	14.2284	0.104847	17.8871	C7orf73
4	1.16859	8	0.0689764	17.8871	C7orf73
10.818	1.13756	8.47607	0.0194178	17.8871	C7orf73
5.60973	0.958305	8.62719	0.717866	17.8344	CORO1A
23.452	0.926312	20.5616	0.870989	17.8344	CORO1A
4.45356	1.06956	10.4836	0.157114	17.8344	CORO1A
6.80895	1.0973	11.7435	0.121511	17.8344	CORO1A
5.254	0.966727	11.2972	0.39238	17.8109	RNU6-83P
4	0.982704	10	0.0499821	17.8109	RNU6-83P
21.8101	0.95803	22.7282	0.880064	17.7596	RPS16
6.3075	1.08735	10.1915	0.275576	17.7596	RPS16
10.358	1.14439	11.1154	0.240437	17.7596	RPS16
4	1.13051	8	0.021082	17.7596	RPS16
6.10918	0.992148	11.9977	0.28155	17.5385	BTG1
20.1007	0.885656	22.8218	1.56216	17.5385	BTG1
8.86666	0.956329	15.232	0.318415	17.5385	BTG1
5.20589	1.02843	11.0703	0.00828174	17.5385	BTG1
23.3878	0.844459	21.8717	2.46646	17.4407	RPS4X
4	0.98067	12	0.0848444	17.4407	RPS4X
6.44112	0.954859	10.886	0.388251	17.4407	RPS4X
10.1052	0.930424	12.6293	0.553488	17.4407	RPS4X
22.749	1.03179	21.9688	0.392512	17.3743	HSPA8
6.24247	1.12109	12.9242	0.162752	17.3743	HSPA8
10.8875	1.13994	9.4388	0.17298	17.3743	HSPA8
10.9363	1.09115	18.5499	0.40869	17.3354	RPS21
22.6652	1.09065	21.6598	0.246123	17.3354	RPS21
6.50853	1.15171	12.6411	0.218938	17.3354	RPS21
5.61682	1.00441	11.4586	0.45521	17.3223	PRDX6
4	1.14492	8	0.0495283	17.3223	PRDX6
19.1172	1.16083	19.906	0.0950872	17.3223	PRDX6
7.32265	1.13906	12.9036	0.0624451	17.3223	PRDX6
6.36204	1.01311	11.4762	0.298156	17.1828	RPS23
25.3122	0.839168	21.5225	2.93634	17.1828	RPS23
10.5158	1.03908	12.2783	0.307039	17.1828	RPS23
4	1.04975	8	0.0665139	17.1828	RPS23
14.0629	1.03481	21.8914	0.221663	17.1788	MBNL3
5.66276	1.09	11.5379	0.157251	17.1788	MBNL3
5.6039	0.97887	8.35792	0.574503	17.1405	SPN
4	0.983021	10	0.181116	17.1405	SPN
10.7564	0.961996	8.84492	0.308166	17.1405	SPN
7.09395	0.947701	9.78621	0.389389	17.1405	SPN
20.7178	1.03733	23.0833	0.360834	17.0603	LINC00657
11.3402	1.1058	19.0252	0.274323	17.0603	LINC00657
6.42006	1.19793	11.5281	0.134044	17.0603	LINC00657
24.6175	0.990683	22.8019	0.372866	17.0245	HIST1H4H
4	0.806673	8	0.90596	17.0245	HIST1H4H
9.73934	0.858477	14.0143	2.19266	16.9069	MIR5687
6.00798	1.11519	8.19453	0.110268	16.9069	MIR5687
8.14082	1.01851	8.98375	0.763966	16.899	MIR320E
12.2688	1.01943	19.3507	0.132022	16.899	MIR320E
5.54163	1.05454	12.1938	0.180949	16.899	MIR320E
4	0.906178	10	0.0795057	16.899	MIR320E
4.79129	0.935989	10.9131	1.11206	16.8885	SNORA71A
5.66629	0.954042	8.22806	0.782681	16.8885	SNORA71A
14.3349	0.907822	15.3663	1.36686	16.8885	SNORA71A
7.0944	1.02105	13.3064	0.267766	16.8249	PPDPF
4	1.15238	12	0.0724182	16.8249	PPDPF
5.66686	1.11844	10.059	0.0435564	16.8249	PPDPF
17.7009	1.11617	19.7423	0.038831	16.8249	PPDPF
5.70742	1.04085	11.3071	0.240313	16.8063	PHOSPHO1
17.2407	1.14912	19.1693	0.0840161	16.8063	PHOSPHO1
7.37762	1.15343	13.5809	0.0675976	16.8063	PHOSPHO1
4	1.16233	8	0.0224629	16.8063	PHOSPHO1
5.67356	1.00639	11.3312	0.416028	16.8005	RAB2B
5.64708	1.09566	11.3598	0.243523	16.7264	KRT1
7.15338	1.19619	13.3294	0.0624473	16.7264	KRT1
5.57834	1.01121	11.3342	0.293593	16.6853	FOXO3
18.092	0.96861	25.292	0.401003	16.6853	FOXO3
7.29481	1.19013	13.4995	0.0285721	16.6853	FOXO3
5.66117	1.01733	11.0726	0.231559	16.6716	SRSF8
13.5161	0.948028	21.1838	0.401051	16.6716	SRSF8
7.50461	1.18998	14.0411	0.0148334	16.6716	SRSF8
5.6276	1.02427	11.4176	0.334871	16.67	BAG6
17.4248	1.17009	20.3689	0.10027	16.67	BAG6
7.31779	1.12265	13.1435	0.0635928	16.67	BAG6
5.55358	0.921508	8.97342	1.14041	16.6657	SAP25
4.49434	1.01609	8.97891	0.163144	16.6657	SAP25
22.0427	1.02476	21.3778	0.0529345	16.6657	SAP25
15.6623	0.851885	13.9981	4.29581	16.5352	SNORD13
7.78737	0.901786	14.3849	2.48473	16.5352	SNORD13
5.39885	0.880281	8.69747	3.00202	16.5352	SNORD13
4.17952	0.908573	9.47221	1.32283	16.5352	SNORD13
20.301	0.909392	22.4745	1.22269	16.429	DDX17
7.2109	0.953531	10.2706	0.388485	16.429	DDX17
5.69667	1.05736	8.12335	0.0735949	16.429	DDX17
10.0432	1.0696	15.5232	0.000352548	16.429	DDX17
4.50287	0.99332	8.04665	0.508105	16.341	SNORD89
23.045	0.942012	21.4852	1.29296	16.341	SNORD89
11.6573	1.03554	19.3589	0.293829	16.341	SNORD89
5.82797	1.04135	9.72598	0.15089	16.341	SNORD89
5.63429	0.942245	8.57273	0.913829	16.3319	TMC8
4.4554	0.987374	8.82784	0.174056	16.3319	TMC8
21.3413	0.88819	21.4783	1.24279	16.3319	TMC8
23.2604	0.928867	21.6503	0.621399	16.3162	RPL27A
10.44	1.08484	11.7382	0.107553	16.3162	RPL27A
4	1.15895	8	0.0796203	16.3162	RPL27A
4	1.00833	12	0.140767	16.2811	RPLP0
21.779	0.947386	22.2037	0.884617	16.2811	RPLP0
6.20778	1.02934	12.7052	0.16074	16.2811	RPLP0
10.6352	1.05248	12.184	0.0984704	16.2811	RPLP0
9.28906	0.901349	15.3062	1.44082	16.2756	MIR3975
5.41507	0.994497	8.85881	0.45912	16.2462	LINC01000
14.6566	1.00999	16.6732	0.269266	16.2462	LINC01000
4	1.02069	10	0.234809	16.2462	LINC01000
8.05133	1.03221	12.933	0.0792437	16.2462	LINC01000
9.92473	0.937917	11.4024	0.733746	16.2321	MIR186
4.42873	1.02757	11.2242	0.236273	16.2321	MIR186
5.49699	1.15487	10.2142	0.0122808	16.2321	MIR186
5.53986	0.928319	11.375	0.799214	16.2124	HBQ1
7.5751	1.05072	11.9667	0.17947	16.2124	HBQ1
4	1.05823	8	0.0675891	16.2124	HBQ1
21.7701	0.951729	21.2705	0.709905	16.2013	ZFP36L2
5.87183	0.963962	13.8256	0.401228	16.2013	ZFP36L2
11.0073	1.01857	10.0355	0.168088	16.2013	ZFP36L2
4.39211	1.06105	10.3029	0.0820569	16.2013	ZFP36L2
7.69987	0.993761	8.00362	0.163791	16.1663	MIR4298
22.8533	0.972652	18.3442	0.699751	16.1663	MIR4298
5.15937	0.918488	9.98693	1.71718	16.1663	MIR4298
5.67292	1.03751	11.3772	0.179598	16.129	DPM2
17.5464	1.1792	21.0248	0.103722	16.129	DPM2
4	1.17566	8	0.0354133	16.129	DPM2
7.5258	1.13884	11.1021	0.0201482	16.129	DPM2
5.67488	1.02321	11.3603	0.384276	16.0819	GYPC
4	1.13425	8	0.0413551	16.0819	GYPC
18.604	1.15373	17.2259	0.0740653	16.0819	GYPC
7.43092	1.1582	12.5025	0.0475011	16.0819	GYPC
18.6957	0.992159	25.0598	0.475391	15.9235	CDC34
5.55967	0.953915	11.283	0.554841	15.9235	CDC34
4	1.14185	8	0.118787	15.9235	CDC34
7.38869	1.14981	12.4585	0.0174516	15.9235	CDC34
4.63355	1.13338	9.42783	0.446196	15.9042	SNORA57
11.1638	1.08377	11.4539	0.155569	15.9042	SNORA57
5.91083	1.11667	8.84623	0.0174216	15.9042	SNORA57
5.68237	1.0691	11.3088	0.201206	15.8958	MPP1
7.34551	1.19161	13.7091	0.0473947	15.8958	MPP1
5.30382	0.957056	11.9027	0.443059	15.8587	FAM134A
11.7832	1.0629	10.3272	0.0243564	15.8587	FAM134A
15.5185	0.979517	10.585	0.330241	15.8577	MIR25
6.45693	1.08121	10.6466	0.460827	15.8454	RPL9
10.929	1.1983	14.5803	0.145818	15.8454	RPL9
6.37132	1.02834	11.4605	0.63005	15.8274	RNU11
9.8325	0.878305	16.3418	1.05534	15.8274	RNU11
12.4238	1.06218	18.7828	0.314048	15.8274	RNU11
4.48628	1.08816	12.1922	0.255288	15.8274	RNU11
5.87528	0.998684	13.4474	0.231671	15.8101	CDC42SE1
21.5171	0.913963	21.8681	1.05535	15.8101	CDC42SE1
7.8111	0.918491	9.61351	0.385485	15.8101	CDC42SE1
5.00712	0.912057	8.74052	0.027164	15.8101	CDC42SE1
22.2072	0.949635	21.4046	0.533755	15.78	RPL11
10.3301	1.03344	11.4577	0.178347	15.78	RPL11
4	1.19371	12	0.0958865	15.78	RPL11
20.0652	1.01249	20.1167	1.39263	15.6182	MIR4513
7.18281	0.907589	10.8875	1.17403	15.6182	MIR4513
5.51728	0.999191	11.4872	0.454849	15.5822	FURIN
7.13884	1.10691	13.9278	0.120814	15.5822	FURIN
9.44571	1.08358	16.4948	0.0580139	15.5822	FURIN
21.7006	0.957707	22.6626	0.639981	15.5733	HNRNPU
6.13767	1.04332	12.746	0.17866	15.5733	HNRNPU
11.5009	1.09006	8.22881	0.215308	15.5733	HNRNPU
4	1.13972	10	0.0990969	15.5733	HNRNPU
19.5963	1.02596	25.6819	0.333997	15.5496	PFDN5
5.69188	1.04367	11.2477	0.156082	15.5496	PFDN5
4	1.19075	12	0.0982887	15.5496	PFDN5
5.65242	1.03351	11.4867	0.199529	15.5138	RAD23A
17.3481	1.14572	20.7647	0.134114	15.5138	RAD23A
7.34977	1.15751	13.9689	0.0453032	15.5138	RAD23A
4	1.17619	8	0.0251469	15.5138	RAD23A
5.68367	1.00949	9.75852	0.201493	15.4589	SNORD116-4
17.4367	0.912458	22.1245	1.76068	15.4589	SNORD116-4
4.49249	0.963644	10.885	0.588596	15.4589	SNORD116-4
17.9698	0.890523	23.1088	1.98179	15.4109	SNORD45A
6.34134	0.91713	11.0173	0.584264	15.4109	SNORD45A
8.6807	1.10519	13.4825	0.0285161	15.4109	SNORD45A
4	1.04618	12	0.00252156	15.4109	SNORD45A
24.4057	0.954601	20.3608	0.803677	15.3438	H3F3B
6.21876	1.08299	12.3829	0.218651	15.3438	H3F3B
4	1.11289	8	0.0523644	15.3438	H3F3B
11.3925	1.18902	9.02109	0.0216072	15.3438	H3F3B
8.27936	0.997497	15.7811	0.198056	15.1716	IL7R
18.4774	0.902318	22.04	1.34838	15.1716	IL7R
5.99646	1.07013	12.3963	0.0985353	15.1716	IL7R
4.8156	1.05836	8.58505	0.0668952	15.1716	IL7R
20.2679	0.894411	22.4476	1.35448	15.044	SRSF1
6.12347	1.04215	12.135	0.11804	15.044	SRSF1
10.1727	1.04725	17.1583	0.0396899	15.044	SRSF1
5.23539	1.06148	9.663	0.00119707	15.044	SRSF1
5.66076	0.997383	8.17504	0.196954	14.8839	RPL23AP64
20.2291	0.886275	22.9804	1.56306	14.8839	RPL23AP64
7.00359	0.92625	11.2751	0.615588	14.8839	RPL23AP64
4.85891	0.910308	10.8838	0.0456147	14.8839	RPL23AP64
21.2273	0.857561	22.8619	1.87793	14.8812	SNORA40
4.95631	0.933523	8.15399	0.723155	14.8812	SNORA40
4.11521	0.907224	11.1293	0.655186	14.8812	SNORA40
7.35686	0.925125	10.785	0.481435	14.8812	SNORA40
5.78907	0.997396	13.2976	0.233577	14.8689	IFITM1
21.6865	0.918017	21.9003	0.881258	14.8689	IFITM1
4.38973	0.954305	11.0296	0.381894	14.8689	IFITM1
7.601	0.933879	9.01638	0.4115	14.8689	IFITM1
24.5795	0.960033	20.8723	0.875488	14.789	RPL23
10.7354	1.10712	11.5255	0.208665	14.789	RPL23
6.2025	1.08955	11.7322	0.137061	14.789	RPL23
4	1.12492	8	0.0190944	14.789	RPL23
19.5701	0.92131	22.1135	0.464113	14.7092	UCP2
5.0421	0.876702	8.72916	0.132384	14.7092	UCP2
8.54472	1.0986	9.58837	0.0631564	14.7092	UCP2
14.5395	1.07308	22.5262	0.0873078	14.7047	TSPYL1
8.63126	1.13958	15.4227	0.0481293	14.7047	TSPYL1
4	0.866034	12	0.0106206	14.7047	TSPYL1
5.45376	0.914758	11.5397	0.728322	14.6793	CNPPD1
13.2734	0.908578	12.4783	0.481547	14.6793	CNPPD1
7.75041	1.10419	13.4179	0.0175819	14.6793	CNPPD1
22.0438	0.974736	21.0021	0.630814	14.4788	RPS20
10.4665	1.02212	12.0858	0.254585	14.4788	RPS20
5.73756	0.926923	8.13384	0.615761	14.4788	RPS20
4.65486	1.0369	8.81468	0.30792	14.4788	RPS20
5.88161	0.871314	13.8429	1.39416	14.4722	PFN1
27.2437	0.851634	18.0315	1.41723	14.4722	PFN1
4.4344	0.900599	9.82547	0.494779	14.4722	PFN1
6.31549	0.923958	10.6712	2.9611	14.4408	RNU5A-1
5.56385	0.876648	8.83199	3.39456	14.4408	RNU5A-1
4.43776	0.884076	12.1171	2.93958	14.4408	RNU5A-1
13.3376	0.918122	15.8212	1.82325	14.4408	RNU5A-1
5.62295	1.06669	11.8617	0.227058	14.1762	PCBP2
5.56858	1.0789	11.9163	0.219292	14.0733	SESN3
7.13038	1.18763	14.638	0.167817	14.0733	SESN3
11.2161	1.08585	13.0247	0.0122247	14.0733	SESN3
11.2929	1.00107	8.34378	0.438283	13.9725	CFL1
4.09111	0.972276	10.8974	0.875131	13.9725	CFL1
22.6305	0.957835	21.143	0.574183	13.9725	CFL1
6.02235	1.03663	13.4252	0.181085	13.9725	CFL1
36.4051	1.02834	25.6294	0.407803	13.9457	OST4
4	1.06962	12	0.220645	13.9457	OST4
5.9354	0.809954	11.3005	0.997181	13.9457	OST4
17.1499	0.99867	23.7335	0.373017	13.9085	ISCA1
5.69787	1.04396	11.1161	0.207625	13.9085	ISCA1
7.37878	1.16402	13.2	0.0469904	13.9085	ISCA1
5.7423	0.865826	8.26596	3.66843	13.8836	SNORD96A
11.4614	0.940416	8.43314	1.39609	13.8836	SNORD96A
23.2044	0.913574	19.8386	0.76572	13.8836	SNORD96A
5.61705	1.07356	11.8695	0.229052	13.8253	EPB41
12.298	1.13848	15.6644	0.0086661	13.8253	EPB41
5.64716	0.941937	11.3593	0.580818	13.7714	ZMAT2
14.7486	0.96721	9.91944	0.29094	13.7714	ZMAT2
4	1.16426	12	0.0114594	13.7714	ZMAT2
7.804	1.10282	13.4618	0.013491	13.7714	ZMAT2
8.13019	0.809346	14.3525	4.20124	13.4925	SNORD21
14.8788	0.808822	13.3223	3.60397	13.4925	SNORD21
11.5588	0.926726	19.3769	2.2372	13.4797	SNORD102
6.02162	0.892886	12.72	2.99486	13.4797	SNORD102
4.84347	0.891475	10.3637	2.17991	13.4797	SNORD102
27.4455	0.864497	22.9244	2.08242	13.4797	SNORD102
19.3651	0.870913	20.7568	2.57921	13.4715	MIR4698
5.45024	1.01544	9.01083	0.2428	13.4715	MIR4698
7.89166	0.96564	10.623	0.509938	13.4715	MIR4698
4	0.943333	8	0.376762	13.4715	MIR4698
5.65825	1.07666	11.2609	0.188254	13.4407	GUCD1
17.5185	1.19588	19.0774	0.137712	13.4407	GUCD1
7.17909	1.16805	13.9219	0.0438768	13.4407	GUCD1
8.90591	1.00543	14.1789	0.11851	13.4255	PABPC1
4	0.979197	8	0.0841839	13.4255	PABPC1
6.60841	0.867977	11.3847	0.416755	13.4255	PABPC1
4	1.10894	8	0.0090654	13.4161	GAPDH
5.49539	0.943786	11.3424	0.571592	13.3265	DNAJB2
15.2057	0.902599	13.728	0.542587	13.3265	DNAJB2
7.43262	1.09341	13.0891	0.0505815	13.3265	DNAJB2
4	1.17498	12	0.0264142	13.3265	DNAJB2
5.53843	1.03821	11.7944	0.317595	13.2396	WDR26
7.29019	1.18871	14.3675	0.118477	13.2396	WDR26
10.7892	1.08959	14.7672	0.0192264	13.2396	WDR26
11.1007	0.836525	19.0254	5.56524	13.2184	MIR3176
6.1446	0.935906	11.7185	1.58561	13.2184	MIR3176
4.19062	0.884768	9.17628	1.77509	13.2184	MIR3176
6.05422	0.978916	13.399	0.392487	13.2158	EEF1B2
11.2625	1.01427	9.47376	0.217595	13.2158	EEF1B2
22.12	0.912209	22.0337	1.13374	13.2158	EEF1B2
4.65667	1.16169	8.6222	0.450798	13.2158	EEF1B2
5.59231	0.994092	11.4901	0.343259	13.02	EIF1AY
7.45227	1.13382	14.0616	0.072372	13.02	EIF1AY
10.5724	1.06865	13.5042	0.0298388	13.02	EIF1AY
4	1.19106	12	0.0349229	13.02	EIF1AY
6.55579	0.991238	11.703	0.437815	12.9586	RPL29
11.5625	0.986295	18.622	0.291639	12.9586	RPL29
18.0468	0.905208	22.6709	1.5329	12.9586	RPL29
16.352	1.00178	23.3995	0.355913	12.9444	TCP11L2
5.63869	1.05395	11.3602	0.191477	12.9444	TCP11L2
7.24524	1.16898	13.7592	0.0814389	12.9444	TCP11L2
5.58853	1.05143	11.5969	0.240158	12.8948	MARCH8
12.4534	1.07004	8.89912	0.0852699	12.8948	MARCH8
7.18531	1.18702	14.4898	0.117753	12.8948	MARCH8
26.43	0.977426	26.3578	0.650993	12.8214	SNORA61
6.02913	0.970538	12.3802	0.660635	12.8214	SNORA61
4.51503	0.956545	12.062	0.70863	12.8214	SNORA61
11.9077	1.04599	18.1383	0.161361	12.8214	SNORA61
25.5405	0.915604	20.546	1.20576	12.7714	SNORA32
11.4136	1.10536	9.52606	0.447571	12.7714	SNORA32
6.43091	0.846171	10.4873	0.736436	12.7433	METTL7A
7.44488	1.16407	14.3551	0.102767	12.7433	METTL7A
10.1408	0.995602	12.7103	0.334846	12.6297	RPS15A
18.1694	0.83554	21.8099	1.04513	12.6297	RPS15A
5.25109	1.193	12.3452	0.024401	12.6297	RPS15A
28.095	0.843014	19.5545	2.25384	12.565	S1PR4
5.48392	0.883165	8.92336	1.6132	12.565	S1PR4
4.39936	1.07139	9.45606	0.0455514	12.565	S1PR4
5.88971	0.867003	12.8715	5.18526	12.5594	MIR29B2
37.6437	0.88388	22.3834	2.1108	12.5594	MIR29B2
4.02416	1.08649	10.957	3.69119	12.5587	PWARSN
5.65475	0.990125	8.58993	0.374632	12.5587	PWARSN
8.06316	0.998193	9.3029	0.0530984	12.5587	PWARSN
22.5482	0.916143	22.4974	0.944901	12.5587	PWARSN
5.9049	1.03829	8.60138	0.0622552	12.5424	MIR644A
7.39522	0.82356	11.3262	3.62227	12.5072	MIR4505
16.6401	0.891677	8.81291	1.96756	12.5072	MIR4505
4.59939	0.893678	8.46809	1.77983	12.5072	MIR4505
7.60171	0.96034	8.62464	1.53746	12.4314	RPL38
6.16908	0.985779	12.4224	0.304821	12.4079	RPSA
20.5335	0.885771	22.5501	1.61901	12.4079	RPSA
9.47166	0.944426	14.2557	0.257037	12.4079	RPSA
5.21319	1.15	9.53978	0.0476866	12.4079	RPSA
21.5215	1.01384	21.2965	0.373752	12.3698	FLNA
5.95501	1.03048	13.914	0.259137	12.3698	FLNA
10.9284	1.07637	9.13107	0.155403	12.3698	FLNA
5.57583	0.974373	8.99347	0.691459	12.2435	PIK3CD-AS1
19.8236	0.963721	20.9497	0.455838	12.2435	PIK3CD-AS1
7.90839	0.83752	11.1203	0.828407	12.2435	PIK3CD-AS1
4.65029	0.894665	9.02644	0.534497	12.2435	PIK3CD-AS1
5.59412	0.986512	8.54477	0.489088	12.1877	ARHGEF1
19.8655	0.912682	23.2837	0.754581	12.1877	ARHGEF1
10.1066	0.870927	8.88023	0.920956	12.1877	ARHGEF1
4	1.10797	10	0.00976565	12.1877	ARHGEF1
5.90236	0.962249	13.0502	1.04516	12.1373	SNORA71C
4.92894	0.877687	10.5834	2.55464	12.1373	SNORA71C
4	0.947083	10	0.363986	12.1373	SNORA71C
11.1268	0.810011	8.6014	2.35128	12.1373	SNORA71C
5.75189	1.00993	8.11709	0.243727	12.1267	PBX2
22.6762	0.97395	20.5212	0.378622	12.1267	PBX2
10.6447	1.07492	9.98432	0.0704136	12.1267	PBX2
20.4675	0.877003	22.3418	1.31664	12.0349	ARL4C
10.9225	0.970685	9.55281	0.289479	12.0349	ARL4C
7.10363	0.925493	10.3317	0.566314	12.0349	ARL4C
5.66054	1.03578	8.46755	0.157977	12.0349	ARL4C
10.0671	1.03048	11.467	0.195315	12.0035	RPL35A
18.8302	1.04702	19.6357	0.0995396	12.0035	RPL35A
5.29591	1.13016	11.5179	0.124984	12.0035	RPL35A
4	0.998934	12	0.14718	11.9961	GNB2L1
22.1592	0.859998	21.9459	2.25998	11.9961	GNB2L1
10.4295	1.02042	11.7563	0.212942	11.9961	GNB2L1
6.04596	1.0672	11.6066	0.0957735	11.9961	GNB2L1
5.66632	0.880256	8.65609	5.42472	11.9344	MIR4635
12.383	1.05644	14.7477	0.686821	11.9344	MIR4635
10.3097	0.867158	9.4273	2.97256	11.9097	MIR766
4.47895	0.974273	10.6735	0.55407	11.9097	MIR766
5.59912	0.969721	9.10689	0.651656	11.9097	MIR766
21.6228	0.853102	17.6614	2.05988	11.9097	MIR766
5.71174	0.987818	8.14678	0.582328	11.8744	LENG8
4	1.01363	10	0.0909094	11.8744	LENG8
19.4398	0.903135	22.5426	0.991362	11.8744	LENG8
9.27424	1.10431	8.32691	0.211712	11.8744	LENG8
18.9355	0.870422	21.6554	1.73883	11.7855	GVINP1
7.71827	0.951428	10.3408	0.242834	11.7855	GVINP1
5.86291	1.07861	13.1233	0.0591044	11.7855	GVINP1
4.84247	1.05481	8.61709	0.0184727	11.7855	GVINP1
17.6013	0.857057	21.6523	0.790143	11.7707	HNRNPK
5.43326	1.07776	11.4394	0.180058	11.7707	HNRNPK
8.77602	1.06261	13.689	0.0624462	11.7707	HNRNPK
4	1.15007	12	0.0126312	11.7707	HNRNPK
4	1.01431	12	0.122567	11.752	SNORD5
13.3072	0.872615	9.43514	1.62096	11.752	SNORD5
7.24855	0.834785	10.4142	1.94476	11.752	SNORD5
4	1.00892	8	0.217925	11.7173	ARF6
5.94795	0.978205	13.2107	0.420951	11.7173	ARF6
8.08583	0.823423	14.4377	1.25068	11.7173	ARF6
15.3654	1.01858	12.4509	0.0395287	11.7173	ARF6
6.15511	0.969327	13.1975	0.264538	11.7151	MIR4419A
10.5567	0.949435	9.98881	1.47376	11.6811	MIRLET7D
5.15495	0.869956	10.0442	1.58537	11.6811	MIRLET7D
5.90837	1.02692	12.3868	0.298756	11.6811	MIRLET7D
5.59083	0.985383	8.6664	0.502147	11.661	GPSM3
22.9793	0.92724	20.7874	0.745027	11.661	GPSM3
4.49913	1.04438	9.03128	0.149433	11.661	GPSM3
7.04537	1.0683	10.5661	0.111166	11.661	GPSM3
4.42263	0.993152	8.10355	0.615728	11.649	SNORA48
6.0872	1.03749	13.5221	0.453402	11.649	SNORA48
17.8368	1.08092	20.5724	0.384907	11.649	SNORA48
5.56134	0.95642	9.05141	0.932516	11.6437	LOC100129917
13.6521	0.819525	19.3484	2.12282	11.6437	LOC100129917
10.1752	0.98328	10.6969	0.745524	11.6427	SNORD45C
6.92842	0.920267	9.54016	1.76963	11.6427	SNORD45C
4	0.936525	10	0.346612	11.6427	SNORD45C
5.57001	1.09861	8.57325	0.033503	11.6427	SNORD45C
22.1569	0.830752	21.0151	4.01586	11.6229	H1FX
5.68218	0.927079	8.5606	0.913329	11.6229	H1FX
4	0.827806	8	0.806994	11.6229	H1FX
4	1.06897	8	0.176487	11.6057	SNORD25
6.41282	1.10004	13.2913	0.249511	11.6057	SNORD25
24.3662	1.01917	21.2765	0.296846	11.5358	UBC
4	1.19338	8	0.0583429	11.5358	UBC
5.98761	1.19116	12.5733	0.0618162	11.5358	UBC
5.92283	1.0136	13.2794	0.179926	11.4986	TGOLN2
21.0156	0.922859	21.9712	0.805572	11.4986	TGOLN2
11.0277	1.02373	9.19188	0.212258	11.4986	TGOLN2
4.35399	0.909439	9.77426	0.371415	11.4986	TGOLN2
18.2366	0.893918	21.3392	1.29065	11.4221	RUNX1-IT1
7.84617	0.812409	10.152	1.46597	11.4221	RUNX1-IT1
4	0.942448	10	0.141898	11.4221	RUNX1-IT1
5.53655	1.04206	8.86046	0.144432	11.4221	RUNX1-IT1
10.15	1.03599	10.376	0.131321	11.3633	RPS13
4.63934	1.05512	9.59094	0.13266	11.3633	RPS13
5.63862	1.04749	11.4935	0.282035	11.3598	IFIT1B
7.3173	1.16376	13.584	0.07811	11.3598	IFIT1B
21.2679	0.9578	23.2507	0.687341	11.2935	NCL
4	0.953954	10	0.198614	11.2935	NCL
6.07956	1.06043	12.9073	0.132211	11.2935	NCL
10.7975	1.06917	11.046	0.105761	11.2935	NCL
4	1.01895	12	0.134626	11.2397	RPL18A
9.79599	1.01993	12.3807	0.21227	11.2397	RPL18A
21.6839	0.89891	21.0927	0.942444	11.2397	RPL18A
5.14188	1.11422	8.50137	0.05748	11.2397	RPL18A
5.68957	1.06246	11.1371	0.184356	11.2348	PDZK1IP1
17.9532	1.14397	17.5557	0.0609566	11.2348	PDZK1IP1
7.20778	1.1629	13.3827	0.044213	11.2348	PDZK1IP1
4	1.18951	12	0.0170759	11.2348	PDZK1IP1
10.4576	0.961997	11.5246	0.551072	11.2138	RPL23A
6.35438	0.960108	11.0189	0.509055	11.2138	RPL23A
21.5603	0.865774	21.1506	1.43507	11.2138	RPL23A
4	1.02548	12	0.0679968	11.2138	RPL23A
5.71638	0.84497	8.70326	4.79397	11.1805	MIR5194
5.00808	0.813233	12.7517	4.34845	11.1805	MIR5194
21.3199	0.877515	19.7132	2.48556	11.1805	MIR5194
11.6259	0.998383	18.6811	0.210487	11.1502	CREBZF
5.96734	0.978643	12.5812	0.421984	11.1502	CREBZF
4	0.932775	10	0.134617	11.1502	CREBZF
5.6325	1.04952	11.6455	0.295313	11.0326	SEC62
10.4404	1.07037	15.3482	0.0709012	11.0326	SEC62
7.45276	1.18504	14.627	0.0962226	11.0326	SEC62
5.42338	0.97004	11.5353	0.368664	10.9884	RNF187
13.0039	0.952184	10.0942	0.211032	10.9884	RNF187
4	1.16812	12	0.149892	10.9884	RNF187
7.10873	1.12246	14.7157	0.0444737	10.9884	RNF187
11.0227	0.999128	8.30637	0.173228	10.9763	SNORA44
5.32829	0.853735	11.2114	2.08793	10.9763	SNORA44
5.54267	1.02106	11.6117	0.257367	10.9632	PPP1CB
11.6146	1.08497	9.09131	0.0355963	10.9632	PPP1CB
7.22835	1.17676	14.3182	0.0632208	10.9632	PPP1CB
5.7255	0.982258	13.5088	0.501949	10.9309	CHD3
4	0.98858	10	0.152719	10.9309	CHD3
7.30892	0.985155	8.98311	0.189468	10.9309	CHD3
11.1969	0.956216	8.16518	0.478303	10.9309	CHD3
19.2568	0.900518	22.1999	1.33514	10.9244	SRSF6
6.82686	1.02737	10.7893	0.171584	10.9244	SRSF6
10.1996	1.05909	11.2546	0.0117179	10.9244	SRSF6
5.47042	1.13274	8.32612	0.0130626	10.9244	SRSF6
9.62673	0.991169	13.0291	0.84769	10.8731	MIR590
5.19997	0.989743	11.1805	0.368537	10.8731	MIR590
4	0.953133	10	0.622356	10.8731	MIR590
5.5618	0.831505	8.60994	2.30028	10.8539	C16orf54
20.2214	1.04968	24.4779	0.191371	10.8539	C16orf54
4.72721	1.0698	8.58158	0.118886	10.8539	C16orf54
10.0955	1.04381	12.8328	0.496357	10.8463	RPS27A
6.40853	1.0784	9.75557	0.274722	10.8463	RPS27A
4	1.13162	12	0.00191508	10.8463	RPS27A
24.2812	0.941587	20.878	0.848596	10.7461	HSP90AB1
10.4026	1.08939	12.2488	0.162372	10.7461	HSP90AB1
4.41558	0.808496	8.92242	3.50197	10.7014	SNORD10
7.32705	0.861534	15.1187	2.2489	10.7014	SNORD10
6.06559	0.906141	12.3554	1.90406	10.6984	MIR2467
18.6473	0.843962	21.657	2.31623	10.6984	MIR2467
5.39314	0.874201	10.5358	1.79037	10.6984	MIR2467
8.68494	0.899444	15.463	0.987156	10.6984	MIR2467
5.64642	0.975008	8.60072	0.674887	10.686	SEPT1
4.47605	0.975242	10.2307	0.36492	10.686	SEPT1
22.0255	0.919048	20.8512	0.598649	10.686	SEPT1
10.0086	1.05382	16.6234	0.00508415	10.686	SEPT1
5.46976	1.03508	11.8503	0.365372	10.6831	EIF5A
16.5894	1.03728	20.434	0.36988	10.6831	EIF5A
7.3531	1.08274	12.7291	0.108747	10.6831	EIF5A
4	1.18848	8	0.000512042	10.6831	EIF5A
23.4235	1.1073	20.4278	0.562831	10.6399	MIR4534
21.7043	0.932261	21.8456	0.87063	10.6261	HNRNPDL
9.24285	1.01799	15.5467	0.158402	10.6261	HNRNPDL
4.64814	0.916656	8.93067	0.483141	10.6261	HNRNPDL
5.83324	1.05008	12.7568	0.0709049	10.6261	HNRNPDL
22.6721	0.953339	21.7448	1.46308	10.6018	MIR4461
4.72292	0.991648	8.90911	0.245268	10.6018	MIR4461
5.94967	0.945254	12.4917	1.58881	10.6018	MIR4461
8.00693	0.923727	9.74477	1.08408	10.6018	MIR4461
6.0262	0.938642	12.8419	0.969043	10.5891	HIST1H4F
7.33914	0.819062	8.84778	2.29283	10.5891	HIST1H4F
12.2681	0.904371	8.44796	1.09416	10.5891	HIST1H4F
5.59698	0.947617	8.99748	0.911141	10.5333	PIM2
4.87006	0.838316	8.71648	1.70816	10.5333	PIM2
9.7794	0.801809	13.3747	0.466964	10.5333	PIM2
5.63931	1.04931	11.3833	0.401831	10.5299	WBP2
16.1358	1.18763	17.5862	0.102025	10.5299	WBP2
7.44937	1.16473	12.2434	0.0850941	10.5299	WBP2
4	0.894694	12	1.15696	10.5153	MIR1183
29.0526	0.979358	20.3581	0.775484	10.5106	HIST1H2AE
5.54664	1.01704	11.6917	0.474658	10.4421	BPGM
9.64651	1.02411	15.9194	0.110517	10.4421	BPGM
7.24133	1.10059	14.0127	0.213764	10.4421	BPGM
5.51022	1.04613	12.0388	0.299816	10.4275	ODC1
6.91702	1.06876	14.4472	0.268112	10.4275	ODC1
8.98968	1.11084	15.4142	0.0362269	10.4275	ODC1
4.85286	0.872976	11.1247	4.36947	10.3982	MIR4539
4	0.967001	10	0.447291	10.3982	MIR4539
9.85928	0.850375	16.3976	3.45174	10.3982	MIR4539
5.80291	0.964179	13.4638	0.797181	10.3982	MIR4539
8.74624	1.00504	14.8127	0.407722	10.3978	RPL36AL
4.16011	1.19322	8.84104	0.403989	10.3978	RPL36AL
5.4805	1.00826	8.47109	0.456093	10.3908	SNORD101
22.1566	0.893446	19.1689	2.68345	10.3908	SNORD101
4	0.849118	10	0.636879	10.3908	SNORD101
20.5213	0.975083	21.5713	0.603765	10.3725	ZFP36
9.95819	1.02207	9.32028	0.353701	10.3725	ZFP36
5.85024	1.02804	8.23598	0.403605	10.3725	ZFP36
6.28834	1.07499	10.7749	0.538369	10.3725	ZFP36
5.65898	0.985248	8.45989	0.61831	10.3459	PVRIG
10.6244	0.938017	9.35626	0.802386	10.3459	PVRIG
4.47071	0.949008	10.8213	0.54966	10.3459	PVRIG
25.5985	0.854147	23.0135	1.20433	10.3459	PVRIG
22.5127	1.04211	13.1965	0.0649321	10.2879	MIR4648
6.77433	1.0154	9.37338	0.0171439	10.2879	MIR4648
5.94395	1.05716	13.6433	0.268566	10.2877	HIST1H1B
8.89124	1.09118	8.87008	0.26653	10.2877	HIST1H1B
20.8713	0.927909	21.2283	0.559684	10.2424	RPL32
10.1108	1.04052	12.3225	0.182493	10.2424	RPL32
5.64283	1.06817	11.5767	0.242061	10.2083	EIF2AK1
7.37167	1.19797	14.1315	0.0619352	10.2083	EIF2AK1
5.59607	0.959868	8.73594	0.827993	10.2029	HMHA1
21.4573	0.907329	21.4732	1.19332	10.2029	HMHA1
4.41291	1.04655	10.415	0.0913318	10.2029	HMHA1
10.3526	1.01436	9.19297	0.258486	10.184	TBC1D10C
5.70333	0.940145	8.18806	1.01022	10.184	TBC1D10C
19.9816	0.913568	21.6633	0.775442	10.184	TBC1D10C
4	1.08529	10	0.0434752	10.184	TBC1D10C
30.6465	0.965576	26.469	1.07656	10.1803	SNORD35B
6.11885	0.98019	12.0575	0.553199	10.1803	SNORD35B
4.22084	0.929312	8.60949	1.10216	10.1803	SNORD35B
7.43829	1.06095	9.68838	0.156253	10.1803	SNORD35B
20.7655	0.946812	22.9367	0.748931	10.1782	HNRNPA3
10.5666	1.05985	12.0498	0.0926733	10.1782	HNRNPA3
6.01292	1.15227	12.3107	0.00094042	10.1782	HNRNPA3
26.1661	0.898418	21.3239	1.22606	10.1103	RPL15
6.30771	1.11626	10.6264	0.185274	10.1103	RPL15
10.5151	1.11223	12.9554	0.140457	10.1103	RPL15
4	1.1133	8	0.0229798	10.1103	RPL15
6.1901	0.937232	12.5923	1.05414	10.0961	ARHGDIA
13.5158	1.06204	9.63629	0.0910541	10.0961	ARHGDIA
6.2594	0.906191	11.1728	2.20907	10.0843	SNORD94
5.52879	0.878278	9.21062	2.37677	10.0843	SNORD94
11.8024	1.02483	18.8393	0.352585	10.0843	SNORD94
4.28761	0.900664	8.41279	0.976743	10.0843	SNORD94
5.58294	1.07031	11.827	0.255054	10.0503	KIAA0430
11.4011	1.10185	17.9492	0.00965805	10.0503	KIAA0430
19.8098	0.910012	22.434	1.16642	10.0424	EIF4A2
9.32972	0.983683	16.0626	0.187894	10.0424	EIF4A2
6.28399	1.01791	11.3805	0.0946453	10.0424	EIF4A2
4.22205	1.06081	10.2785	0.00563415	10.0424	EIF4A2
11.1232	1.01886	9.80121	0.766544	10.0009	HIST1H2AG
22.2799	1.12978	20.514	0.218728	10.0009	HIST1H2AG
6.04999	1.01432	12.9617	0.193655	9.88214	RPS9
22.5078	0.94069	22.3935	0.766677	9.88214	RPS9
4.93275	0.955675	9.94707	0.30566	9.88214	RPS9
9.84789	1.05964	9.24611	0.261472	9.88214	RPS9
5.54432	0.892874	9.02298	1.48352	9.8297	GABPB1-AS1
21.7144	0.899657	23.0471	1.33833	9.8297	GABPB1-AS1
22.3543	0.958479	26.8781	0.712478	9.8291	SIAH2
5.64174	1.03994	11.2803	0.292894	9.8291	SIAH2
7.25758	1.16107	13.5721	0.0923977	9.8291	SIAH2
4.2228	0.979338	12.1753	0.611499	9.82227	MIR5192
22.8536	0.889548	22.3207	1.9172	9.82227	MIR5192
12.8874	1.02568	12.7224	0.285086	9.82227	MIR5192
5.51337	1.06335	9.88751	0.346452	9.82227	MIR5192
7.14059	1.00296	13.9289	0.275679	9.77496	ABTB1
4.3974	1.00239	9.97645	0.0576336	9.77496	ABTB1
13.9754	0.971526	12.19	0.330685	9.77496	ABTB1
5.00507	1.0781	8.46999	0.0285366	9.77496	ABTB1
22.5938	0.961923	21.589	0.595413	9.77347	SRSF2
6.0705	0.981358	12.6898	0.284421	9.77347	SRSF2
10.4117	1.07957	13.317	0.0580849	9.77347	SRSF2
21.8567	0.910304	22.6494	0.959462	9.74917	TNRC6C-AS1
5.68524	1.03249	8.30658	0.248584	9.74917	TNRC6C-AS1
4.31004	1.12436	10.758	0.391332	9.74917	TNRC6C-AS1
10.585	1.11899	17.7267	0.000321772	9.74917	TNRC6C-AS1
19.7339	0.851335	22.8934	2.44299	9.72661	CXCR4
6.46439	0.948555	10.9405	0.552976	9.72661	CXCR4
9.10979	0.941256	14.1511	0.521302	9.72661	CXCR4
4	0.965192	8	0.0314384	9.72661	CXCR4
5.35971	0.802835	8.29028	1.55919	9.71943	RPL37
5.83863	1.0039	13.3267	0.296779	9.71115	IL2RG
4.64458	0.988373	9.42066	0.132404	9.71115	IL2RG
19.2212	0.896104	21.3136	1.14817	9.71115	IL2RG
7.89023	0.976624	9.46478	0.184147	9.71115	IL2RG
5.58496	1.03957	11.8095	0.295975	9.69195	BIRC2
12.4736	1.05822	8.46922	0.100374	9.69195	BIRC2
7.36871	1.15661	14.2692	0.120543	9.69195	BIRC2
17.7833	0.87178	22.0773	3.59897	9.67547	SNORD31
4	0.828136	12	2.21551	9.67547	SNORD31
5.75145	0.94389	8.01133	1.1169	9.67547	SNORD31
9.20564	0.930225	14.7136	0.576502	9.67547	SNORD31
5.62653	1.04184	11.2188	0.240223	9.65978	ZFAND5
12.0222	1.11495	19.1372	0.0888467	9.65978	ZFAND5
18.2779	0.872394	22.6933	1.34994	9.63726	MLLT6
5.66736	1.07894	8.10592	0.206498	9.63726	MLLT6
23.1119	0.880263	21.8086	2.77015	9.56902	SNORD2
7.35344	0.835139	10.7105	2.64633	9.56902	SNORD2
5.95251	0.941	8.16169	0.645341	9.56902	SNORD2
5.74008	0.955645	13.3342	1.26544	9.53694	MIR3939
10.5318	0.949778	9.73869	1.30211	9.53694	MIR3939
6.80866	0.854732	9.72598	2.78119	9.53694	MIR3939
4	0.969913	10	0.127155	9.53694	MIR3939
4.17417	0.945969	10.8064	1.30695	9.5341	HIST4H4
5.95318	1.02337	13.8363	0.364014	9.5341	HIST4H4
18.5665	0.898762	22.9541	1.44715	9.5341	HIST4H4
10.7068	1.08594	9.85931	0.180506	9.5341	HIST4H4
6.02541	0.885474	12.0294	3.20215	9.511	SNORD22
13.9287	0.881166	15.249	1.44167	9.511	SNORD22
5.71769	1.01368	8.1018	0.30935	9.50334	DGKA
20.5111	0.890948	21.8978	1.22956	9.50334	DGKA
4.69853	0.986157	8.53842	0.087674	9.50334	DGKA
7.73027	0.933488	10.2293	0.323336	9.50334	DGKA
5.50331	0.91623	8.43787	1.86111	9.44564	FRAT2
4	0.906378	10	0.960904	9.44564	FRAT2
15.3619	0.852945	14.3521	2.90958	9.44564	FRAT2
7.68688	0.89715	14.4729	1.27482	9.44564	FRAT2
20.5078	0.939117	22.8991	0.870381	9.38214	SFPQ
4.7371	1.12452	9.6492	0.187967	9.38214	SFPQ
6.16044	1.05857	11.7622	0.088134	9.38214	SFPQ
10.574	1.08373	11.6668	0.010714	9.38214	SFPQ
5.4671	0.996985	11.8164	0.356885	9.33336	PTGES3
7.2978	1.11662	14.2368	0.0965776	9.33336	PTGES3
10.7579	1.05088	11.3031	0.0212038	9.33336	PTGES3
26.4284	0.928473	24.2708	1.20007	9.3302	SNORD97
7.03975	1.0392	8.13095	0.517725	9.3302	SNORD97
4.68546	1.04833	11.6125	0.347765	9.3302	SNORD97
13.3786	1.10201	16.4941	0.0477754	9.3302	SNORD97
10.0719	0.991401	11.4464	0.90435	9.32494	MIR4437
19.0385	0.881288	20.8752	2.88317	9.32494	MIR4437
4.73379	1.04749	8.82991	0.244284	9.32494	MIR4437
5.90305	1.06737	10.0658	0.319259	9.32494	MIR4437
29.1837	0.988591	16.1034	0.441357	9.31566	MIR4292
10.672	0.80194	8.90416	5.27139	9.31566	MIR4292
7.327	0.923022	13.1058	1.58067	9.31566	MIR4292
6.99913	0.97403	13.5746	0.347268	9.27191	UBALD2
8.77912	1.01509	15.1178	0.196752	9.27191	UBALD2
4.48704	1.13593	9.80452	0.231085	9.27191	UBALD2
4	1.01987	12	0.398966	9.2637	SNORD116-18
7.74966	0.821669	8.96614	1.65783	9.2637	SNORD116-18
10.2538	1.08098	13.4974	0.0733646	9.2637	SNORD116-18
5.93201	1.11104	12.7289	0.0647399	9.2637	SNORD116-18
5.20154	0.988763	10.114	0.832587	9.25451	LOC100128573
7.25989	1.01103	10.3521	0.483045	9.25451	LOC100128573
17.7206	0.973537	24.9253	0.896576	9.25451	LOC100128573
4	1.02812	10	0.307351	9.25451	LOC100128573
4.93774	1.01441	11.3577	0.296154	9.2302	MIR3671
18.8554	0.899508	20.3724	1.88934	9.2302	MIR3671
7.9746	0.950494	8.72596	0.618563	9.2302	MIR3671
5.405	1.07508	11.3264	0.0433278	9.2302	MIR3671
5.63846	0.988455	8.36372	0.459449	9.15108	GIGYF1
19.9732	0.965516	22.7741	0.435342	9.15108	GIGYF1
11.0652	0.950236	19.023	0.457409	9.15108	GIGYF1
4	1.09231	10	0.000728038	9.15108	GIGYF1
21.1252	0.86719	20.9209	4.24077	9.14496	SNORD116-20
10.5476	1.18293	12.105	0.334196	9.14496	SNORD116-20
4.2352	0.902232	10.8172	2.37741	9.12282	MIR5581
8.00374	0.81146	11.5678	4.47056	9.12282	MIR5581
5.81714	0.958404	8.31758	0.770568	9.12282	MIR5581
5.59412	1.01074	11.4698	0.445216	9.09047	PIP4K2A
10.1395	0.982879	14.5425	0.207606	9.09047	PIP4K2A
7.34185	1.13985	13.7972	0.109917	9.09047	PIP4K2A
19.4266	1.00231	24.6844	1.09567	9.07191	MIR21
4.32138	0.947961	9.51228	1.38576	9.07191	MIR21
7.13347	0.94827	10.5908	0.755271	9.07191	MIR21
6.28504	0.929666	10.7763	0.929888	9.07191	MIR21
5.64701	1.01494	10.881	0.25253	9.05714	FAM117A
7.2453	1.15961	13.5128	0.0363436	9.05714	FAM117A
5.54135	1.0434	11.7933	0.314771	9.03379	PPM1A
7.15536	1.15711	14.489	0.156538	9.03379	PPM1A
10.8304	1.09851	15.2652	0.0105197	9.03379	PPM1A
5.61286	0.981884	8.47092	0.641776	9.02226	PBXIP1
6.22731	0.997929	13.667	0.0235974	9.02226	PBXIP1
26.4344	0.862955	22.3309	0.859457	9.02226	PBXIP1
4	1.08047	10	0.00772315	9.02226	PBXIP1
13.2217	0.997942	17.6928	0.318148	8.97538	TRIM56
5.53816	0.984613	8.41421	0.376801	8.97538	TRIM56
4	0.950258	10	0.518113	8.97538	TRIM56
7.69486	1.02175	14.504	0.0609431	8.97538	TRIM56
5.77821	0.990518	13.7572	0.41369	8.94951	VAMP2
4.6138	1.00271	9.76071	0.108678	8.94951	VAMP2
21.3733	0.938496	21.0995	0.758884	8.94951	VAMP2
10.603	1.02462	9.93026	0.138226	8.94951	VAMP2
19.462	1.0098	24.0358	0.189571	8.94017	MAZ
5.91936	0.952776	13.155	0.452244	8.94017	MAZ
11.6464	0.930432	18.4972	0.567513	8.94017	MAZ
4.83004	0.807967	10.5609	1.15226	8.94017	MAZ
26.4884	0.831399	17.1045	1.21943	8.91421	NRGN
9.46309	1.18369	8.40701	0.0381026	8.91421	NRGN
7.34557	0.999785	8.72208	0.271934	8.90877	ZCCHC3
4	0.991312	10	0.264429	8.90877	ZCCHC3
5.56458	0.973577	8.14573	0.691274	8.90877	ZCCHC3
14.9391	0.974743	15.1162	0.543399	8.90877	ZCCHC3
4	1.00063	8	0.12024	8.88604	ARRB2
16.9367	0.817751	22.0034	0.779636	8.88604	ARRB2
5.40096	0.899581	11.4945	0.342774	8.88604	ARRB2
7.90872	1.09014	11.0132	0.0509417	8.88604	ARRB2
25.2829	0.988116	19.9799	0.494503	8.88498	RPL24
10.5026	1.13528	11.7073	0.117159	8.88498	RPL24
5.79913	0.990299	13.5024	0.377818	8.88228	CCR7
23.0443	0.929928	22.1214	1.13406	8.88228	CCR7
4.4862	0.983029	9.95993	0.236716	8.88228	CCR7
10.2037	0.84626	17.9099	0.348885	8.88228	CCR7
5.77684	0.9837	13.6792	0.394139	8.87894	BTG2
23.9629	0.963999	21.4342	0.560917	8.87894	BTG2
9.25894	0.961086	14.7928	0.247249	8.87894	BTG2
4	0.808655	10	0.341787	8.87894	BTG2
4	1.04643	10	0.0335057	8.87894	BTG2
4.29786	0.981521	10.2819	0.631622	8.86293	MIR3194
22.5827	0.814771	23.8681	4.2789	8.86293	MIR3194
6.90652	0.965076	12.1649	0.66419	8.86293	MIR3194
4.98066	0.956401	12.1788	0.381614	8.86293	MIR3194
10.8495	0.958792	9.37918	1.35129	8.85746	MIR1914
5.71003	0.876108	8.7705	3.36804	8.85746	MIR1914
6.70637	0.887305	11.1172	1.7911	8.85746	MIR1914
5.74189	0.95082	10.6379	0.678984	8.79379	KLF1
14.7881	1.05847	12.1849	0.129896	8.79379	KLF1
7.79477	1.09563	9.85567	0.0229232	8.79379	KLF1
4	1.1568	12	4.82722e-05	8.79379	KLF1
5.48277	1.01707	11.9649	0.37182	8.78107	SKP1
7.01453	1.11802	14.4734	0.131835	8.78107	SKP1
4	1.16974	8	0.0189356	8.78107	SKP1
6.30824	0.986174	11.5717	0.371859	8.76287	SNORA8
5.33884	0.976774	10.2725	0.250037	8.76287	SNORA8
9.83772	1.03323	13.4527	0.0585968	8.76287	SNORA8
7.21687	0.844446	9.9901	3.45665	8.73947	SNORD63
26.5592	0.953949	19.3552	0.547353	8.73947	SNORD63
4.5279	0.848591	8.99201	1.54256	8.73947	SNORD63
5.62816	1.01768	10.0016	0.128503	8.73947	SNORD63
4.36092	0.998524	11.2073	0.267534	8.72607	HCP5
19.1992	0.867923	22.1125	1.98297	8.72607	HCP5
6.89134	0.969794	11.1972	0.408634	8.72607	HCP5
5.59223	1.03564	8.55624	0.131369	8.72607	HCP5
23.2157	0.957723	21.5908	0.449789	8.71141	HMGN2
8.72221	1.07561	15.5055	0.127318	8.71141	HMGN2
4.32237	1.05252	9.12033	0.0646536	8.71141	HMGN2
5.78223	1.1174	10.7995	0.00721429	8.71141	HMGN2
5.61781	0.954693	8.69567	0.623188	8.70348	LOC728392
24.4949	0.92906	19.5542	0.784729	8.70348	LOC728392
10.9294	1.05471	9.47648	0.157356	8.70348	LOC728392
4.50442	1.08385	10.1189	0.123895	8.70348	LOC728392
5.70001	1.00573	8.38227	0.301624	8.6787	BTN3A1
20.3874	0.878283	21.8001	1.12832	8.6787	BTN3A1
4.70982	0.971694	8.98065	0.227629	8.6787	BTN3A1
7.81654	0.971648	10.1563	0.213136	8.6787	BTN3A1
21.9876	0.941537	21.9781	0.786246	8.66613	TUG1
4.62282	0.913702	8.98211	0.499694	8.66613	TUG1
5.8754	1.0383	13.4655	0.16149	8.66613	TUG1
10.1493	1.09184	12.9089	0.0435544	8.66613	TUG1
11.3768	0.888004	17.849	2.60357	8.64756	MIR6840
22.0272	0.907802	28.0094	1.93822	8.64756	MIR6840
6.15339	0.912522	12.1468	1.47686	8.64756	MIR6840
4	0.866194	10	0.815182	8.64756	MIR6840
5.67497	0.873695	8.36579	2.19019	8.60664	PPP1R35
13.8023	1.05473	16.8839	0.121735	8.60664	PPP1R35
5.60587	1.09167	11.5473	0.206894	8.58527	AP2M1
16.724	1.18678	17.5611	0.241266	8.58527	AP2M1
7.25536	1.1885	13.8816	0.0597513	8.58527	AP2M1
6.65943	1.03849	10.2454	0.182321	8.5734	MIR23A
22.7825	0.971422	21.1152	0.408812	8.52559	RPL28
5.71904	0.872085	8.24527	0.787678	8.52559	RPL28
4.60085	1.09164	9.0034	0.132154	8.52559	RPL28
10.2041	1.09273	9.49516	0.0469371	8.52559	RPL28
5.64761	0.995502	8.37513	0.361773	8.52286	PIK3IP1
22.0922	0.905206	22.7406	1.40289	8.52286	PIK3IP1
4	0.919488	10	0.216492	8.52286	PIK3IP1
7.50693	0.897362	10.2298	0.481145	8.52286	PIK3IP1
5.62552	1.06519	11.4905	0.246599	8.48039	NFE2
13.525	1.15594	17.2552	0.366922	8.48039	NFE2
7.21019	1.16141	14.0783	0.086406	8.48039	NFE2
5.55664	1.0661	11.8761	0.312952	8.46492	STOM
7.16099	1.16455	14.4243	0.180523	8.46492	STOM
10.7644	1.08029	16.7893	0.0527221	8.46492	STOM
6.54361	0.99978	12.5247	0.715163	8.45977	MIR4755
18.4103	0.887497	22.6084	2.30536	8.45977	MIR4755
5.479	1.08445	9.70019	0.174346	8.45977	MIR4755
8.3857	1.10617	15.1151	0.101571	8.45977	MIR4755
6.3484	1.18367	11.1272	0.142958	8.41595	HIST1H2AI
10.7312	0.996475	11.6455	0.383308	8.4155	RPL14
6.34068	1.00397	11.5347	0.181047	8.4155	RPL14
23.9194	0.904876	21.799	1.49556	8.4155	RPL14
4	0.977079	8	0.114639	8.4155	RPL14
5.85852	0.94046	13.1373	0.760063	8.40448	RBM5-AS1
8.20639	0.819809	15.4297	1.65907	8.40448	RBM5-AS1
5.96936	0.998618	13.3147	0.171067	8.37978	EEF1G
22.8038	0.926775	22.0136	0.850338	8.37978	EEF1G
4.36184	0.982217	10.6858	0.199213	8.37978	EEF1G
11.8232	0.909778	9.19634	0.447959	8.37978	EEF1G
6.53772	0.869888	9.60449	3.15151	8.37146	RNU6-33P
9.57478	0.882639	11.198	2.12011	8.37146	RNU6-33P
4.21563	0.925472	9.18109	1.19113	8.37146	RNU6-33P
20.714	0.952015	28.1185	0.691886	8.37146	RNU6-33P
7.80924	1.17169	8.43299	0.00242167	8.36608	SNORA51
5.53091	0.979947	11.499	0.459946	8.35319	RPIA
12.7472	1.0534	9.09188	0.06673	8.35319	RPIA
7.30563	1.11177	13.9907	0.13493	8.35319	RPIA
19.8782	0.814985	21.0686	6.21416	8.34528	MIR4312
7.71822	0.82365	11.117	4.38147	8.34528	MIR4312
5.62423	0.887902	8.61548	2.36668	8.34528	MIR4312
5.48484	0.992649	8.94566	0.521599	8.33766	RASGRP2
19.6682	0.900031	22.4847	1.16808	8.33766	RASGRP2
4	0.959335	10	0.213804	8.33766	RASGRP2
6.66289	0.887124	11.4311	0.531036	8.33766	RASGRP2
5.57998	1.07634	11.826	0.238804	8.3117	ST13
4	1.07207	10	0.0370425	8.30491	EID1
28.1023	1.19199	20.5702	0.00420103	8.30491	EID1
20.4871	0.944113	21.4776	0.820906	8.21486	MIR26A2
5.27403	1.0176	10.9415	0.190616	8.21486	MIR26A2
6.99975	1.04573	14.1471	0.256051	8.20887	CCNDBP1
5.46783	1.04045	11.9776	0.20528	8.20887	CCNDBP1
8.8441	1.07307	15.7896	0.0629008	8.20887	CCNDBP1
21.4493	1.00478	21.091	0.875197	8.20821	SNORD116-21
4	0.859654	8	1.23926	8.20821	SNORD116-21
6.22652	0.925569	8.91503	0.924171	8.20821	SNORD116-21
4.70893	1.042	10.5726	0.181822	8.20821	SNORD116-21
23.5936	1.06592	21.9913	0.192638	8.19818	EIF4G2
4.10363	1.1207	9.86766	0.0798397	8.19818	EIF4G2
5.96102	1.18304	13.5258	0.0830158	8.19818	EIF4G2
10.721	1.17875	11.2709	0.0672659	8.19818	EIF4G2
5.69823	1.04311	11.3124	0.215737	8.18096	OPTN
5.68319	0.903074	8.59218	1.32924	8.15748	FOXN3-AS2
40.7051	0.815111	19.3	2.1166	8.15748	FOXN3-AS2
9.62289	0.910577	13.5257	0.874694	8.15748	FOXN3-AS2
4.61584	0.851932	9.19109	1.4344	8.15748	FOXN3-AS2
14.933	1.04586	21.8607	0.275611	8.15602	MXI1
5.65849	1.09246	11.5191	0.157413	8.15602	MXI1
19.4367	0.891989	23.3307	0.925298	8.14468	HMGB1
10.0825	1.04888	13.508	0.0379168	8.14468	HMGB1
6.30131	1.12049	11.7015	0.042569	8.14468	HMGB1
5.63625	0.987318	9.22497	0.408306	8.10146	MIR635
7.37323	0.927941	10.1932	1.52263	8.10146	MIR635
4.6274	0.826312	8.38337	2.94723	8.10146	MIR635
18.3498	0.871406	20.2526	1.59493	8.10146	MIR635
22.183	0.82724	20.8404	5.86739	8.09774	SNORD71
4.56382	0.968294	9.35229	0.565934	8.09774	SNORD71
6.9871	1.03596	13.9269	0.059979	8.09774	SNORD71
5.49951	1.03226	11.7505	0.190178	8.09708	PCMTD2
10.3823	1.03125	14.6407	0.0611487	8.09708	PCMTD2
7.39201	1.14195	13.977	0.0626894	8.09708	PCMTD2
5.75999	1.00805	13.7555	0.300627	8.09379	SF1
4.6421	0.988969	9.40794	0.17553	8.09379	SF1
21.8218	0.937614	21.8332	0.692644	8.09379	SF1
9.52139	1.03568	17.3751	0.0173773	8.09379	SF1
5.53291	1.09291	13.1327	0.739972	8.08906	TUBB1
20.0596	1.04469	20.2914	0.154921	8.08906	TUBB1
8.40131	0.924255	15.7883	1.16075	8.08775	MIR4420
16.0339	0.863185	22.6376	2.04306	8.08775	MIR4420
5.12032	0.88197	11.4822	1.5852	8.08775	MIR4420
5.45156	0.972908	11.5313	0.309539	8.07814	GID8
11.2896	1.11872	9.97931	0.00956674	8.07814	GID8
7.38412	0.932933	9.88778	0.59589	8.07188	HIST1H3B
5.69265	0.957677	8.08265	0.972133	8.05041	SLC7A5P2
11.4913	0.90539	18.8089	1.26466	8.05041	SLC7A5P2
4.22815	0.939979	8.30694	0.646509	8.05041	SLC7A5P2
13.4909	0.996133	20.001	0.236163	8.04449	C6orf62
5.47935	1.01126	11.8868	0.206794	8.04449	C6orf62
7.7594	1.1715	10.0112	0.00167609	8.04449	C6orf62
24.6976	1.03906	21.6826	0.222371	8.03986	CALR
5.626	0.940615	8.7331	0.816397	8.03009	SUN2
21.6693	0.942508	21.3246	0.720271	8.03009	SUN2
4.45311	1.03702	10.0354	0.113497	8.03009	SUN2
6.3082	0.979548	11.9309	0.380291	8.00429	RPS7
17.7042	0.816227	21.8831	2.07977	8.00429	RPS7
10.7924	1.04166	9.60168	0.0671171	8.00429	RPS7
4.54376	1.1538	11.5952	0.0236942	8.00429	RPS7
19.1328	0.896541	22.0191	3.30892	7.94171	SNORD11
9.76552	0.968753	12.3647	0.864877	7.94171	SNORD11
4.3283	0.904035	10.9559	1.79284	7.94171	SNORD11
6.15273	0.955358	12.6275	0.61252	7.94171	SNORD11
4.9773	0.988205	12.535	0.432108	7.93033	MIR4473
18.7431	0.883814	21.7069	3.15827	7.93033	MIR4473
6.21439	0.937542	11.9099	0.832055	7.93033	MIR4473
4	1.03316	10	0.169754	7.93033	MIR4473
5.59832	1.06642	11.6313	0.185451	7.9242	NUDT4
7.13553	1.18866	14.6007	0.104503	7.9242	NUDT4
10.7575	1.11762	13.8046	0.00567958	7.9242	NUDT4
5.70751	0.975552	8.0199	0.473034	7.91942	PRKCQ-AS1
21.7603	0.881996	22.0303	1.62144	7.91942	PRKCQ-AS1
7.27038	0.845079	10.3677	1.00541	7.91942	PRKCQ-AS1
4.75713	0.862568	8.45064	0.646378	7.91942	PRKCQ-AS1
5.6028	1.02659	11.4061	0.278051	7.9139	PPP3R1
22.9031	0.942531	28.8839	0.49558	7.9139	PPP3R1
7.20644	1.14439	13.7997	0.0820966	7.9139	PPP3R1
5.41096	1.01181	8.90755	0.524611	7.89714	LOC729737
14.7276	1.01786	15.7746	0.21511	7.89714	LOC729737
7.84224	1.02109	15.0818	0.122219	7.89714	LOC729737
4	1.06381	10	0.0971978	7.89714	LOC729737
21.8789	1.09934	20.6119	0.328922	7.88737	HNRNPA0
4.69067	1.06678	9.62059	0.18331	7.88737	HNRNPA0
6.117	1.08892	13.5065	0.0895494	7.88737	HNRNPA0
4.78815	0.997879	10.7738	0.612311	7.88517	SNORA74B
4	0.952838	10	0.564713	7.88517	SNORA74B
6.11752	0.967293	12.5223	0.730292	7.88517	SNORA74B
10.9728	0.906519	8.8468	1.51438	7.88517	SNORA74B
4	0.943596	8	0.427235	7.87838	MMP24-AS1
5.16346	0.930799	12.0996	0.513535	7.87838	MMP24-AS1
15.1379	0.853817	22.3478	0.937875	7.87838	MMP24-AS1
7.16454	1.02857	13.5205	0.153996	7.87838	MMP24-AS1
27.6608	0.958329	29.2395	0.235692	7.86378	RBM8A
5.41253	0.929883	12.0302	0.232707	7.86378	RBM8A
8.63266	1.19928	12.7189	0.0186806	7.86378	RBM8A
4.7411	1.0319	9.13857	0.787594	7.85339	RNU12
4	1.15907	8	1.19166	7.85339	RNU12
16.6134	1.00373	23.9102	0.348703	7.84164	RNF182
5.6021	1.02151	11.4291	0.309183	7.84164	RNF182
7.2826	1.13367	13.7273	0.117107	7.84164	RNF182
7.99572	0.913414	9.3729	0.466592	7.82647	CLK1
17.7548	1.17004	21.5445	0.349038	7.82647	CLK1
5.6392	1.113	13.4101	0.0330461	7.82647	CLK1
4.80535	1.00603	8.59902	0.62531	7.82268	MIR4474
8.04367	0.951425	8.93557	1.62649	7.82268	MIR4474
6.10951	0.944488	11.9751	1.64561	7.82268	MIR4474
23.0108	0.914594	20.7688	2.00704	7.82268	MIR4474
11.6163	0.99681	10.1767	0.143152	7.80313	C11orf58
5.53616	0.975368	11.8083	0.283242	7.80313	C11orf58
5.44369	0.965018	11.3273	0.489464	7.76247	MRPS16
19.3222	0.853872	24.3562	0.803233	7.76247	MRPS16
8.06406	1.06092	15.3749	0.120391	7.76247	MRPS16
4	1.19101	12	0.044405	7.76247	MRPS16
5.00633	0.902276	8.24612	2.50051	7.74113	MIR7-1
17.7378	0.867674	22.1164	3.23076	7.74113	MIR7-1
7.31513	0.915745	9.15907	1.95306	7.74113	MIR7-1
4	0.865005	8	1.08404	7.74113	MIR7-1
18.5553	0.997102	25.7194	0.870779	7.70205	MIR1296
5.46573	1.02043	10.3768	0.591198	7.70205	MIR1296
8.35185	1.01873	9.97227	0.518214	7.70205	MIR1296
4	1.08029	12	0.00124209	7.70205	MIR1296
5.8599	0.871838	13.5241	0.85651	7.66055	SNHG8
20.1869	1.09259	21.5409	0.436205	7.66055	SNHG8
5.61284	1.01203	11.3321	0.344081	7.65862	ISCU
4	1.18067	12	0.0358816	7.65862	ISCU
7.43723	1.13308	12.6778	0.0246244	7.65862	ISCU
5.46535	0.968738	11.6482	0.415448	7.63628	RILP
7.97191	1.06252	13.8564	0.244915	7.63628	RILP
15.9297	1.05771	10.0941	0.136877	7.63628	RILP
4	1.09309	12	0.107218	7.63628	RILP
8.22946	0.974217	13.7628	0.992127	7.62525	SNORA38B
6.19627	0.949025	11.5672	1.61101	7.62525	SNORA38B
4.2847	0.957304	8.62571	1.20168	7.62525	SNORA38B
16.3996	1.05695	21.7369	1.52795	7.62525	SNORA38B
5.25379	1.00074	11.0736	0.131018	7.56446	MIR1207
8.5041	0.811194	9.69741	3.02745	7.56446	MIR1207
17.3178	0.966495	24.3409	0.491799	7.56446	MIR1207
6.37504	0.989879	11.8685	0.342934	7.53698	PWAR5
20.4026	0.910763	22.3428	1.60432	7.53698	PWAR5
8.34851	0.944263	9.15395	0.230185	7.53698	PWAR5
4.89817	1.01687	8.62462	0.00900951	7.53698	PWAR5
6.40851	1.00098	10.9745	0.252501	7.49965	TAF7
10.9502	0.979904	10.1183	0.385491	7.49965	TAF7
4	0.974751	8	0.174553	7.49965	TAF7
21.9358	0.840557	22.3024	1.81765	7.49965	TAF7
5.93994	0.967293	13.5871	0.673903	7.48415	TMED4
22.887	0.960525	19.1317	0.630539	7.48415	TMED4
10.8187	1.11481	9.18504	0.0264367	7.48415	TMED4
8.50299	0.996764	15.9177	0.291337	7.46645	MIR640
4.3075	0.991515	11.3035	0.719303	7.46645	MIR640
19.1647	0.910862	22.1462	1.94443	7.46645	MIR640
5.64145	1.0345	8.26589	0.331062	7.46645	MIR640
5.64265	0.981181	8.49283	0.586947	7.45957	LAT
21.0797	0.883619	22.0422	1.36995	7.45957	LAT
4.42053	1.0423	10.5994	0.087157	7.45957	LAT
11.4543	1.01097	18.4636	0.690359	7.45268	RPL27
21.7203	1.06646	22.798	0.296819	7.45268	RPL27
6.64262	1.10038	13.0247	0.407057	7.45268	RPL27
5.54251	1.07655	11.6037	0.202519	7.43029	ARF1
6.97156	1.19808	14.1641	0.0568844	7.43029	ARF1
11.2407	0.984765	8.2049	0.463526	7.39673	ARL6IP4
6.10795	0.933069	12.3439	1.06208	7.39673	ARL6IP4
20.2593	0.941763	22.6103	0.80129	7.39673	ARL6IP4
5.54967	0.893841	9.75763	1.39839	7.39673	ARL6IP4
10.4813	1.10974	16.8688	0.412671	7.39023	TAGLN2
6.55978	1.17623	12.8329	0.252192	7.39023	TAGLN2
21.6756	0.902058	22.4462	2.94002	7.3676	SNORD53
6.72349	0.948909	11.5572	1.27942	7.3676	SNORD53
8.60281	1.03465	16.2752	0.360997	7.3676	SNORD53
5.67799	1.15285	8.54234	0.134965	7.3676	SNORD53
19.4421	0.905444	22.4202	1.28932	7.3517	PNN
7.2724	0.952065	10.2266	0.437742	7.3517	PNN
5.71921	1.08251	13.3245	0.0518245	7.3517	PNN
9.602	1.08219	16.2014	0.00568284	7.3517	PNN
5.80559	0.996893	11.67	0.232974	7.33771	RPL26
10.8367	1.00751	9.81657	0.216228	7.33771	RPL26
18.9235	0.910093	22.5853	0.955798	7.33771	RPL26
4.46891	1.031	12.113	0.272233	7.33771	RPL26
5.6508	0.983291	8.51589	0.582921	7.31609	BCL9L
20.3054	0.896475	21.8115	1.39228	7.31609	BCL9L
7.84578	0.838849	10.3615	1.1213	7.31609	BCL9L
4.43223	1.0449	10.8562	0.111507	7.31609	BCL9L
5.92932	1.11407	13.6153	0.301832	7.31188	CALM1
20.943	1.19954	21.5698	0.2956	7.31188	CALM1
4	0.999185	12	0.175226	7.30713	MIR199A1
5.74982	0.85652	8.67872	5.35824	7.30713	MIR199A1
20.3963	0.958599	21.3758	0.99625	7.2998	SNORA7B
6.69609	0.941571	12.6337	1.3914	7.2998	SNORA7B
10.8541	0.9061	18.5795	1.12982	7.2998	SNORA7B
4.57227	1.07283	8.56616	0.0305243	7.2998	SNORA7B
5.57283	1.08683	11.9189	0.188319	7.28636	HIPK1
7.23579	1.19988	14.6617	0.111867	7.28636	HIPK1
11.2155	1.0994	14.757	0.00199284	7.28636	HIPK1
5.72386	0.969501	13.7017	0.44416	7.27023	GIMAP4
21.8404	0.918787	21.5822	0.914366	7.27023	GIMAP4
8.82974	0.961879	14.4466	0.297931	7.27023	GIMAP4
4.66136	0.918283	9.03385	0.458032	7.27023	GIMAP4
5.60874	1.04334	11.7047	0.282397	7.25226	DCUN1D1
7.27765	1.16565	14.4571	0.110646	7.25226	DCUN1D1
11.0099	1.18663	12.7047	0.00400798	7.25226	DCUN1D1
20.8431	1.00691	22.7987	0.904064	7.25104	RNVU1-15
10.2474	1.04904	16.3387	0.552367	7.25104	RNVU1-15
5.58379	1.03537	11.5068	0.442271	7.24262	TUBB2A
7.11608	1.14293	13.2887	0.080232	7.24262	TUBB2A
4.42269	0.999629	10.4314	0.182326	7.24123	CD37
5.7115	0.992999	8.07904	0.371564	7.24123	CD37
7.2521	1.00207	11.5705	0.0875236	7.24123	CD37
19.3969	0.9042	21.9314	1.06057	7.24123	CD37
6.0376	0.950117	12.4146	1.30358	7.22486	MIR4480
10.4374	0.942462	18.0721	1.27733	7.22486	MIR4480
4	0.962158	10	0.245493	7.22486	MIR4480
25.1521	1.1233	19.5036	0.523923	7.22486	MIR4480
4.39609	0.988382	10.5148	0.812479	7.22325	IFITM3
9.5447	0.991625	14.0314	0.822004	7.22041	JUNB
5.70203	0.959642	8.85324	0.668965	7.22041	JUNB
4.13327	0.970477	9.46851	0.371777	7.22041	JUNB
26.5388	1.03675	14.6087	0.272158	7.22041	JUNB
5.59719	0.932292	8.90053	1.25329	7.21857	TNFRSF25
4.80265	0.890192	8.64724	0.860295	7.21857	TNFRSF25
21.1634	0.862086	18.6179	0.880224	7.21857	TNFRSF25
19.3048	0.892799	22.4003	2.79902	7.21643	RNU6-82P
8.86854	0.957121	15.6598	0.847577	7.21643	RNU6-82P
6.46847	0.901607	11.9683	1.33399	7.21643	RNU6-82P
4.38712	0.912997	10.6447	0.702959	7.21643	RNU6-82P
25.301	0.849824	25.9863	4.10861	7.19216	MIR3140
8.93992	0.953055	13.1518	1.10791	7.19216	MIR3140
6.75666	0.957876	10.2516	0.842947	7.19216	MIR3140
4.39751	0.923861	8.61264	1.19459	7.19216	MIR3140
21.3342	1.00254	22.6402	0.313279	7.18705	ZNF580
5.56073	0.993383	8.72258	0.741658	7.18705	ZNF580
4	0.838981	10	0.454616	7.18705	ZNF580
4	1.18528	10	0.139358	7.18705	ZNF580
9.54035	1.14952	12.4052	0.106484	7.18705	ZNF580
16.9527	0.915718	22.3861	0.653856	7.18194	ORMDL3
5.33652	0.895846	11.8913	0.485811	7.18194	ORMDL3
7.77456	1.11242	10.471	0.0568539	7.18194	ORMDL3
4	1.1552	12	0.0321796	7.18194	ORMDL3
5.61153	1.0832	11.6994	0.153285	7.17848	RNF14
11.7978	1.11203	9.00416	0.0144997	7.17848	RNF14
14.594	0.855348	21.1958	1.03316	7.16032	DAZAP2
5.59695	0.893192	11.6459	0.553366	7.16032	DAZAP2
8.43975	1.161	15.4723	0.0639404	7.16032	DAZAP2
5.64155	1.012	11.3239	0.641878	7.14503	BLVRB
16.6392	1.14867	17.0763	0.122863	7.14503	BLVRB
7.43855	1.16544	12.6363	0.0979385	7.14503	BLVRB
4	1.1986	8	0.00089516	7.14503	BLVRB
5.67971	0.986371	8.3882	0.528564	7.13833	SPOCK2
22.877	0.886836	22.9944	1.16611	7.13833	SPOCK2
7.51794	0.93783	10.8514	0.20893	7.13833	SPOCK2
4.26453	1.14524	11.0713	0.40083	7.13833	SPOCK2
19.6346	0.910331	22.0242	1.22542	7.11691	C11orf21
5.56948	1.03013	8.91884	0.266567	7.11691	C11orf21
4.38796	1.02642	11.3364	0.208789	7.11691	C11orf21
7.58995	0.872146	10.2729	0.972951	7.11691	C11orf21
8.97268	1.14066	15.0038	0.0255575	7.1164	PPP1R9B
5.59753	1.14075	11.627	0.181564	7.11134	FIS1
7.12847	1.00314	13.4146	0.212914	7.1095	TMEM86B
5.47172	1.0025	10.4402	0.12276	7.1095	TMEM86B
11.8384	0.962874	9.56798	0.3964	7.1095	TMEM86B
4.43161	0.917533	10.4534	0.374858	7.1095	TMEM86B
5.50185	1.05759	12.1447	0.321558	7.10901	MAP1LC3B
7.08128	1.14578	14.522	0.206305	7.10901	MAP1LC3B
10.2308	1.08638	15.727	0.0424259	7.10901	MAP1LC3B
6.59107	0.966527	14.0209	0.397086	7.10789	GPS2
4.25986	0.940473	10.4241	0.549611	7.10789	GPS2
8.98216	1.13471	10.517	0.0395611	7.10789	GPS2
5.73052	1.00917	13.6506	0.272455	7.08713	GPRASP1
22.0143	0.890813	22.5839	1.46404	7.08713	GPRASP1
7.4414	0.902404	9.94583	0.488162	7.08713	GPRASP1
4.40216	0.826512	10.8537	0.0095799	7.08713	GPRASP1
5.46619	0.809357	11.4775	1.02185	7.06404	CDIPT
7.53195	1.18502	10.8386	0.0346413	7.06404	CDIPT
5.84682	1.01435	13.6301	0.333181	7.05906	FUS
21.2059	0.942902	22.5025	0.802838	7.05906	FUS
7.1239	1.02897	9.51317	0.175515	7.05906	FUS
10.7513	1.08777	9.36765	0.0131116	7.05906	FUS
14.8447	0.918803	9.76441	1.60625	7.04463	MIR4715
7.10803	0.848905	10.089	2.97568	7.04463	MIR4715
5.7851	0.938321	8.69566	1.08556	7.04463	MIR4715
4.61472	0.94445	10.196	0.817553	7.04463	MIR4715
5.03625	0.977733	12.8329	0.966387	6.9709	SNORD116-13
18.5796	0.945438	22.4762	1.4916	6.9709	SNORD116-13
9.9055	0.981858	14.7939	0.126413	6.9709	SNORD116-13
4.20386	1.07745	10.35	0.415051	6.9709	SNORD116-13
5.88463	1.0044	13.3823	0.320586	6.95885	MRFAP1L1
9.95782	0.988861	12.6232	0.271331	6.95885	MRFAP1L1
22.0576	0.918859	22.679	0.975532	6.95885	MRFAP1L1
7.48957	0.973476	8.48851	0.207929	6.95885	MRFAP1L1
4.48071	0.96327	8.48211	1.2439	6.92402	SNORD80
5.41199	0.974548	11.5873	0.629679	6.92402	SNORD80
22.2708	0.916736	19.7411	1.95215	6.92402	SNORD80
7.12608	0.935585	9.34696	1.44541	6.92402	SNORD80
19.6543	0.877474	20.7214	2.90073	6.92067	MIR623
6.36019	0.846037	12.603	2.04699	6.92067	MIR623
4.33634	0.938744	10.838	0.708262	6.92067	MIR623
15.8251	1.03278	19.6165	0.485832	6.90333	VIM
5.49987	0.970541	12.0385	0.540584	6.89956	NACA
8.74825	1.07052	14.6593	0.137437	6.89956	NACA
5.61809	0.963175	8.59097	0.555263	6.89787	ARHGAP9
10.6029	0.980889	10.1576	0.212497	6.89787	ARHGAP9
4.46549	0.951083	9.91096	0.470686	6.89787	ARHGAP9
22.9454	0.929995	20.4196	0.501189	6.89787	ARHGAP9
6.06749	0.999854	13.1781	0.323694	6.89542	RPS19
11.4255	0.982449	19.0686	0.387796	6.89542	RPS19
23.3856	0.931164	21.9558	0.798763	6.89542	RPS19
4.4679	0.903767	10.7531	0.549041	6.89542	RPS19
11.5358	0.99403	9.94416	0.319933	6.86235	SNORD83A
4	0.948299	8	0.441391	6.86235	SNORD83A
20.2183	0.939837	21.4034	0.742954	6.85873	RSRP1
7.31357	0.913302	9.93365	0.552199	6.85873	RSRP1
11.0512	1.0263	8.21893	0.153844	6.85873	RSRP1
5.46558	1.07179	8.1431	0.0194477	6.85873	RSRP1
9.4373	1.00392	12.6602	0.109057	6.8561	TAS2R30
5.82516	0.943067	13.6689	0.94716	6.8561	TAS2R30
25.3909	0.941097	20.9817	0.556323	6.8561	TAS2R30
5.56553	0.924805	8.74618	1.18148	6.83014	PTPRCAP
4.41769	0.969575	10.8434	0.436836	6.83014	PTPRCAP
27.7888	0.819689	19.1048	2.53724	6.83014	PTPRCAP
5.61031	1.04685	11.45	0.203064	6.80993	RMND5A
13.3199	1.07264	8.01154	0.110143	6.80993	RMND5A
7.23421	1.17262	14.2761	0.078379	6.80993	RMND5A
5.7016	1.02564	8.2436	0.305003	6.79801	IL32
17.8121	0.826482	21.605	1.79354	6.79801	IL32
7.05881	0.920618	10.6328	0.6977	6.79801	IL32
9.98534	1.03862	10.9454	0.149663	6.79801	IL32
5.53203	0.994022	8.45113	0.320863	6.78931	VHL
13.208	0.991807	17.6716	0.314668	6.78931	VHL
4	0.987883	10	0.16744	6.78931	VHL
6.67525	1.02053	10.6105	0.181971	6.78931	VHL
9.58202	0.999623	13.5859	0.154804	6.78801	CDKN1B
6.86139	0.885061	10.9304	0.439086	6.78801	CDKN1B
5.66717	1.06314	13.6314	0.0726377	6.78801	CDKN1B
21.1736	0.975916	21.5913	0.404848	6.78682	TMC6
5.72641	0.928403	8.37944	1.04093	6.78682	TMC6
4.64299	1.03512	8.96601	0.120349	6.78682	TMC6
5.69267	0.974462	13.5401	0.641035	6.78413	ZNF101
11.3745	0.987637	19.0567	0.271373	6.78413	ZNF101
4	0.949079	10	0.365885	6.78413	ZNF101
7.52331	1.01464	8.30041	0.126761	6.78413	ZNF101
7.12253	0.86057	12.4649	3.71069	6.77842	MIR4714
10.6101	0.894313	17.3365	2.59551	6.77842	MIR4714
5.45995	0.964422	9.97878	0.867197	6.77842	MIR4714
19.8568	0.887182	24.5861	2.30851	6.77842	MIR4714
8.70598	1.06685	15.1896	0.32851	6.77321	MIR320D1
5.11819	1.1543	10.3227	0.241871	6.77321	MIR320D1
14.2123	1.15779	19.2934	0.228793	6.77321	MIR320D1
4.36808	1.07506	10.4617	0.0539138	6.77321	MIR320D1
26.5149	1.01351	30.3106	0.500293	6.77304	E2F2
5.64565	1.05687	11.2978	0.19871	6.77304	E2F2
7.22841	1.19636	13.9535	0.0590332	6.77304	E2F2
5.95351	0.992296	13.7229	0.695915	6.76828	ZBED6
24.3407	0.922052	20.8466	0.878338	6.76828	ZBED6
4	0.920674	10	0.332008	6.76828	ZBED6
11.5716	1.15228	9.10399	0.0305718	6.76828	ZBED6
4	1.1345	8	0.000362009	6.76828	ZBED6
7.28612	0.993905	10.174	0.582879	6.76815	MIR573
5.81912	0.993396	8.17047	0.549781	6.76815	MIR573
10.8861	1.07043	9.60781	0.328186	6.76815	MIR573
39.0864	0.959567	23.3773	2.58825	6.74634	MIR1537
6.83619	0.983562	9.88645	0.651979	6.74634	MIR1537
4.38666	0.948923	8.68941	1.88648	6.74634	MIR1537
11.7098	0.972079	8.32594	0.73575	6.74634	MIR1537
4	0.996868	8	0.0833008	6.74048	RPL5
23.2447	0.849305	21.9768	2.4979	6.74048	RPL5
6.41807	0.964849	11.1661	0.550731	6.74048	RPL5
10.4891	0.96096	12.1267	0.549154	6.74048	RPL5
8.68024	1.01996	14.6305	0.402891	6.71434	HIST1H2BF
5.62193	0.925695	11.9214	1.34242	6.71434	HIST1H2BF
15.1085	0.985274	20.7605	0.316798	6.70865	UQCRB
5.52038	1.03032	12.0617	0.262201	6.70865	UQCRB
8.28507	1.16675	12.426	0.0379038	6.70865	UQCRB
20.0194	0.888043	21.6088	1.3484	6.70861	PSMB10
6.19962	0.875088	12.2622	1.35253	6.70861	PSMB10
5.23733	0.845325	9.85772	1.15495	6.70861	PSMB10
5.58282	0.925946	8.65976	1.16686	6.6857	RNF44
21.7579	0.848646	21.4262	1.5995	6.6857	RNF44
7.0442	0.809489	11.2322	1.17246	6.6857	RNF44
4	1.06578	10	0.07253	6.6857	RNF44
5.64381	1.04247	11.3671	0.322894	6.67275	PSMF1
7.34748	1.15815	12.6859	0.0358957	6.67275	PSMF1
4.87266	0.980305	8.14967	0.5391	6.67174	MIR645
18.722	0.926451	23.8574	1.3078	6.67174	MIR645
7.49958	0.974472	11.5927	0.116117	6.67174	MIR645
5.49709	1.02251	11.871	0.295381	6.61929	CSDE1
11.9204	1.08476	18.3917	0.0163925	6.61929	CSDE1
7.73655	1.18856	15.0642	0.00475381	6.61929	CSDE1
5.6609	0.99181	8.18072	0.347027	6.61914	AHSA2
19.4772	0.901215	22.494	1.07013	6.61914	AHSA2
7.76473	0.934558	10.1981	0.294766	6.61914	AHSA2
5.64202	0.994801	8.65447	0.390708	6.57299	IRF3
21.6896	0.954181	20.1258	0.466167	6.57299	IRF3
8.79298	0.966169	10.6947	0.121073	6.57299	IRF3
4.75343	0.928926	9.28879	0.185779	6.57299	IRF3
7.23962	0.999691	10.6293	0.480659	6.56422	A2M-AS1
14.8525	1.09055	20.9856	0.53765	6.56422	A2M-AS1
5.45352	1.07194	9.34901	0.291403	6.56422	A2M-AS1
5.75743	1.01359	8.31247	0.20863	6.56262	GSTK1
20.7322	0.934484	22.4412	0.52386	6.56262	GSTK1
4.51754	0.942467	9.99681	0.349844	6.56262	GSTK1
11.0333	1.11587	18.7898	0.00681321	6.56262	GSTK1
5.70711	0.962986	11.0927	0.549577	6.56189	ELOF1
4	1.19905	12	0.00457918	6.56189	ELOF1
5.68277	0.949823	8.47383	0.864009	6.54693	ACAP1
23.3558	0.889929	19.8471	0.865322	6.54693	ACAP1
4.58301	0.958567	9.54375	0.270216	6.54693	ACAP1
9.71871	0.948015	14.3984	0.00488648	6.54693	ACAP1
5.63734	1.02512	11.3848	0.319641	6.54069	HAGH
17.46	1.13658	20.1204	0.0628612	6.54069	HAGH
7.2953	1.13557	12.8386	0.0616958	6.54069	HAGH
4	1.18666	12	0.0249748	6.54069	HAGH
18.6487	0.8919	22.2857	0.918995	6.54007	STAT6
4.69566	1.07821	10.3523	0.419003	6.54007	STAT6
5.49501	1.06044	8.41462	0.176138	6.54007	STAT6
6.09016	0.964078	8.71354	0.308791	6.53746	SAT1
21.2751	1.09783	22.8138	0.189142	6.53733	TUBB
12.3413	1.12875	18.9599	0.183494	6.53733	TUBB
18.3211	0.919901	22.3463	1.27217	6.52978	RAB30-AS1
7.1956	0.935391	10.4732	0.52045	6.52978	RAB30-AS1
5.17814	1.10748	10.8594	0.00426574	6.52978	RAB30-AS1
5.21076	1.00384	9.78825	0.63473	6.51838	MIR5095
4	1.07886	10	0.176794	6.51838	MIR5095
15.116	1.18229	13.0359	0.371384	6.51838	MIR5095
7.31837	1.17737	13.2905	0.321467	6.51838	MIR5095
5.55162	0.980137	8.41231	0.349274	6.47373	FBRS
4	0.977889	10	0.156087	6.47373	FBRS
13.4384	1.01905	16.8007	0.153673	6.47373	FBRS
8.32281	0.956565	13.7517	0.269338	6.47373	FBRS
22.0517	0.992111	23.3957	0.706827	6.45639	DDIT4
6.8891	0.974572	9.8953	0.335962	6.45639	DDIT4
5.50175	0.925002	8.4447	0.798162	6.45639	DDIT4
22.7568	0.846006	28.1329	0.967079	6.45368	WNK1
5.69226	1.10496	11.3804	0.144364	6.45368	WNK1
10.3837	1.09548	9.63668	0.659993	6.4254	HIST1H4D
21.1426	1.12948	23.5601	0.16751	6.4254	HIST1H4D
6.57529	1.18159	8.54934	0.219063	6.4254	HIST1H4D
5.4493	0.99443	8.55687	0.551377	6.40355	DDTL
4	0.971357	10	0.554656	6.40355	DDTL
8.01141	1.01313	13.7451	0.26312	6.40355	DDTL
15.1041	1.01853	14.3891	0.279437	6.40355	DDTL
5.5795	0.984373	8.89106	1.04512	6.39967	SNORD20
4	0.943646	10	1.20729	6.39967	SNORD20
4	0.878709	12	2.17153	6.39967	SNORD20
18.4106	0.911238	21.7712	2.40614	6.39967	SNORD20
7.46299	0.84972	11.7685	2.56311	6.39967	SNORD20
11.4009	0.987992	18.5313	0.6673	6.39882	SNORD15A
4.85813	0.989285	8.21666	0.522222	6.39882	SNORD15A
30.1702	0.811876	26.6376	2.13224	6.39882	SNORD15A
4	0.854746	8	0.576905	6.39882	SNORD15A
6.85424	0.847997	11.6187	6.3849	6.38718	SNORD4A
5.43831	1.10101	11.0126	0.107405	6.38718	SNORD4A
20.807	1.09191	23.4095	0.16177	6.37383	HSPB1
5.35471	1.02019	11.7161	0.343358	6.36607	ATP5B
16.1781	0.863704	21.5152	0.800899	6.36607	ATP5B
8.74932	1.05922	14.8436	0.1012	6.36607	ATP5B
4	1.14801	8	0.00193388	6.36607	ATP5B
11.3975	1.01733	8.13773	0.339849	6.36473	GDI1
18.4062	0.948902	23.3142	0.539139	6.36473	GDI1
5.96568	1.03904	13.2777	0.225364	6.36473	GDI1
5.34618	0.985804	11.5531	0.253752	6.35401	TERF2IP
13.8505	0.926157	21.6154	0.421276	6.35401	TERF2IP
8.05011	1.09925	8.46738	0.0879471	6.35401	TERF2IP
4	1.15437	8	0.0137214	6.35401	TERF2IP
5.27342	0.99336	11.1973	0.636806	6.35269	MIR641
16.6293	0.945157	21.4711	1.51318	6.35269	MIR641
6.69515	1.01255	11.3944	0.235578	6.35269	MIR641
24.2679	0.872116	20.5522	3.48551	6.34327	MIR571
5.47703	0.901154	10.2875	1.49856	6.34327	MIR571
18.8102	0.877601	21.7881	1.72116	6.33084	LINC00861
7.88112	0.972886	9.54525	0.230266	6.33084	LINC00861
6.06552	1.04551	12.3418	0.132559	6.33084	LINC00861
4.86566	1.02739	8.44455	0.0628776	6.33084	LINC00861
5.73007	0.876198	8.40795	1.88847	6.32386	LOC729683
19.2107	0.947955	22.0509	0.655718	6.32386	LOC729683
4.90587	0.964133	8.06788	0.275504	6.32386	LOC729683
5.63805	1.09992	11.8403	0.202709	6.31497	CTSB
9.22935	0.959375	12.8906	1.03628	6.31477	MIR4784
6.3925	0.874805	11.2613	3.14327	6.31477	MIR4784
15.1861	1.00851	16.009	0.258335	6.29857	C19orf43
4	1.00895	10	0.105118	6.29857	C19orf43
5.49228	0.968782	8.5459	0.534959	6.29857	C19orf43
7.53732	1.01947	14.9602	0.116808	6.29857	C19orf43
13.584	1.01616	12.9784	0.747169	6.27306	MIR4512
5.84217	0.886525	8.59381	1.58574	6.27306	MIR4512
4	0.932417	10	0.418942	6.27306	MIR4512
4	0.802069	8	4.36662	6.27174	SNORD45B
4.37348	0.88898	9.33738	3.2046	6.27174	SNORD45B
13.3094	0.837571	9.464	4.00114	6.27174	SNORD45B
7.91918	0.905313	8.14516	2.03733	6.27174	SNORD45B
25.3064	0.940419	21.5791	0.82891	6.27066	RPL39
21.4365	0.89939	22.2538	1.28458	6.25619	AES
10.9078	0.883122	9.46333	0.716243	6.25619	AES
4.29126	0.875919	11.2	0.691762	6.25619	AES
5.69116	1.0544	8.34121	0.10785	6.25619	AES
[truncated: 48,140 more rows]

## Sheet: Third
period	decay rate	biophase	relative amplitude	mean expression	gene name
9.09133	1.11144	12.9725	0.104973	453474	RN7SL2
15.2566	1.14601	14.2707	0.0655478	453474	RN7SL2
8.97288	1.09244	12.8802	0.1136	418388	RN7SL1
14.8902	1.11749	14.8569	0.0728859	418388	RN7SL1
4.98034	1.18498	11.9339	0.0603329	418388	RN7SL1
4.94304	1.10402	9.6736	0.100399	212341	HBB
15.7765	1.07656	19.6035	0.0357316	212341	HBB
8.88943	1.10915	16.3493	0.037321	212341	HBB
4.81326	1.11658	9.5876	0.124182	65122.5	HBA2
13.3811	1.15681	16.183	0.0780995	65122.5	HBA2
7.14501	1.06102	10.9624	0.0958701	8438.83	HBA1
5.25633	1.15698	11.9057	0.0291392	8438.83	HBA1
16.9605	1.19907	13.9975	0.0282014	8438.83	HBA1
4.92042	0.886586	12.258	0.75807	6915.59	RN7SK
4.68017	0.964013	10.0091	0.111961	6915.59	RN7SK
11.3652	1.15056	13.5597	0.00977882	6915.59	RN7SK
6.03187	1.16916	8.19376	0.0775232	5197.56	RPPH1
17.1391	1.11842	14.6694	0.0196989	5197.56	RPPH1
4.69883	1.15938	11.3984	0.000384062	5197.56	RPPH1
4.97489	1.15628	9.76078	0.0541249	2068.45	UBB
9.17296	1.11123	15.7502	0.0286587	2068.45	UBB
15.5397	1.11383	19.9265	0.0208819	2068.45	UBB
4.93614	0.938288	9.38666	0.225465	1105.16	FTL
7.08793	1.05118	11.2329	0.0910541	1105.16	FTL
15.5867	1.15306	9.42242	0.0211394	1105.16	FTL
13.4583	0.834006	13.8594	1.40621	691.547	MALAT1
5.31283	0.863265	11.7702	0.534713	691.547	MALAT1
4	1.09556	10	0.119108	691.547	MALAT1
4.66739	0.814177	12.1364	4.21322	617.038	PPBP
23.0042	0.963088	18.8656	0.755779	617.038	PPBP
4.94927	0.909116	12.4129	1.19304	561.222	RMRP
4.26073	0.89665	11.3277	0.601411	561.222	RMRP
4.87808	1.0081	11.9895	0.388059	557.8	SCARNA2
15.6593	1.04219	12.0127	0.210553	557.8	SCARNA2
4	1.05487	10	0.0823706	557.8	SCARNA2
4.75471	0.807445	11.928	3.83853	546.307	TMSB4X
24.6628	0.950018	17.9524	0.8147	546.307	TMSB4X
13.2213	1.12057	16.7259	0.0191852	526.456	SLC25A39
4.70071	1.14142	10.2472	0.00967514	526.456	SLC25A39
4.62634	0.800805	12.1608	2.78181	457.946	ACTB
21.1353	0.879906	20.7539	1.48572	457.946	ACTB
4.99461	1.12419	9.54319	0.089025	457.709	FAM46C
9.19213	1.08118	17.0664	0.0565714	457.709	FAM46C
15.823	1.09947	22.491	0.0367805	457.709	FAM46C
15.0812	1.0626	8.3827	0.0802901	364.248	HBG2
8.97518	1.08806	8.12333	0.0743466	364.248	HBG2
4.98329	1.14811	9.40838	0.0898434	364.248	HBG2
23.5844	0.901316	20.1324	0.832611	285.818	GPX1
5.89573	0.897707	9.99881	0.425322	285.818	GPX1
4.57079	1.09086	11.973	0.0657122	285.818	GPX1
8.09078	1.0975	14.7757	0.0165189	285.818	GPX1
5.05734	1.03744	9.32857	0.179964	269.792	BNIP3L
9.37255	1.11357	14.9701	0.0235212	269.792	BNIP3L
15.3976	1.12837	19.0265	0.0281525	269.792	BNIP3L
12.3383	1.18856	11.7556	0.0108284	258.877	FKBP8
16.3756	1.05312	21.6271	0.10913	250.009	OAZ1
9.17273	1.0783	16.9433	0.0393415	250.009	OAZ1
4.92091	1.17293	9.89744	0.0622951	250.009	OAZ1
18.7188	0.963495	20.9319	0.305158	206.27	FTH1
4.6394	0.912421	11.9248	0.308794	206.27	FTH1
9.14079	1.11172	8.23636	0.0305572	198.855	PIM1
15.9846	1.12683	22.3666	0.0159376	198.855	PIM1
5.30201	0.89778	11.6344	0.797216	188.516	SCARNA10
4	0.933966	12	0.190899	188.516	SCARNA10
10.3527	1.09244	9.49982	0.186361	188.516	SCARNA10
5.05107	1.11177	9.41358	0.0737884	179.102	PCBP1
9.12532	1.08624	8.22103	0.0480387	179.102	PCBP1
16.0878	1.10842	21.1073	0.0353444	179.102	PCBP1
5.03963	1.07479	9.36165	0.143415	176.22	YOD1
9.25574	1.08076	16.995	0.051965	176.22	YOD1
15.7753	1.10676	21.8947	0.0337687	176.22	YOD1
7.1512	0.994025	11.6623	0.21917	165.236	RPS12
5.0424	0.984732	9.25123	0.228338	165.236	RPS12
4	1.03486	8	0.0134823	165.236	RPS12
15.6817	1.16073	8.61973	0.0052775	165.236	RPS12
5.02046	1.09324	9.43118	0.10787	164.02	ADIPOR1
9.15159	1.09036	16.4438	0.0447911	164.02	ADIPOR1
15.964	1.10202	20.2179	0.0357714	164.02	ADIPOR1
17.0574	1.13781	18.7311	0.166341	163.687	RNA45S5
5.02264	1.17596	12.7243	0.124112	163.687	RNA45S5
5.01341	0.962616	9.27692	0.319723	154.644	UBA52
7.19571	1.05669	11.6946	0.164411	154.644	UBA52
4	1.01943	12	0.00431839	154.644	UBA52
15.6988	1.12136	22.4784	0.0213956	154.644	UBA52
4	1.00277	12	0.287906	148.532	SNORA73B
9.4372	1.18222	13.21	0.0821416	148.532	SNORA73B
4.67641	0.821744	12.0686	4.07391	147.207	PF4
22.8417	0.944661	18.9438	1.02819	147.207	PF4
9.1998	1.08146	17.0442	0.0573266	144.326	MKRN1
4.99149	1.14424	9.57793	0.0736375	144.326	MKRN1
16.239	1.09843	22.2114	0.0391271	144.326	MKRN1
5.08458	1.07585	9.38948	0.112084	136.389	EIF1
15.0324	1.09401	21.3632	0.0132084	136.389	EIF1
8.08938	1.17467	12.9958	0.0389334	136.389	EIF1
5.04301	1.06435	9.35914	0.15146	134.11	FBXO7
9.39338	1.08064	16.2312	0.046125	134.11	FBXO7
15.943	1.10825	20.8271	0.0354395	134.11	FBXO7
5.18427	1.00853	9.26591	0.162088	130.307	RPL41
7.04621	1.08038	11.4587	0.07147	130.307	RPL41
15.1255	1.11781	11.0651	0.0350087	130.307	RPL41
4	1.02957	12	0.00602821	130.307	RPL41
15.4082	1.05762	21.8927	0.0979982	121.245	HBM
8.89507	1.12875	8.78749	0.040016	121.245	HBM
4.93562	1.18029	9.74655	0.0473718	121.245	HBM
9.03914	1.09487	8.20397	0.0508123	119.161	ALAS2
16.358	1.09694	22.6874	0.0379067	119.161	ALAS2
5.6722	0.814049	10.5209	1.83685	115.769	MIR5047
5.04983	1.08372	9.3069	0.131324	111.085	FAM210B
9.28249	1.07406	16.6438	0.0576203	111.085	FAM210B
16.4871	1.08638	21.0825	0.0490548	111.085	FAM210B
9.21474	1.08397	16.9972	0.0542537	109.212	OR2W3
4.88636	1.19014	10.0219	0.0469817	109.212	OR2W3
15.7445	1.12183	22.7299	0.0241052	109.212	OR2W3
5.05174	1.05306	9.47096	0.0800239	109.146	EIF1B
9.35861	1.1025	14.4701	0.0428918	109.146	EIF1B
15.6874	1.11201	19.1356	0.0142031	109.146	EIF1B
15.6743	1.09683	8.02383	0.0549465	108.34	SLC4A1
8.97866	1.12444	9.03456	0.0411655	108.34	SLC4A1
5.14039	0.903416	12.0496	0.876999	106.432	SCARNA21
4	0.853174	8	0.302091	106.432	SCARNA21
11.0866	1.1904	10.1419	0.0450211	106.432	SCARNA21
15.661	1.05478	22.1802	0.081181	106.253	TRIM58
9.15061	1.09429	8.30747	0.031533	106.253	TRIM58
5.15549	1.0471	8.79683	0.0834154	104.973	TPT1
9.2363	1.03725	8.02765	0.0520781	104.973	TPT1
15.8144	1.08845	22.3329	0.0353733	104.973	TPT1
4	1.19628	8	0.0246085	104.973	TPT1
26.8584	0.866652	17.8634	2.05605	104.562	B2M
4.92889	0.808915	11.5115	2.65644	104.562	B2M
6.41813	0.806148	8.87093	2.52116	104.562	B2M
9.8624	1.16757	13.5577	0.08168	104.562	B2M
4.59305	1.05392	8.8862	0.0392347	103.733	JUND
6.71613	1.07154	9.92097	0.0242669	103.733	JUND
9.14377	1.07772	17.0667	0.0656858	100.109	DCAF12
16.182	1.07971	22.2474	0.0527286	100.109	DCAF12
4.99323	1.13733	9.582	0.0829767	100.109	DCAF12
5.08287	1.06285	8.99268	0.137728	99.6388	HEMGN
7.31442	1.16747	12.1139	0.156001	99.6388	HEMGN
14.6516	1.10238	18.6046	0.0231145	99.6388	HEMGN
4	1.06323	8	0.00598605	99.6388	HEMGN
15.961	1.11272	23.0938	0.0403835	97.5039	AHSP
9.05468	1.12122	8.89248	0.0347916	97.5039	AHSP
4.87198	0.88062	12.2653	0.69837	91.5906	EEF1A1
5.56496	0.977859	10.395	0.0315451	91.5906	EEF1A1
5.0242	1.10521	9.5396	0.0959688	90.6817	YBX3
9.23665	1.09646	16.4119	0.0359624	90.6817	YBX3
15.8484	1.09939	20.3431	0.0350657	90.6817	YBX3
5.45852	0.998855	10.8731	0.362436	88.3825	HIST1H2BC
20.8161	0.959954	18.6473	0.53303	88.3825	HIST1H2BC
8.7941	1.01689	15.6131	0.163527	88.3825	HIST1H2BC
9.24709	1.0702	16.8393	0.0986017	87.4134	NCOA4
16.5681	1.07923	21.893	0.0781504	87.4134	NCOA4
4.95709	1.17078	9.8352	0.0715105	87.4134	NCOA4
5.04215	1.13307	9.42681	0.0420656	87.004	ATP6V0C
16.279	1.09469	20.1271	0.0429691	87.004	ATP6V0C
9.12184	1.10006	16.2698	0.0381899	87.004	ATP6V0C
4.75794	1.14542	9.44413	0.0263246	85.4059	R3HDM4
13.5384	1.12023	16.8195	0.0165458	85.4059	R3HDM4
23.4621	0.883554	17.8406	1.28023	85.198	SH3BGRL3
4	0.924063	10	0.220527	80.8541	TERC
5.87988	1.06869	11.6736	0.0811838	80.8541	TERC
7.72128	1.12521	12.2983	0.0478176	80.8541	TERC
9.19696	1.08037	8.06375	0.0407	79.2705	YPEL3
5.04107	1.13267	9.45967	0.0618489	79.2705	YPEL3
16.5013	1.09366	21.2702	0.0414626	79.2705	YPEL3
5.01521	1.12234	9.53218	0.0985755	76.4554	SLC25A37
9.20297	1.08086	16.7835	0.025592	76.4554	SLC25A37
16.4529	1.09251	21.0142	0.0371032	76.4554	SLC25A37
5.27073	0.809513	11.2121	1.29073	73.8178	HLA-B
38.2017	1.12916	8.62284	0.0783246	73.8178	HLA-B
10.7265	1.19489	18.0706	0.00571601	73.8178	HLA-B
28.1632	0.924345	17.6598	1.09504	70.8777	HLA-E
4.99976	1.16787	12.4284	0.143027	69.6888	S100A8
17.7647	1.17971	23.1574	0.0195231	69.6888	S100A8
9.02902	1.17717	9.62099	0.0130566	69.6888	S100A8
19.3124	0.991065	19.9108	0.317527	68.6001	MYL6
4.49839	1.03134	12.3451	0.0964138	68.6001	MYL6
9.32916	1.09876	16.2677	0.034964	66.8629	C9orf78
5.01512	1.1676	9.67493	0.0542092	66.8629	C9orf78
16.173	1.10987	20.6259	0.028524	66.8629	C9orf78
28.5185	0.98486	17.1445	0.616732	66.2549	ACTG1
5.12435	0.80478	11.2784	3.31085	66.2549	ACTG1
6.72755	0.815385	8.09865	2.15927	66.2549	ACTG1
10.6274	1.06542	15.4787	0.0669636	66.2549	ACTG1
4.61778	0.803716	12.2936	5.36307	65.1346	NRGN
19.4405	0.961482	21.5221	0.5208	65.1346	NRGN
4	1.00208	8	0.0789549	64.2683	RPS11
5.24273	0.977083	8.30805	0.130512	64.2683	RPS11
8.78677	1.0575	16.6195	0.0466901	64.2683	RPS11
14.4062	1.10707	21.5346	0.0140389	64.2683	RPS11
29.2214	0.904527	16.6218	0.881979	64.2	HIST1H2AC
4	0.922466	8	0.599507	64.2	HIST1H2AC
14.1111	1.06492	19.2354	0.0178647	63.6722	GUK1
4.70702	1.13814	9.56823	0.00500709	63.6722	GUK1
5.00389	1.1287	9.66769	0.0948077	63.2494	GRINA
15.7758	1.09606	20.621	0.0352118	63.2494	GRINA
9.0964	1.10457	15.9647	0.0318432	63.2494	GRINA
5.03752	1.07514	9.40177	0.138212	62.4692	RIOK3
9.38296	1.07614	16.6424	0.055759	62.4692	RIOK3
15.9718	1.10469	21.7295	0.0405321	62.4692	RIOK3
13.0635	1.10023	16.5751	0.0102549	61.3048	DMTN
4.67174	1.14158	11.0174	0.0015006	61.3048	DMTN
17.4881	0.974047	22.399	0.266723	61.1474	HBD
8.78249	1.1017	8.43694	0.0787475	61.1474	HBD
9.16314	1.08461	16.9657	0.0558689	59.4567	GLUL
16.5358	1.08915	22.1756	0.0517494	59.4567	GLUL
4.95236	1.19113	9.61038	0.0487711	59.4567	GLUL
9.08321	1.10078	8.72438	0.0365873	58.2683	BSG
16.0112	1.10747	23.1139	0.0279966	58.2683	BSG
15.8895	1.06661	22.4178	0.0903071	56.8113	RBM38
9.05839	1.07355	8.38436	0.0896198	56.8113	RBM38
4.92969	1.1845	9.43595	0.0347189	56.8113	RBM38
15.9823	1.05733	22.6195	0.0577927	55.344	GABARAP
8.95706	1.07539	8.2978	0.0407374	55.344	GABARAP
5.01943	1.17342	9.47165	0.0299337	55.344	GABARAP
15.4524	1.05143	22.9863	0.0518065	55.3117	SLC6A8
8.95055	1.0938	8.75602	0.0754137	55.3117	SLC6A8
4.91367	1.19421	9.33281	0.0172792	55.3117	SLC6A8
5.38879	0.804531	11.2694	1.89438	54.3228	SCARNA17
4	0.908715	10	0.366479	54.3228	SCARNA17
5.03367	1.09417	9.41053	0.110624	54.1222	GLRX5
9.30272	1.06688	16.7997	0.0596189	54.1222	GLRX5
16.0502	1.07576	21.3821	0.0530333	54.1222	GLRX5
5.23196	0.81388	11.3847	1.94471	53.989	HLA-A
6.58942	0.859556	8.05254	1.0691	53.989	HLA-A
35.1809	1.14578	11.5961	0.0574576	53.989	HLA-A
11.4009	1.18512	16.5545	0.0127265	53.989	HLA-A
7.61486	0.994134	12.8955	0.0288125	53.7715	RPLP2
4	1.01885	8	0.0819974	53.7715	RPLP2
6.16596	0.974796	12.2547	0.043981	53.7715	RPLP2
8.3261	1.04865	15.843	0.108915	53.6029	CDKN2D
15.0704	1.04414	22.3502	0.0254855	53.6029	CDKN2D
4.63404	1.08193	11.122	0.0402329	53.6029	CDKN2D
4.97068	1.11826	9.71127	0.0784694	53.4978	UBXN6
15.2746	1.09865	20.6183	0.0286252	53.4978	UBXN6
9.01431	1.12158	16.0014	0.0236322	53.4978	UBXN6
6.75433	0.921033	11.2126	0.11984	52.375	PNRC1
5.00623	1.13723	10.3196	0.0714805	52.375	PNRC1
5.10694	0.824349	11.9148	0.605991	51.0029	RPLP1
12.465	1.15964	12.8856	0.0092894	49.2699	BAG1
6.71323	1.13827	12.1352	0.00999184	48.5636	RPL7
16.6162	1.15192	18.8065	0.00179429	48.5636	RPL7
17.3854	0.984526	20.996	0.211414	48.3348	HBG1
8.89628	1.05206	8.15165	0.171263	48.3348	HBG1
4.97516	1.07075	9.71398	0.176799	48.3348	HBG1
4	1.17373	12	0.00508075	48.3348	HBG1
27.234	0.893577	17.3696	1.26644	47.397	TUBB1
4.43193	0.952176	8.66609	0.787135	47.397	TUBB1
4.5384	0.987569	12.092	0.429417	46.2532	HIST1H3H
20.9833	0.910471	18.855	0.916525	46.2532	HIST1H3H
5.99963	0.869779	9.56268	1.05865	46.2532	HIST1H3H
12.2344	0.961902	13.5379	0.121875	46.2532	HIST1H3H
5.06324	1.03771	9.25036	0.165352	44.6609	YBX1
16.0914	1.07837	20.8258	0.0303473	44.6609	YBX1
9.31818	1.07614	16.1822	0.0205523	44.6609	YBX1
5.16732	0.845039	11.3861	1.71867	44.3183	HLA-C
6.67135	0.867111	14.5981	0.908228	44.3183	HLA-C
42.6987	1.17273	42.695	0.024907	44.3183	HLA-C
10.2448	1.1912	17.6578	0.00121715	44.3183	HLA-C
5.06435	1.03168	9.29769	0.222784	43.8615	ARL4A
9.98584	1.12065	13.4357	0.0710238	43.8615	ARL4A
15.1177	1.18136	15.2694	0.00736716	43.8615	ARL4A
5.37562	0.878449	11.3587	1.20756	42.3582	MIR142
15.551	1.06531	21.3796	0.0638117	42.253	PHOSPHO1
5.02191	1.11055	9.18979	0.0774644	42.253	PHOSPHO1
8.94639	1.10803	16.4768	0.0359048	42.253	PHOSPHO1
4.96943	1.13022	9.66753	0.0716554	41.9379	PRDX5
9.16984	1.08829	16.568	0.0393007	41.9379	PRDX5
15.9994	1.09278	21.1657	0.0396734	41.9379	PRDX5
5.03795	1.10386	9.38791	0.116603	41.9226	FECH
9.26031	1.07072	17.0009	0.0684488	41.9226	FECH
16.3937	1.09468	21.9245	0.020529	41.9226	FECH
4.85642	0.883527	12.3466	1.12897	41.3284	TMSB10
17.4857	1.03323	19.728	0.140864	41.0605	H1F0
8.97495	1.06173	16.344	0.146339	41.0605	H1F0
5.07729	1.14207	8.54893	0.0889608	41.0605	H1F0
5.03527	1.06503	9.41304	0.150838	41.0084	SNCA
9.36911	1.07304	16.7847	0.0527057	41.0084	SNCA
15.9573	1.10677	21.0977	0.0384906	41.0084	SNCA
14.9208	1.05073	19.1558	0.827977	40.8883	MIR4539
5.05632	1.12512	11.4673	0.234736	40.8883	MIR4539
4	1.0686	10	0.0132573	40.8883	MIR4539
5.02159	1.06507	9.46858	0.146229	40.6075	ARL6IP1
9.35472	1.12489	15.3259	0.0418345	40.6075	ARL6IP1
14.9752	1.15304	18.6345	0.00830716	40.6075	ARL6IP1
4.74407	0.944464	12.5031	0.341799	40.2671	RPS2
8.97359	1.1972	8.89695	0.0645209	40.2671	RPS2
5.23683	1.02523	12.1988	0.0708847	40.0201	EEF2
12.9769	1.05372	12.6576	0.0359975	40.0201	EEF2
8.24666	1.07603	10.5527	0.0459354	40.0201	EEF2
4	1.13245	12	0.00652647	40.0201	EEF2
4.61017	0.855495	12.1506	1.45932	39.9142	OST4
16.0836	0.926167	22.8667	0.718523	39.9142	OST4
4	1.09982	8	0.0411344	38.6789	RPL12
5.46434	1.08516	13.1258	0.0155544	38.6789	RPL12
15.8215	1.18259	9.10891	9.71671e-05	38.6789	RPL12
5.02596	1.06898	9.57514	0.148314	38.6596	GABARAPL2
9.43515	1.09049	16.0604	0.0229289	38.6596	GABARAPL2
15.6951	1.12134	20.7151	0.0291822	38.6596	GABARAPL2
5.02418	1.09078	9.59465	0.117159	38.5953	RNF11
9.44575	1.07535	16.5335	0.0597451	38.5953	RNF11
16.1387	1.10418	21.6005	0.0212797	38.5953	RNF11
15.7763	1.08912	21.4867	0.0816994	38.0926	HDGF
9.10186	1.11618	8.06471	0.0610014	38.0926	HDGF
10.8061	1.13166	8.92583	0.00223587	38.0211	MRFAP1
9.10136	1.08982	17.0642	0.0303904	38.0084	FOXO4
4.99232	1.13981	9.34699	0.0682203	38.0084	FOXO4
15.4477	1.10727	21.1361	0.0324453	38.0084	FOXO4
5.01371	1.1758	12.5108	0.13818	37.6883	S100A9
17.4575	1.15357	22.8434	0.065137	37.6883	S100A9
5.0362	1.06096	9.34376	0.125174	37.3253	GYPC
9.17067	1.08393	16.2876	0.0428974	37.3253	GYPC
16.0671	1.09048	19.4805	0.0450779	37.3253	GYPC
15.3803	1.1369	19.9403	0.0197419	36.5724	HBQ1
4.82109	1.18336	9.006	0.0209648	36.5724	HBQ1
4.97394	0.900825	11.9987	0.952654	36.5202	TXNIP
13.3066	0.806266	14.2436	0.947679	36.5202	TXNIP
16.0427	1.10292	21.1057	0.026829	36.3657	DPM2
9.12193	1.1166	16.7289	0.0195993	36.3657	DPM2
25.9773	0.948521	17.6993	1.16338	35.8859	C6orf25
4.62358	0.915211	12.1527	0.718856	35.8859	C6orf25
15.5732	1.08137	23.1306	0.0751592	35.7913	SELENBP1
9.03479	1.11681	8.44773	0.0575441	35.7913	SELENBP1
15.0996	1.05853	22.3304	0.0995853	35.3233	MAF1
9.0766	1.14623	8.82189	0.0149603	35.3233	MAF1
9.12483	1.10285	8.58445	0.0479262	35.3181	PITHD1
5.00154	1.14065	9.46222	0.0549261	35.3181	PITHD1
14.8377	1.11959	8.26142	0.0462035	35.3181	PITHD1
9.1319	1.0916	8.1967	0.056378	34.6005	RNF10
16.2182	1.09268	22.2931	0.0421068	34.6005	RNF10
9.12894	1.05299	16.9682	0.116375	33.8905	STRADB
5.05309	1.07751	9.16646	0.15591	33.8905	STRADB
16.8639	1.05804	21.5685	0.0945328	33.8905	STRADB
5.53698	0.964755	10.7581	0.113265	33.8305	HIST2H2AC
25.9914	1.08078	14.2328	0.135096	33.8305	HIST2H2AC
7.36412	1.16898	10.374	0.0172277	33.8305	HIST2H2AC
5.04546	1.02325	9.1993	0.188151	33.6368	BTF3
7.9745	1.09187	12.1698	0.0946997	33.6368	BTF3
4	1.17592	12	0.0155476	33.6368	BTF3
15.344	1.15516	17.9002	0.00900537	33.6368	BTF3
4	0.892579	12	0.213147	33.4449	PPDPF
15.1469	1.08349	22.0211	0.0399211	33.4449	PPDPF
6.01169	1.03918	10.3689	0.00150894	33.4449	PPDPF
4.37742	1.05512	10.588	0.198846	33.2319	RPL8
4.96455	0.801003	12.1352	0.712071	33.2319	RPL8
11.4058	1.15939	15.2841	0.0521179	33.2319	RPL8
4.94535	0.932045	12.188	0.595044	32.5478	RPS27
4.52574	0.914983	10.7516	0.432345	32.5478	RPS27
8.68536	0.999829	9.75913	0.0474593	31.9596	RPS15
5.45104	0.991681	12.1618	0.100145	31.9596	RPS15
4	1.1321	12	0.015383	31.9596	RPS15
14.0242	1.11251	11.1249	0.0107407	31.9596	RPS15
4	0.955012	8	0.116121	31.8907	RPS25
5.30604	0.85212	12.807	0.309925	31.8907	RPS25
6.99217	1.11941	12.4459	0.021873	31.8907	RPS25
14.5602	1.12385	11.2608	0.00486621	31.8907	RPS25
4.68969	1.02846	12.5954	0.170912	31.5626	RNY1
6.03611	0.910406	12.4368	0.359122	31.5626	RNY1
9.17764	1.06276	13.3708	0.233731	31.5626	RNY1
4.90723	0.940688	11.9822	0.520682	31.4373	HIST1H1C
5.93523	0.926576	9.79566	0.364247	31.4373	HIST1H1C
11.6731	1.07023	13.2342	0.101772	31.4373	HIST1H1C
5.07588	1.04956	9.42607	0.18732	31.1867	C7orf73
9.5309	1.18136	15.8181	0.0301382	31.1867	C7orf73
15.28	1.16649	20.7967	0.0144654	31.1867	C7orf73
4.95765	0.975368	12.0231	0.273849	31.1618	HIST1H4E
15.1664	0.919277	12.5512	0.429751	31.1618	HIST1H4E
9.14935	1.16359	10.2693	0.023994	31.1618	HIST1H4E
4.74856	1.10119	10.0757	0.0310403	30.3129	LYL1
14.3784	1.08126	18.9555	0.0230089	30.3129	LYL1
8.13523	1.19968	14.5069	0.0191497	30.3129	LYL1
5.06991	1.05837	9.37323	0.145674	29.7939	RAB2B
9.42148	1.0807	16.6309	0.0651306	29.7939	RAB2B
15.894	1.0804	21.2586	0.0303023	29.7939	RAB2B
9.1701	1.1	8.29363	0.0363334	29.4463	BCL2L1
15.3941	1.11142	22.8305	0.0302224	29.4463	BCL2L1
4.92526	1.17877	10.0608	0.0199528	29.4463	BCL2L1
4.9268	1.14303	10.0086	0.0723249	29.398	MAP2K3
9.19702	1.11982	16.6163	0.0165607	29.398	MAP2K3
15.2956	1.12131	22.693	0.0134193	29.398	MAP2K3
5.24796	0.920404	11.839	0.101709	29.2572	FAU
4	1.15807	12	0.000114289	29.2572	FAU
4.813	0.888538	12.6752	0.445789	29.1995	RPS8
4.46656	1.14394	11.7008	0.0308523	29.1995	RPS8
4.94015	0.87436	12.2102	0.667783	28.5757	RPS28
6.10473	0.930016	9.00512	0.15794	28.5757	RPS28
5.06453	1.13229	12.4293	0.141211	28.493	SCARNA22
18.1971	1.14824	20.9835	0.0398568	28.493	SCARNA22
8.88168	1.10362	8.67153	0.0980871	28.4672	HIST3H2BB
17.6523	1.09665	19.9881	0.0706842	28.4672	HIST3H2BB
5.01146	1.07428	9.57482	0.120779	28.3247	CCNI
9.26141	1.09701	16.4444	0.0400059	28.3247	CCNI
15.2133	1.12565	20.2602	0.0129968	28.3247	CCNI
9.27305	1.05865	16.8375	0.105208	28.256	MPP1
16.8932	1.07714	21.4936	0.0824992	28.256	MPP1
5.00339	1.15099	9.51363	0.078744	28.256	MPP1
4.75184	0.85432	12.6474	0.832256	27.8131	RPS6
5.04926	1.02744	9.30743	0.155318	27.4055	PFDN5
9.85736	1.07751	13.4026	0.0434749	27.4055	PFDN5
4	1.16031	8	0.0431508	27.4055	PFDN5
16.2387	1.11563	17.7112	0.0216966	27.4055	PFDN5
4	0.975676	8	0.173015	27.2428	RPL30
5.68801	0.860496	12.1826	0.353871	27.2428	RPL30
7.36125	1.10186	13.8797	0.0859371	27.2428	RPL30
14.8794	1.11448	17.9593	0.00788989	27.2428	RPL30
22.1342	0.898249	20.8165	1.68228	26.0511	FLNA
4.85548	0.97958	8.06848	0.422533	25.9412	SCARNA5
9.73137	1.12842	8.34809	0.079691	25.9412	SCARNA5
5.13371	0.849217	11.3608	1.76769	25.7617	PTMA
6.71134	0.874463	14.6885	1.03659	25.7617	PTMA
10.634	1.10229	15.6896	0.073814	25.7617	PTMA
30.4977	1.09351	15.3281	0.0290465	25.7617	PTMA
27.2531	0.943055	17.0709	0.610968	25.2469	SDPR
4.6505	0.917902	12.0788	1.21956	25.2469	SDPR
17.8095	1.15255	13.8101	0.209737	24.8997	ODC1
4.67517	1.09618	10.7621	0.0983347	24.8997	ODC1
8.90366	1.19734	14.9804	0.064882	24.8997	ODC1
9.34759	1.12838	15.8765	0.0235216	24.8679	ZMAT2
5.08787	1.18115	9.35765	0.0316387	24.8679	ZMAT2
15.1685	1.14316	20.7429	0.0307477	24.8679	ZMAT2
4.95414	0.880581	12.2171	0.471615	24.6439	RPL7A
4.85382	1.17833	10.051	0.0550987	24.2878	PDZK1IP1
9.2563	1.117	16.7013	0.0299069	24.2878	PDZK1IP1
16.1037	1.12098	21.6613	0.0295496	24.2878	PDZK1IP1
9.11009	1.1029	16.6628	0.0356553	24.1644	BAG6
4.99925	1.15628	9.42121	0.0489111	24.1644	BAG6
15.7278	1.10774	21.4726	0.0262582	24.1644	BAG6
4.99035	1.12121	11.8555	0.284671	23.9476	IFITM2
4	1.17526	10	2.85372e-05	23.9476	IFITM2
4.72622	1.00475	12.6492	0.361924	23.869	HIST1H1E
14.9532	0.944789	12.8799	0.446689	23.869	HIST1H1E
7.07564	0.922485	10.0911	0.368168	23.869	HIST1H1E
5.03756	0.987993	11.5808	0.375206	23.6161	MIR4523
13.8551	1.02577	11.238	0.143746	23.6161	MIR4523
6.82946	1.12354	9.43565	0.0953881	23.6161	MIR4523
12.2754	1.12145	19.0909	2.23512e-05	23.6041	LRP10
5.05919	1.07457	9.30467	0.145096	23.3415	MBNL3
9.30575	1.06835	16.8554	0.0678148	23.3415	MBNL3
16.4108	1.08979	21.389	0.0469816	23.3415	MBNL3
4	0.945501	10	0.417977	23.0536	NEAT1
5.52115	0.852157	10.9552	1.08584	23.0536	NEAT1
13.6061	1.10492	19.5961	0.0127294	23.0405	PNPLA2
4.7564	1.16543	9.35647	0.0082009	23.0405	PNPLA2
23.5509	0.93373	19.2813	1.09496	22.8919	TAGLN2
9.53697	1.18479	13.0991	0.0129572	22.603	RAD23A
15.9877	1.08331	22.05	0.0820211	22.068	FURIN
9.08588	1.08755	8.14785	0.0754562	22.068	FURIN
4.84619	1.19364	9.62105	0.0079859	22.068	FURIN
28.2656	0.849379	17.4905	2.86845	21.8027	LINC00657
4.87913	0.840591	11.3339	2.31409	21.8027	LINC00657
5.51961	0.88108	10.8663	1.29271	21.8027	LINC00657
16.4587	1.08939	20.9003	0.0882153	21.7516	WBP2
9.21797	1.10998	16.6704	0.0793791	21.7516	WBP2
9.25421	1.06857	16.894	0.0647929	21.5478	GSPT1
5.02781	1.12513	9.41949	0.0789121	21.5478	GSPT1
16.2433	1.08593	21.5973	0.0218654	21.5478	GSPT1
4	0.884049	8	0.178513	21.4282	RPS17
17.3489	0.817831	12.6679	2.14462	21.3932	MIR3609
4.98675	0.803439	11.8876	1.90596	21.3932	MIR3609
4.7071	0.994939	9.22011	0.154608	21.2333	RPL19
5.00172	0.81356	11.7037	0.865222	21.2333	RPL19
9.08233	1.08644	8.23958	0.0657273	21.189	GUCD1
16.492	1.09047	22.2273	0.0579458	21.189	GUCD1
15.3292	1.08593	8.37068	0.0543116	20.9886	FEM1A
9.00654	1.10132	9.03526	0.0518311	20.9886	FEM1A
4.92958	1.18873	10.0868	0.0132878	20.9886	FEM1A
15.147	1.16905	13.1651	0.0133635	20.9577	CNPPD1
8.99969	1.14851	11.3811	0.00825863	20.9577	CNPPD1
4	1.04383	8	0.0578977	20.6984	RPS14
15.6281	1.14115	10.2185	0.0613293	20.6984	RPS14
5.44763	1.09936	12.824	0.0217703	20.6984	RPS14
26.0031	1.00007	18.6289	0.609469	20.6416	HIST2H2BE
5.00148	0.811842	11.3133	3.35564	20.6416	HIST2H2BE
6.59853	0.809101	8.52899	2.69934	20.6416	HIST2H2BE
13.4811	0.82077	15.8797	1.28077	20.6416	HIST2H2BE
9.20592	1.06832	17.1789	0.0307654	20.6378	SRSF8
15.9565	1.09311	22.5007	0.0456327	20.6378	SRSF8
5.03416	1.14964	9.32734	0.0514474	20.6378	SRSF8
12.5174	0.99334	11.6844	0.245647	20.6012	ATF4
6.0992	0.840902	9.43299	1.34764	20.6012	ATF4
4.52701	0.84078	12.29	1.01002	20.6012	ATF4
12.2422	1.13505	18.2712	0.00716908	20.1819	CDC34
4.68682	1.16278	11.0893	0.00343257	20.1819	CDC34
4.6573	0.809991	12.176	4.52861	20.0933	CCL5
20.9407	0.95447	20.3247	0.905471	20.0933	CCL5
4.81747	0.848618	12.7455	1.30711	20.0105	MIR3916
6.07028	0.935772	9.1063	0.527918	20.0105	MIR3916
10.9005	1.15774	8.02096	0.142913	20.0105	MIR3916
4.71132	1.00187	8.45955	0.0396874	20.0025	RPL37A
10.9157	1.15271	14.5518	0.00574887	20.0025	RPL37A
5.65335	0.800385	11.0791	1.18811	19.6589	RPL4
4	0.947072	12	0.0346584	19.6589	RPL4
9.31177	1.07876	16.7148	0.067968	19.3438	SIAH2
16.3957	1.08003	21.8477	0.0682471	19.3438	SIAH2
5.00521	1.14253	9.46796	0.0782432	19.3438	SIAH2
5.06929	1.048	9.31243	0.12894	19.1711	PCBP2
9.36508	1.08247	16.1139	0.0298832	19.1711	PCBP2
16.0128	1.09551	20.8852	0.0324108	19.1711	PCBP2
5.0361	1.09751	9.42093	0.112505	19.1666	BPGM
9.28179	1.07285	16.8781	0.0615325	19.1666	BPGM
16.1257	1.09116	21.9242	0.0438545	19.1666	BPGM
5.17439	0.835864	11.6454	0.999381	18.5184	RPL3
4	0.948578	10	0.149297	18.5184	RPL3
11.7752	0.824335	13.7895	0.759962	18.5184	RPL3
26.8367	0.913628	17.2994	1.8067	18.4725	CXCR2P1
4.68983	0.844491	11.9796	3.15035	18.4725	CXCR2P1
10.5706	1.11402	17.3844	0.0103863	18.1692	FAM134A
5.13615	0.817694	11.336	2.59863	17.6187	CFL1
29.6391	1.02458	16.5254	0.327091	17.6187	CFL1
6.69457	0.836134	8.10988	1.63447	17.6187	CFL1
10.857	1.17544	15.1103	0.0324692	17.6187	CFL1
17.0129	1.06899	21.6639	0.0878351	17.6172	NFE2
9.15438	1.06764	16.9379	0.0804976	17.6172	NFE2
4.96757	1.16726	9.64466	0.0669068	17.6172	NFE2
9.20928	1.07688	16.966	0.0616497	17.484	EPB41
16.4339	1.08831	21.8354	0.0443152	17.484	EPB41
5.02072	1.16069	9.43955	0.0616514	17.484	EPB41
5.06211	1.07113	9.35573	0.133293	17.4584	IFIT1B
16.0292	1.08852	20.7251	0.0399892	17.4584	IFIT1B
9.26196	1.0851	16.3416	0.0383665	17.4584	IFIT1B
9.14523	1.07559	8.13538	0.0718883	17.3414	MARCH8
16.0264	1.08608	22.6558	0.0496786	17.3414	MARCH8
4.96719	1.16369	9.61747	0.0494004	17.3414	MARCH8
4.64228	0.825115	8.03807	1.86755	17.2182	MCL1
12.3148	0.917628	12.9831	0.641746	17.2182	MCL1
5.04938	0.840488	11.8214	1.05099	17.1619	RPL10
4.76492	1.05374	8.48491	0.0513608	17.1619	RPL10
9.93906	1.18072	8.54645	0.0143939	17.1619	RPL10
9.00093	1.07916	8.33969	0.0365571	17.0511	HEXIM1
16.4973	1.14451	8.93533	0.00577807	17.0511	HEXIM1
4	1.03117	8	0.52248	17.0219	RPS3A
4.55657	0.918708	8.71119	0.904277	17.0219	RPS3A
38.0155	0.971243	13.4061	0.503527	16.9819	GAPDH
5.10354	0.862941	11.3025	1.63987	16.9819	GAPDH
6.90608	0.851163	14.8239	1.19207	16.9819	GAPDH
13.0129	1.08963	19.2579	0.00320193	16.5609	DNAJB2
4.7049	1.12587	10.9969	0.00846024	16.5609	DNAJB2
8.85068	1.15792	9.11462	0.169115	16.4497	LYZ
4.9249	1.13901	12.3373	0.129777	16.4497	LYZ
17.0068	1.15555	24.0443	0.0795773	16.4497	LYZ
9.37922	0.990156	15.0478	0.0527901	16.3183	RPL35A
4	0.963398	12	0.132632	16.3183	RPL35A
5.08435	0.934934	8.73984	0.227716	16.3183	RPL35A
15.3983	1.0997	18.8788	0.0264721	16.3183	RPL35A
5.10159	1.06255	9.21209	0.128552	16.1479	SEC62
9.25577	1.10798	14.8402	0.0566772	16.1479	SEC62
15.5694	1.10316	18.5511	0.0341082	16.1479	SEC62
5.0566	1.06257	9.39025	0.144035	16.0847	ISCA1
9.47581	1.09089	16.1395	0.039991	16.0847	ISCA1
15.7802	1.11998	20.8833	0.0309253	16.0847	ISCA1
5.14928	0.846617	11.6493	1.44982	16.0532	KLF2
4	0.840704	10	0.548463	16.0532	KLF2
24.1943	0.970481	16.9614	0.197302	16.0131	HIST1H4C
4	0.921978	8	0.127911	16.0131	HIST1H4C
8.60461	1.02612	9.51402	0.0625229	16.0131	HIST1H4C
6.39573	1.0511	10.7728	0.0335473	16.0131	HIST1H4C
4	1.05164	8	1.37102e-05	16.0131	HIST1H4C
9.27101	1.08176	17.0975	0.060074	15.9707	FOXO3
15.767	1.07969	22.5006	0.0530497	15.9707	FOXO3
4.99716	1.13139	9.58018	0.0685581	15.9707	FOXO3
5.6924	1.09422	11.0355	0.0937765	15.6809	MMP24-AS1
15.0715	1.08471	21.6158	0.0377432	15.6809	MMP24-AS1
4.34205	1.17488	8.59032	0.0466528	15.6809	MMP24-AS1
8.78091	1.0108	14.8202	0.272423	15.6698	HIST1H4H
30.2632	0.967594	15.4629	0.287175	15.6698	HIST1H4H
5.79226	0.894441	9.94655	0.697718	15.6698	HIST1H4H
4.58341	0.903335	12.1884	0.478045	15.6698	HIST1H4H
5.81335	0.905288	10.4027	0.378545	15.5797	MIR3064
11.2187	1.1937	9.83487	0.0317373	15.5797	MIR3064
4.90259	0.879338	12.1326	0.581177	15.5476	RPL6
4.68837	1.0372	9.76883	0.0402355	15.5476	RPL6
5.06822	1.04758	9.02204	0.16226	15.2232	EIF1AY
7.28744	1.15972	11.7218	0.13818	15.2232	EIF1AY
4	1.10288	12	0.00468391	15.2232	EIF1AY
14.2267	1.14421	8.14147	0.00449495	15.2232	EIF1AY
4.74306	1.01427	12.5329	0.328359	15.0651	RPL29
6.88762	0.945671	14.6087	0.0419813	15.0651	RPL29
4	1.02681	12	0.0572108	15.0612	RPL38
5.19096	1.03807	9.08053	0.0314997	15.0612	RPL38
15.1207	1.17023	12.8779	0.00431713	15.0612	RPL38
5.07715	0.844429	11.8697	0.876389	14.9938	RPS18
4.77499	1.02817	8.32009	0.0532384	14.9938	RPS18
5.56602	0.802698	10.6563	1.71665	14.8647	PABPC1
15.595	1.07493	20.625	0.0481579	14.8647	PABPC1
4.86077	0.982429	12.0692	0.0580449	14.6716	RPS4X
5.16116	0.888536	12.2678	0.342614	14.6716	RPS4X
8.91996	1.01925	16.3249	0.177527	14.6651	PRDX6
16.1229	1.04623	20.9817	0.115068	14.6651	PRDX6
5.01588	1.06299	9.69267	0.131206	14.6651	PRDX6
4	0.910221	12	0.202199	14.6344	RPL32
5.17916	0.860347	13.0407	0.163545	14.6344	RPL32
14.189	1.07125	10.3641	0.0375001	14.6344	RPL32
4.86987	0.94356	11.6793	0.714288	14.4896	PFN1
5.80659	0.968526	10.0725	0.253999	14.4896	PFN1
9.54756	1.09817	15.2727	0.116853	14.4896	PFN1
4.77941	0.94009	8.33859	0.198097	14.3186	RPL27A
5.38903	0.938687	12.0255	0.157651	14.2736	RPL18A
4	0.94503	8	0.0516307	14.2736	RPL18A
12.5539	1.16921	10.8528	0.0184731	14.2736	RPL18A
4.91927	0.893847	12.2904	0.709837	14.1772	RPL36
6.07604	1.19207	13.1616	0.0338807	14.1772	RPL36
5.28254	1.01324	11.9305	0.146607	14.1549	SCARNA9
5.09715	1.06356	9.34856	0.0621565	14.1321	SKP1
9.7051	1.08897	15.2656	0.0408425	14.1321	SKP1
15.7423	1.12541	21.2182	0.0280069	14.1321	SKP1
16.361	1.06456	21.3147	0.0380318	14.1296	AP2M1
9.14271	1.07294	16.8566	0.0755918	14.1296	AP2M1
5.01151	1.13002	9.39386	0.0823225	14.1296	AP2M1
4	0.944711	12	0.0724383	13.9338	RPS13
14.0884	1.16368	12.5452	0.0161593	13.9338	RPS13
5.64851	1.08581	11.8132	0.000335968	13.9338	RPS13
9.15188	1.06297	8.063	0.0856867	13.8868	KIAA0430
16.6164	1.07934	21.9421	0.0606373	13.8868	KIAA0430
5.04149	1.14087	9.26704	0.0698852	13.8868	KIAA0430
9.21624	1.07176	16.9624	0.0775051	13.7338	EIF2AK1
16.4824	1.07693	21.6468	0.0736009	13.7338	EIF2AK1
5.01249	1.14689	9.51858	0.0651739	13.7338	EIF2AK1
6.12545	0.856145	9.65499	0.280162	13.5833	RPL11
4	0.962031	8	0.0277792	13.5833	RPL11
27.8011	0.908889	16.4904	0.963946	13.5721	HIST1H2BF
5.38723	0.873617	11.5137	0.513029	13.4351	DDX5
4	1.01268	8	0.0813735	13.382	RPS15A
14.0102	0.885563	14.5605	0.217948	13.382	RPS15A
5.55971	0.840261	12.5827	0.280146	13.382	RPS15A
14.3216	1.10708	22.2467	0.0388997	13.382	RPS15A
13.743	1.03494	10.8634	0.0412747	13.2867	TSPYL1
8.2719	1.12239	10.2255	0.0326047	13.2867	TSPYL1
4	1.19326	8	0.00858273	13.2867	TSPYL1
5.016	1.11252	8.14611	0.00839801	13.2867	TSPYL1
9.18439	1.06172	8.13589	0.0779624	13.1177	WDR26
16.1527	1.07199	22.0747	0.0518645	13.1177	WDR26
5.03256	1.12444	9.49605	0.0699851	13.1177	WDR26
12.97	1.1217	17.5652	0.0156139	13.1088	KLF1
4.69753	1.15677	10.2676	0.00494677	13.1088	KLF1
27.2893	0.916192	17.6298	1.70001	12.964	TLN1
4.4449	0.964594	8.40512	0.534341	12.964	TLN1
9.29814	1.04452	16.8164	0.0575143	12.9588	MAP1LC3B
16.2998	1.05923	21.6022	0.0529979	12.9588	MAP1LC3B
4.99862	1.10291	9.84405	0.0366842	12.9588	MAP1LC3B
5.06794	1.03567	9.31651	0.177931	12.9419	DCUN1D1
9.44076	1.11627	15.5045	0.0467767	12.9419	DCUN1D1
15.2398	1.14985	18.8384	0.0238673	12.9419	DCUN1D1
5.29965	0.865976	11.5129	1.21416	12.9078	LTB
4	1.16933	10	0.133909	12.9078	LTB
4.84873	1.05765	12.0405	0.203744	12.9037	HIST1H1B
17.1766	1.09672	10.5743	0.11659	12.9037	HIST1H1B
9.03728	1.1244	11.4522	0.113762	12.9037	HIST1H1B
4	1.09952	10	0.044307	12.9037	HIST1H1B
16.6445	1.07857	21.7004	0.0475521	12.7589	BLVRB
9.02276	1.09746	8.08798	0.0378512	12.7589	BLVRB
4.92346	1.1863	9.65521	0.0463027	12.7589	BLVRB
4	0.99827	12	0.0505309	12.6518	RPL36AL
7.23688	0.989371	10.6691	0.0759643	12.6518	RPL36AL
4.97392	0.888596	12.9192	0.215899	12.6518	RPL36AL
6.92502	0.997756	11.2463	0.143315	12.6317	RPL21P28
5.1058	1.04543	8.74161	0.0477225	12.6317	RPL21P28
4	1.04391	12	0.025291	12.6317	RPL21P28
16.7647	1.15328	17.4943	0.0423458	12.6317	RPL21P28
14.5038	1.08221	22.0939	0.0454757	12.617	FIS1
4.97363	1.13791	9.68647	0.037421	12.617	FIS1
8.81202	1.11179	8.53423	0.042182	12.617	FIS1
5.09368	0.896165	11.6185	0.746016	12.5935	HIST1H4B
7.45945	1.19603	8.30545	0.047206	12.5935	HIST1H4B
25.9643	0.903001	17.7762	1.80473	12.5582	HIST1H2BJ
5.13034	0.982158	11.8064	0.461192	12.5465	SNORA54
12.6577	1.05905	13.5436	0.0548758	12.4482	HNRNPK
4	1.16108	8	0.018698	12.4482	HNRNPK
5.03583	1.12694	10.8105	0.00808198	12.4482	HNRNPK
5.18245	0.832505	11.2275	2.09037	12.4219	H3F3B
7.09678	0.865303	14.3133	0.708082	12.4219	H3F3B
8.2873	1.13482	9.17153	0.255341	12.4219	H3F3B
43.5083	1.10859	48.4287	0.0785401	12.4219	H3F3B
4.92105	1.07692	11.4819	0.301145	12.3935	HIST1H3B
4	1.10349	10	0.0390048	12.3935	HIST1H3B
16.6334	1.15405	8.83015	0.0285641	12.3935	HIST1H3B
15.8289	1.11105	9.21953	0.0193581	12.385	EIF5A
8.67363	1.0982	10.1897	0.0140042	12.385	EIF5A
9.30162	1.0756	16.9452	0.028661	12.3841	ISCU
15.7223	1.0925	22.1996	0.0536827	12.3841	ISCU
5.03641	1.13212	9.31575	0.06235	12.3841	ISCU
5.34413	0.807917	11.4408	1.94576	12.2405	SCARNA12
4	1.04943	10	0.0436882	12.2405	SCARNA12
10.1731	1.19214	9.24593	0.036276	12.2405	SCARNA12
5.0549	1.07439	9.41825	0.0619132	12.1149	PTGES3
9.50814	1.09981	15.3588	0.0242787	12.1149	PTGES3
15.7103	1.15255	19.0818	0.00840889	12.1149	PTGES3
5.47728	0.906457	10.8415	0.643871	12.0009	HIST1H2AG
10.5768	1.0877	16.4434	0.340739	12.0009	HIST1H2AG
4.61961	1.06501	12.3666	0.174134	12.0009	HIST1H2AG
14.4656	1.07701	20.1488	0.0329587	11.9808	SHARPIN
4.67592	1.13791	10.0242	0.0086406	11.9808	SHARPIN
4	1.00191	10	0.305254	11.9663	HIST1H1D
14.1414	0.939311	13.1701	0.579018	11.9663	HIST1H1D
5.05393	0.906301	11.9615	0.398979	11.9663	HIST1H1D
5.15236	0.868145	11.5945	1.21506	11.9644	RPL10A
4	0.866857	10	0.409752	11.9644	RPL10A
9.28038	1.06695	16.839	0.0839532	11.8461	PPM1A
16.3337	1.07853	21.5208	0.0642514	11.8461	PPM1A
5.0126	1.12392	9.60726	0.0893018	11.8461	PPM1A
4.7522	1.16953	9.65085	0.00398264	11.7218	RILP
5.46287	0.859078	11.4252	0.711544	11.6889	HNRNPA2B1
9.21868	1.06342	17.1274	0.0775529	11.6515	MXI1
5.03927	1.10347	9.35431	0.110149	11.6515	MXI1
16.5675	1.08178	21.5585	0.0564494	11.6515	MXI1
5.03361	1.09146	9.34333	0.101596	11.5598	PPP1CB
9.2282	1.07129	17.1744	0.0676185	11.5598	PPP1CB
15.3218	1.09	22.9256	0.0534919	11.5598	PPP1CB
5.08147	1.07071	9.3073	0.130125	11.55	ST13
9.35131	1.0883	15.8056	0.0495263	11.55	ST13
15.6166	1.09756	20.4992	0.0396626	11.55	ST13
5.06069	0.839025	11.7428	1.51528	11.5177	RPLP0
5.05426	1.10993	9.34527	0.0918591	11.5126	OPTN
9.31007	1.08278	16.21	0.0421159	11.5126	OPTN
16.2924	1.09503	20.5252	0.0349926	11.5126	OPTN
33.5228	0.985742	11.8712	0.397926	11.4645	HIST1H2AE
9.83438	1.08397	15.3849	0.0184294	11.4645	HIST1H2AE
7.6538	0.989885	8.5957	0.0766643	11.4203	PTMS
4	0.923651	10	0.113781	11.4203	PTMS
6.33997	1.0187	12.7	0.0269098	11.4203	PTMS
16.9725	1.17483	15.5321	0.00174162	11.4203	PTMS
9.11398	1.07856	8.39191	0.055649	11.3483	C6orf62
15.6214	1.08329	23.4977	0.0461301	11.3483	C6orf62
4.93683	1.18234	10.0291	0.0384911	11.3483	C6orf62
4.91857	1.11187	9.40151	0.0583131	11.3451	SLC38A5
14.1276	1.13283	18.204	0.0161608	11.3451	SLC38A5
5.05157	1.05249	9.41913	0.15987	11.3371	BIRC2
9.33318	1.1148	15.4676	0.0282993	11.3371	BIRC2
15.2764	1.13079	19.7499	0.0178925	11.3371	BIRC2
5.03944	1.09169	9.47774	0.0558071	11.3051	NPRL3
15.4099	1.11042	20.6338	0.0355607	11.3051	NPRL3
9.14268	1.11727	16.1819	0.0342265	11.3051	NPRL3
4.49836	0.969576	10.3139	0.215279	11.3043	RPL23A
4.95169	0.827787	12.0532	0.703825	11.3043	RPL23A
17.248	1.01918	20.7911	0.136508	11.265	STOM
8.9479	1.05649	16.8546	0.13125	11.265	STOM
4.9693	1.127	10.0902	0.0736108	11.265	STOM
20.374	0.986343	19.1141	0.399111	11.2175	ARF1
4.17657	1.10796	10.9971	0.593166	11.2175	ARF1
4.99046	1.15739	11.1741	0.40349	11.2175	ARF1
8.38726	1.0619	14.7835	0.0724533	11.2175	ARF1
5.04503	1.10091	9.31737	0.114478	11.1799	TCP11L2
9.27797	1.06563	16.9126	0.0362095	11.1799	TCP11L2
16.3976	1.09797	21.9128	0.0344592	11.1799	TCP11L2
6.49213	0.870776	11.0241	0.467063	11.1498	RNU11
4.72629	1.14125	8.5035	0.0601138	11.1498	RNU11
5.14314	0.870973	12.103	1.07919	11.1255	RNU2-2P
9.60863	1.15956	15.22	0.07162	11.1255	RNU2-2P
9.24575	1.11105	8.03784	0.0277985	11.0923	PRDX2
16.486	1.13624	23.804	0.0224164	11.0923	PRDX2
12.4041	0.99214	14.0408	0.150312	11.0047	UCP2
5.74661	0.956882	10.4747	0.203014	11.0047	UCP2
4.55669	1.06119	12.1771	0.0729288	11.0047	UCP2
8.82458	1.03484	8.74023	0.061039	10.9924	ARRB2
5.12888	1.05105	8.49877	0.0629195	10.9924	ARRB2
13.975	1.09059	9.42997	0.022598	10.9924	ARRB2
4.89635	0.949583	12.1731	0.42139	10.992	RPL18
9.12274	1.17307	8.56444	0.0426505	10.992	RPL18
5.41751	0.885337	11.2039	0.715139	10.9874	CIRBP
4.40107	1.05397	10.1849	0.0897529	10.8883	MORC3
7.11596	1.08357	10.5493	0.0582183	10.8883	MORC3
4.98628	1.13349	9.5917	0.100159	10.8406	ABALON
9.4394	1.11092	17.1274	0.0110681	10.8406	ABALON
16.7232	1.13288	22.3292	0.0112042	10.8406	ABALON
13.6449	1.03503	10.2034	0.0314255	10.8149	ABTB1
8.15446	1.1261	10.1251	0.0187605	10.8149	ABTB1
4.59704	1.15041	11.6864	0.0109899	10.8149	ABTB1
4.88669	0.907403	12.0615	0.619365	10.7916	RPS16
5.27501	0.9514	12.0444	0.0835428	10.7916	RPS16
10.0123	1.18486	17.8321	0.0403752	10.7916	RPS16
5.07566	0.918117	12.0973	0.378501	10.7846	RPL9
4	0.848514	8	0.251882	10.7846	RPL9
19.2928	0.839794	11.3521	2.24854	10.662	MIR5690
9.57557	1.04138	11.6931	0.130952	10.662	MIR5690
4.92671	1.06994	12.8188	0.0913377	10.662	MIR5690
10.6707	1.07183	15.9799	0.0894859	10.6591	SNORD95
4.97502	1.14201	12.7942	0.00426572	10.6198	UBALD2
8.13889	1.1197	9.08176	0.00350672	10.6198	UBALD2
15.0782	1.0993	8.56128	0.000699948	10.6198	UBALD2
9.34018	1.04669	11.0823	0.0485528	10.5978	DEFA3
4.97825	1.15116	12.3352	0.115298	10.5978	DEFA3
17.4259	1.19225	24.4615	0.00919016	10.5978	DEFA3
4.66692	0.805304	12.1523	3.79382	10.5728	CALM3
22.6525	0.940846	19.557	0.821862	10.5728	CALM3
9.09719	1.08962	17.0839	0.0584509	10.5576	CCNDBP1
15.2258	1.09477	22.7869	0.0349849	10.5576	CCNDBP1
4.94889	1.19778	9.66669	0.0487764	10.5576	CCNDBP1
4.72283	1.10352	8.92965	0.109113	10.5085	RPL26
9.40585	1.09091	16.9309	0.0686174	10.5085	RPL26
9.27633	1.07934	17.0033	0.0485928	10.4882	ZFAND5
5.01074	1.15989	9.61283	0.0541932	10.4882	ZFAND5
15.8337	1.10592	23.1984	0.0313553	10.4882	ZFAND5
26.5352	0.891676	18.0053	0.786609	10.4771	HIST1H2BH
4.83274	0.815292	11.7472	2.56882	10.4771	HIST1H2BH
4.99522	0.87185	11.9473	1.11286	10.3474	ZFP36L2
13.4692	0.841573	13.5223	0.641667	10.3474	ZFP36L2
9.09041	1.08988	16.9835	0.0643341	10.3323	TUBB2A
16.6302	1.1203	21.7477	0.0284903	10.3323	TUBB2A
4.90582	1.1953	9.52561	0.0422157	10.3323	TUBB2A
5.30296	0.806994	11.1203	1.97098	10.3184	UBC
41.5038	1.02222	48.87	0.223279	10.3184	UBC
5.55202	0.997481	11.1556	0.0568678	10.3023	RPS23
4.86542	0.911258	12.2273	0.656114	10.3023	RPS23
4.91721	0.991676	11.8825	0.655589	10.2895	SPN
4	1.00652	10	0.218792	10.2895	SPN
16.4091	1.04797	11.5291	0.186203	10.2895	SPN
27.6638	0.928451	17.3688	1.45683	10.1957	GP1BA
9.83738	1.17963	9.3117	0.0663941	10.1861	RPS21
25.457	0.961708	17.4044	0.39949	10.1699	SOD2
4.76328	0.878612	11.6354	0.883707	10.1699	SOD2
5.0495	1.0505	9.30859	0.165879	10.1413	UBE2B
9.27579	1.07549	16.6236	0.0515765	10.1413	UBE2B
15.9371	1.09691	21.4592	0.0331888	10.1413	UBE2B
9.08654	1.07236	8.07124	0.111779	10.1276	SRXN1
16.4174	1.08662	22.4929	0.0721442	10.1276	SRXN1
4.82995	1.19631	9.78714	0.0384411	10.1276	SRXN1
9.17747	1.06519	8.07941	0.0740627	10.1247	SESN3
5.04709	1.11528	9.30962	0.0876856	10.1247	SESN3
16.4064	1.09769	22.0015	0.0371405	10.1247	SESN3
9.07677	1.05811	8.13264	0.107106	10.1183	CTSB
16.8486	1.07218	21.8791	0.0707736	10.1183	CTSB
4.99895	1.18882	9.20254	0.0500155	10.1183	CTSB
11.2935	1.11924	19.2351	0.00436369	10.108	MRPS16
4.63147	1.00072	11.7432	0.260916	9.99978	TUBB4B
19.4166	0.86501	19.2873	0.69111	9.99978	TUBB4B
5.9719	0.884494	9.69195	0.539131	9.99978	TUBB4B
8.39161	1.08087	12.9057	0.115392	9.99978	TUBB4B
13.0971	0.840665	14.0637	1.19586	9.96527	HNRNPH1
5.32872	0.847026	11.7113	1.0715	9.96527	HNRNPH1
4	1.11475	10	0.0842706	9.96527	HNRNPH1
9.23077	1.05442	17.0821	0.104551	9.87097	FAM104A
16.7339	1.07782	21.7673	0.0712925	9.87097	FAM104A
5.0524	1.12107	9.32539	0.102013	9.87097	FAM104A
9.3507	1.06179	16.876	0.0912716	9.8565	CREG1
16.7893	1.06946	21.5182	0.0745577	9.8565	CREG1
5.03769	1.11522	9.35713	0.0980162	9.8565	CREG1
12.7299	0.909487	13.9686	0.697559	9.73173	ATHL1
5.35447	0.886038	11.5851	0.830597	9.73173	ATHL1
4	1.17152	10	0.0842945	9.73173	ATHL1
27.3619	0.904663	17.5812	2.33002	9.712	THBS1
4.49153	0.979324	8.14202	0.493007	9.712	THBS1
9.16127	1.1673	14.9853	0.00339073	9.66341	MKNK2
4.81322	0.987911	12.6084	0.709913	9.62285	SNORD89
17.737	0.90507	11.3899	0.946678	9.62285	SNORD89
8.45572	1.06894	16.379	0.363801	9.62285	SNORD89
4.92633	0.97645	11.7951	0.0747225	9.59927	RPS20
5.15378	0.904473	12.1094	0.340258	9.59927	RPS20
4	0.97018	10	0.301114	9.53666	SRRM2
5.36379	0.839113	11.4189	1.33199	9.53666	SRRM2
16.486	1.08066	21.7547	0.0638717	9.53196	ASCC2
9.19474	1.0793	16.7658	0.0613931	9.53196	ASCC2
4.99975	1.16739	9.32296	0.0619544	9.53196	ASCC2
9.23229	1.06322	16.9988	0.0882156	9.45702	PIP4K2A
16.5409	1.0807	21.9101	0.0337348	9.45702	PIP4K2A
5.03041	1.14126	9.39964	0.0779527	9.45702	PIP4K2A
8.5203	0.817382	16.0481	0.440156	9.30971	HSPB1
4.82574	1.03965	11.2948	0.0438556	9.30971	HSPB1
16.2539	1.09313	20.7511	0.0594589	9.30971	HSPB1
28.6498	0.909384	17.117	1.63172	9.29363	SAT1
4.30386	0.933695	9.41154	0.328079	9.29363	SAT1
16.3599	1.10164	21.4379	0.0358953	9.28059	HAGH
9.12611	1.10997	8.13995	0.0378867	9.28059	HAGH
16.0568	1.10811	20.6679	0.0185552	9.27676	HBZ
5.01023	1.15001	9.97015	0.0446946	9.27676	HBZ
9.46186	1.07731	17.312	0.0216516	9.27676	HBZ
9.02409	1.09612	8.90502	0.0542276	9.255	E2F2
15.679	1.09376	23.5438	0.0446456	9.255	E2F2
9.17402	1.07836	8.37463	0.0759644	9.24527	TPRG1L
16.008	1.10818	23.3456	0.0509453	9.24527	TPRG1L
9.35339	1.11067	8.14957	0.0119623	9.24252	GID8
16.8475	1.18486	15.3169	0.00119671	9.24252	GID8
23.8648	0.807984	18.1804	1.39136	9.21425	DAZAP2
5.94068	0.816704	9.90577	1.04611	9.21425	DAZAP2
14.318	0.84891	11.2651	0.450588	9.21425	DAZAP2
4.90552	0.893669	11.9508	1.08791	9.13458	CORO1A
4	0.811365	10	0.573303	9.13458	CORO1A
11.3441	1.06519	13.6162	0.0643373	9.13458	CORO1A
22.7819	0.83383	19.2092	5.46583	9.04952	GP9
4.59166	0.812445	12.27	4.95554	9.04952	GP9
4.87633	1.07696	12.7371	0.107288	9.0424	SNORA73A
4.89539	0.938319	11.963	0.351438	9.03743	RPL15
5.43384	0.940889	11.4345	0.0782872	9.03743	RPL15
4.71949	1.1956	11.5652	0.0148747	9.02619	RNF187
25.1589	0.822408	18.4249	3.61983	9.02004	TRAPPC1
4.73566	0.806445	12.0123	3.17374	9.02004	TRAPPC1
12.6637	0.815024	11.7493	1.50909	9.02004	TRAPPC1
13.4053	1.09937	18.408	0.0149699	9.01399	ESPN
4.7376	1.12536	9.98842	0.0125545	9.01399	ESPN
4	0.889453	10	0.0674045	8.98847	TMEM86B
13.1424	1.07819	10.671	0.0280205	8.98847	TMEM86B
7.74804	1.1664	13.1283	0.0110843	8.98847	TMEM86B
4.68142	1.16527	9.32439	0.00493946	8.98847	TMEM86B
4.90863	0.820127	12.3771	0.909184	8.98721	HSPA8
6.2111	0.867749	8.82594	0.809189	8.98721	HSPA8
5.54178	0.960021	10.9511	0.1106	8.95483	HIST1H2AI
14.0898	0.875275	12.6305	0.270702	8.95483	HIST1H2AI
4.55921	1.04386	8.1764	0.0744794	8.95483	HIST1H2AI
30.8807	1.16039	12.8537	0.0237224	8.95483	HIST1H2AI
11.3812	1.01651	14.7083	0.471945	8.9366	MIR3679
5.02607	0.921591	11.8151	0.909584	8.9366	MIR3679
6.74905	1.06691	12.5506	0.24665	8.9366	MIR3679
4	0.973187	10	0.296343	8.92874	TMEM14E
12.5061	0.814183	13.8666	2.09689	8.92874	TMEM14E
5.34955	0.859934	11.6416	1.34303	8.92874	TMEM14E
5.03495	0.903804	12.3351	0.64209	8.89592	RPL28
5.01955	1.07718	10.6908	0.0427312	8.89592	RPL28
9.18922	1.08675	8.15478	0.0490107	8.82712	CSDE1
16.0825	1.11484	23.1305	0.0362442	8.82712	CSDE1
4	1.00149	12	0.131643	8.81582	HIST1H2BE
14.9337	0.913802	14.1234	0.146419	8.81582	HIST1H2BE
7.78812	1.13186	10.6869	0.04544	8.81582	HIST1H2BE
4.20874	1.00241	8.20525	0.121823	8.77832	ARF6
13.2673	0.985909	13.2713	0.2147	8.77832	ARF6
5.5701	0.907576	11.4432	0.336031	8.77832	ARF6
5.88043	0.85602	9.78605	0.91814	8.76366	EID1
12.0564	0.92452	16.4234	0.199856	8.76366	EID1
4	1.09019	8	0.000177223	8.76366	EID1
5.03884	1.10329	9.39491	0.0965511	8.72678	RMND5A
9.26853	1.07711	16.9654	0.0526319	8.72678	RMND5A
15.9827	1.10681	21.996	0.0287624	8.72678	RMND5A
4.95411	0.904746	12.226	0.48579	8.64232	GNB2L1
5.01446	0.878273	11.8523	1.23472	8.62788	IFITM1
11.9323	0.829344	14.3252	1.08163	8.62788	IFITM1
9.39496	1.17521	11.3907	0.190195	8.62788	IFITM1
9.07605	1.05286	8.14618	0.118385	8.48089	HIPK1
16.3817	1.07337	22.4237	0.0680053	8.48089	HIPK1
5.03626	1.14376	9.19457	0.0710072	8.48089	HIPK1
5.70534	0.926404	10.7293	1.18817	8.44168	MIR4442
5.00066	1.13554	9.51729	0.0273538	8.40016	FAM117A
9.20141	1.0918	16.8649	0.0366696	8.40016	FAM117A
15.6972	1.11503	21.7624	0.0221043	8.40016	FAM117A
5.0563	1.06817	9.52787	0.136141	8.39953	PPP3R1
9.58706	1.08119	16.3039	0.0468785	8.39953	PPP3R1
16.2167	1.12885	20.5671	0.031392	8.39953	PPP3R1
20.7005	0.931273	20.0222	0.676473	8.33929	TAL1
4.60126	1.0218	11.6752	0.140038	8.33929	TAL1
7.97297	0.845192	15.0939	0.626925	8.33929	TAL1
8.35159	0.849833	12.3193	1.14272	8.3107	MIR3175
5.76087	1.09	10.295	0.33743	8.3107	MIR3175
13.0761	1.10127	13.7515	0.145381	8.3107	MIR3175
5.12999	0.877673	11.756	0.726836	8.29141	RPL23
4.74806	1.08801	8.24141	0.0358161	8.29141	RPL23
10.0003	1.15824	15.368	0.00591803	8.29141	RPL23
8.81831	1.0858	8.4184	0.0399789	8.28733	ORMDL3
15.1515	1.11194	12.1116	0.0206646	8.28733	ORMDL3
15.5157	1.05272	9.28087	0.068395	8.26973	ATP5B
8.87137	1.07001	9.30764	0.0541203	8.26973	ATP5B
6.14638	0.90496	9.28264	0.780358	8.20523	IL7R
4.87804	0.91966	12.3079	0.660055	8.16214	BTG1
9.55427	1.10321	9.07678	0.134318	8.16214	BTG1
9.20206	1.07435	16.8779	0.0563575	8.13243	PSMF1
16.3596	1.09565	21.5913	0.0355004	8.13243	PSMF1
5.00843	1.15554	9.44763	0.053796	8.13243	PSMF1
16.5762	1.04557	21.6533	0.119693	8.13046	WNK1
9.06419	1.07553	8.13945	0.107049	8.13046	WNK1
5.24245	0.976979	12.1031	0.771844	8.11479	MIR421
25.6438	0.900197	32.6651	0.77204	8.11479	MIR421
4.4292	1.18633	10.1848	0.0328758	8.11479	MIR421
5.09146	1.05468	11.8126	0.505575	8.03714	S100A6
15.4201	1.03622	12.8243	0.233627	8.03714	S100A6
10.3333	1.07914	16.2773	0.0363828	8.00565	METTL7A
5.24292	0.874381	11.5093	1.02951	7.9888	HLA-F
4	1.03887	10	0.11536	7.9888	HLA-F
10.1791	0.804379	14.4718	0.967206	7.9888	HLA-F
5.17839	0.98876	8.34436	0.150122	7.96115	NACA
4	1.04235	8	0.0588181	7.96115	NACA
8.81063	1.07752	15.8596	0.0485228	7.96115	NACA
14.3345	1.1354	19.9583	0.00122739	7.96115	NACA
5.62444	0.80585	10.4187	4.33163	7.90531	SNN
25.973	0.925529	18.3771	1.6255	7.90531	SNN
4.54963	0.917744	12.2308	1.48254	7.90531	SNN
9.44464	1.03835	16.1755	0.0234863	7.87461	ANP32B
15.2243	1.11547	21.2336	0.0308601	7.87461	ANP32B
5.34259	0.867436	11.6208	0.527699	7.79266	SRSF5
26.8944	0.926268	17.7904	0.764522	7.72721	CXCL5
4.43817	0.91058	8.66781	0.79073	7.72721	CXCL5
28.9059	0.818107	17.7606	2.02986	7.72434	HMGB1
6.08007	0.825866	9.44308	1.93276	7.72434	HMGB1
10.8787	1.10525	13.68	0.154515	7.72434	HMGB1
5.05152	1.10541	9.57577	0.0915611	7.71442	SNX3
9.44041	1.07084	16.6386	0.0507838	7.71442	SNX3
16.459	1.10022	21.1788	0.0426023	7.71442	SNX3
16.2381	1.05498	22.0557	0.112098	7.66352	TNS1
9.04032	1.07631	8.16137	0.107927	7.66352	TNS1
4.9042	0.86484	12.3125	0.659164	7.66187	LIMD2
4.94346	1.12816	12.6734	0.218028	7.64633	LINC01000
16.908	1.11343	21.7109	0.0401721	7.64633	LINC01000
5.06724	1.00331	9.2252	0.206267	7.64589	ANKRD36BP2
8.97917	1.09968	12.6362	0.0977879	7.64589	ANKRD36BP2
4	1.18465	12	0.0244787	7.64589	ANKRD36BP2
15.7034	1.12116	17.8851	0.0235742	7.64589	ANKRD36BP2
17.5098	0.993444	11.8445	0.937611	7.64443	MIR186
25.3169	0.957945	18.0064	1.19299	7.62452	RGS18
10.5572	1.16935	17.6209	0.0419619	7.62452	RGS18
8.90173	1.06509	9.29321	0.117588	7.62146	CDIPT
15.1727	1.094	8.21511	0.114701	7.62146	CDIPT
5.04904	1.12473	9.33027	0.0708773	7.55093	PCMTD2
9.19766	1.08155	8.13956	0.0451247	7.55093	PCMTD2
15.4019	1.13211	8.05153	0.0133947	7.55093	PCMTD2
4	1.05838	10	0.500115	7.49126	H1FX
5.63727	0.863661	10.4915	0.952179	7.49126	H1FX
13.6558	0.919678	13.5411	0.547855	7.49126	H1FX
5.06007	0.938563	12.1228	0.362073	7.46413	SCARNA6
5.00091	1.05752	9.70738	0.14405	7.46113	SHISA4
9.43721	1.07253	16.5509	0.0349308	7.46113	SHISA4
16.5638	1.10402	18.6709	0.0388497	7.46113	SHISA4
4.95093	0.989879	11.4454	0.171516	7.43853	RPS27A
5.28211	0.928625	11.9655	0.382419	7.43853	RPS27A
9.81145	1.17094	15.3906	0.00605384	7.43853	RPS27A
4	0.834403	10	0.121503	7.43434	C11orf58
5.10381	1.17723	9.76336	0.252699	7.43434	C11orf58
13.193	1.1379	13.7501	0.00778536	7.43434	C11orf58
16.6763	1.06647	22.3213	0.0875142	7.43231	EPB42
8.97461	1.07668	8.32825	0.0832742	7.43231	EPB42
4.72916	0.837336	11.9049	3.07461	7.4319	PF4V1
21.821	0.8975	20.1882	0.747278	7.4319	PF4V1
5.25365	0.999934	11.7753	0.272764	7.39593	SNORA40
6.75875	0.890351	12.4617	0.96811	7.39593	SNORA40
11.065	1.12302	15.128	0.084565	7.39593	SNORA40
4	1.18938	10	0.0125505	7.39593	SNORA40
15.6615	1.06624	20.5999	0.127351	7.35283	SMIM1
5.08445	1.09146	9.07782	0.154768	7.35283	SMIM1
9.50514	1.00494	15.8918	0.146634	7.33952	GPS2
5.63129	1.05089	12.6661	0.244174	7.33952	GPS2
15.6179	1.14466	18.7439	0.0265384	7.33952	GPS2
5.93278	0.91641	9.79046	0.406647	7.32817	ANKRD9
4.60609	1.04944	11.9938	0.0927943	7.32817	ANKRD9
10.8944	1.1541	11.4427	0.108263	7.32817	ANKRD9
12.6886	0.987297	13.7631	0.222615	7.26236	HSP90AB1
5.47736	1.02785	11.583	0.16128	7.26236	HSP90AB1
7.89368	1.04299	11.728	0.113801	7.26236	HSP90AB1
4	1.15738	12	0.000182482	7.26236	HSP90AB1
14.877	0.856603	12.9843	0.945487	7.23683	HIST1H4F
5.0072	1.03676	11.9561	0.191045	7.23683	HIST1H4F
4.77556	1.1505	10.1736	0.0986029	7.1845	POLL
15.9152	0.821007	12.4512	1.92739	7.16837	SNORA70G
4.98241	0.919765	12.3523	0.860756	7.16837	SNORA70G
6.84519	1.10904	9.16652	0.3764	7.16837	SNORA70G
4.9563	0.931732	12.2325	0.334738	7.16802	RPL37
5.60092	0.974146	11.8686	0.068188	7.16802	RPL37
4.77376	0.949231	12.0466	0.653793	7.143	GPSM3
5.70883	0.926372	10.1172	0.317771	7.143	GPSM3
9.55493	1.08965	15.5828	0.00984771	7.143	GPSM3
9.06633	1.02561	8.85367	0.125613	7.13597	FAM122A
5.05826	1.10309	9.57411	0.0844295	7.13597	FAM122A
16.3034	1.14865	19.3923	0.00795619	7.13597	FAM122A
37.685	1.04343	9.43101	0.249741	7.12946	EIF4G2
4.46681	0.92308	12.4205	0.823741	7.09662	SNORA57
12.5967	1.14821	13.7234	0.0394991	7.09662	SNORA57
5.02056	1.10299	9.49512	0.101342	7.09467	NUDT4
9.16103	1.09389	16.3707	0.0320926	7.09467	NUDT4
15.9501	1.09306	21.2879	0.0309342	7.09467	NUDT4
4.94824	0.893837	11.8059	1.58947	7.07624	NKG7
4	0.804569	10	0.795917	7.07624	NKG7
8.51974	1.07471	8.28974	0.0455425	7.07624	NKG7
4.61695	0.85927	9.46282	0.560354	7.0577	RPL24
12.8024	1.17185	14.1709	0.0546875	7.0577	RPL24
9.1961	1.07252	17.1728	0.0622313	7.0513	RNF14
5.03892	1.11729	9.34868	0.0929967	7.0513	RNF14
16.2805	1.09429	22.1575	0.041424	7.0513	RNF14
5.00251	1.11971	11.4342	0.354834	6.99326	MIR4537
17.7019	1.1227	22.7924	0.147404	6.99326	MIR4537
4	1.06397	10	0.000150807	6.99326	MIR4537
9.05587	1.09238	8.76147	0.0108381	6.98479	RBM8A
14.2432	1.11933	9.56877	0.020058	6.98479	RBM8A
5.25402	1.17441	12.0876	0.00836247	6.98479	RBM8A
5.03212	1.11753	9.86944	0.084872	6.98218	BLOC1S6
9.47989	1.08691	16.5646	0.0458862	6.98218	BLOC1S6
16.2409	1.14847	20.6785	0.016996	6.98218	BLOC1S6
4.63364	0.829139	12.159	4.2607	6.95721	NGFRAP1
20.7724	0.949858	20.8381	0.953246	6.95721	NGFRAP1
7.32622	1.01009	12.7246	0.13668	6.94957	TAF7
11.7143	1.01357	15.1631	0.162195	6.94957	TAF7
5.59037	0.938425	11.3262	0.358958	6.94957	TAF7
4	1.15786	8	0.00230557	6.94957	TAF7
5.02413	0.949873	12.2522	0.206558	6.94609	RPS7
9.98093	1.14196	17.4946	0.0528736	6.94609	RPS7
5.74258	1.02642	10.1167	0.0375017	6.9304	PPP1R9B
4.48303	1.06457	8.76368	0.0418696	6.9304	PPP1R9B
14.7402	0.836822	13.347	0.03648	6.9304	PPP1R9B
8.32834	1.1651	10.7027	0.0131925	6.9304	PPP1R9B
4.63373	1.00707	11.6125	0.217664	6.91128	TMEM158
17.2063	0.944238	20.2965	0.521913	6.91128	TMEM158
5.80883	0.840207	9.96458	1.0135	6.91128	TMEM158
4.82455	0.972261	12.6137	0.130578	6.89448	RPL14
4	0.864683	12	0.257895	6.89448	RPL14
31.4391	0.913332	15.7682	0.907254	6.86451	CALM1
11.0007	1.16194	15.703	0.0549394	6.86451	CALM1
5.42811	0.917026	11.5017	1.58687	6.86287	MIR650
4.30665	0.896729	11.8725	1.27938	6.86287	MIR650
26.5506	0.819076	17.938	1.45609	6.83924	RAP2B
6.02902	0.823396	9.59008	1.38757	6.83924	RAP2B
4.56031	0.844974	12.2295	0.513059	6.83924	RAP2B
11.4692	1.00497	14.943	0.507455	6.83283	MIR1254-1
5.053	0.957359	12.1282	0.617248	6.83283	MIR1254-1
6.69013	0.960688	14.1954	0.370981	6.83283	MIR1254-1
4	0.933503	12	0.294515	6.83283	MIR1254-1
17.6264	0.815212	10.2977	2.18941	6.82703	MIR7161
12.9441	0.903572	14.0148	0.696898	6.8252	DDX17
5.323	0.888259	11.6976	0.80113	6.8252	DDX17
5.32415	0.869522	11.6838	0.886228	6.8166	SRSF1
12.8927	0.835136	14.1029	1.09671	6.8166	SRSF1
4	1.08159	10	0.092829	6.8166	SRSF1
4	1.03696	8	0.0433276	6.8028	SNORA61
5.14266	1.01168	12.8543	0.498785	6.78128	MIR151B
8.54649	1.02449	11.215	0.244853	6.78128	MIR151B
14.8037	1.0418	12.5828	0.339993	6.78128	MIR151B
9.12672	1.05557	8.21502	0.036879	6.78037	EIF4EBP2
15.4844	1.09784	22.1282	0.0440395	6.78037	EIF4EBP2
5.03402	1.19239	9.25318	0.0111659	6.78037	EIF4EBP2
23.7938	0.977554	18.8597	1.01678	6.77662	TUBA4A
4.94923	0.834	11.3817	3.11711	6.77662	TUBA4A
6.54679	0.863413	8.65402	2.10911	6.77662	TUBA4A
5.09369	0.985943	9.13879	0.202452	6.77585	KIAA1586
4	1.00531	8	0.0207824	6.77585	KIAA1586
7.20411	1.12033	12.0972	0.0515584	6.77585	KIAA1586
15.1342	1.10047	20.8831	0.0107337	6.77585	KIAA1586
9.13206	1.07722	8.18982	0.079549	6.75293	TSTA3
16.3142	1.09809	22.5736	0.0527483	6.75293	TSTA3
4	0.847711	10	0.517652	6.74941	ARL4C
15.0294	1.06829	8.34474	0.0708015	6.74024	FAM214B
9.04895	1.10585	8.69118	0.046414	6.74024	FAM214B
37.4455	0.811937	15.878	3.11368	6.71254	ZFP36
4.68291	0.933976	12.5881	0.785682	6.71254	ZFP36
5.66849	0.910353	10.4129	0.386249	6.71254	ZFP36
12.2017	0.91891	15.1424	0.408676	6.70858	HIST1H2BN
5.76708	0.88798	10.2294	0.534158	6.70858	HIST1H2BN
28.218	1.04095	15.6048	0.152428	6.70858	HIST1H2BN
5.07685	0.947299	11.4657	0.340986	6.70753	TAF10
6.67862	1.04633	8.61897	0.215174	6.70753	TAF10
4	0.944882	10	0.212085	6.61123	RPSA
5.11573	0.806294	11.6345	1.38855	6.61123	RPSA
5.28698	0.872612	11.534	1.05104	6.54293	CDC42SE1
4	1.10374	10	0.112339	6.54293	CDC42SE1
6.06518	0.831181	9.37914	2.33298	6.52231	SRSF6
10.6747	1.17158	16.6455	0.0746168	6.52231	SRSF6
17.305	0.853804	12.217	1.98329	6.50085	MIR4439
5.2806	0.881833	12.7721	0.608256	6.50085	MIR4439
8.53717	1.03762	9.62657	0.0478131	6.50085	MIR4439
4.94613	1.00715	10.3799	0.698725	6.49025	INAFM2
5.38772	0.848298	11.0797	2.32185	6.49025	INAFM2
26.3071	0.93126	17.7268	1.74284	6.49025	INAFM2
24.0717	0.900475	19.2173	0.675319	6.41368	MYL12A
5.08644	1.01713	9.21417	0.167814	6.31991	PCMTD1
4	1.01658	12	0.0131719	6.31991	PCMTD1
7.15105	1.11133	11.5016	0.111233	6.31991	PCMTD1
15.5287	1.1539	23.2502	0.005256	6.31991	PCMTD1
5.0274	1.06481	9.45723	0.155324	6.30699	TBCEL
9.3389	1.11015	16.0437	0.0325925	6.30699	TBCEL
15.3131	1.11746	21.5979	0.0326078	6.30699	TBCEL
4.47833	0.986119	8.22667	0.223893	6.29512	ITGB3
27.3354	0.904759	17.4866	2.30673	6.29512	ITGB3
9.16501	1.09076	8.26739	0.0455922	6.28765	BRD4
15.7096	1.12905	22.5809	0.0258903	6.28765	BRD4
8.70758	1.1484	11.7195	0.00994959	6.28405	E2F4
15.2702	1.16141	11.2314	0.0175502	6.28405	E2F4
5.29753	0.918552	11.3653	1.11886	6.27307	SNORD33
4.905	0.957897	12.1079	0.588628	6.26814	ARHGDIA
6.14156	0.935116	9.40088	0.310455	6.26814	ARHGDIA
10.6272	1.18474	8.36149	0.00971985	6.26814	ARHGDIA
9.09856	1.06416	8.19912	0.101023	6.24857	KRT1
16.9073	1.07997	21.2945	0.0682004	6.24857	KRT1
5.01217	1.14835	9.20504	0.0501397	6.24857	KRT1
9.32619	1.0648	16.8314	0.0742364	6.21446	CA1
17.2731	1.06985	20.1412	0.0593893	6.21446	CA1
5.08199	1.13311	9.53634	0.0743425	6.21446	CA1
27.7497	0.990138	17.4587	0.634513	6.20366	ZYX
5.05122	0.833354	11.3837	2.74767	6.20366	ZYX
6.53924	0.846936	8.55902	1.90643	6.20366	ZYX
9.13699	0.929085	14.9575	0.481824	6.20366	ZYX
8.93111	1.06596	8.50774	0.0817067	6.19955	PA2G4
16.3147	1.08207	22.784	0.0574323	6.19955	PA2G4
5.08172	1.18812	8.52357	0.0368974	6.19955	PA2G4
4.87837	0.93896	12.2247	0.589216	6.1959	EEF1B2
5.84875	0.95849	10.1612	0.129827	6.1959	EEF1B2
9.84679	1.14734	17.577	0.0428137	6.1959	EEF1B2
4.74521	0.997723	12.359	0.39578	6.16287	SAP25
12.1828	0.880405	12.6241	0.925582	6.16287	SAP25
6.7583	0.802336	8.92095	0.849165	6.16287	SAP25
26.94	0.885195	17.7627	2.0704	6.13669	YWHAZ
4.87148	0.948715	12.237	0.453979	6.12116	NCL
10.1941	1.13302	13.3589	0.0769211	6.12116	NCL
5.6925	1.06615	12.055	0.0143251	6.12116	NCL
4	0.811277	10	0.859646	6.12064	HNRNPU
4.99117	1.0935	9.58144	0.115191	6.11694	RPIA
9.21359	1.09506	8.00897	0.0408448	6.11694	RPIA
15.2782	1.12701	22.5934	0.0259653	6.11694	RPIA
14.6232	1.07614	17.4689	0.0323266	6.10231	ELOF1
4.64647	1.18381	9.264	0.0139539	6.10231	ELOF1
5.42778	0.813907	11.1874	1.09671	6.09214	TGOLN2
4	0.955454	10	0.197151	6.09214	TGOLN2
26.5581	0.923481	17.9106	1.71499	6.08436	ITGA2B
4.49233	0.960102	8.04184	0.718991	6.08436	ITGA2B
4	0.985201	12	0.0290477	6.06057	UQCRB
7.10058	0.931023	11.704	0.253029	6.06057	UQCRB
5.1915	1.02963	9.07449	0.0440234	6.06057	UQCRB
16.7853	1.15357	14.1155	0.000822974	6.06057	UQCRB
29.2736	0.89924	16.4204	2.25935	6.05508	GNG11
4.76865	0.812063	11.7539	4.13618	6.05508	GNG11
16.1703	1.07938	22.0271	0.0490248	6.04987	SLC1A5
8.83311	1.12172	9.13226	0.0299021	6.04987	SLC1A5
16.4105	1.07649	20.0264	0.0870851	6.0467	TALDO1
9.06232	1.13222	15.7867	0.0801347	6.0467	TALDO1
29.2004	0.975828	16.876	0.616369	6.04044	TPP1
4.97561	0.890517	11.1838	1.19889	6.04044	TPP1
5.73522	0.909328	10.477	0.9171	6.04044	TPP1
17.8379	0.854808	23.1343	4.12863	6.02032	CLU
4.61518	0.823708	12.134	4.46108	6.02032	CLU
5.18422	0.897557	11.5446	0.565605	6.01912	HIST1H2AM
8.34963	1.15964	15.0553	0.0400115	6.01912	HIST1H2AM
9.13069	1.05401	8.21899	0.0794579	5.98917	UHMK1
5.01891	1.12875	9.57717	0.0541405	5.98917	UHMK1
15.5427	1.09396	8.01066	0.0380491	5.98917	UHMK1
10.7061	0.968002	12.5714	0.164388	5.9814	TUBB
4.95319	0.856004	11.8005	1.22385	5.9814	TUBB
6.14779	0.853021	9.31082	1.02789	5.9814	TUBB
27.4568	1.05303	16.689	0.252712	5.9814	TUBB
5.17539	0.861119	11.6489	1.19471	5.95895	S1PR4
4	0.899111	10	0.403437	5.95895	S1PR4
11.3453	0.850214	14.5738	0.82322	5.95895	S1PR4
9.24275	1.07184	16.9658	0.0614089	5.9207	DNAJA4
5.03322	1.11702	9.37308	0.0886278	5.9207	DNAJA4
16.3145	1.10925	22.0889	0.0246435	5.9207	DNAJA4
4	1.02833	8	0.0889595	5.91261	TOMM6
10.6942	1.06692	9.81497	0.0346225	5.91261	TOMM6
5.28577	1.07609	8.78191	0.0332664	5.91261	TOMM6
16.7018	1.13768	23.2671	0.00423863	5.91261	TOMM6
4	0.983735	10	0.272699	5.90596	TMC8
5.3524	0.854158	11.495	0.602162	5.90596	TMC8
9.04292	1.07513	8.30203	0.0814199	5.90495	ZER1
16.3463	1.0789	22.0138	0.0640944	5.90495	ZER1
4.97622	1.16346	9.38754	0.0278479	5.90495	ZER1
5.43702	0.910091	11.6987	0.35061	5.90089	CALR
9.03187	0.980693	9.30799	0.0605532	5.90089	CALR
29.3101	1.01592	16.6391	0.405421	5.88511	TUBA1B
5.15327	0.805301	11.271	2.91546	5.88511	TUBA1B
6.68725	0.814515	8.1123	1.81451	5.88511	TUBA1B
8.98758	1.02283	15.1317	0.133129	5.88511	TUBA1B
9.0995	1.07816	8.12379	0.0777505	5.84033	TMEM63B
16.2984	1.09102	22.0978	0.0565093	5.84033	TMEM63B
9.41385	1.06611	17.0095	0.0614417	5.83052	MAT2B
5.07862	1.12778	9.34244	0.0716623	5.83052	MAT2B
15.7114	1.11553	23.4703	0.0281561	5.83052	MAT2B
15.2779	1.06398	8.44994	0.0931678	5.82514	UBE2O
9.00137	1.10862	8.81052	0.0527459	5.82514	UBE2O
6.92968	0.875334	14.4626	0.647936	5.81099	EEF1G
14.5949	1.05355	9.79444	0.041297	5.81026	TERF2IP
8.43508	1.11746	8.64617	0.0468925	5.81026	TERF2IP
16.6982	1.07396	21.5403	0.0510704	5.78587	TCEB2
9.32135	1.08047	16.6444	0.0165021	5.78587	TCEB2
5.01471	1.1938	9.5867	0.0361265	5.78587	TCEB2
4	1.09497	10	0.0631955	5.75321	MIR4530
8.73444	1.11598	14.8912	0.13532	5.75321	MIR4530
5.26167	1.1903	11.6119	0.0985729	5.75321	MIR4530
9.13099	1.06306	8.12475	0.0903191	5.74375	TRAK2
16.4019	1.06904	22.2251	0.0720802	5.74375	TRAK2
5.0325	1.15081	9.34486	0.0649865	5.74375	TRAK2
5.98436	1.0189	9.57177	0.383144	5.67896	SNORD84
18.192	0.845247	11.7441	1.99845	5.67896	SNORD84
8.8941	0.955206	12.0338	0.555176	5.67896	SNORD84
4.89761	0.87347	12.5435	1.50459	5.67896	SNORD84
18.5219	0.82289	11.256	2.19214	5.67605	MIR29C
4.98442	0.935957	12.1758	0.556028	5.67605	MIR29C
4	0.928726	12	0.302581	5.67605	MIR29C
10.0018	1.15937	10.4489	0.249953	5.67605	MIR29C
16.4417	1.06704	21.3975	0.0843093	5.67563	GATA1
9.19066	1.0986	16.9179	0.0719849	5.67563	GATA1
4.99228	1.18383	9.61333	0.0619741	5.67563	GATA1
4.44574	0.980575	10.1246	0.0997413	5.67329	RPS24
6.96338	1.15122	10.1538	0.030387	5.67329	RPS24
14.6754	1.16886	15.4779	0.0155681	5.67329	RPS24
16.527	1.09514	21.8951	0.0360488	5.62703	GPR146
9.06628	1.10433	16.989	0.0322603	5.62703	GPR146
4.53974	1.12405	8.0418	0.0343098	5.60368	MRPL53
8.97862	1.07384	12.3827	0.0196857	5.60368	MRPL53
17.0513	1.10543	8.9851	0.0108743	5.60368	MRPL53
4.6841	1.0021	10.7583	0.140852	5.58355	DYNLL2
19.8271	0.956625	18.464	0.10601	5.58355	DYNLL2
6.78952	0.858318	9.18178	0.41515	5.58355	DYNLL2
5.22549	0.872242	11.6188	1.04987	5.57016	HIST1H4D
4.53189	1.15523	9.91015	0.0293403	5.57016	HIST1H4D
9.49453	1.12765	11.5161	0.0215332	5.57016	HIST1H4D
13.4705	1.07365	13.8041	0.028458	5.55596	JTB
5.01695	1.12434	8.7218	0.0226556	5.55596	JTB
8.47472	1.13609	8.75998	0.00593059	5.55596	JTB
13.7175	1.15151	9.0022	0.0683716	5.55373	RNF5
4.82468	1.19725	10.441	0.0202456	5.55373	RNF5
4	1.0037	10	0.624997	5.55158	PBX2
5.74689	0.827333	10.2888	1.23233	5.55158	PBX2
13.1037	1.10204	16.3898	0.00709602	5.52408	ST6GALNAC4
4.73135	1.16878	9.41798	0.00842784	5.52408	ST6GALNAC4
17.8602	1.07646	20.858	0.0582714	5.51812	LGALS3
9.00039	1.08694	8.17644	0.045212	5.51812	LGALS3
9.27261	1.172	12.1014	0.0134498	5.51019	LINC01578
15.873	1.17202	9.50596	0.00528204	5.51019	LINC01578
27.3693	0.99228	17.6403	0.263053	5.50158	TGFB1
4.92129	0.858935	11.6432	1.02584	5.50158	TGFB1
6.27241	0.854964	9.14433	1.98526	5.50158	TGFB1
9.77395	0.896724	14.7137	0.855791	5.50158	TGFB1
5.7923	0.940733	10.6347	0.140671	5.46137	CHMP1B
4.52896	1.16503	8.19015	0.0135891	5.46137	CHMP1B
5.64179	0.897217	10.8497	0.584386	5.45859	HNRNPA3
9.11478	1.05802	8.54201	0.0505959	5.45487	DDX6
5.15675	1.14065	8.80307	0.027907	5.45487	DDX6
15.6216	1.12969	8.35608	0.0133281	5.45487	DDX6
4	1.00137	10	0.100628	5.40253	HMGN2
15.4488	1.00459	13.0907	0.20727	5.40253	HMGN2
4.98293	0.952622	11.7841	0.431647	5.40253	HMGN2
15.8904	0.916557	12.8609	1.06789	5.40103	SNORD45A
8.67639	1.01721	11.3549	0.175571	5.40103	SNORD45A
4.9001	1.03713	8.21623	0.363773	5.40103	SNORD45A
20.1302	0.826726	18.7522	2.37179	5.38273	MIR223
4	0.928127	10	0.0988584	5.38273	MIR223
6.77855	0.987033	11.5448	0.213405	5.36964	HIST1H2BM
11.3384	0.985686	14.6605	0.120059	5.36964	HIST1H2BM
4	0.938572	8	0.0917769	5.36964	HIST1H2BM
4.66754	1.05299	8.98223	0.0863784	5.36964	HIST1H2BM
4.82171	0.940322	12.394	0.569323	5.36644	CREBZF
5.98806	0.952119	9.63021	0.111749	5.36644	CREBZF
10.0345	1.17901	13.7366	0.00822015	5.36644	CREBZF
9.22987	1.05518	8.01616	0.094743	5.36421	KLF3
5.04473	1.1461	9.14492	0.0504077	5.36421	KLF3
16.2684	1.12045	22.3191	0.0301702	5.36421	KLF3
5.07154	1.02474	9.50281	0.182614	5.34576	EMC3
9.44847	1.08107	14.1498	0.0578011	5.34576	EMC3
16.5202	1.07908	19.3219	0.0551781	5.34576	EMC3
4	1.18466	8	0.0244914	5.34576	EMC3
4.89285	1.15503	10.0239	0.0588235	5.34033	PPP2R5B
15.2029	1.09079	22.6142	0.033031	5.34033	PPP2R5B
9.05874	1.10964	8.08481	0.027097	5.34033	PPP2R5B
5.01573	1.0245	11.4159	0.113884	5.33294	HIST1H4L
4	1.06757	10	0.0246794	5.33294	HIST1H4L
27.0708	1.16637	14.7171	0.0142202	5.33294	HIST1H4L
4	1.01287	10	0.0338588	5.32282	MIR4461
4.80825	1.12736	12.1057	0.178757	5.32282	MIR4461
9.17783	1.07858	17.0157	0.0791064	5.31892	SELK
16.8367	1.08272	21.7094	0.067329	5.31892	SELK
9.10049	1.10284	8.03754	0.0478847	5.31478	AP2A1
15.8671	1.0971	21.9635	0.0428419	5.31478	AP2A1
4.95504	1.17315	9.53087	0.0509968	5.31478	AP2A1
8.78211	1.07902	8.9541	0.036833	5.31267	DCAF11
14.8626	1.09269	9.94565	0.0214894	5.31267	DCAF11
5.02317	0.89716	11.9082	0.943334	5.30299	C16orf54
13.2228	0.928364	13.2773	0.389298	5.30299	C16orf54
4	0.944039	10	0.149058	5.30299	C16orf54
12.8912	1.0541	12.8326	0.0138504	5.3004	VPS28
8.0425	1.11884	10.0038	0.0477419	5.3004	VPS28
4.53212	1.13437	11.8802	0.0226149	5.3004	VPS28
5.0038	0.801399	11.9897	1.26664	5.29494	MIR647
10.2465	1.07747	17.5527	0.157912	5.29494	MIR647
6.19028	0.997769	10.2802	0.0433624	5.29141	HMGB2
12.6431	1.01693	12.1535	0.0845276	5.29141	HMGB2
4.63066	1.07524	12.5051	0.112383	5.29141	HMGB2
5.2087	0.886727	11.9575	0.976517	5.283	SRSF2
16.7062	0.860266	11.8302	1.14888	5.283	SRSF2
4	1.0392	10	0.0788373	5.283	SRSF2
14.4263	1.10868	9.08742	0.0109686	5.28219	BABAM1
4.98557	1.17795	9.76591	0.0314726	5.28219	BABAM1
9.00093	1.12992	16.8272	0.0102899	5.28219	BABAM1
14.9189	0.988704	8.61167	0.0804602	5.26845	CTDSP2
4	1.02865	12	0.0906784	5.26845	CTDSP2
4.93747	1.03682	8.88492	0.0604407	5.26845	CTDSP2
8.36598	1.06686	9.12724	0.076525	5.26845	CTDSP2
5.09348	1.07498	9.34029	0.0846003	5.26038	YY1AP1
8.73376	1.18984	13.4013	0.0963628	5.26038	YY1AP1
4	1.08047	8	0.0159373	5.26038	YY1AP1
14.0201	1.14377	18.3059	0.0127997	5.26038	YY1AP1
14.1208	1.04592	9.11799	0.0456206	5.25213	PPP6R1
8.07716	1.10089	9.43193	0.0661284	5.25213	PPP6R1
4	1.18496	8	0.0154525	5.25213	PPP6R1
4.90415	1.10715	9.02475	0.00614155	5.25213	PPP6R1
11.8198	1.02156	14.5381	0.773595	5.24162	SNORD96A
4.83327	0.976502	12.5215	0.774736	5.24162	SNORD96A
4	0.818671	8	0.960033	5.24162	SNORD96A
12.6226	0.914835	13.6724	0.629171	5.23637	PIM2
5.34513	0.896168	11.7458	0.697377	5.23637	PIM2
4	1.17689	10	0.0388341	5.23637	PIM2
10.5639	1.00385	12.7206	0.158243	5.22707	RPS9
4.72042	0.935256	12.4515	0.454696	5.22707	RPS9
5.04082	1.05836	9.36687	0.158948	5.21094	TFRC
9.17755	1.15428	13.0882	0.126706	5.21094	TFRC
5.02665	1.10518	9.66719	0.0924021	5.20532	FBXO9
9.38709	1.07404	16.7659	0.0384455	5.20532	FBXO9
16.085	1.10998	21.1178	0.0206835	5.20532	FBXO9
6.12053	0.83216	9.31978	1.86537	5.2039	GPX4
26.3598	0.8372	17.723	1.6952	5.2039	GPX4
4.79261	0.838159	11.9126	1.4578	5.2039	GPX4
4	0.984516	12	0.0413945	5.2039	GPX4
4.56398	0.847662	12.2304	1.88343	5.19813	PYCR2
16.9178	0.844885	23.4619	0.812951	5.19813	PYCR2
5.36638	0.860265	11.6122	1.65075	5.18713	SNORD5
8.41183	0.887569	12.8666	1.30911	5.18713	SNORD5
37.4323	1.07582	40.6769	0.867499	5.18713	SNORD5
15.5534	1.01296	23.0391	0.146723	5.1736	SPTB
8.71103	1.11365	9.13626	0.0351524	5.1736	SPTB
5.22531	0.861003	11.7027	1.11937	5.16886	IL2RG
12.1153	0.819878	14.2512	1.20415	5.16886	IL2RG
17.0936	0.903505	11.7351	1.39713	5.16538	RNVU1-14
5.25069	0.937369	12.1133	0.775253	5.16538	RNVU1-14
7.94227	1.01678	12.5063	0.150765	5.16538	RNVU1-14
5.51701	0.969392	11.7096	0.643958	5.15477	MIR1204
9.02088	0.963331	14.2393	0.131262	5.15477	MIR1204
4	1.19324	10	0.218857	5.15477	MIR1204
5.1074	0.829714	11.767	0.946481	5.15318	RPL27
4.6135	1.07131	9.52609	0.0675549	5.15318	RPL27
10.2005	1.19009	15.9191	0.00753257	5.15318	RPL27
14.9626	1.0163	12.2173	0.173666	5.13856	HIST1H3C
5.03716	1.04113	11.4114	0.300701	5.13856	HIST1H3C
4	1.19872	10	0.124909	5.13856	HIST1H3C
5.26273	0.802964	11.2578	1.30425	5.11103	GDI1
6.84936	0.800869	14.5889	0.932705	5.11103	GDI1
33.7996	1.04788	12.7487	0.224421	5.11103	GDI1
5.40178	0.963205	11.3657	0.829308	5.09383	MIR5587
8.28332	0.803456	13.9116	1.96746	5.09383	MIR5587
28.2186	0.939446	17.2871	0.852072	5.07589	MYH9
17.0256	1.06033	23.1714	0.0129785	5.07114	GNB2
7.8194	1.19437	12.6702	0.0304298	5.07114	GNB2
4	0.838674	10	1.67284	5.0607	IL32
5.25746	0.887457	11.6518	0.842786	5.04903	LENG8
13.1597	0.855994	13.9664	0.932895	5.04903	LENG8
4	1.1147	10	0.090321	5.04903	LENG8
4.93521	1.10566	9.47866	0.133183	5.00943	MYL4
5.10709	0.923322	12.3331	1.16567	4.96046	MIR342
13.3479	0.819438	12.5278	2.26129	4.96046	MIR342
9.36843	1.03859	9.18791	0.357134	4.96046	MIR342
4.76128	0.99447	12.4025	0.369043	4.95094	CD37
5.70556	0.907297	10.6831	0.285039	4.95094	CD37
10.664	1.08316	13.5432	0.0831082	4.95094	CD37
6.44821	0.983699	9.57467	0.308623	4.94768	MIR635
8.78692	1.11914	9.8907	0.0231089	4.9465	LBH
4.96947	1.19163	10.1351	0.0187413	4.9465	LBH
14.2411	1.13355	10.3368	0.0123493	4.9465	LBH
26.6228	0.961253	17.5963	1.13325	4.89858	CD68
10.3808	1.06571	14.5392	0.102874	4.89858	CD68
5.02373	0.924886	12.1253	0.467076	4.89498	HIST1H3I
6.68673	1.15631	14.252	0.0253046	4.89498	HIST1H3I
4.91354	1.15286	9.95354	0.0883631	4.87984	RUNDC3A
9.07119	1.09728	8.59445	0.0388341	4.87984	RUNDC3A
16.3615	1.09485	21.3647	0.0156453	4.87984	RUNDC3A
4	1.01809	10	0.0440663	4.86969	HIST2H2AB
5.1424	1.10771	12.2473	0.138205	4.86969	HIST2H2AB
9.37055	1.13693	8.6257	0.0588522	4.86969	HIST2H2AB
18.5953	1.12019	9.5398	0.0470434	4.86969	HIST2H2AB
5.03294	1.06606	9.42639	0.149032	4.84918	CHPT1
9.21826	1.06595	8.03911	0.0743055	4.84918	CHPT1
15.8986	1.09737	21.1454	0.0389014	4.84918	CHPT1
5.04159	0.827445	12.0399	0.760205	4.84807	RPL34
4.56459	0.933407	10.1758	0.265086	4.84807	RPL34
5.84531	0.935358	10.134	0.288138	4.84471	TMA7
22.2749	0.858913	16.7204	0.551657	4.84471	TMA7
13.7144	1.03735	11.0778	0.0773882	4.84471	TMA7
4	1.12022	8	0.00478029	4.84471	TMA7
18.4506	0.946885	20.3628	0.519207	4.83164	CA2
4.58229	1.0224	11.7664	0.168544	4.83164	CA2
5.69518	0.820091	10.2198	1.20382	4.83164	CA2
9.21839	1.05405	17.1143	0.105391	4.82886	KAT2B
16.4537	1.07071	21.9653	0.0755413	4.82886	KAT2B
5.0661	1.1121	9.14419	0.103526	4.82886	KAT2B
4.9559	1.05823	11.769	0.43255	4.82282	IFITM3
17.0688	1.19491	9.81345	0.110198	4.82282	IFITM3
4	1.13694	10	0.0147553	4.82282	IFITM3
4	0.835321	10	1.50288	4.80785	PNRC2
5.96147	0.848783	10.1127	0.813289	4.80785	PNRC2
26.6567	0.922775	17.4605	1.63139	4.80279	SPARC
4.4438	0.923629	8.63192	1.29374	4.80279	SPARC
4.42392	1.03703	9.90744	0.117826	4.79677	SNORA48
5.29008	0.989429	11.7296	1.33698	4.79597	MIR3176
6.84708	0.941296	13.0351	0.608632	4.79597	MIR3176
13.1938	0.915359	13.6289	0.71981	4.79597	MIR3176
5.22872	0.855298	11.8485	1.1894	4.78521	GVINP1
13.0386	0.805656	13.7212	1.41586	4.78521	GVINP1
4	1.07782	10	0.0997307	4.78521	GVINP1
15.8455	1.12574	22.8835	0.0297286	4.77007	GMPR
9.11462	1.13096	8.46732	0.0233413	4.77007	GMPR
4	0.972799	8	0.24628	4.76063	SNORA32
14.1282	0.917894	12.8935	1.09489	4.76063	SNORA32
5.21827	0.944475	11.7327	0.693825	4.76063	SNORA32
9.6136	1.04347	10.8713	0.200405	4.76063	SNORA32
5.02549	1.09238	11.6332	0.564175	4.74076	JUNB
4	1.12018	10	0.0796997	4.74076	JUNB
14.9119	1.12531	12.2957	0.080029	4.74076	JUNB
5.04042	1.05479	9.51358	0.17463	4.73723	C9orf40
15.7238	1.09788	22.6589	0.0194599	4.73723	C9orf40
9.20197	1.10124	8.42294	0.0296206	4.73723	C9orf40
5.12471	1.0344	13.0215	0.0667653	4.70946	CDV3
8.1896	1.06068	10.265	0.0495837	4.70946	CDV3
4	1.14659	12	0.0207147	4.70946	CDV3
15.1246	1.08077	22.2716	0.0169252	4.70946	CDV3
4	1.0026	8	0.103852	4.6952	MIR4513
6.1959	0.923051	8.82875	0.938166	4.6952	MIR4513
13.3565	0.961438	12.9945	0.352289	4.6952	MIR4513
5.25321	0.832572	11.9895	1.44123	4.6952	MIR4513
11.7186	1.11512	16.0901	0.115438	4.69405	SNORD31
4.68862	1.19862	9.08557	0.123049	4.69405	SNORD31
5.55078	0.978659	11.594	0.381408	4.69116	SNORA8
9.54085	0.926233	17.0862	0.428162	4.69116	SNORA8
4.41722	1.04877	10.0856	0.115429	4.69116	SNORA8
4	1.0925	10	0.14648	4.68861	MIR23A
5.10855	1.18063	11.6935	0.0988697	4.68861	MIR23A
6.86648	1.15461	8.81005	0.450471	4.68669	MIR8086
4.77743	1.08893	12.2159	0.173914	4.68669	MIR8086
18.9279	1.15217	11.7762	0.049045	4.68669	MIR8086
5.87104	0.941856	10.2645	1.06023	4.68166	SNORD2
10.9603	1.11501	17.4572	0.138907	4.68166	SNORD2
9.24887	1.07218	16.9736	0.0659341	4.68101	UBE2H
5.00176	1.1344	9.58785	0.0781406	4.68101	UBE2H
16.0643	1.09821	22.3404	0.0215123	4.68101	UBE2H
4	1.03864	10	0.126583	4.6789	CDKN1B
5.20298	0.866077	11.7864	0.820064	4.6789	CDKN1B
11.7174	0.904353	13.7868	0.381159	4.6789	CDKN1B
11.1959	0.981994	13.7194	0.106374	4.6779	UBE2M
19.7051	0.920325	19.2261	0.268382	4.6779	UBE2M
4.28451	0.982806	11.1067	0.0897901	4.65795	RPL31
6.83296	1.01771	11.9224	0.0504578	4.65795	RPL31
5.01862	1.12931	12.0114	0.170561	4.65569	FRAT2
15.7308	1.15938	22.5384	0.0608005	4.65569	FRAT2
26.8009	0.927883	17.6055	0.80189	4.64053	PTGS1
4.47552	0.96891	8.25311	0.57783	4.64053	PTGS1
4	0.909915	12	0.256413	4.64053	POLD4
12.1973	1.06294	12.8542	0.0474265	4.64053	POLD4
5.48714	1.08861	11.4526	0.0549464	4.64053	POLD4
5.9743	0.966704	9.77944	0.288148	4.6357	RUNX1-IT1
10.1975	1.10026	8.73819	0.135293	4.6357	RUNX1-IT1
5.50411	0.994704	11.4627	0.45215	4.62779	MIR320E
4.55477	1.16209	11.0581	0.0626486	4.62779	MIR320E
15.3003	1.12422	22.0206	0.0222293	4.62779	MIR320E
4.7014	0.82461	12.062	3.73997	4.611	MYL9
23.8986	0.948735	18.0244	0.988393	4.611	MYL9
9.35998	0.8833	14.2808	0.442339	4.61004	RPS3
7.97482	0.882049	10.7567	0.140785	4.59457	MT2A
15.2777	1.0766	22.7967	0.0414439	4.59457	MT2A
4	1.12773	8	0.00182234	4.59457	MT2A
8.76483	0.967571	15.0067	1.05977	4.594	HMHA1
5.33671	0.870668	11.3648	1.2213	4.594	HMHA1
5.00629	0.863737	12.1643	0.522386	4.58832	RPL39
4.42615	0.868144	10.7529	0.401881	4.58832	RPL39
4.71636	0.96781	8.10828	0.297698	4.57541	PNN
6.26897	1.07902	10.2944	0.0149464	4.57541	PNN
14.417	1.02319	11.088	0.0827093	4.55218	DDX3X
8.73415	1.05279	9.26145	0.0776765	4.55218	DDX3X
5.18418	1.1152	8.0094	0.0476481	4.55218	DDX3X
25.8934	0.902557	18.2555	0.939908	4.55093	CTSA
17.7202	0.918476	19.9923	0.651492	4.54443	GNAS
4.5299	1.02781	11.9025	0.162235	4.54443	GNAS
5.89193	0.885714	10.014	0.643587	4.54443	GNAS
11.1021	0.894235	14.6111	0.57821	4.54443	GNAS
4.92817	0.881381	12.2368	0.724242	4.52514	RPL5
10.3396	1.18644	8.00592	0.0491002	4.52514	RPL5
5.42205	1.04678	10.726	0.0117567	4.52514	RPL5
4.76298	0.928274	12.2022	0.643383	4.47535	MAZ
5.89581	0.927965	9.85471	0.369232	4.47535	MAZ
12.0267	1.0585	11.5155	0.102594	4.47535	MAZ
16.119	1.0014	21.7615	0.0695294	4.46589	TRAPPC5
8.55432	1.02717	10.1683	0.0985803	4.46589	TRAPPC5
6.41392	0.869025	9.34533	0.282542	4.46589	TRAPPC5
4	0.817432	8	0.076038	4.46589	TRAPPC5
9.0483	1.0716	8.18398	0.09762	4.45741	WASF2
16.3716	1.07179	21.9642	0.0803789	4.45741	WASF2
5.01953	0.990273	11.0282	0.727375	4.45368	LCN2
4	0.928789	10	0.484506	4.45368	LCN2
28.2175	1.16985	8.99978	0.0152118	4.45368	LCN2
12.6073	1.04095	13.7007	0.3216	4.45332	MIR4298
7.15501	1.11111	14.3247	0.233254	4.45332	MIR4298
4	1.02525	10	0.452122	4.44855	HIST4H4
5.62718	0.880781	10.7349	1.15393	4.44855	HIST4H4
4.81642	0.938143	12.241	0.537032	4.44131	C19orf43
6.0315	0.941908	9.52519	0.217625	4.44131	C19orf43
9.69091	1.14217	11.8742	0.0127328	4.44131	C19orf43
5.01239	1.07698	9.60049	0.120761	4.42177	CMAS
9.30859	1.06693	17.1923	0.0500057	4.42177	CMAS
15.4502	1.11825	22.0973	0.0138265	4.42177	CMAS
9.18029	0.89538	13.9759	1.07523	4.41625	AES
5.32501	0.889763	11.3381	0.835468	4.41625	AES
5.38061	0.837761	11.5189	1.45276	4.41263	HNRNPDL
4	0.885726	10	0.380433	4.41263	HNRNPDL
27.2143	0.908334	17.4498	0.978824	4.38896	PGRMC1
4.41228	0.9489	8.79903	0.414146	4.38896	PGRMC1
5.63185	0.878496	10.9457	0.794153	4.36851	GSTK1
11.7924	1.18931	16.438	0.0954637	4.36851	GSTK1
5.99175	0.848886	10.1301	1.90128	4.35242	SNORD102
9.1462	1.06246	8.05556	0.0864996	4.34856	ALDH5A1
5.04764	1.10897	9.23947	0.100003	4.34856	ALDH5A1
16.3551	1.08537	22.2556	0.0435929	4.34856	ALDH5A1
5.01448	0.931745	11.7491	0.413262	4.33579	FBRS
6.40852	0.946911	8.5038	0.169381	4.33579	FBRS
4	0.929189	10	0.0363819	4.33579	FBRS
4.56749	0.952902	8.07003	0.481328	4.3296	S100A4
5.25401	0.889215	11.532	0.634725	4.3296	S100A4
9.91631	1.17219	13.3687	0.00690972	4.3296	S100A4
5.00917	1.09807	9.53336	0.115121	4.3197	TFDP1
9.25494	1.07877	8.05722	0.0578075	4.3197	TFDP1
15.6629	1.10597	22.4315	0.0184144	4.3197	TFDP1
28.8	0.876496	16.8195	1.66411	4.31733	LGALSL
4.45428	0.963467	8.55353	0.493263	4.31733	LGALSL
5.05415	1.10185	9.36811	0.0938106	4.30932	ZRANB1
9.2599	1.07657	17.22	0.0230602	4.30932	ZRANB1
16.1676	1.11342	21.2548	0.0233318	4.30932	ZRANB1
5.92216	1.00484	9.43162	0.287194	4.307	RPL23AP64
4.90281	0.90404	12.5981	0.416241	4.307	RPL23AP64
6.17349	0.841062	9.29155	2.68965	4.27306	PNMA1
4.78021	0.870834	11.8835	0.979987	4.27306	PNMA1
28.2774	1.05569	17.9091	0.139317	4.27306	PNMA1
22.4791	0.914484	18.6184	0.877213	4.27194	MTURN
4.5604	1.03756	11.8663	0.18592	4.27194	MTURN
4	1.01956	10	0.179726	4.26572	ARHGEF1
5.24188	0.878006	11.6592	0.923742	4.26572	ARHGEF1
12.3224	0.8111	14.2066	1.2965	4.26572	ARHGEF1
33.6248	1.08168	13.0394	0.132429	4.2597	ARHGDIB
10.3762	1.16181	14.4814	0.00204215	4.2597	ARHGDIB
5.8647	0.800885	10.2559	1.56322	4.25824	HCP5
5.74647	1.006	10.536	0.116163	4.24743	CTDNEP1
4.57229	0.98943	12.1991	0.0597647	4.24743	CTDNEP1
32.8765	0.925704	17.1191	0.208314	4.24743	CTDNEP1
12.9307	1.10317	12.0138	0.0433091	4.24743	CTDNEP1
4	1.00754	8	0.186624	4.22326	NDUFAF3
4.45974	0.944975	8.01793	0.558614	4.22326	NDUFAF3
6.04973	0.853778	9.5746	1.22196	4.22326	NDUFAF3
26.0511	0.833013	18.0457	1.3604	4.22326	NDUFAF3
4.61557	0.826514	12.1424	1.13396	4.19954	LAMTOR1
19.3782	0.956545	21.3998	0.180364	4.19954	LAMTOR1
15.2996	0.888173	12.4438	1.40138	4.19535	MIR7-1
5.06762	0.897301	12.3593	0.804287	4.19535	MIR7-1
26.701	1.04199	14.9502	0.212615	4.19164	HIST1H2BO
5.89725	0.893543	9.70752	0.558419	4.19164	HIST1H2BO
4.50667	1.18152	12.2146	0.14779	4.19164	HIST1H2BO
4.93697	1.03819	12.18	0.33591	4.16049	MIR3140
9.59092	1.04537	11.1925	0.239112	4.16049	MIR3140
4	1.14512	10	0.0145022	4.16049	MIR3140
4	0.895597	10	0.25372	4.14575	SNORA71A
9.10535	1.07054	8.01536	0.0962916	4.14552	SLC14A1
16.8689	1.06941	21.9183	0.0793986	4.14552	SLC14A1
5.02474	1.16238	9.16158	0.0625904	4.14552	SLC14A1
12.8109	0.970728	13.817	0.256795	4.13974	PSME1
8.94315	1.00764	9.00446	0.184703	4.13696	RRAGA
15.5328	1.06003	10.5662	0.0435968	4.13696	RRAGA
5.15708	1.09238	8.79268	0.045578	4.13696	RRAGA
5.23933	0.839051	11.5662	1.25918	4.13068	VAMP2
10.0112	0.832701	14.9903	0.789001	4.13068	VAMP2
4	0.903679	10	0.226009	4.13068	VAMP2
9.25283	1.06177	16.9595	0.0911272	4.12463	XK
16.4584	1.07058	21.9234	0.0746597	4.12463	XK
4.99502	1.11793	9.63959	0.0888657	4.12463	XK
6.35473	0.871539	8.63163	1.05567	4.12356	PTPRCAP
8.50742	0.969678	11.8377	0.128731	4.10616	EIF5
13.1703	1.05538	13.7951	0.139323	4.10616	EIF5
5.64145	1.04912	11.1743	0.0780495	4.10616	EIF5
4	1.10383	12	0.0151895	4.10616	EIF5
5.05216	1.0983	9.42332	0.112664	4.09698	USP12
9.34442	1.06652	16.7648	0.0623608	4.09698	USP12
16.4487	1.08982	21.8752	0.0234343	4.09698	USP12
9.04829	1.06817	8.11484	0.111849	4.09377	MICAL2
17.1655	1.07178	21.6886	0.0908337	4.09377	MICAL2
4.9954	1.19064	8.99073	0.0505812	4.09377	MICAL2
16.5949	1.05823	22.5781	0.100893	4.09144	SRRD
9.04346	1.06919	8.27869	0.0666833	4.09144	SRRD
5.01802	1.15916	9.5254	0.0731376	4.09144	SRRD
16.627	1.07713	17.3546	0.139164	4.08389	FAXDC2
8.88298	1.13503	15.3348	0.103985	4.08389	FAXDC2
4.63018	1.12891	11.1981	0.0324531	4.08389	FAXDC2
7.776	0.992909	12.9115	0.152378	4.07947	GRK6
5.6081	0.95354	11.016	0.247616	4.07947	GRK6
12.6606	1.05135	13.9928	0.184356	4.07947	GRK6
4	1.19657	8	0.0177928	4.07947	GRK6
9.1999	1.08355	17.0348	0.0325127	4.07699	RAB5B
15.9493	1.10351	22.3883	0.0133445	4.07699	RAB5B
4.95302	1.17873	9.9976	0.0249937	4.07699	RAB5B
4.93306	1.01326	12.5565	0.0731963	4.07342	UBXN1
8.72854	1.01122	11.6958	0.0539589	4.07342	UBXN1
14.0956	1.16513	12.5498	0.126907	4.07342	UBXN1
6.21355	1.07505	8.80324	0.0244274	4.07342	UBXN1
26.1336	0.927386	18.0124	1.55658	4.06997	TREML1
4.42491	0.930336	8.67833	0.532892	4.06997	TREML1
5.01824	0.9581	12.5446	1.03545	4.05892	MIR7848
4	0.919248	8	0.655551	4.05892	MIR7848
20.9564	0.858389	10.1765	1.49894	4.05892	MIR7848
4	0.855683	10	0.107397	4.05014	SRGN
30.192	1.09488	15.8809	0.137143	4.05014	SRGN
15.5092	0.943959	12.789	0.609981	4.03499	BTG2
5.02695	0.836123	11.9186	1.28884	4.03499	BTG2
8.71064	1.13272	11.4494	0.0124491	4.01201	B4GALT3
14.1974	1.14849	13.7857	0.00300499	4.01201	B4GALT3
5.17072	0.858517	10.6987	1.32995	4.00767	FAM101B
7.0477	1.08232	8.40463	0.199467	4.00767	FAM101B
36.2392	1.1677	31.6468	0.0676684	4.00767	FAM101B
5.51183	0.822554	10.9512	1.47186	4.00399	LOC100129917
12.6532	0.859003	12.7555	0.449897	4.00399	LOC100129917
14.3225	1.0866	9.23076	0.0562063	3.98617	MAP2K7
8.88198	1.12991	9.14512	0.0409917	3.98617	MAP2K7
5.01174	1.13458	11.8783	0.235098	3.96699	RGS2
4	1.19935	10	0.00106187	3.96699	RGS2
5.03505	1.13008	9.75247	0.0665332	3.96334	MARCH6
9.39425	1.09082	17.2807	0.0163188	3.96334	MARCH6
15.963	1.15909	21.7344	0.0124709	3.96334	MARCH6
32.591	1.02453	13.9759	0.388591	3.95846	ARPC5
9.21666	1.07045	8.18068	0.0142103	3.95846	ARPC5
4.60182	1.01159	11.8525	0.293694	3.95729	STXBP2
22.2114	0.90728	18.7452	0.592305	3.95729	STXBP2
6.07479	0.89451	9.61024	0.540339	3.95729	STXBP2
8.31431	1.15084	12.6929	0.118721	3.95729	STXBP2
16.7875	0.818699	12.2346	1.3254	3.94321	CLK1
4.65718	0.811875	8.28094	1.10761	3.94321	CLK1
5.65369	0.879988	10.9415	0.318976	3.94321	CLK1
7.4743	0.984857	13.1766	0.0737611	3.94152	STAT6
5.50893	0.950371	11.4875	0.135144	3.94152	STAT6
12.1086	1.03978	14.4549	0.119905	3.94152	STAT6
4.62561	1.02282	11.333	0.121475	3.93301	PTP4A2
12.4675	1.02552	13.1957	0.126405	3.93301	PTP4A2
18.1305	0.859108	18.6857	0.636308	3.93301	PTP4A2
6.05864	0.934858	9.96728	0.289874	3.93301	PTP4A2
5.79507	0.880235	10.0071	0.812435	3.91942	A2M-AS1
5.01399	1.06895	12.1131	0.0847423	3.91521	H2AFX
15.5621	1.09186	10.4195	0.091655	3.91521	H2AFX
7.15984	1.14137	10.4129	0.00254261	3.91521	H2AFX
4.94091	1.04171	11.8577	0.290841	3.90914	VHL
15.3519	1.09265	8.33905	0.0800611	3.90914	VHL
4	1.10114	10	0.0125837	3.90914	VHL
4.74699	0.886546	11.5319	0.156046	3.90321	APOBEC3C
5.60756	1.09894	10.5181	0.0412866	3.90321	APOBEC3C
14.6245	1.12895	10.9629	0.0107203	3.90321	APOBEC3C
5.43893	0.808904	11.0338	2.52498	3.89817	PPIA
4	0.95246	8	0.0411276	3.89817	PPIA
10.3165	1.14892	18.1558	0.0639579	3.89817	PPIA
23.1032	0.950072	19.4353	0.820979	3.89324	FERMT3
5.34168	0.936852	10.9103	1.0457	3.87841	MIR4538
6.84865	0.963844	11.0568	0.1614	3.87841	MIR4538
4	0.901213	10	0.26723	3.87841	MIR4538
5.12995	1.10792	9.39522	0.0640692	3.87412	FGFR1OP2
9.15178	1.07424	16.9487	0.0185169	3.87412	FGFR1OP2
4	1.1836	8	0.0341301	3.87412	FGFR1OP2
16.8952	1.1116	17.0595	0.0140296	3.87412	FGFR1OP2
25.7177	0.986501	18.4016	0.701087	3.86374	NAP1L1
5.10657	0.804785	11.2248	3.53084	3.86374	NAP1L1
6.82335	0.805092	8.05565	2.50106	3.86374	NAP1L1
11.5558	1.11657	15.6056	0.156516	3.86374	NAP1L1
14.7793	1.0641	22.282	0.0176887	3.86358	RAB11B
4	0.957218	12	0.342203	3.83317	MIR4480
4.88739	0.90009	12.262	1.31923	3.83317	MIR4480
6.08184	1.03981	8.64244	0.153185	3.83317	MIR4480
9.58208	1.11288	15.8381	0.00259731	3.83317	MIR4480
5.42026	0.865043	11.406	1.07224	3.81046	SFPQ
5.3547	0.985822	11.7087	0.642611	3.80393	MIR3671
10.5597	0.952792	15.8101	0.468027	3.80393	MIR3671
4	1.05569	8	0.207842	3.80196	YIPF3
17.4366	1.03237	19.8342	0.105296	3.80196	YIPF3
9.04276	1.04052	14.9761	0.120142	3.80196	YIPF3
5.32874	1.06857	12.0219	0.167487	3.80196	YIPF3
5.0832	0.952887	9.17784	0.193387	3.79454	PICALM
4	1.01006	12	0.016763	3.79454	PICALM
7.11065	1.065	11.1864	0.110317	3.79454	PICALM
16.0494	1.15202	22.6588	0.00481286	3.79454	PICALM
5.10596	0.966477	11.3815	0.344001	3.78855	SF3B5
12.3201	0.97425	12.6987	0.222585	3.78855	SF3B5
4	0.986038	8	0.209096	3.78301	COX7C
8.20043	1.03474	10.7292	0.101751	3.78301	COX7C
4.51173	1.00333	12.3097	0.0751871	3.7788	YPEL5
23.7759	0.902225	18.0884	0.426283	3.7788	YPEL5
5.42785	0.933062	11.2711	0.853758	3.77767	SNORD45B
8.57117	0.913514	12.8956	0.751765	3.77767	SNORD45B
4	0.825531	10	0.196083	3.77767	SNORD45B
15.3025	0.803431	11.7331	2.09786	3.77725	SNORD101
5.05403	0.82378	12.1477	1.555	3.77725	SNORD101
9.43934	1.1209	10.1995	0.127389	3.77725	SNORD101
5.04366	1.19021	12.3975	0.0627643	3.77283	SNORD97
5.49009	0.845239	11.1727	1.34214	3.76976	TUG1
4	1.13179	10	0.230676	3.75656	PVRIG
9.136	1.07679	8.35586	0.0890983	3.75561	GDE1
16.5654	1.08392	22.0576	0.0711627	3.75561	GDE1
5.32849	0.899175	11.4494	0.722269	3.74884	SF1
9.11409	1.03666	8.43712	0.0880138	3.74529	HECA
5.1092	1.10573	8.72972	0.0544535	3.74529	HECA
14.9755	1.13867	8.60078	0.0237456	3.74529	HECA
4	0.823067	12	0.686278	3.71999	MIR1203
5.84942	1.0814	10.72	0.237588	3.71999	MIR1203
9.37403	1.08296	10.5383	0.232123	3.71999	MIR1203
6.04786	0.8371	9.86176	0.656157	3.71694	CDC42
4.55267	1.05455	11.896	0.0307854	3.71694	CDC42
12.3309	1.07222	13.8576	0.0149839	3.71694	CDC42
5.09887	1.06501	11.5431	0.355443	3.71241	HIST1H3F
14.3036	1.10625	13.5581	0.18417	3.71241	HIST1H3F
8.66703	1.19928	12.8528	0.286851	3.71241	HIST1H3F
4	1.15528	10	0.0160734	3.71241	HIST1H3F
4	1.01747	10	0.101718	3.69485	SNORA38B
23.4805	0.949212	19.2123	0.769216	3.68726	PKM
5.35207	0.845536	11.6521	1.39284	3.68378	PWARSN
4	0.934669	10	0.285836	3.68378	PWARSN
10.1025	1.19732	9.59155	0.104694	3.68378	PWARSN
5.0355	0.930556	12.1451	0.860433	3.67385	SNORA16A
15.4242	1.02736	11.9816	0.147969	3.67385	SNORA16A
28.4906	0.916189	17.5928	0.759708	3.6718	UBL4A
4.43287	0.962002	8.54516	0.545204	3.6718	UBL4A
9.29307	1.08687	16.9306	0.0718613	3.67115	TRIM10
16.8498	1.10691	21.6827	0.0449679	3.67115	TRIM10
4.9289	1.18383	9.72041	0.0522756	3.67115	TRIM10
5.18529	0.834614	11.7163	1.3391	3.66932	MRFAP1L1
4	1.03925	10	0.129952	3.66932	MRFAP1L1
12.912	0.875938	14.1606	0.626006	3.66932	MRFAP1L1
6.48992	0.994935	8.83261	0.110458	3.66825	CTSD
5.03126	0.97591	11.5741	0.275726	3.66825	CTSD
4	1.10991	10	0.00945585	3.66825	CTSD
4.95207	1.09904	9.60527	0.0601926	3.65204	OAZ2
8.98385	1.08035	8.81555	0.0409989	3.65204	OAZ2
15.0623	1.09216	21.9787	0.0349672	3.65204	OAZ2
5.0152	1.0829	12.0343	0.320388	3.64919	CEBPD
5.01488	0.946573	11.6637	0.776526	3.64558	CNN2
4	1.02763	10	0.103597	3.64558	CNN2
20.5032	1.03427	12.3205	0.119082	3.64558	CNN2
19.6769	0.945572	20.0197	0.437931	3.6435	MARCH2
4.54734	1.03008	12.08	0.234737	3.6435	MARCH2
6.27293	0.837394	9.20095	0.911688	3.6435	MARCH2
4	0.865454	10	0.122863	3.63809	STK11
4.66234	1.1667	11.9519	0.023537	3.63809	STK11
10.1537	1.18064	9.30018	0.0115248	3.63809	STK11
4	0.973889	10	0.631949	3.63786	MRPL41
5.68574	0.862225	10.4383	1.60047	3.63786	MRPL41
8.60142	0.987673	12.1351	0.231311	3.63774	SNORD45C
5.54374	0.941288	11.8367	0.964604	3.63774	SNORD45C
16.007	0.821345	11.2951	2.59879	3.63774	SNORD45C
4.46216	0.987203	11.141	0.18348	3.63774	SNORD45C
9.56748	1.01067	16.3777	0.0813426	3.63689	ATP5L
5.16227	1.07259	8.94497	0.0645988	3.63689	ATP5L
4	1.11009	12	0.0369062	3.63689	ATP5L
14.9267	1.11712	21.9464	0.0268842	3.63689	ATP5L
10.8338	1.04694	13.6919	0.274307	3.63074	FAM89B
5.85049	0.906285	10.3434	0.323599	3.63074	FAM89B
4.47689	0.811399	12.382	0.641982	3.63074	FAM89B
30.1752	1.09073	14.9607	0.0815924	3.63074	FAM89B
8.99193	1.09596	14.3298	0.0134838	3.62808	STOML2
16.4267	1.10294	16.2831	0.0179421	3.62808	STOML2
30.1597	0.885592	17.1977	2.07546	3.62628	ILK
4	1.13072	12	0.00807963	3.62628	ILK
12.7699	1.01918	13.3392	0.160191	3.62599	CNBP
8.17139	1.04415	11.498	0.0766997	3.62599	CNBP
5.42347	1.05574	12.0827	0.0737673	3.62599	CNBP
4	1.15771	8	0.0109618	3.62599	CNBP
4	1.04476	10	0.183025	3.62328	TBC1D10C
5.36642	0.832672	11.4546	1.17346	3.62328	TBC1D10C
6.298	0.914163	8.61466	1.1674	3.62116	MAF
10.3607	1.17953	18.123	0.160706	3.62116	MAF
10.1903	1.18925	8.47319	0.0801047	3.61895	PBXIP1
4.94023	1.09131	11.7965	0.342683	3.6168	ZCCHC3
14.9039	1.16404	22.0198	0.076106	3.6168	ZCCHC3
4	1.19989	10	0.0161402	3.6168	ZCCHC3
5.21616	1.02572	11.7509	0.489352	3.60931	MIR4785
10.0677	0.967357	11.1175	0.612784	3.60931	MIR4785
4.35427	0.984652	8.60536	0.282179	3.60931	MIR4785
4.65382	0.827183	12.5353	1.40163	3.60878	HNRNPA0
6.01755	0.870758	9.48152	0.613871	3.60878	HNRNPA0
9.20901	1.02106	17.1698	0.122635	3.60811	RSC1A1
16.2566	1.10075	22.7726	0.0806962	3.60811	RSC1A1
5.12221	1.1759	12.8078	0.0233407	3.60811	RSC1A1
8.38621	0.990412	13.7111	0.353049	3.60119	MIR4732
4.99976	1.19825	8.00026	0.978087	3.60119	MIR4732
24.1925	1.16406	28.513	0.0206619	3.60119	MIR4732
5.10443	1.11455	9.40982	0.0686664	3.59596	UBE2D3
9.28404	1.07855	16.6856	0.0348872	3.59596	UBE2D3
15.9275	1.12015	20.981	0.00742344	3.59596	UBE2D3
9.652	1.05665	12.7965	0.377731	3.59345	HIST1H2BL
20.5051	0.865212	19.7494	0.794189	3.5919	ITM2B
8.29322	1.1238	10.3377	0.339927	3.59058	HIST1H2AJ
4	0.843102	12	0.13788	3.59058	HIST1H2AJ
15.5049	1.10028	10.5555	0.101781	3.59058	HIST1H2AJ
4	1.04064	10	0.198336	3.58048	MLLT6
5.35429	0.834001	11.4487	1.41715	3.58048	MLLT6
4	0.841808	10	0.838977	3.57928	GIMAP4
4.99331	0.990113	12.0889	0.528762	3.57011	HIST1H2AL
16.9223	1.1893	21.0832	0.312065	3.57011	HIST1H2AL
4	1.11432	10	0.00102088	3.57011	HIST1H2AL
5.38316	0.95861	11.4425	0.23317	3.56009	DRAP1
4	0.939866	12	0.0597195	3.56009	DRAP1
4.76072	1.08906	8.9227	0.0215739	3.56009	DRAP1
9.6067	1.05042	16.4298	0.0449106	3.55815	MORF4L1
5.61259	0.897806	11.1984	1.18686	3.55569	MIR590
7.75977	0.816808	13.1552	2.11766	3.55569	MIR590
11.9004	1.06114	14.7287	0.278673	3.55569	MIR590
5.33728	1.00182	11.855	1.14689	3.55033	MIRLET7G
17.4542	0.836928	11.4571	2.07442	3.55033	MIRLET7G
7.98316	0.970841	13.2694	0.294441	3.55033	MIRLET7G
10.7526	1.18803	8.72543	0.183533	3.54522	SNORA25
4	1.03668	10	0.398634	3.54341	PPP1R35
18.6493	0.871482	11.5252	2.26047	3.54341	PPP1R35
5.51271	0.865569	10.5494	1.06128	3.54341	PPP1R35
4.68449	0.84703	12.6166	2.28541	3.53839	MIR1206
9.54835	1.0377	9.0643	0.320839	3.53839	MIR1206
5.6374	1.19337	8.55127	0.0173672	3.53839	MIR1206
9.30372	1.07814	17.0535	0.063411	3.53792	CPEB4
16.5985	1.10489	22.0068	0.0416976	3.53792	CPEB4
4.99249	1.18074	9.74651	0.0448991	3.53792	CPEB4
4.76368	0.967133	12.288	0.593463	3.53625	SLC7A5P2
6.82301	1.0803	8.0859	0.170472	3.53625	SLC7A5P2
11.9852	1.11958	9.74478	0.0245727	3.53625	SLC7A5P2
27.7986	0.955518	17.1272	1.16001	3.53261	TPM4
5.98171	0.82371	9.97017	3.49531	3.53261	TPM4
4.84784	0.87687	11.4421	2.25407	3.53261	TPM4
4.95847	0.843527	11.9109	1.29773	3.51525	RPS19
9.27253	1.11908	8.96324	0.0233935	3.51091	AK1
15.9443	1.13316	22.7153	0.0232611	3.51091	AK1
29.0114	0.978097	14.8958	0.207771	3.50526	RAB1B
6.14351	0.819493	9.41127	2.23148	3.50526	RAB1B
4.68376	0.880134	12.0176	1.36908	3.50526	RAB1B
6.06443	0.984588	9.61284	0.529764	3.49771	MIR4755
4.68246	0.926126	12.6753	0.658189	3.49507	IRF2BP2
7.62169	0.894474	8.98507	0.669453	3.49507	IRF2BP2
5.19403	0.867414	11.5836	1.20336	3.48981	SEPT1
4	0.836275	10	0.549552	3.48981	SEPT1
4	0.909082	10	0.568609	3.47796	S1PR1
5.16824	0.901652	11.8966	0.621135	3.4673	RPL35
4.75209	1.12965	12.0592	0.0354887	3.4673	RPL35
9.94185	1.16526	17.8508	0.0195903	3.4673	RPL35
4.85259	0.977461	12.4	0.591016	3.46211	MIR21
13.9533	1.03781	12.326	0.76519	3.46211	MIR21
6.36561	0.946618	8.51171	0.574393	3.46211	MIR21
4	1.01144	10	0.413131	3.45486	TNRC6C-AS1
5.52612	0.843193	11.0074	1.38268	3.45486	TNRC6C-AS1
18.36	0.99925	19.8078	0.281538	3.43865	GADD45A
8.41604	0.881114	15.1154	0.499271	3.43865	GADD45A
4.54418	1.0173	12.4282	0.0720359	3.43865	GADD45A
9.21494	1.07295	17.0047	0.107227	3.43571	ARHGEF12
16.2035	1.08159	22.0693	0.0768284	3.43571	ARHGEF12
4.93669	1.19742	9.60046	0.0410655	3.43571	ARHGEF12
5.30925	0.934361	11.1719	0.680246	3.43218	HIST1H4I
17.4833	1.06579	11.3116	0.123943	3.43218	HIST1H4I
15.0889	0.9183	12.4487	0.371786	3.40904	DNAJB1
5.01892	1.02346	8.14276	0.0860921	3.40904	DNAJB1
11.0308	1.02268	17.0928	0.606773	3.39559	SNORD63
5.67863	0.94748	10.8578	0.420895	3.39559	SNORD63
4	1.09586	12	0.280715	3.39559	SNORD63
9.31118	1.06632	17.0925	0.0621451	3.3944	ACP1
5.15145	1.14853	8.8735	0.0499556	3.3944	ACP1
16.2723	1.12679	23.6445	0.0192647	3.3944	ACP1
4.99377	1.01839	11.8594	0.493681	3.39074	ICAM3
15.3081	1.06689	11.013	0.126986	3.39074	ICAM3
4	1.10732	10	0.0795257	3.39074	ICAM3
14.7963	0.989258	11.6778	0.427307	3.381	MIR4712
5.07876	0.975795	12.0383	0.785548	3.381	MIR4712
4	1.1006	10	0.202123	3.381	MIR4712
7.74813	1.10263	12.9496	0.367519	3.381	MIR4712
9.01291	1.06103	8.82953	0.061229	3.3771	GSK3A
16.01	1.09991	22.3771	0.0344063	3.3771	GSK3A
5.07467	1.15349	8.469	0.0235895	3.3771	GSK3A
14.1543	0.877741	15.4572	1.63569	3.37515	SNORD35B
4.9926	1.16677	12.5957	0.141461	3.35824	FCN1
9.26652	1.1549	9.88623	0.0143661	3.35824	FCN1
18.8867	1.19853	20.6441	0.0195988	3.35824	FCN1
14.8071	1.11084	8.87284	0.0290591	3.35291	ROGDI
9.34675	1.12337	16.8066	0.00461981	3.35291	ROGDI
4	1.17701	8	0.0309247	3.34733	UBQLN1
5.16223	1.14242	9.82538	0.0491969	3.34733	UBQLN1
8.88661	1.16383	14.1569	0.044749	3.34733	UBQLN1
14.4288	1.14448	15.5198	0.0161042	3.34733	UBQLN1
18.1978	0.927183	19.6026	0.261316	3.3407	H2AFJ
9.02913	0.809196	14.399	0.822966	3.3407	H2AFJ
4.47716	0.917574	12.1235	0.103149	3.3407	H2AFJ
5.6405	0.836699	10.7531	1.58031	3.3369	MBNL1-AS1
5.17979	0.815159	11.4375	2.08137	3.33326	CTDSP1
6.48725	0.874742	8.19996	1.08826	3.33326	CTDSP1
37.2508	1.04861	11.2924	0.198044	3.33326	CTDSP1
10.5362	1.15505	17.9888	0.00386359	3.33326	CTDSP1
5.05563	1.07732	9.29618	0.138761	3.33094	CISD2
9.15321	1.07576	16.7956	0.0560353	3.33094	CISD2
15.8791	1.09789	21.1408	0.0152839	3.33094	CISD2
17.6488	0.992331	12.5892	0.862624	3.33054	RNU6-82P
6.22034	0.806881	10.8308	1.3857	3.33054	RNU6-82P
9.58098	1.06068	12.0092	0.0724051	3.33054	RNU6-82P
9.01424	1.08039	8.46626	0.0267077	3.32577	GHITM
15.8611	1.11413	23.3137	0.033536	3.32577	GHITM
5.02612	1.19376	9.1817	0.0196535	3.32577	GHITM
5.35108	0.834945	11.3814	1.30289	3.3024	SUN2
4	1.09844	10	0.181785	3.3024	SUN2
5.08666	0.961126	11.8376	0.58029	3.29199	LOC728392
4	1.0725	10	0.0472277	3.29199	LOC728392
4.74716	0.957785	12.5297	0.569104	3.28706	ZFP36L1
5.78218	0.946355	10.3718	0.235994	3.28706	ZFP36L1
11.0926	1.17132	10.157	0.0280058	3.28706	ZFP36L1
5.2185	0.839288	11.3544	1.90707	3.27482	FBXW5
6.84702	0.84754	14.4071	1.15346	3.27482	FBXW5
8.44374	0.955511	11.7435	0.132599	3.27069	SARAF
5.5166	1.06758	11.3479	0.0918691	3.27069	SARAF
13.335	1.08764	13.5482	0.116088	3.27069	SARAF
4	1.18318	8	0.00992072	3.27069	SARAF
4.87057	0.951452	12.2208	0.742957	3.26263	TRIM56
9.04016	1.13354	9.2198	0.141351	3.26263	TRIM56
5.57287	0.845022	10.967	1.82165	3.25703	ZBED6
11.2172	1.09459	15.6729	0.165257	3.25703	ZBED6
4	1.15869	12	0.00696436	3.25703	ZBED6
14.7025	1.09253	22.68	0.065916	3.25508	UBALD1
9.21416	1.13788	16.3497	0.00804701	3.25508	UBALD1
5.02285	1.06287	12.0048	0.216923	3.24681	LOC729737
19.8804	1.14685	26.2079	0.0297842	3.24681	LOC729737
8.90312	1.17187	10.0283	0.0303066	3.24681	LOC729737
35.0821	1.08343	11.0619	0.121655	3.24424	FGD5-AS1
13.0055	0.958898	12.923	0.682706	3.23834	MIR4698
4.81992	1.02121	8.30776	0.334924	3.23834	MIR4698
4	0.864356	8	0.969522	3.23834	MIR4698
7.20597	1.04988	8.9924	0.295254	3.23834	MIR4698
6.64138	1.05686	13.2479	0.332232	3.22883	MTRNR2L2
22.1759	1.0644	22.1315	0.363941	3.22883	MTRNR2L2
5.42877	0.844105	11.1981	1.7157	3.22838	MIR1914
4	1.01982	10	0.249316	3.22801	GIGYF1
5.26655	0.832258	11.4178	1.29773	3.22801	GIGYF1
16.4296	1.00439	12.6512	0.796262	3.21625	SNORD25
[truncated: 36,877 more rows]
